# Supplementary material for: Comparative genetic mapping and a consensus interspecific genetic map reveal strong synteny and collinearity within the Citrus genus
Source: Front Plant Sci. 2024 Dec 16;15:1475965. doi: 10.3389/fpls.2024.1475965 (PMC11682908; doi:10.3389/fpls.2024.1475965)
Supplement: Supplementary file 5 [file Table1.xlsx]

## Sheet: Feuille1
Ollitrault et al., Comparative genetic mapping and a consensus interspecific genetic map reveals strong synteny and collinearity within the Citrus genus. Frontiers in Plant Science.
Supplementary Table 1: Populations and sequencing methods used to establish nine parental genetic maps
Map	Female parent	Male parent	Family Ref.	Ploidy of the progenies	Number hybrids / Population	Number hybrids / Map	Breeder	Sequencing platform	Sequencing company	Sequencing method	BioProject (NCBI)
C. maxima	Chandler pummelo	Corsican citron	1	2	203	203	AGAP Institute	Illumina HySeq 4000	Genoscope	SE ; 150 pb	PRJNA1119914
C. medica	Chandler pummelo	Corsican citron	1	2	203	203	AGAP Institute	Illumina HySeq 4000	Genoscope	SE ; 150 pb	PRJNA1119914
C. reticulata	Cleopatra mandarin	Flying dragon trifoliate orange	2	2	72	137	IVIA, MA Forner	Illumina HySeq 4000	Genoscope	SE ; 150 pb	PRJNA1120630
		Troyer citrange	3	2	25		IVIA, MA Forner	Illumina HySeq 4000	Genoscope	SE ; 150 pb	PRJNA1120630
	Troyer citrange	Cleopatra mandarin	4	2	40		IVIA, MA Forner	Illumina HySeq 4000	Genoscope	SE ; 150 pb	PRJNA1120630
C. trifoliata	Cleopatra mandarin	Flying dragon trifoliate orange	2	2	72	72	IVIA, MA Forner	Illumina HySeq 4000	Genoscope	SE ; 150 pb	PRJNA1120630
C. x limon var limon	Eureka Mediterranean lemon	Giant key lime	5	3	108		AGAP Institute	Illumina HySeq 3000	GeT-PlaGe	SE ; 150 pb	SUB14525825
C. maxima x C. reticulata	Chandler pummelo	Pink pum.x Tardia mand.	6	2	166	166	AGAP Institute	Illumina HySeq 4000	Genoscope	SE ; 150 pb	PRJNA1120237
C. x aurantium var clementina	Chandler pummelo	Nules clementine	7	2	104	218	AGAP Institute	Illumina HySeq 4000	Genoscope	SE ; 150 pb	PRJNA1120896
	Nules clementine	Finger lime	8	2	114		IVIA , P Aleza	Illumina HySeq 4000	Genewiz	PE ; 2 x 150 pb	PRJNA1124254
C. australis x C. inodora	C. australis x C. inodora	Fortune mandarin	9	2	192	192	Fundecitrus	Illumina HySeq 4000	Genewiz	PE ; 2 x 150 pb	PRJNA1125292, PRJNA1125912
C. glauca	Mandarin	C. glauca	10	2	192	192	DAF, Queensland	Illumina HySeq 4000	Genewiz	PE ; 2 x 150 pb	PRJNA1128137,PRJNA1128404
SE: single end; PE: pair end
