# Supplementary material for: Comparative genetic mapping and a consensus interspecific genetic map reveal strong synteny and collinearity within the Citrus genus
Source: Front Plant Sci. 2024 Dec 16;15:1475965. doi: 10.3389/fpls.2024.1475965 (PMC11682908; doi:10.3389/fpls.2024.1475965)
Supplement: Supplementary file 6 [file Table2.xlsx]

## Sheet: Table title 
Ollitrault et al., Comparative genetic mapping and a consensus interspecific genetic map reveals strong synteny and collinearity within the Citrus genus. Frontiers in Plant Science.
Supplementary table 2: Genetic positions, physical positions on the C. clementina V1.0 genome assembly and corresponding genes of the markers of the nine genetic maps

## Sheet: C. maxima
SNP Marker	Scaffold	Phy. Pos.	Gene	Gene init	Gene end	LG	Genet. Pos.
S01_186104	1	186104	ID=Ciclev10007339m.g	182934	193447	1	0
S01_141773	1	141773	ID=Ciclev10007345m.g	137166	149015	1	1.075
SUN_3491865	N	3491865	N	N	N	1	1.075
S01_258654	1	258654	N	N	N	1	1.591
S01_338829	1	338829	ID=Ciclev10008541m.g	332444	339109	1	1.701
S01_327023	1	327023	ID=Ciclev10009808m.g	326166	328950	1	2.106
S01_321428	1	321428	ID=Ciclev10010501m.g	318718	322078	1	2.106
S01_391690	1	391690	ID=Ciclev10010327m.g	391672	392892	1	2.622
S01_410436	1	410436	ID=Ciclev10007752m.g	406501	412982	1	2.622
S01_411152	1	411152	ID=Ciclev10007752m.g	406501	412982	1	2.622
S01_405122	1	405122	ID=Ciclev10010482m.g	405055	406125	1	2.622
S01_627323	1	627323	ID=Ciclev10010162m.g	623431	627655	1	5.202
S01_642706	1	642706	ID=Ciclev10010696m.g	642700	647057	1	5.202
S01_643532	1	643532	ID=Ciclev10010696m.g	642700	647057	1	5.202
S01_636150	1	636150	ID=Ciclev10010598m.g	634455	640129	1	5.202
S01_513806	1	513806	ID=Ciclev10009036m.g	512675	514181	1	5.202
S01_512860	1	512860	ID=Ciclev10009036m.g	512675	514181	1	5.202
S01_546610	1	546610	ID=Ciclev10007223m.g	541340	551976	1	5.202
S01_479289	1	479289	ID=Ciclev10010499m.g	477533	481593	1	5.202
S01_479486	1	479486	ID=Ciclev10010499m.g	477533	481593	1	5.202
S01_647350	1	647350	N	N	N	1	5.202
S01_710230	1	710230	ID=Ciclev10009695m.g	710009	710699	1	5.202
S01_627027	1	627027	ID=Ciclev10010162m.g	623431	627655	1	5.202
S01_968281	1	968281	ID=Ciclev10008729m.g	966393	971529	1	7.265
S01_1022338	1	1022338	ID=Ciclev10008815m.g	1021237	1023791	1	7.265
S01_917181	1	917181	ID=Ciclev10007902m.g	915787	918943	1	7.265
S01_906982	1	906982	ID=Ciclev10008500m.g	905112	909081	1	7.265
S01_1022769	1	1022769	ID=Ciclev10008815m.g	1021237	1023791	1	7.265
S01_907903	1	907903	ID=Ciclev10008500m.g	905112	909081	1	7.265
S01_1105536	1	1105536	N	N	N	1	7.78
S01_1087004	1	1087004	N	N	N	1	7.78
S01_1171549	1	1171549	N	N	N	1	9.018
S01_1594430	1	1594430	ID=Ciclev10010401m.g	1592275	1594883	1	10.876
S01_1579227	1	1579227	ID=Ciclev10010308m.g	1578590	1580800	1	10.876
S01_1526365	1	1526365	ID=Ciclev10007597m.g	1524420	1527971	1	10.876
S01_1749398	1	1749398	ID=Ciclev10007706m.g	1747314	1750072	1	11.391
S01_1638198	1	1638198	ID=Ciclev10007312m.g	1634245	1639542	1	11.391
S01_1711034	1	1711034	N	N	N	1	11.391
S01_1971133	1	1971133	ID=Ciclev10008199m.g	1970232	1974100	1	13.971
S01_1874371	1	1874371	ID=Ciclev10009875m.g	1872343	1874936	1	13.971
S01_2014061	1	2014061	ID=Ciclev10009882m.g	2011738	2014271	1	14.487
S01_2013911	1	2013911	ID=Ciclev10009882m.g	2011738	2014271	1	14.487
S01_2144042	1	2144042	ID=Ciclev10010173m.g	2143942	2144169	1	15.002
S01_2123178	1	2123178	N	N	N	1	15.002
S01_2196427	1	2196427	ID=Ciclev10010398m.g	2195699	2198791	1	15.002
S01_2121648	1	2121648	ID=Ciclev10010379m.g	2121273	2122889	1	15.002
S01_2205095	1	2205095	ID=Ciclev10007595m.g	2200405	2205620	1	15.002
S01_2196829	1	2196829	ID=Ciclev10010398m.g	2195699	2198791	1	15.002
S01_2148150	1	2148150	ID=Ciclev10010494m.g	2148031	2149194	1	15.002
S01_2510449	1	2510449	ID=Ciclev10008244m.g	2509193	2511727	1	17.295
S01_2695585	1	2695585	ID=Ciclev10007225m.g	2682800	2707083	1	20.163
S01_2743051	1	2743051	ID=Ciclev10007564m.g	2742373	2746341	1	20.163
S01_2675500	1	2675500	ID=Ciclev10010030m.g	2674515	2678813	1	20.163
S01_2698360	1	2698360	ID=Ciclev10007225m.g	2682800	2707083	1	20.163
S01_2766694	1	2766694	ID=Ciclev10007228m.g	2766539	2783333	1	20.678
S01_2887910	1	2887910	ID=Ciclev10010242m.g	2886983	2888164	1	21.194
S01_2844906	1	2844906	ID=Ciclev10009403m.g	2844906	2847136	1	21.194
S01_2833792	1	2833792	ID=Ciclev10007447m.g	2827327	2834096	1	21.194
S01_2940167	1	2940167	ID=Ciclev10007656m.g	2934248	2940997	1	21.194
S01_3013524	1	3013524	ID=Ciclev10007857m.g	3010843	3013856	1	21.71
S01_2973167	1	2973167	ID=Ciclev10007267m.g	2971710	2978294	1	21.71
S01_2984175	1	2984175	ID=Ciclev10007892m.g	2981716	2984571	1	21.71
S01_3187693	1	3187693	N	N	N	1	23.256
S01_3237830	1	3237830	ID=Ciclev10007610m.g	3236337	3242326	1	23.256
S01_3120620	1	3120620	ID=Ciclev10009310m.g	3118702	3121808	1	23.256
S01_3230796	1	3230796	ID=Ciclev10007340m.g	3230047	3235228	1	23.256
S01_3314220	1	3314220	N	N	N	1	23.968
S01_3267207	1	3267207	ID=Ciclev10008690m.g	3266178	3267636	1	23.968
S01_3384483	1	3384483	ID=Ciclev10009617m.g	3383960	3384623	1	25.123
S01_3454007	1	3454007	ID=Ciclev10010168m.g	3452554	3455245	1	25.836
S01_3413646	1	3413646	ID=Ciclev10007668m.g	3407665	3413915	1	25.836
S01_3453795	1	3453795	ID=Ciclev10010168m.g	3452554	3455245	1	25.836
S01_3538167	1	3538167	ID=Ciclev10010526m.g	3533436	3545037	1	25.836
S01_3450569	1	3450569	ID=Ciclev10010799m.g	3448486	3451426	1	25.836
S01_3531914	1	3531914	ID=Ciclev10009815m.g	3531558	3532369	1	26.867
S01_3528403	1	3528403	ID=Ciclev10009092m.g	3526497	3530029	1	26.867
S01_3515473	1	3515473	N	N	N	1	26.867
S01_3663008	1	3663008	N	N	N	1	27.898
S01_3606256	1	3606256	ID=Ciclev10007888m.g	3603608	3608662	1	27.898
S01_3651205	1	3651205	ID=Ciclev10009729m.g	3647539	3651252	1	27.898
S01_3679830	1	3679830	ID=Ciclev10007432m.g	3678600	3683434	1	27.898
S01_3697306	1	3697306	N	N	N	1	27.898
S01_3704780	1	3704780	ID=Ciclev10010157m.g	3704738	3706120	1	27.898
S01_3758237	1	3758237	ID=Ciclev10007663m.g	3757244	3763178	1	28.929
S01_3804062	1	3804062	ID=Ciclev10010212m.g	3803268	3805585	1	29.445
S01_4025032	1	4025032	ID=Ciclev10008419m.g	4024079	4027074	1	29.492
S01_3863750	1	3863750	ID=Ciclev10009236m.g	3862913	3866838	1	29.96
S01_3987034	1	3987034	ID=Ciclev10009194m.g	3986693	3988340	1	29.96
S01_3935871	1	3935871	N	N	N	1	29.96
S01_4190446	1	4190446	N	N	N	1	32.023
S01_4187447	1	4187447	N	N	N	1	32.023
S01_4246477	1	4246477	ID=Ciclev10007259m.g	4243845	4257303	1	32.023
S01_4267319	1	4267319	N	N	N	1	32.023
S01_4373381	1	4373381	ID=Ciclev10009039m.g	4371293	4375983	1	32.539
S01_4408564	1	4408564	ID=Ciclev10008418m.g	4404555	4409802	1	32.539
S01_4491612	1	4491612	ID=Ciclev10009447m.g	4491276	4492240	1	33.054
S01_4491824	1	4491824	ID=Ciclev10009447m.g	4491276	4492240	1	33.054
S01_4564332	1	4564332	N	N	N	1	33.57
S01_4564130	1	4564130	N	N	N	1	33.57
S01_4636742	1	4636742	ID=Ciclev10009129m.g	4635112	4638292	1	33.57
S01_4834602	1	4834602	ID=Ciclev10010402m.g	4829563	4834618	1	33.57
S01_4846457	1	4846457	N	N	N	1	33.57
S01_4762443	1	4762443	N	N	N	1	33.57
S01_5793911	1	5793911	N	N	N	1	37.703
S01_6212854	1	6212854	ID=Ciclev10009547m.g	6209571	6213398	1	37.703
S01_5649279	1	5649279	N	N	N	1	37.703
S01_5263304	1	5263304	ID=Ciclev10008958m.g	5262745	5266604	1	38.219
S01_5225020	1	5225020	ID=Ciclev10010697m.g	5225009	5225868	1	38.219
S01_5392836	1	5392836	N	N	N	1	38.219
S01_5321589	1	5321589	ID=Ciclev10008544m.g	5318851	5327042	1	38.219
S01_5269531	1	5269531	ID=Ciclev10007618m.g	5268562	5271164	1	38.219
S01_5268867	1	5268867	ID=Ciclev10007618m.g	5268562	5271164	1	38.219
S01_5474653	1	5474653	ID=Ciclev10007554m.g	5468974	5476714	1	38.219
S01_5392114	1	5392114	ID=Ciclev10007575m.g	5388562	5392710	1	38.862
S01_6451664	1	6451664	ID=Ciclev10007776m.g	6448590	6452516	1	40.798
S01_6455456	1	6455456	ID=Ciclev10009029m.g	6455199	6457058	1	40.798
S01_6402636	1	6402636	ID=Ciclev10008142m.g	6402443	6406121	1	40.798
S01_6448815	1	6448815	ID=Ciclev10007776m.g	6448590	6452516	1	40.798
S01_7115645	1	7115645	ID=Ciclev10007651m.g	7114558	7118282	1	41.314
S01_6727622	1	6727622	ID=Ciclev10007255m.g	6724911	6731810	1	41.314
S01_7116037	1	7116037	ID=Ciclev10007651m.g	7114558	7118282	1	41.314
S01_7054778	1	7054778	ID=Ciclev10010395m.g	7054135	7054860	1	41.572
S01_7287921	1	7287921	ID=Ciclev10007544m.g	7284483	7293716	1	41.829
S01_7173599	1	7173599	ID=Ciclev10010361m.g	7173143	7175233	1	41.829
S01_7219971	1	7219971	ID=Ciclev10007513m.g	7218548	7227996	1	41.829
S01_7700579	1	7700579	ID=Ciclev10008594m.g	7697420	7700750	1	43.376
S01_7777713	1	7777713	ID=Ciclev10008086m.g	7776970	7783395	1	43.376
S01_7782062	1	7782062	ID=Ciclev10009913m.g	7780560	7782514	1	43.376
S01_7903944	1	7903944	ID=Ciclev10007707m.g	7903444	7910533	1	43.376
S01_8018662	1	8018662	ID=Ciclev10009327m.g	8015798	8020208	1	44.062
S01_16725249	1	16725249	ID=Ciclev10009484m.g	16724987	16726058	1	45.439
S01_14413476	1	14413476	ID=Ciclev10007619m.g	14412071	14415252	1	45.439
S01_15807539	1	15807539	ID=Ciclev10008394m.g	15806121	15811109	1	45.951
S01_16204850	1	16204850	ID=Ciclev10007809m.g	16203907	16208234	1	45.954
S01_9742653	1	9742653	N	N	N	1	45.954
S01_14702676	1	14702676	ID=Ciclev10009263m.g	14702052	14706757	1	46.47
S01_8867308	1	8867308	ID=Ciclev10008884m.g	8865236	8868708	1	46.47
S01_8867071	1	8867071	ID=Ciclev10008884m.g	8865236	8868708	1	46.47
S01_14412082	1	14412082	ID=Ciclev10007619m.g	14412071	14415252	1	46.47
S01_14994455	1	14994455	ID=Ciclev10010846m.g	14993808	14994694	1	46.47
S01_15742184	1	15742184	ID=Ciclev10010852m.g	15741710	15742268	1	46.47
S01_14839452	1	14839452	ID=Ciclev10009207m.g	14838664	14840710	1	46.47
S01_9691599	1	9691599	ID=Ciclev10010506m.g	9688738	9695111	1	46.47
S01_8130804	1	8130804	ID=Ciclev10007886m.g	8125279	8130885	1	46.47
S01_12281833	1	12281833	ID=Ciclev10008657m.g	12277893	12282510	1	46.47
S01_15855282	1	15855282	ID=Ciclev10009228m.g	15854182	15855429	1	46.47
S01_10686804	1	10686804	N	N	N	1	46.47
S01_11019219	1	11019219	N	N	N	1	46.47
S01_14939175	1	14939175	ID=Ciclev10010569m.g	14937920	14939562	1	46.47
S01_15710614	1	15710614	N	N	N	1	46.47
S01_15493924	1	15493924	ID=Ciclev10010444m.g	15491474	15495103	1	46.47
S01_14782945	1	14782945	N	N	N	1	46.47
S01_11214695	1	11214695	ID=Ciclev10007865m.g	11213419	11215532	1	46.47
S01_14599741	1	14599741	ID=Ciclev10007863m.g	14596540	14600383	1	46.47
S01_16766872	1	16766872	N	N	N	1	46.47
S01_8424109	1	8424109	ID=Ciclev10010626m.g	8422905	8424670	1	46.727
S01_8317537	1	8317537	N	N	N	1	46.985
S01_8423638	1	8423638	ID=Ciclev10010626m.g	8422905	8424670	1	46.985
S01_8543642	1	8543642	ID=Ciclev10009026m.g	8543173	8547077	1	46.985
S01_18406939	1	18406939	ID=Ciclev10008644m.g	18405770	18409946	1	48.016
S01_17473303	1	17473303	ID=Ciclev10008004m.g	17472920	17478533	1	48.016
S01_17647698	1	17647698	N	N	N	1	48.016
S01_18405892	1	18405892	ID=Ciclev10008644m.g	18405770	18409946	1	48.016
S01_17476695	1	17476695	ID=Ciclev10008004m.g	17472920	17478533	1	48.016
S01_17492512	1	17492512	ID=Ciclev10007392m.g	17492479	17499915	1	48.016
S01_17530571	1	17530571	ID=Ciclev10007828m.g	17529726	17534811	1	48.016
S01_18526608	1	18526608	N	N	N	1	48.016
S01_18853994	1	18853994	N	N	N	1	48.532
S01_18768585	1	18768585	ID=Ciclev10007579m.g	18766406	18774710	1	48.532
S01_18940668	1	18940668	N	N	N	1	48.532
S01_18769267	1	18769267	ID=Ciclev10007579m.g	18766406	18774710	1	48.532
S01_19124471	1	19124471	ID=Ciclev10010163m.g	19123576	19126818	1	48.532
S01_19051591	1	19051591	ID=Ciclev10009334m.g	19049996	19054408	1	48.532
S01_19207287	1	19207287	N	N	N	1	48.532
S01_19189942	1	19189942	ID=Ciclev10007471m.g	19189252	19192844	1	48.532
S01_19010553	1	19010553	N	N	N	1	48.532
S01_19299983	1	19299983	N	N	N	1	48.532
S01_20441910	1	20441910	ID=Ciclev10007843m.g	20440643	20444068	1	48.532
S01_18804761	1	18804761	ID=Ciclev10009966m.g	18803916	18804969	1	48.532
S01_20516806	1	20516806	N	N	N	1	49.047
S01_20453685	1	20453685	N	N	N	1	49.047
S01_20470994	1	20470994	ID=Ciclev10008802m.g	20468398	20472963	1	49.047
S01_21326312	1	21326312	ID=Ciclev10008777m.g	21325880	21329103	1	49.563
S01_20890494	1	20890494	ID=Ciclev10009433m.g	20889860	20890704	1	49.563
S01_20889982	1	20889982	ID=Ciclev10009433m.g	20889860	20890704	1	49.563
S01_21509252	1	21509252	ID=Ciclev10007907m.g	21506751	21511900	1	51.11
S01_21472794	1	21472794	ID=Ciclev10007404m.g	21471415	21476261	1	51.11
S01_21966559	1	21966559	ID=Ciclev10007294m.g	21964189	21969517	1	51.625
S01_21937553	1	21937553	N	N	N	1	51.625
S01_22136889	1	22136889	N	N	N	1	52.141
S01_22168291	1	22168291	ID=Ciclev10008020m.g	22168260	22171495	1	52.141
S01_22122258	1	22122258	ID=Ciclev10009352m.g	22121294	22122743	1	52.141
S01_22146124	1	22146124	ID=Ciclev10007978m.g	22145495	22148716	1	52.141
S01_22013599	1	22013599	ID=Ciclev10008440m.g	22008438	22013742	1	52.141
S01_22007557	1	22007557	ID=Ciclev10007236m.g	22001138	22007828	1	52.141
S01_22138865	1	22138865	ID=Ciclev10007980m.g	22138397	22141621	1	52.141
S01_22185729	1	22185729	ID=Ciclev10007950m.g	22185234	22188147	1	52.656
S01_22449521	1	22449521	ID=Ciclev10009601m.g	22449031	22450169	1	52.656
S01_22402115	1	22402115	N	N	N	1	52.656
S01_22469107	1	22469107	N	N	N	1	52.656
S01_22696912	1	22696912	ID=Ciclev10010484m.g	22696235	22698066	1	53.172
S01_22666370	1	22666370	ID=Ciclev10007388m.g	22665983	22675655	1	53.172
S01_22679760	1	22679760	ID=Ciclev10010614m.g	22679581	22680024	1	53.172
S01_22694646	1	22694646	ID=Ciclev10010199m.g	22694513	22694992	1	53.172
S01_22722153	1	22722153	ID=Ciclev10010510m.g	22722027	22723655	1	53.172
S01_22722719	1	22722719	ID=Ciclev10010510m.g	22722027	22723655	1	53.172
S01_22556555	1	22556555	ID=Ciclev10010304m.g	22555904	22564833	1	53.687
S01_22877928	1	22877928	ID=Ciclev10007504m.g	22876218	22881016	1	54.203
S01_22889802	1	22889802	ID=Ciclev10009012m.g	22885751	22890756	1	54.203
S01_22863542	1	22863542	ID=Ciclev10008309m.g	22862773	22866389	1	54.203
S01_22962761	1	22962761	N	N	N	1	54.667
S01_22953010	1	22953010	ID=Ciclev10007252m.g	22943036	22953887	1	54.718
S01_23045786	1	23045786	ID=Ciclev10007256m.g	23042607	23047230	1	55.234
S01_23043155	1	23043155	ID=Ciclev10007256m.g	23042607	23047230	1	55.234
S01_23247749	1	23247749	ID=Ciclev10010386m.g	23246043	23251931	1	56.781
S01_23191960	1	23191960	N	N	N	1	56.781
S01_23238607	1	23238607	ID=Ciclev10007245m.g	23236312	23242718	1	56.781
S01_23348539	1	23348539	ID=Ciclev10007644m.g	23348525	23353287	1	56.781
S04_2237457	4	2237457	ID=Ciclev10031280m.g	2236039	2238244	1	56.781
S01_23416630	1	23416630	ID=Ciclev10008354m.g	23415589	23419190	1	57.812
S01_23431755	1	23431755	ID=Ciclev10007691m.g	23428137	23434141	1	57.812
S01_23648448	1	23648448	ID=Ciclev10007701m.g	23645333	23649664	1	57.812
S01_23500112	1	23500112	N	N	N	1	57.812
S01_23649439	1	23649439	ID=Ciclev10007701m.g	23645333	23649664	1	57.812
S01_23523652	1	23523652	ID=Ciclev10008896m.g	23523185	23525470	1	57.812
S01_23492385	1	23492385	ID=Ciclev10007227m.g	23487200	23497316	1	58.323
S01_23701375	1	23701375	N	N	N	1	58.327
S01_23776512	1	23776512	ID=Ciclev10009709m.g	23773573	23776570	1	58.843
S01_24109449	1	24109449	ID=Ciclev10010144m.g	24108907	24110284	1	59.359
S01_24104221	1	24104221	ID=Ciclev10010631m.g	24100782	24106388	1	59.359
S01_24119717	1	24119717	ID=Ciclev10007802m.g	24115728	24121631	1	59.359
S01_24186587	1	24186587	ID=Ciclev10007234m.g	24176381	24190285	1	60.39
S01_24218013	1	24218013	ID=Ciclev10010250m.g	24214005	24218228	1	60.39
S01_24332081	1	24332081	ID=Ciclev10009857m.g	24331033	24333097	1	60.905
S01_24458389	1	24458389	ID=Ciclev10008392m.g	24456730	24458491	1	61.421
S01_25003902	1	25003902	ID=Ciclev10007806m.g	25001341	25004726	1	63.485
S01_24989896	1	24989896	ID=Ciclev10007993m.g	24986848	24990044	1	63.485
S01_25076012	1	25076012	ID=Ciclev10009053m.g	25075622	25080986	1	63.485
S01_25050384	1	25050384	ID=Ciclev10007246m.g	25046220	25062346	1	63.485
S01_24917168	1	24917168	ID=Ciclev10010149m.g	24914885	24923422	1	63.485
S01_25061882	1	25061882	ID=Ciclev10007246m.g	25046220	25062346	1	63.485
S01_25024824	1	25024824	N	N	N	1	63.485
S01_25200521	1	25200521	ID=Ciclev10007851m.g	25196338	25202267	1	64
S01_25190485	1	25190485	ID=Ciclev10007239m.g	25180495	25191344	1	64
S01_25216268	1	25216268	ID=Ciclev10010608m.g	25215071	25216899	1	64
S01_25188006	1	25188006	ID=Ciclev10007239m.g	25180495	25191344	1	64
S01_25240712	1	25240712	ID=Ciclev10008420m.g	25235929	25240774	1	64.516
S01_25333711	1	25333711	N	N	N	1	66.063
S01_25331371	1	25331371	ID=Ciclev10010155m.g	25325245	25331925	1	66.063
S01_25356519	1	25356519	ID=Ciclev10007999m.g	25355351	25359330	1	67.095
S01_25596607	1	25596607	ID=Ciclev10010180m.g	25594037	25598957	1	68.127
S01_25502469	1	25502469	ID=Ciclev10008188m.g	25502042	25504073	1	68.127
S01_25664086	1	25664086	N	N	N	1	68.643
S01_25660538	1	25660538	ID=Ciclev10009319m.g	25659551	25663375	1	68.643
S01_25612901	1	25612901	ID=Ciclev10010841m.g	25611761	25618071	1	68.643
S01_25664405	1	25664405	N	N	N	1	68.643
S01_25745177	1	25745177	N	N	N	1	68.643
S01_25810007	1	25810007	ID=Ciclev10007427m.g	25807712	25814164	1	69.675
S01_26020359	1	26020359	ID=Ciclev10008809m.g	26018428	26020452	1	70.706
S01_26035621	1	26035621	ID=Ciclev10007919m.g	26032709	26035828	1	70.706
S01_26025203	1	26025203	N	N	N	1	70.706
S01_26035450	1	26035450	ID=Ciclev10007919m.g	26032709	26035828	1	70.706
S01_25991112	1	25991112	ID=Ciclev10007524m.g	25987803	25992258	1	70.706
S01_26085483	1	26085483	ID=Ciclev10010795m.g	26079117	26085611	1	71.737
S01_26085275	1	26085275	ID=Ciclev10010795m.g	26079117	26085611	1	71.737
S01_26041589	1	26041589	N	N	N	1	71.737
S01_26067599	1	26067599	N	N	N	1	71.737
S01_26082791	1	26082791	ID=Ciclev10010795m.g	26079117	26085611	1	71.737
S01_26133546	1	26133546	ID=Ciclev10008092m.g	26132646	26136128	1	72.51
S01_26141541	1	26141541	ID=Ciclev10008141m.g	26141012	26143051	1	73.285
S01_26307176	1	26307176	ID=Ciclev10010782m.g	26306443	26308847	1	74.62
S01_26390364	1	26390364	ID=Ciclev10007292m.g	26387638	26395168	1	75.563
S01_26435890	1	26435890	ID=Ciclev10010385m.g	26433434	26436619	1	76.898
S01_26441102	1	26441102	ID=Ciclev10010625m.g	26437731	26441995	1	76.898
S01_26511349	1	26511349	ID=Ciclev10008581m.g	26509536	26513207	1	77.929
S01_26523376	1	26523376	ID=Ciclev10010702m.g	26523084	26523395	1	77.929
S01_26577209	1	26577209	ID=Ciclev10009162m.g	26576059	26578193	1	78.445
S03_34283760	3	34283760	N	N	N	1	78.445
S01_26638011	1	26638011	N	N	N	1	78.961
S01_26665578	1	26665578	ID=Ciclev10008494m.g	26664744	26668680	1	79.476
S01_26771283	1	26771283	N	N	N	1	80.507
S01_26776311	1	26776311	ID=Ciclev10009010m.g	26773396	26776856	1	80.507
S01_26745380	1	26745380	ID=Ciclev10007587m.g	26744973	26750726	1	80.507
S01_26808367	1	26808367	ID=Ciclev10007470m.g	26802787	26810465	1	81.864
S01_26836565	1	26836565	ID=Ciclev10009750m.g	26836409	26837592	1	81.868
S01_26810834	1	26810834	ID=Ciclev10008911m.g	26810795	26816497	1	82.665
S01_26983847	1	26983847	N	N	N	1	86.189
S01_26983321	1	26983321	ID=Ciclev10009311m.g	26979382	26983460	1	86.189
S01_26953789	1	26953789	ID=Ciclev10007457m.g	26952018	26957456	1	86.189
S03_29348503	3	29348503	N	N	N	1	87.736
S01_27090313	1	27090313	ID=Ciclev10008442m.g	27088284	27095331	1	88.252
S01_27092919	1	27092919	ID=Ciclev10008442m.g	27088284	27095331	1	88.252
S01_27100588	1	27100588	ID=Ciclev10007460m.g	27098793	27102412	1	88.252
S01_27149556	1	27149556	ID=Ciclev10007562m.g	27148937	27154125	1	89.024
S01_27230131	1	27230131	ID=Ciclev10009343m.g	27229293	27232045	1	89.797
S01_27475973	1	27475973	ID=Ciclev10007754m.g	27475035	27482727	1	91.348
S01_28034301	1	28034301	ID=Ciclev10007718m.g	28033285	28037413	1	92.895
S01_28044249	1	28044249	N	N	N	1	92.895
S01_27944292	1	27944292	ID=Ciclev10009155m.g	27943663	27947865	1	92.895
S01_28109573	1	28109573	ID=Ciclev10007232m.g	28105855	28118736	1	93.927
S01_28109090	1	28109090	ID=Ciclev10007232m.g	28105855	28118736	1	93.927
S01_28125704	1	28125704	ID=Ciclev10008825m.g	28124583	28127463	1	94.442
S01_28199557	1	28199557	N	N	N	1	95.99
S01_28210922	1	28210922	ID=Ciclev10009711m.g	28209166	28211161	1	95.99
S01_28194586	1	28194586	ID=Ciclev10010652m.g	28191410	28194643	1	95.99
S01_28215598	1	28215598	N	N	N	1	95.99
S01_28211245	1	28211245	N	N	N	1	95.99
S01_28330121	1	28330121	N	N	N	1	97.021
S01_28345564	1	28345564	N	N	N	1	97.021
S01_28405950	1	28405950	ID=Ciclev10007727m.g	28403181	28407070	1	97.536
S01_28374747	1	28374747	ID=Ciclev10007753m.g	28373759	28378206	1	97.536
S01_28374520	1	28374520	ID=Ciclev10007753m.g	28373759	28378206	1	97.536
S01_28564231	1	28564231	ID=Ciclev10007258m.g	28555337	28565005	1	98.567
S01_28530792	1	28530792	ID=Ciclev10010075m.g	28529272	28532866	1	98.567
S01_28492468	1	28492468	ID=Ciclev10009068m.g	28492008	28494909	1	98.567
S01_28483885	1	28483885	ID=Ciclev10008669m.g	28482413	28484064	1	98.567
S01_28441127	1	28441127	ID=Ciclev10008754m.g	28440700	28442008	1	99.083
S01_28464468	1	28464468	ID=Ciclev10007375m.g	28458306	28465466	1	99.083
S01_28459223	1	28459223	ID=Ciclev10007375m.g	28458306	28465466	1	99.083
S01_28460799	1	28460799	ID=Ciclev10007375m.g	28458306	28465466	1	99.612
S02_92067	2	92067	ID=Ciclev10014163m.g	85744	92491	2	0
SUN_10967263	N	10967263	N	N	N	2	3.418
S02_179090	2	179090	ID=Ciclev10014161m.g	175429	179259	2	4.463
S02_252192	2	252192	ID=Ciclev10018316m.g	252017	253903	2	4.463
S02_195824	2	195824	N	N	N	2	4.463
S02_245625	2	245625	N	N	N	2	4.463
S02_301011	2	301011	ID=Ciclev10014012m.g	297543	314196	2	4.978
S02_329085	2	329085	ID=Ciclev10014014m.g	328862	345082	2	4.978
S02_375709	2	375709	N	N	N	2	5.494
S02_435091	2	435091	ID=Ciclev10014836m.g	434537	439663	2	6.009
S02_464052	2	464052	N	N	N	2	6.009
S02_554342	2	554342	ID=Ciclev10016896m.g	553135	556043	2	6.525
S02_547176	2	547176	ID=Ciclev10014402m.g	546098	552884	2	6.525
S02_4439423	2	4439423	ID=Ciclev10017565m.g	4438321	4439726	2	6.525
S02_502289	2	502289	N	N	N	2	6.525
S02_550758	2	550758	ID=Ciclev10014402m.g	546098	552884	2	6.571
S02_587430	2	587430	ID=Ciclev10018150m.g	587065	588778	2	7.156
S02_4814770	2	4814770	N	N	N	2	9.104
S02_4727960	2	4727960	ID=Ciclev10018265m.g	4727639	4728025	2	9.104
S02_4814534	2	4814534	N	N	N	2	9.104
S02_4842587	2	4842587	ID=Ciclev10015422m.g	4840236	4844193	2	9.104
S02_4703420	2	4703420	ID=Ciclev10015308m.g	4703393	4704688	2	9.104
S02_4687489	2	4687489	ID=Ciclev10015107m.g	4687331	4689163	2	9.104
S02_5382654	2	5382654	ID=Ciclev10017967m.g	5382644	5384275	2	10.135
S02_4983013	2	4983013	N	N	N	2	10.135
S02_5120698	2	5120698	ID=Ciclev10014393m.g	5115871	5120839	2	10.135
S02_5276817	2	5276817	N	N	N	2	10.135
S02_5377326	2	5377326	ID=Ciclev10014329m.g	5375326	5378200	2	10.135
S02_5380340	2	5380340	ID=Ciclev10017743m.g	5379722	5382121	2	10.135
S02_5171113	2	5171113	ID=Ciclev10015082m.g	5167853	5171721	2	10.135
S02_5196018	2	5196018	ID=Ciclev10015259m.g	5193354	5198751	2	10.135
S02_5250735	2	5250735	ID=Ciclev10014334m.g	5249720	5252152	2	10.135
S02_5647577	2	5647577	ID=Ciclev10017962m.g	5640762	5648343	2	13.232
S02_5646823	2	5646823	ID=Ciclev10017962m.g	5640762	5648343	2	13.232
S02_5835525	2	5835525	ID=Ciclev10015056m.g	5834137	5835796	2	13.747
S02_5838960	2	5838960	ID=Ciclev10015021m.g	5838103	5839731	2	13.747
S02_6108454	2	6108454	ID=Ciclev10014934m.g	6106687	6109539	2	14.263
S02_6802421	2	6802421	ID=Ciclev10014514m.g	6800959	6808304	2	15.294
S02_6951984	2	6951984	ID=Ciclev10017618m.g	6951871	6953339	2	15.81
S02_7012425	2	7012425	ID=Ciclev10017500m.g	7012363	7013949	2	15.81
S02_6618795	2	6618795	ID=Ciclev10016213m.g	6611813	6619116	2	15.81
S02_6878758	2	6878758	N	N	N	2	15.81
S02_6774307	2	6774307	ID=Ciclev10015576m.g	6772921	6775813	2	15.81
S02_6849958	2	6849958	ID=Ciclev10014936m.g	6846910	6850951	2	15.81
S02_6842262	2	6842262	ID=Ciclev10014769m.g	6840743	6844063	2	15.81
S02_6497408	2	6497408	ID=Ciclev10014809m.g	6496760	6499440	2	15.81
S02_6388755	2	6388755	ID=Ciclev10015331m.g	6388613	6390719	2	15.81
S02_6977093	2	6977093	ID=Ciclev10015912m.g	6974425	6980953	2	15.81
S02_6748006	2	6748006	ID=Ciclev10014051m.g	6747734	6759030	2	15.81
S02_6473319	2	6473319	ID=Ciclev10015392m.g	6472571	6474273	2	15.81
S02_7048756	2	7048756	ID=Ciclev10014197m.g	7048187	7051168	2	15.81
S02_6968052	2	6968052	ID=Ciclev10015901m.g	6964964	6972690	2	15.81
S02_6350356	2	6350356	ID=Ciclev10018039m.g	6349184	6350434	2	15.81
S02_6344803	2	6344803	N	N	N	2	15.81
S02_7347977	2	7347977	ID=Ciclev10018294m.g	7347491	7348024	2	16.841
S02_7500771	2	7500771	ID=Ciclev10018011m.g	7497785	7501244	2	16.841
S02_7341699	2	7341699	ID=Ciclev10014072m.g	7336964	7346103	2	16.841
S02_7178207	2	7178207	ID=Ciclev10015158m.g	7177136	7184525	2	16.841
S02_7331423	2	7331423	ID=Ciclev10015321m.g	7330319	7336406	2	17.098
S02_7438572	2	7438572	ID=Ciclev10014361m.g	7429310	7438670	2	17.357
S02_7413465	2	7413465	ID=Ciclev10014074m.g	7409934	7416233	2	17.357
S02_7431053	2	7431053	ID=Ciclev10014361m.g	7429310	7438670	2	17.357
S02_7621285	2	7621285	ID=Ciclev10015876m.g	7621259	7625957	2	18.904
S02_7692486	2	7692486	ID=Ciclev10014886m.g	7692307	7694086	2	18.904
S02_7613594	2	7613594	ID=Ciclev10015838m.g	7612564	7617574	2	18.904
S02_7766871	2	7766871	ID=Ciclev10017571m.g	7760455	7767192	2	19.419
S02_7867790	2	7867790	ID=Ciclev10014928m.g	7863353	7869814	2	20.451
S02_7931221	2	7931221	N	N	N	2	20.451
S02_8003361	2	8003361	ID=Ciclev10017928m.g	7992751	8008631	2	21.998
S02_7993309	2	7993309	ID=Ciclev10017928m.g	7992751	8008631	2	21.998
S02_8075338	2	8075338	ID=Ciclev10015475m.g	8071299	8076757	2	21.998
S02_8022458	2	8022458	N	N	N	2	21.998
S02_7965278	2	7965278	ID=Ciclev10017108m.g	7964984	7965603	2	21.998
S02_8075014	2	8075014	ID=Ciclev10015475m.g	8071299	8076757	2	22.411
S02_8136677	2	8136677	ID=Ciclev10014018m.g	8129596	8151399	2	22.513
S02_8150880	2	8150880	N	N	N	2	22.513
S02_8481825	2	8481825	ID=Ciclev10014180m.g	8470088	8483205	2	24.577
S02_8547933	2	8547933	ID=Ciclev10016831m.g	8546088	8548227	2	25.093
S02_8660181	2	8660181	ID=Ciclev10015419m.g	8657807	8662884	2	25.093
S02_8586238	2	8586238	ID=Ciclev10014233m.g	8583246	8588715	2	25.093
S02_8591152	2	8591152	ID=Ciclev10018273m.g	8589696	8592471	2	25.093
S02_8674468	2	8674468	ID=Ciclev10018154m.g	8674410	8677155	2	25.093
S02_8725891	2	8725891	ID=Ciclev10015791m.g	8724271	8725932	2	25.608
S02_9204149	2	9204149	N	N	N	2	26.124
S02_9326201	2	9326201	ID=Ciclev10015090m.g	9323157	9327860	2	26.124
S02_8871348	2	8871348	ID=Ciclev10014025m.g	8870131	8882246	2	26.124
S02_8887512	2	8887512	ID=Ciclev10018163m.g	8886585	8888059	2	26.124
S02_8936677	2	8936677	ID=Ciclev10018188m.g	8934669	8937224	2	26.124
S02_8889828	2	8889828	ID=Ciclev10017762m.g	8888881	8890083	2	26.124
S02_9165657	2	9165657	ID=Ciclev10015583m.g	9164804	9166682	2	26.124
S02_9071460	2	9071460	ID=Ciclev10015286m.g	9069334	9073496	2	26.124
S02_9479170	2	9479170	ID=Ciclev10014159m.g	9471061	9480543	2	27.497
S02_9479481	2	9479481	ID=Ciclev10014159m.g	9471061	9480543	2	27.5
S02_9521880	2	9521880	ID=Ciclev10017496m.g	9519786	9529028	2	28.186
S02_9560022	2	9560022	ID=Ciclev10017927m.g	9557695	9560141	2	28.186
S02_9507508	2	9507508	ID=Ciclev10014520m.g	9507231	9510821	2	28.186
S02_9520543	2	9520543	ID=Ciclev10017496m.g	9519786	9529028	2	28.186
S02_9579617	2	9579617	ID=Ciclev10015712m.g	9578498	9584531	2	28.702
S02_9579442	2	9579442	ID=Ciclev10015712m.g	9578498	9584531	2	29.218
S02_9578818	2	9578818	ID=Ciclev10015712m.g	9578498	9584531	2	29.218
S02_9897570	2	9897570	ID=Ciclev10017795m.g	9896648	9898177	2	29.733
S02_9905186	2	9905186	ID=Ciclev10016054m.g	9902662	9906589	2	29.733
S02_10211137	2	10211137	ID=Ciclev10016815m.g	10210805	10213389	2	31.28
S02_10215524	2	10215524	N	N	N	2	31.28
S02_10204371	2	10204371	ID=Ciclev10015567m.g	10202277	10205534	2	31.28
S02_10088971	2	10088971	ID=Ciclev10015245m.g	10087523	10092758	2	31.28
S02_10203740	2	10203740	ID=Ciclev10015567m.g	10202277	10205534	2	31.28
S02_10103225	2	10103225	ID=Ciclev10016241m.g	10101190	10105053	2	31.28
S02_10088530	2	10088530	ID=Ciclev10015245m.g	10087523	10092758	2	31.28
S02_10093321	2	10093321	ID=Ciclev10015979m.g	10093188	10097079	2	31.28
S02_9959011	2	9959011	ID=Ciclev10014189m.g	9951956	9960637	2	31.538
S02_10445011	2	10445011	ID=Ciclev10017580m.g	10444525	10445759	2	31.796
S02_10262461	2	10262461	ID=Ciclev10015761m.g	10262269	10264079	2	31.796
S02_10284269	2	10284269	N	N	N	2	31.796
S02_10392192	2	10392192	ID=Ciclev10016096m.g	10391379	10392539	2	31.796
S02_10298573	2	10298573	ID=Ciclev10015869m.g	10298471	10299566	2	31.796
S02_10531579	2	10531579	ID=Ciclev10015043m.g	10530811	10532986	2	31.796
S02_10467437	2	10467437	ID=Ciclev10014022m.g	10459593	10472483	2	31.796
S02_10644126	2	10644126	N	N	N	2	34.809
S02_11066153	2	11066153	ID=Ciclev10017059m.g	11065282	11068645	2	35.259
S02_10917569	2	10917569	ID=Ciclev10014817m.g	10916294	10918357	2	35.41
S02_10988463	2	10988463	ID=Ciclev10015734m.g	10982873	10988638	2	35.41
S02_11129693	2	11129693	ID=Ciclev10018253m.g	11129648	11130797	2	35.41
S02_11224245	2	11224245	N	N	N	2	35.925
S02_11307061	2	11307061	ID=Ciclev10015386m.g	11306354	11307978	2	36.441
S02_11373009	2	11373009	N	N	N	2	36.441
S02_11382784	2	11382784	ID=Ciclev10017707m.g	11381917	11385787	2	36.441
S02_11346411	2	11346411	ID=Ciclev10015375m.g	11344738	11350784	2	36.441
S02_22074770	2	22074770	N	N	N	2	37.472
S02_22749576	2	22749576	ID=Ciclev10014719m.g	22744618	22750220	2	37.472
S02_20443976	2	20443976	N	N	N	2	37.472
S02_22172275	2	22172275	ID=Ciclev10014908m.g	22168521	22174833	2	37.472
S02_22009840	2	22009840	ID=Ciclev10014190m.g	22005783	22011411	2	37.472
S02_21790138	2	21790138	ID=Ciclev10014655m.g	21787588	21791049	2	37.472
S02_20127970	2	20127970	ID=Ciclev10015212m.g	20127452	20130458	2	37.472
S02_21789792	2	21789792	ID=Ciclev10014655m.g	21787588	21791049	2	37.472
S02_21254073	2	21254073	N	N	N	2	37.472
S02_21916008	2	21916008	ID=Ciclev10014373m.g	21915246	21921678	2	37.472
S02_20345974	2	20345974	ID=Ciclev10018263m.g	20342545	20346784	2	37.472
S02_22346671	2	22346671	ID=Ciclev10015580m.g	22344916	22350916	2	37.472
S02_21114676	2	21114676	ID=Ciclev10015999m.g	21111679	21116170	2	37.472
S02_21795274	2	21795274	ID=Ciclev10016039m.g	21791665	21797802	2	37.472
S02_22074582	2	22074582	N	N	N	2	37.472
S02_22364313	2	22364313	ID=Ciclev10014842m.g	22362548	22366644	2	37.472
S02_24537212	2	24537212	ID=Ciclev10014451m.g	24533044	24538470	2	38.503
S02_23764573	2	23764573	ID=Ciclev10015492m.g	23762752	23765126	2	38.503
S02_23052621	2	23052621	ID=Ciclev10017756m.g	23051627	23056177	2	38.503
S02_24558995	2	24558995	ID=Ciclev10015452m.g	24557242	24561827	2	38.503
S07_19974221	7	19974221	N	N	N	2	38.503
S02_23311607	2	23311607	ID=Ciclev10014523m.g	23307374	23313279	2	38.503
S02_23717138	2	23717138	N	N	N	2	38.503
S02_22920666	2	22920666	ID=Ciclev10014750m.g	22918674	22922359	2	38.503
S02_22922179	2	22922179	ID=Ciclev10014750m.g	22918674	22922359	2	38.761
S02_24402906	2	24402906	N	N	N	2	39.019
S02_24776823	2	24776823	ID=Ciclev10018131m.g	24775843	24778647	2	39.019
S02_24508125	2	24508125	N	N	N	2	39.019
S02_24502916	2	24502916	ID=Ciclev10015897m.g	24501335	24503092	2	39.019
S02_24503111	2	24503111	N	N	N	2	39.019
S02_23830583	2	23830583	ID=Ciclev10014845m.g	23829862	23832918	2	39.019
S02_23767959	2	23767959	ID=Ciclev10018169m.g	23767422	23768717	2	39.019
S02_23767424	2	23767424	ID=Ciclev10018169m.g	23767422	23768717	2	39.019
S02_24671498	2	24671498	ID=Ciclev10015364m.g	24667102	24672331	2	39.019
S02_24559222	2	24559222	ID=Ciclev10015452m.g	24557242	24561827	2	39.019
S02_24902195	2	24902195	N	N	N	2	39.019
S02_23814219	2	23814219	ID=Ciclev10014335m.g	23811561	23815068	2	39.019
S02_24643792	2	24643792	ID=Ciclev10014764m.g	24641959	24644161	2	39.019
S02_24924903	2	24924903	ID=Ciclev10014351m.g	24921558	24926440	2	39.019
S02_24504700	2	24504700	ID=Ciclev10017742m.g	24504362	24507645	2	39.019
S02_24539619	2	24539619	ID=Ciclev10014235m.g	24539106	24541966	2	39.019
S02_24634506	2	24634506	ID=Ciclev10014215m.g	24626908	24635528	2	39.019
S02_23815953	2	23815953	ID=Ciclev10017772m.g	23815449	23818481	2	39.019
S02_24566312	2	24566312	ID=Ciclev10018013m.g	24565857	24567752	2	39.019
S02_24693048	2	24693048	ID=Ciclev10016561m.g	24692919	24694730	2	39.019
S02_23830145	2	23830145	ID=Ciclev10014845m.g	23829862	23832918	2	39.019
S02_24634817	2	24634817	ID=Ciclev10014215m.g	24626908	24635528	2	39.019
S02_24683938	2	24683938	ID=Ciclev10014049m.g	24676753	24684379	2	39.019
S02_24565805	2	24565805	N	N	N	2	39.019
S02_25204101	2	25204101	ID=Ciclev10016771m.g	25203100	25204788	2	39.019
S02_24740174	2	24740174	ID=Ciclev10014355m.g	24737093	24740962	2	39.019
S02_23341237	2	23341237	ID=Ciclev10014827m.g	23341054	23346044	2	39.019
S02_24913959	2	24913959	ID=Ciclev10018068m.g	24913918	24914465	2	39.019
S02_23341073	2	23341073	ID=Ciclev10014827m.g	23341054	23346044	2	39.019
S02_24604578	2	24604578	ID=Ciclev10014974m.g	24604370	24608563	2	39.277
S02_25540605	2	25540605	ID=Ciclev10017835m.g	25538783	25540686	2	39.534
S02_25770039	2	25770039	ID=Ciclev10015007m.g	25769262	25772686	2	39.534
S02_25252846	2	25252846	N	N	N	2	39.534
S02_25488709	2	25488709	N	N	N	2	39.534
S02_25263876	2	25263876	N	N	N	2	39.534
S02_25231858	2	25231858	ID=Ciclev10014094m.g	25228848	25236502	2	39.534
S02_25349803	2	25349803	ID=Ciclev10016354m.g	25346439	25350875	2	39.534
S02_25502644	2	25502644	N	N	N	2	39.534
S02_25182974	2	25182974	ID=Ciclev10014121m.g	25179668	25188103	2	39.534
S02_25525326	2	25525326	ID=Ciclev10016082m.g	25524119	25526492	2	39.534
S02_25236573	2	25236573	N	N	N	2	39.534
S02_25488469	2	25488469	N	N	N	2	39.534
S02_25171214	2	25171214	ID=Ciclev10014369m.g	25170016	25173266	2	39.534
S02_25324691	2	25324691	ID=Ciclev10014088m.g	25323393	25327614	2	39.534
S02_25939251	2	25939251	ID=Ciclev10017221m.g	25938901	25939546	2	40.565
S02_25951494	2	25951494	N	N	N	2	40.565
S02_26031687	2	26031687	ID=Ciclev10014821m.g	26030786	26035127	2	40.565
S02_26079650	2	26079650	ID=Ciclev10018196m.g	26079557	26082625	2	40.565
S02_26322752	2	26322752	ID=Ciclev10018329m.g	26321843	26325613	2	41.081
S02_26232156	2	26232156	ID=Ciclev10016084m.g	26230655	26234306	2	41.081
S02_26194453	2	26194453	ID=Ciclev10017924m.g	26194450	26197099	2	41.081
S02_26501259	2	26501259	ID=Ciclev10018249m.g	26499632	26502746	2	42.112
S02_26528669	2	26528669	N	N	N	2	42.112
S02_26612108	2	26612108	ID=Ciclev10014588m.g	26607129	26612420	2	42.628
S02_26800878	2	26800878	N	N	N	2	43.659
S02_26826451	2	26826451	ID=Ciclev10014689m.g	26821203	26826886	2	43.659
S02_26746275	2	26746275	ID=Ciclev10015599m.g	26745507	26746983	2	43.659
S02_26794195	2	26794195	ID=Ciclev10017843m.g	26788845	26797382	2	43.659
S02_26810805	2	26810805	ID=Ciclev10014076m.g	26801498	26811737	2	43.659
S02_26810473	2	26810473	ID=Ciclev10014076m.g	26801498	26811737	2	43.659
S02_26898501	2	26898501	N	N	N	2	45.461
S02_27019427	2	27019427	ID=Ciclev10016899m.g	27019345	27021172	2	46.224
S02_27319020	2	27319020	ID=Ciclev10014030m.g	27310237	27325458	2	50.896
S02_27482037	2	27482037	ID=Ciclev10014721m.g	27479907	27486732	2	50.896
S02_27448195	2	27448195	ID=Ciclev10018299m.g	27447574	27450204	2	50.896
S02_27500495	2	27500495	ID=Ciclev10015463m.g	27497101	27501650	2	51.411
S02_27535949	2	27535949	ID=Ciclev10014242m.g	27533371	27540184	2	52.959
S02_27547069	2	27547069	ID=Ciclev10014686m.g	27543761	27548100	2	53.475
S02_27617302	2	27617302	ID=Ciclev10017056m.g	27616966	27617813	2	53.475
S02_27701904	2	27701904	ID=Ciclev10014776m.g	27701172	27707522	2	53.475
S02_27853308	2	27853308	ID=Ciclev10014569m.g	27849257	27854640	2	53.475
S02_27702526	2	27702526	ID=Ciclev10014776m.g	27701172	27707522	2	53.475
S02_27655361	2	27655361	ID=Ciclev10015117m.g	27654067	27658578	2	53.475
S02_27686197	2	27686197	ID=Ciclev10017657m.g	27684971	27686533	2	53.475
S02_27935492	2	27935492	ID=Ciclev10014584m.g	27935055	27938445	2	53.99
S02_27935708	2	27935708	ID=Ciclev10014584m.g	27935055	27938445	2	53.99
S02_27971962	2	27971962	ID=Ciclev10015481m.g	27969464	27972032	2	53.99
S02_27981531	2	27981531	N	N	N	2	54.958
S02_28018250	2	28018250	ID=Ciclev10015960m.g	28014474	28018607	2	55.925
S02_28082792	2	28082792	ID=Ciclev10016251m.g	28080389	28083539	2	56.569
S02_28083173	2	28083173	ID=Ciclev10016251m.g	28080389	28083539	2	56.569
S02_28238754	2	28238754	ID=Ciclev10014079m.g	28237783	28249157	2	57.6
S02_28264137	2	28264137	ID=Ciclev10015622m.g	28259601	28264707	2	57.6
S02_28650009	2	28650009	ID=Ciclev10014969m.g	28647504	28652278	2	58.631
S02_28790027	2	28790027	ID=Ciclev10017614m.g	28789950	28790210	2	58.631
S02_28719827	2	28719827	N	N	N	2	58.631
S02_28787498	2	28787498	ID=Ciclev10017429m.g	28786444	28788097	2	58.631
S02_28643955	2	28643955	ID=Ciclev10015908m.g	28643550	28645682	2	58.631
S02_28754394	2	28754394	ID=Ciclev10014433m.g	28753962	28756798	2	58.631
S02_28939419	2	28939419	ID=Ciclev10014065m.g	28932641	28942243	2	59.147
S02_28846977	2	28846977	ID=Ciclev10015330m.g	28845911	28849786	2	59.147
S02_28847644	2	28847644	ID=Ciclev10015330m.g	28845911	28849786	2	59.147
S02_28906693	2	28906693	ID=Ciclev10017433m.g	28905719	28907642	2	59.147
S02_28910611	2	28910611	ID=Ciclev10014910m.g	28910384	28922710	2	59.147
S02_28933543	2	28933543	ID=Ciclev10014065m.g	28932641	28942243	2	59.147
S02_29761089	2	29761089	ID=Ciclev10016366m.g	29757723	29762309	2	60.307
S02_29795984	2	29795984	ID=Ciclev10017846m.g	29795058	29796413	2	62.059
S02_29834739	2	29834739	ID=Ciclev10018061m.g	29834155	29836015	2	62.93
S02_29891396	2	29891396	N	N	N	2	63.779
S02_29911476	2	29911476	ID=Ciclev10016549m.g	29909580	29913341	2	63.79
S02_29980081	2	29980081	ID=Ciclev10014010m.g	29977829	29994125	2	64.306
S02_29865880	2	29865880	ID=Ciclev10015034m.g	29864678	29866537	2	64.306
S02_30143875	2	30143875	ID=Ciclev10015510m.g	30142887	30145311	2	65.337
S02_30248508	2	30248508	ID=Ciclev10014047m.g	30241891	30256579	2	65.337
S02_30378018	2	30378018	N	N	N	2	65.337
S02_30170258	2	30170258	ID=Ciclev10015089m.g	30169033	30172263	2	65.337
S02_30059415	2	30059415	ID=Ciclev10014709m.g	30054071	30060451	2	65.337
S02_30410997	2	30410997	ID=Ciclev10014844m.g	30406775	30412389	2	67.4
S02_30601851	2	30601851	ID=Ciclev10016613m.g	30599335	30602528	2	67.916
S02_30641024	2	30641024	ID=Ciclev10016993m.g	30640567	30642762	2	67.916
S02_30598528	2	30598528	ID=Ciclev10016196m.g	30597998	30598935	2	67.916
S02_30559948	2	30559948	N	N	N	2	67.916
S02_30544055	2	30544055	N	N	N	2	67.916
S02_30609863	2	30609863	ID=Ciclev10015548m.g	30607996	30610863	2	67.916
S02_30653642	2	30653642	ID=Ciclev10018136m.g	30651044	30658038	2	68.947
S02_30923796	2	30923796	ID=Ciclev10016127m.g	30923398	30926574	2	69.463
S02_30683858	2	30683858	ID=Ciclev10014457m.g	30682400	30686499	2	69.463
S02_30855820	2	30855820	ID=Ciclev10014244m.g	30853366	30860109	2	69.463
S02_30960670	2	30960670	ID=Ciclev10014257m.g	30960208	30962957	2	69.463
S02_30800731	2	30800731	ID=Ciclev10014013m.g	30787796	30807383	2	69.463
S02_30927934	2	30927934	ID=Ciclev10015404m.g	30927776	30932027	2	69.463
S02_30672885	2	30672885	ID=Ciclev10014090m.g	30671355	30681515	2	69.463
S02_30850016	2	30850016	ID=Ciclev10015984m.g	30847394	30850171	2	69.463
S02_30791006	2	30791006	ID=Ciclev10014013m.g	30787796	30807383	2	69.463
S02_31066669	2	31066669	ID=Ciclev10015575m.g	31066206	31067718	2	69.978
S02_31261251	2	31261251	N	N	N	2	70.494
S02_31543915	2	31543915	N	N	N	2	71.871
S02_31655866	2	31655866	ID=Ciclev10015850m.g	31653197	31656008	2	72.557
S02_31730351	2	31730351	N	N	N	2	72.557
S02_31853322	2	31853322	ID=Ciclev10015157m.g	31851698	31857541	2	73.073
S02_31885582	2	31885582	ID=Ciclev10017932m.g	31884966	31886853	2	73.073
S02_31762048	2	31762048	ID=Ciclev10014878m.g	31761011	31769690	2	73.073
S02_31742507	2	31742507	ID=Ciclev10014198m.g	31740431	31747095	2	73.073
S02_32045044	2	32045044	ID=Ciclev10014034m.g	32043139	32053665	2	76.17
S02_32099941	2	32099941	ID=Ciclev10014053m.g	32096674	32104803	2	76.17
S02_32095416	2	32095416	N	N	N	2	76.17
S02_32040928	2	32040928	N	N	N	2	76.17
S02_32028609	2	32028609	ID=Ciclev10017125m.g	32027843	32029973	2	76.17
S02_32133977	2	32133977	ID=Ciclev10015055m.g	32132996	32137975	2	76.17
S02_32260163	2	32260163	ID=Ciclev10014587m.g	32257053	32262117	2	76.685
S02_32195494	2	32195494	ID=Ciclev10014424m.g	32195147	32199860	2	76.685
S02_32167520	2	32167520	ID=Ciclev10014158m.g	32165682	32173220	2	76.685
S02_32308402	2	32308402	ID=Ciclev10017157m.g	32308034	32308489	2	77.201
S02_32341278	2	32341278	ID=Ciclev10017818m.g	32340728	32343304	2	77.201
S02_32309465	2	32309465	ID=Ciclev10018286m.g	32309120	32311124	2	77.201
S02_32398131	2	32398131	ID=Ciclev10014521m.g	32395351	32398630	2	77.201
S02_32341498	2	32341498	ID=Ciclev10017818m.g	32340728	32343304	2	77.201
S02_32642318	2	32642318	ID=Ciclev10016069m.g	32640743	32643349	2	77.716
S02_32710830	2	32710830	ID=Ciclev10018309m.g	32708395	32714289	2	77.716
S02_32628064	2	32628064	ID=Ciclev10016798m.g	32627021	32628215	2	77.716
S02_32680548	2	32680548	N	N	N	2	77.716
S02_32809270	2	32809270	ID=Ciclev10014723m.g	32806565	32812384	2	79.779
S02_32880926	2	32880926	ID=Ciclev10016776m.g	32880456	32882923	2	79.779
S02_32912612	2	32912612	ID=Ciclev10014219m.g	32903448	32914855	2	79.779
S02_32930850	2	32930850	ID=Ciclev10014187m.g	32926142	32932573	2	79.779
S02_33045836	2	33045836	N	N	N	2	80.81
S02_33026387	2	33026387	ID=Ciclev10014112m.g	33025581	33034988	2	80.81
S02_33070515	2	33070515	ID=Ciclev10016453m.g	33067671	33071050	2	80.81
S02_33211700	2	33211700	ID=Ciclev10015246m.g	33211428	33212854	2	81.841
S02_33202258	2	33202258	ID=Ciclev10014734m.g	33198880	33205481	2	81.841
S02_33291675	2	33291675	ID=Ciclev10015412m.g	33289789	33291838	2	82.357
S02_33316208	2	33316208	ID=Ciclev10017521m.g	33315168	33316267	2	82.357
S02_33390508	2	33390508	ID=Ciclev10016152m.g	33388565	33391944	2	83.389
S02_33533907	2	33533907	ID=Ciclev10016465m.g	33532219	33534581	2	84.42
S02_33567121	2	33567121	ID=Ciclev10018117m.g	33566941	33569320	2	84.936
S02_33600464	2	33600464	N	N	N	2	85.451
S02_33591257	2	33591257	N	N	N	2	85.451
S02_33808092	2	33808092	ID=Ciclev10014391m.g	33802695	33808119	2	85.967
S02_33783629	2	33783629	ID=Ciclev10014139m.g	33779002	33785794	2	85.967
S02_33721636	2	33721636	N	N	N	2	85.967
S02_33721890	2	33721890	ID=Ciclev10018161m.g	33721641	33723939	2	85.967
S02_33819320	2	33819320	ID=Ciclev10017559m.g	33818700	33822043	2	86.163
S02_33896943	2	33896943	ID=Ciclev10017809m.g	33896518	33897327	2	86.482
S02_33912391	2	33912391	N	N	N	2	86.482
S02_33934324	2	33934324	ID=Ciclev10017786m.g	33932883	33934798	2	87.514
S02_33956055	2	33956055	ID=Ciclev10018204m.g	33952243	33956586	2	87.514
S02_34138425	2	34138425	ID=Ciclev10017804m.g	34138086	34138496	2	88.545
S02_34142376	2	34142376	ID=Ciclev10015232m.g	34139535	34145605	2	88.545
S02_34022007	2	34022007	N	N	N	2	88.545
S02_34105149	2	34105149	N	N	N	2	88.545
S02_34066051	2	34066051	N	N	N	2	88.545
S02_34293131	2	34293131	ID=Ciclev10015509m.g	34293044	34297514	2	89.06
S02_34297729	2	34297729	N	N	N	2	89.06
S02_34365160	2	34365160	ID=Ciclev10014155m.g	34363431	34369047	2	89.576
S02_34531155	2	34531155	ID=Ciclev10015910m.g	34528355	34531488	2	89.576
S02_34503859	2	34503859	ID=Ciclev10014430m.g	34501501	34504295	2	89.576
S02_34470334	2	34470334	ID=Ciclev10014773m.g	34469663	34473333	2	89.576
S02_34305829	2	34305829	ID=Ciclev10014718m.g	34305191	34308435	2	89.576
S02_34485166	2	34485166	N	N	N	2	89.576
S02_34401331	2	34401331	N	N	N	2	89.576
S02_34472380	2	34472380	ID=Ciclev10014773m.g	34469663	34473333	2	90.091
S02_34657191	2	34657191	ID=Ciclev10017787m.g	34649712	34658144	2	90.607
S02_34666727	2	34666727	ID=Ciclev10014347m.g	34662005	34667592	2	90.607
S02_34698774	2	34698774	ID=Ciclev10014673m.g	34695248	34699412	2	90.607
S02_34665322	2	34665322	ID=Ciclev10014347m.g	34662005	34667592	2	90.607
S02_34664635	2	34664635	ID=Ciclev10014347m.g	34662005	34667592	2	90.607
S02_34740685	2	34740685	ID=Ciclev10014058m.g	34736070	34742644	2	91.123
S02_34991962	2	34991962	ID=Ciclev10017037m.g	34990219	34992028	2	92.67
S02_35092601	2	35092601	ID=Ciclev10017950m.g	35092383	35098568	2	92.67
S02_35092789	2	35092789	ID=Ciclev10017950m.g	35092383	35098568	2	92.67
S02_34878522	2	34878522	ID=Ciclev10015513m.g	34877898	34879535	2	92.67
S02_35282940	2	35282940	ID=Ciclev10014968m.g	35281294	35284444	2	93.701
S02_35117704	2	35117704	N	N	N	2	93.701
S02_35146096	2	35146096	ID=Ciclev10018291m.g	35144387	35147564	2	93.701
S02_35270495	2	35270495	ID=Ciclev10017198m.g	35270274	35271375	2	93.804
S02_35347823	2	35347823	ID=Ciclev10014539m.g	35346198	35348518	2	94.217
S02_35251431	2	35251431	N	N	N	2	94.217
S02_35349587	2	35349587	ID=Ciclev10015680m.g	35349063	35350706	2	94.217
S02_35270238	2	35270238	N	N	N	2	94.217
S02_35144398	2	35144398	ID=Ciclev10018291m.g	35144387	35147564	2	94.217
S02_35135877	2	35135877	N	N	N	2	94.217
S02_35528995	2	35528995	ID=Ciclev10017878m.g	35528153	35529683	2	95.248
S02_35533498	2	35533498	N	N	N	2	95.248
S02_35531521	2	35531521	ID=Ciclev10017994m.g	35531357	35531786	2	95.248
S02_35653907	2	35653907	N	N	N	2	95.763
S02_35550585	2	35550585	ID=Ciclev10017378m.g	35550415	35550778	2	95.763
S02_35625666	2	35625666	ID=Ciclev10014290m.g	35624935	35628855	2	95.763
S02_35541013	2	35541013	ID=Ciclev10018080m.g	35540897	35541313	2	95.763
S02_35570139	2	35570139	ID=Ciclev10014405m.g	35564238	35570619	2	95.763
S02_35699320	2	35699320	ID=Ciclev10017636m.g	35698782	35699480	2	96.238
S02_35721353	2	35721353	N	N	N	2	96.279
S02_35791854	2	35791854	ID=Ciclev10016689m.g	35790871	35793694	2	96.279
S02_35729283	2	35729283	ID=Ciclev10014775m.g	35726276	35730770	2	96.279
S02_35947479	2	35947479	ID=Ciclev10018303m.g	35944545	35947484	2	96.794
S02_36060574	2	36060574	ID=Ciclev10014697m.g	36057885	36060851	2	97.31
S02_36024125	2	36024125	ID=Ciclev10014507m.g	36020216	36025046	2	97.31
S02_36150298	2	36150298	ID=Ciclev10015403m.g	36147557	36152899	2	97.31
S02_36005560	2	36005560	ID=Ciclev10017876m.g	36005533	36007204	2	97.31
S02_36278677	2	36278677	ID=Ciclev10016687m.g	36277703	36279976	2	97.31
S02_36354464	2	36354464	ID=Ciclev10014339m.g	36354215	36359772	2	97.31
S02_35995999	2	35995999	ID=Ciclev10016754m.g	35994368	35996314	2	97.31
S02_36132049	2	36132049	ID=Ciclev10014035m.g	36127985	36140106	2	97.31
S02_36034545	2	36034545	ID=Ciclev10018137m.g	36034476	36035132	2	97.31
S02_36178391	2	36178391	ID=Ciclev10015726m.g	36178014	36179176	2	97.31
S02_36314140	2	36314140	N	N	N	2	97.31
S03_91395	3	91395	N	N	N	3	0
S03_106885	3	106885	ID=Ciclev10018581m.g	102153	115015	3	0
S03_265618	3	265618	ID=Ciclev10024375m.g	263408	269518	3	1.547
S03_348078	3	348078	ID=Ciclev10019978m.g	345991	348332	3	1.547
S03_480398	3	480398	ID=Ciclev10020407m.g	479683	483210	3	2.063
S03_509428	3	509428	ID=Ciclev10019189m.g	508374	511381	3	2.063
S03_541172	3	541172	ID=Ciclev10020636m.g	538447	541520	3	2.063
S03_501299	3	501299	ID=Ciclev10019829m.g	501036	508040	3	2.063
S03_451150	3	451150	ID=Ciclev10022441m.g	449407	451690	3	2.063
S03_501971	3	501971	ID=Ciclev10019829m.g	501036	508040	3	2.063
S03_449785	3	449785	ID=Ciclev10022441m.g	449407	451690	3	2.063
S03_536649	3	536649	ID=Ciclev10021179m.g	535180	536813	3	2.063
S03_551622	3	551622	ID=Ciclev10019070m.g	549127	552792	3	2.578
S03_666750	3	666750	ID=Ciclev10018519m.g	660146	670778	3	3.094
S03_663618	3	663618	ID=Ciclev10018519m.g	660146	670778	3	3.094
S03_580632	3	580632	N	N	N	3	3.094
S03_580801	3	580801	ID=Ciclev10024452m.g	580656	582623	3	3.094
S03_989574	3	989574	ID=Ciclev10020669m.g	988868	992535	3	3.609
S03_1058213	3	1058213	ID=Ciclev10021146m.g	1058012	1060668	3	3.609
S03_768544	3	768544	ID=Ciclev10019131m.g	767889	772375	3	3.609
S03_810403	3	810403	N	N	N	3	3.609
S03_794668	3	794668	ID=Ciclev10021060m.g	793627	796219	3	3.609
S03_1121119	3	1121119	N	N	N	3	4.252
S06_1530082	6	1530082	N	N	N	3	6.188
S03_1215879	3	1215879	N	N	N	3	6.188
S03_1332403	3	1332403	ID=Ciclev10020944m.g	1331109	1333730	3	7.736
S03_1410430	3	1410430	ID=Ciclev10024192m.g	1410257	1411034	3	9.283
S03_1429653	3	1429653	ID=Ciclev10024541m.g	1424707	1432166	3	9.283
S03_1519206	3	1519206	N	N	N	3	9.799
S03_1548884	3	1548884	N	N	N	3	10.315
S03_1643597	3	1643597	ID=Ciclev10021189m.g	1641431	1643635	3	12.378
S03_1636138	3	1636138	ID=Ciclev10021784m.g	1634920	1638281	3	12.378
S03_1701882	3	1701882	N	N	N	3	12.894
S03_1652040	3	1652040	ID=Ciclev10019088m.g	1649410	1655963	3	12.894
S03_1667562	3	1667562	ID=Ciclev10018786m.g	1662830	1669591	3	12.894
S03_1650010	3	1650010	ID=Ciclev10019088m.g	1649410	1655963	3	13.398
S03_1729563	3	1729563	ID=Ciclev10020073m.g	1726802	1730229	3	13.41
S03_1849951	3	1849951	N	N	N	3	13.925
S03_1768829	3	1768829	N	N	N	3	13.925
S03_1898414	3	1898414	ID=Ciclev10023197m.g	1898253	1898688	3	13.925
S03_1956773	3	1956773	ID=Ciclev10021870m.g	1955305	1957656	3	13.925
S03_2040251	3	2040251	ID=Ciclev10019894m.g	2035203	2041798	3	15.472
S03_2110359	3	2110359	ID=Ciclev10022553m.g	2110308	2113166	3	15.472
S03_2130138	3	2130138	ID=Ciclev10022566m.g	2128333	2130417	3	15.988
S03_2185133	3	2185133	ID=Ciclev10022411m.g	2184022	2186634	3	16.503
S03_2274645	3	2274645	N	N	N	3	16.876
S03_2258621	3	2258621	N	N	N	3	17.276
S03_2310616	3	2310616	N	N	N	3	18.05
S03_2320561	3	2320561	ID=Ciclev10021819m.g	2319675	2322962	3	18.05
S03_2353574	3	2353574	ID=Ciclev10019319m.g	2352857	2355637	3	18.566
S03_2357429	3	2357429	ID=Ciclev10018737m.g	2355791	2361747	3	18.566
S03_2405890	3	2405890	ID=Ciclev10018535m.g	2404292	2411827	3	19.082
S03_2397246	3	2397246	ID=Ciclev10018472m.g	2393806	2401659	3	19.082
S03_2427284	3	2427284	ID=Ciclev10019543m.g	2426856	2429515	3	19.082
S03_2591238	3	2591238	N	N	N	3	19.082
S03_2400845	3	2400845	ID=Ciclev10018472m.g	2393806	2401659	3	19.082
S05_31306676	5	31306676	N	N	N	3	21.145
S03_3046173	3	3046173	ID=Ciclev10024320m.g	3044716	3048272	3	21.145
S03_3047154	3	3047154	ID=Ciclev10024320m.g	3044716	3048272	3	21.145
S03_3206232	3	3206232	ID=Ciclev10021322m.g	3205520	3207758	3	21.145
S03_3083051	3	3083051	ID=Ciclev10021025m.g	3082160	3083571	3	21.145
S03_3171920	3	3171920	ID=Ciclev10022532m.g	3169452	3172178	3	21.145
S03_3188429	3	3188429	ID=Ciclev10019060m.g	3184718	3190341	3	21.145
S03_3147521	3	3147521	ID=Ciclev10018990m.g	3145373	3149274	3	21.145
S03_3374974	3	3374974	ID=Ciclev10018599m.g	3372883	3377278	3	22.176
S03_3364438	3	3364438	ID=Ciclev10019926m.g	3363104	3366786	3	22.176
S03_3433455	3	3433455	ID=Ciclev10019708m.g	3431094	3434532	3	22.691
S03_3492332	3	3492332	ID=Ciclev10023161m.g	3491310	3493110	3	22.691
S03_3631435	3	3631435	ID=Ciclev10020078m.g	3629891	3633557	3	24.238
S03_3631160	3	3631160	ID=Ciclev10020078m.g	3629891	3633557	3	24.238
S03_3656931	3	3656931	ID=Ciclev10019340m.g	3654154	3657882	3	24.238
S03_3804471	3	3804471	ID=Ciclev10020731m.g	3802387	3805494	3	24.255
S03_3667826	3	3667826	ID=Ciclev10024352m.g	3666375	3669279	3	24.754
S03_3799755	3	3799755	N	N	N	3	24.754
S03_3886328	3	3886328	N	N	N	3	24.754
S03_3817166	3	3817166	ID=Ciclev10019128m.g	3816468	3819514	3	24.754
S03_3799966	3	3799966	N	N	N	3	24.754
S03_3684671	3	3684671	ID=Ciclev10019026m.g	3682434	3687764	3	24.754
S03_3765011	3	3765011	ID=Ciclev10023490m.g	3764750	3766219	3	24.754
S03_4124165	3	4124165	ID=Ciclev10019777m.g	4122914	4124575	3	26.301
S03_4074285	3	4074285	ID=Ciclev10020559m.g	4071705	4075209	3	26.301
S03_4247899	3	4247899	ID=Ciclev10023901m.g	4247793	4250298	3	27.848
S03_4248219	3	4248219	ID=Ciclev10023901m.g	4247793	4250298	3	27.848
S03_4232433	3	4232433	ID=Ciclev10022969m.g	4232104	4234557	3	27.848
S03_5426025	3	5426025	N	N	N	3	28.88
S03_5482439	3	5482439	N	N	N	3	29.911
S03_5525373	3	5525373	ID=Ciclev10018443m.g	5518457	5529974	3	30.943
S03_5525738	3	5525738	ID=Ciclev10018443m.g	5518457	5529974	3	30.943
S03_5608612	3	5608612	ID=Ciclev10021960m.g	5606601	5609366	3	30.943
S03_5667217	3	5667217	ID=Ciclev10019904m.g	5665576	5667630	3	32.49
S03_5746969	3	5746969	ID=Ciclev10022042m.g	5743304	5747184	3	33.006
S03_5702267	3	5702267	N	N	N	3	33.006
S03_5688368	3	5688368	ID=Ciclev10020230m.g	5686860	5691213	3	33.006
S03_5858417	3	5858417	ID=Ciclev10022867m.g	5857185	5860112	3	33.472
S03_5801100	3	5801100	ID=Ciclev10019412m.g	5797131	5801358	3	33.481
S03_5798176	3	5798176	ID=Ciclev10019412m.g	5797131	5801358	3	33.522
S03_5829811	3	5829811	ID=Ciclev10022825m.g	5829459	5830556	3	33.522
S03_5874405	3	5874405	ID=Ciclev10022476m.g	5874124	5878839	3	34.553
S03_5898146	3	5898146	ID=Ciclev10019204m.g	5897394	5901654	3	34.553
S03_6077496	3	6077496	ID=Ciclev10018943m.g	6076949	6080875	3	35.584
S03_6077327	3	6077327	ID=Ciclev10018943m.g	6076949	6080875	3	35.584
S03_3960439	3	3960439	ID=Ciclev10018473m.g	3953527	3962077	3	35.584
S03_6018192	3	6018192	N	N	N	3	35.584
S03_6267956	3	6267956	N	N	N	3	36.1
S03_6214680	3	6214680	ID=Ciclev10020454m.g	6209510	6215018	3	36.1
S03_6154315	3	6154315	N	N	N	3	36.1
S03_6236718	3	6236718	ID=Ciclev10021953m.g	6233806	6237064	3	36.1
S03_6102861	3	6102861	N	N	N	3	36.1
S03_6192724	3	6192724	N	N	N	3	36.1
S03_6360010	3	6360010	N	N	N	3	37.647
S03_6425360	3	6425360	ID=Ciclev10020346m.g	6424582	6428757	3	37.647
S03_6389952	3	6389952	ID=Ciclev10021296m.g	6388687	6390071	3	37.647
S03_6438407	3	6438407	ID=Ciclev10021441m.g	6437054	6441117	3	37.647
S03_6450263	3	6450263	ID=Ciclev10018802m.g	6449635	6452593	3	37.647
S03_6428659	3	6428659	ID=Ciclev10020346m.g	6424582	6428757	3	38.158
S03_6651235	3	6651235	N	N	N	3	38.162
S03_6730826	3	6730826	ID=Ciclev10019333m.g	6730670	6732517	3	38.678
S03_6683782	3	6683782	ID=Ciclev10018726m.g	6678997	6684558	3	38.678
S03_6785277	3	6785277	N	N	N	3	39.661
S03_6799225	3	6799225	N	N	N	3	40.848
S03_6822660	3	6822660	ID=Ciclev10023936m.g	6822420	6823169	3	40.848
S03_7047666	3	7047666	ID=Ciclev10021287m.g	7047024	7049430	3	44.098
S03_7170261	3	7170261	ID=Ciclev10023457m.g	7169476	7170783	3	45.392
S03_7455485	3	7455485	ID=Ciclev10019755m.g	7451805	7455910	3	45.908
S03_7362800	3	7362800	ID=Ciclev10022880m.g	7361612	7363184	3	45.908
S03_7505043	3	7505043	ID=Ciclev10023621m.g	7504856	7506322	3	46.939
S03_7534516	3	7534516	N	N	N	3	46.939
S03_9727248	3	9727248	ID=Ciclev10019485m.g	9726823	9731547	3	49.519
S03_9466632	3	9466632	ID=Ciclev10019848m.g	9466071	9468445	3	49.519
S03_9572882	3	9572882	ID=Ciclev10019149m.g	9572731	9583014	3	49.519
S03_9749924	3	9749924	ID=Ciclev10022208m.g	9747775	9750640	3	49.519
S03_9717684	3	9717684	ID=Ciclev10019473m.g	9713109	9718085	3	49.519
S03_9701278	3	9701278	ID=Ciclev10018557m.g	9688696	9704133	3	49.519
S03_10052581	3	10052581	ID=Ciclev10018607m.g	10050623	10055433	3	50.55
S03_10020323	3	10020323	ID=Ciclev10020493m.g	10019297	10022106	3	50.55
S03_10124686	3	10124686	ID=Ciclev10018876m.g	10121822	10124752	3	50.55
S03_10022586	3	10022586	ID=Ciclev10018859m.g	10022297	10028450	3	50.55
S03_9980299	3	9980299	N	N	N	3	50.55
S03_33335911	3	33335911	ID=Ciclev10020877m.g	33331840	33335944	3	51.581
S03_33389276	3	33389276	ID=Ciclev10022175m.g	33388540	33390730	3	51.581
S03_33354561	3	33354561	ID=Ciclev10018500m.g	33346282	33357142	3	51.581
S03_33354395	3	33354395	ID=Ciclev10018500m.g	33346282	33357142	3	51.581
S03_33355050	3	33355050	ID=Ciclev10018500m.g	33346282	33357142	3	51.581
S01_19804416	1	19804416	ID=Ciclev10010060m.g	19803212	19804820	3	51.581
S03_33703556	3	33703556	N	N	N	3	51.581
S03_33501615	3	33501615	ID=Ciclev10023624m.g	33501493	33501888	3	51.581
S03_33355803	3	33355803	ID=Ciclev10018500m.g	33346282	33357142	3	51.581
S03_33704941	3	33704941	N	N	N	3	51.581
S03_32114787	3	32114787	N	N	N	3	54.16
S03_41795151	3	41795151	ID=Ciclev10019589m.g	41791736	41800410	3	54.16
S03_41796598	3	41796598	ID=Ciclev10019589m.g	41791736	41800410	3	54.16
S03_30936813	3	30936813	ID=Ciclev10018686m.g	30934734	30943274	3	54.16
S03_12696622	3	12696622	N	N	N	3	54.16
S03_32334149	3	32334149	ID=Ciclev10024117m.g	32334107	32335299	3	54.16
S03_31329654	3	31329654	ID=Ciclev10019192m.g	31325835	31339383	3	54.16
S03_31838411	3	31838411	N	N	N	3	54.16
S03_31463124	3	31463124	N	N	N	3	54.16
S03_32162189	3	32162189	N	N	N	3	54.16
S03_32545358	3	32545358	ID=Ciclev10023690m.g	32543684	32555854	3	54.16
S03_30934893	3	30934893	ID=Ciclev10018686m.g	30934734	30943274	3	54.16
S03_31341974	3	31341974	ID=Ciclev10024068m.g	31341384	31342879	3	54.16
S03_31659012	3	31659012	ID=Ciclev10023639m.g	31658956	31660086	3	54.16
S03_31208194	3	31208194	N	N	N	3	54.16
S03_12696907	3	12696907	N	N	N	3	54.16
S03_31332114	3	31332114	ID=Ciclev10019192m.g	31325835	31339383	3	54.16
S03_32989089	3	32989089	ID=Ciclev10020396m.g	32988398	32989686	3	54.16
S04_5203761	4	5203761	N	N	N	3	56.223
S03_20529526	3	20529526	N	N	N	3	56.223
S03_19909119	3	19909119	ID=Ciclev10019664m.g	19905914	19911599	3	56.223
S03_19310761	3	19310761	ID=Ciclev10019695m.g	19310540	19317661	3	56.223
S03_19914013	3	19914013	ID=Ciclev10023954m.g	19912566	19914570	3	56.223
S03_20885475	3	20885475	N	N	N	3	56.223
S03_20872692	3	20872692	ID=Ciclev10020602m.g	20870907	20876372	3	56.223
S03_22024827	3	22024827	ID=Ciclev10023938m.g	22023776	22029457	3	56.739
S03_22023774	3	22023774	N	N	N	3	56.739
S07_266254	7	266254	ID=Ciclev10025699m.g	265245	268499	3	56.739
S03_20934477	3	20934477	ID=Ciclev10021626m.g	20931939	20936268	3	56.739
S03_22196679	3	22196679	N	N	N	3	56.739
S02_33824405	2	33824405	ID=Ciclev10018099m.g	33824259	33825126	3	56.739
S03_22187546	3	22187546	N	N	N	3	56.739
S03_22789273	3	22789273	ID=Ciclev10018754m.g	22787985	22801272	3	56.739
S03_21261211	3	21261211	ID=Ciclev10018612m.g	21260284	21264787	3	56.739
S03_22796898	3	22796898	N	N	N	3	56.739
S03_21876920	3	21876920	ID=Ciclev10024215m.g	21873838	21877022	3	56.739
S03_22800544	3	22800544	N	N	N	3	56.739
S03_20917006	3	20917006	ID=Ciclev10018931m.g	20916727	20923032	3	56.739
S03_20909652	3	20909652	ID=Ciclev10018742m.g	20908233	20915934	3	56.739
S03_21447956	3	21447956	ID=Ciclev10024297m.g	21446526	21450738	3	56.739
S03_20914629	3	20914629	ID=Ciclev10018742m.g	20908233	20915934	3	56.739
S03_23194272	3	23194272	ID=Ciclev10019721m.g	23193477	23199693	3	58.286
S03_23194019	3	23194019	ID=Ciclev10019721m.g	23193477	23199693	3	58.286
S03_23291606	3	23291606	N	N	N	3	58.286
S03_23405363	3	23405363	ID=Ciclev10019077m.g	23394731	23406560	3	59.317
S03_24748906	3	24748906	ID=Ciclev10019165m.g	24744597	24750079	3	59.317
S03_11394834	3	11394834	N	N	N	3	59.317
S03_23428739	3	23428739	N	N	N	3	59.317
S03_23748726	3	23748726	ID=Ciclev10019688m.g	23748301	23749986	3	59.317
S08_9575687	8	9575687	N	N	N	3	59.317
S03_24774831	3	24774831	N	N	N	3	60.348
S03_24756976	3	24756976	ID=Ciclev10018885m.g	24756088	24758749	3	60.348
S03_25030311	3	25030311	ID=Ciclev10024551m.g	25026668	25030809	3	60.348
S03_25101900	3	25101900	ID=Ciclev10018688m.g	25100778	25104843	3	60.348
S03_25027745	3	25027745	ID=Ciclev10024551m.g	25026668	25030809	3	60.348
S03_27807403	3	27807403	ID=Ciclev10018774m.g	27807172	27813248	3	60.864
S03_28102314	3	28102314	ID=Ciclev10023529m.g	28101749	28105726	3	60.864
S03_28339618	3	28339618	N	N	N	3	60.864
S03_27255628	3	27255628	ID=Ciclev10023613m.g	27252187	27258492	3	60.864
S03_28427545	3	28427545	ID=Ciclev10024668m.g	28427295	28427992	3	60.864
S03_25635418	3	25635418	ID=Ciclev10018897m.g	25633452	25636420	3	60.864
S02_34045417	2	34045417	ID=Ciclev10014703m.g	34043131	34046810	3	60.864
S03_27200813	3	27200813	N	N	N	3	60.864
S03_27274502	3	27274502	ID=Ciclev10023703m.g	27274447	27274841	3	60.864
S03_27253645	3	27253645	ID=Ciclev10023613m.g	27252187	27258492	3	60.864
S03_25499142	3	25499142	ID=Ciclev10023260m.g	25495290	25499648	3	60.864
S03_25446562	3	25446562	ID=Ciclev10023789m.g	25445568	25448031	3	60.864
S03_25633708	3	25633708	ID=Ciclev10018897m.g	25633452	25636420	3	60.864
S03_35984876	3	35984876	N	N	N	3	60.864
S03_27208876	3	27208876	N	N	N	3	60.864
S03_36008518	3	36008518	ID=Ciclev10020253m.g	36007184	36008661	3	60.864
S03_25748719	3	25748719	N	N	N	3	60.864
S03_28058415	3	28058415	ID=Ciclev10024601m.g	28055809	28059361	3	60.864
S03_23481086	3	23481086	ID=Ciclev10023418m.g	23477658	23482415	3	60.864
S03_27200111	3	27200111	N	N	N	3	60.864
S03_27874041	3	27874041	ID=Ciclev10018528m.g	27867691	27874119	3	60.864
S03_27800023	3	27800023	ID=Ciclev10023071m.g	27798973	27801782	3	60.864
S03_27211633	3	27211633	ID=Ciclev10023669m.g	27210508	27212925	3	60.864
S03_28006571	3	28006571	ID=Ciclev10020519m.g	28004907	28011925	3	60.864
S03_27211257	3	27211257	ID=Ciclev10023669m.g	27210508	27212925	3	60.864
S03_27253434	3	27253434	ID=Ciclev10023613m.g	27252187	27258492	3	60.864
S03_27204787	3	27204787	ID=Ciclev10024617m.g	27203532	27205968	3	61.379
S03_36311987	3	36311987	ID=Ciclev10020547m.g	36311967	36313263	3	61.895
S03_36324856	3	36324856	ID=Ciclev10019610m.g	36324293	36326244	3	61.895
S03_36281089	3	36281089	ID=Ciclev10022516m.g	36278243	36281963	3	61.895
S03_36007565	3	36007565	ID=Ciclev10020253m.g	36007184	36008661	3	61.895
S03_36324379	3	36324379	ID=Ciclev10019610m.g	36324293	36326244	3	61.895
S03_36291425	3	36291425	N	N	N	3	61.895
S03_36597319	3	36597319	N	N	N	3	62.926
S03_36567371	3	36567371	N	N	N	3	62.926
S03_36624875	3	36624875	N	N	N	3	62.926
S03_39197149	3	39197149	N	N	N	3	65.505
S03_39014058	3	39014058	ID=Ciclev10021008m.g	39013556	39018244	3	65.505
S03_39353425	3	39353425	ID=Ciclev10021601m.g	39352985	39354543	3	65.505
S03_39207397	3	39207397	N	N	N	3	65.505
S03_39077223	3	39077223	ID=Ciclev10020116m.g	39072135	39079586	3	65.505
S03_39076081	3	39076081	ID=Ciclev10020116m.g	39072135	39079586	3	65.505
SUN_4357713	N	4357713	N	N	N	3	65.505
S03_39178527	3	39178527	ID=Ciclev10018576m.g	39163077	39181525	3	65.505
S03_39014237	3	39014237	ID=Ciclev10021008m.g	39013556	39018244	3	65.505
S03_39182203	3	39182203	ID=Ciclev10020553m.g	39181845	39187097	3	65.763
S03_39772458	3	39772458	ID=Ciclev10018764m.g	39771122	39787967	3	66.021
S03_39695527	3	39695527	ID=Ciclev10020648m.g	39692471	39696185	3	66.021
S03_39454858	3	39454858	ID=Ciclev10024036m.g	39454216	39457279	3	66.021
S03_39402630	3	39402630	ID=Ciclev10024181m.g	39401957	39402901	3	66.021
S03_39769664	3	39769664	ID=Ciclev10019770m.g	39768345	39771032	3	66.021
S03_39438533	3	39438533	ID=Ciclev10023671m.g	39437819	39439231	3	66.021
S03_39622153	3	39622153	ID=Ciclev10021532m.g	39620223	39625996	3	66.021
S03_39772065	3	39772065	ID=Ciclev10018764m.g	39771122	39787967	3	66.021
S03_39706303	3	39706303	ID=Ciclev10018740m.g	39696782	39707081	3	66.021
S03_39761885	3	39761885	ID=Ciclev10022381m.g	39759329	39764478	3	66.021
S03_39402780	3	39402780	ID=Ciclev10024181m.g	39401957	39402901	3	66.021
S03_39435509	3	39435509	ID=Ciclev10021185m.g	39433365	39436836	3	66.021
S03_39430163	3	39430163	ID=Ciclev10020661m.g	39424397	39431594	3	66.021
S03_39702478	3	39702478	ID=Ciclev10018740m.g	39696782	39707081	3	66.021
S03_39868833	3	39868833	ID=Ciclev10019532m.g	39867762	39873475	3	66.536
S03_40088847	3	40088847	ID=Ciclev10023782m.g	40086985	40089114	3	66.536
S03_39496928	3	39496928	N	N	N	3	66.536
S03_40089120	3	40089120	N	N	N	3	66.536
S03_39990586	3	39990586	ID=Ciclev10019245m.g	39987679	39993513	3	66.536
S03_40621005	3	40621005	N	N	N	3	67.568
S03_40254618	3	40254618	ID=Ciclev10019808m.g	40253151	40254806	3	67.568
S03_40242542	3	40242542	ID=Ciclev10020928m.g	40240644	40244399	3	67.568
S03_40853522	3	40853522	N	N	N	3	68.083
S03_41048742	3	41048742	N	N	N	3	68.083
S03_40948891	3	40948891	ID=Ciclev10021916m.g	40946285	40949763	3	68.083
S03_40946683	3	40946683	ID=Ciclev10021916m.g	40946285	40949763	3	68.083
S03_40922032	3	40922032	ID=Ciclev10021599m.g	40918148	40922656	3	68.083
S03_40953912	3	40953912	ID=Ciclev10019963m.g	40950524	40954728	3	68.594
S03_41482920	3	41482920	ID=Ciclev10023255m.g	41482063	41482987	3	68.599
S03_41517020	3	41517020	N	N	N	3	69.114
S03_41669808	3	41669808	ID=Ciclev10018921m.g	41666880	41671111	3	70.146
S03_41853909	3	41853909	ID=Ciclev10020940m.g	41848677	41854429	3	70.146
S03_41768186	3	41768186	ID=Ciclev10021843m.g	41767745	41769070	3	70.146
S03_41745534	3	41745534	ID=Ciclev10021575m.g	41743625	41746276	3	70.146
S03_41858577	3	41858577	ID=Ciclev10019408m.g	41857384	41859305	3	70.764
S03_41888092	3	41888092	ID=Ciclev10018674m.g	41885840	41888860	3	71.383
S03_42163215	3	42163215	ID=Ciclev10019411m.g	42162087	42164051	3	73.243
S03_42114471	3	42114471	N	N	N	3	73.243
S03_42178881	3	42178881	N	N	N	3	73.243
S03_42162826	3	42162826	ID=Ciclev10019411m.g	42162087	42164051	3	73.243
S03_41992189	3	41992189	ID=Ciclev10018778m.g	41991278	41994183	3	73.243
S03_42837192	3	42837192	ID=Ciclev10018880m.g	42827143	42837797	3	75.823
S03_42888249	3	42888249	N	N	N	3	76.339
S03_42930652	3	42930652	ID=Ciclev10019502m.g	42928893	42932215	3	77.887
S03_42929679	3	42929679	ID=Ciclev10019502m.g	42928893	42932215	3	77.887
S03_42911407	3	42911407	ID=Ciclev10023610m.g	42906091	42915510	3	77.887
S03_42909387	3	42909387	ID=Ciclev10023610m.g	42906091	42915510	3	77.887
S03_42977844	3	42977844	ID=Ciclev10023531m.g	42977263	42978858	3	78.918
S03_42997247	3	42997247	ID=Ciclev10018639m.g	42996886	43001548	3	78.918
S03_42979139	3	42979139	ID=Ciclev10021908m.g	42978993	42979928	3	78.918
S03_43074034	3	43074034	ID=Ciclev10018912m.g	43070754	43074991	3	78.918
S03_44400651	3	44400651	N	N	N	3	82.015
S03_44555456	3	44555456	ID=Ciclev10020657m.g	44552565	44556556	3	82.531
S03_44633079	3	44633079	ID=Ciclev10019118m.g	44630858	44636267	3	82.531
S03_44556108	3	44556108	ID=Ciclev10020657m.g	44552565	44556556	3	82.531
S03_44525704	3	44525704	ID=Ciclev10020528m.g	44525266	44527119	3	82.531
S03_44617044	3	44617044	ID=Ciclev10023848m.g	44612694	44619179	3	82.531
S03_44556513	3	44556513	ID=Ciclev10020657m.g	44552565	44556556	3	82.531
S03_44792108	3	44792108	N	N	N	3	83.563
S03_44984204	3	44984204	ID=Ciclev10018445m.g	44974923	44986898	3	84.078
S03_44888972	3	44888972	ID=Ciclev10020955m.g	44887864	44892989	3	84.078
S03_45080099	3	45080099	ID=Ciclev10021954m.g	45076821	45080633	3	84.078
S03_44943511	3	44943511	ID=Ciclev10022630m.g	44942859	44944970	3	84.078
S03_44839755	3	44839755	ID=Ciclev10020923m.g	44837225	44841711	3	84.078
S03_45047004	3	45047004	N	N	N	3	84.078
S03_44891320	3	44891320	ID=Ciclev10020955m.g	44887864	44892989	3	84.078
S03_45026344	3	45026344	ID=Ciclev10019923m.g	45025943	45029853	3	84.078
S03_45012849	3	45012849	ID=Ciclev10019466m.g	45012131	45014455	3	84.078
S03_45142824	3	45142824	ID=Ciclev10018791m.g	45137044	45144899	3	85.109
S03_45176593	3	45176593	N	N	N	3	85.109
S03_45152021	3	45152021	ID=Ciclev10018730m.g	45147510	45155340	3	85.109
S03_45838014	3	45838014	ID=Ciclev10019600m.g	45833456	45838349	3	86.656
S03_45992799	3	45992799	ID=Ciclev10023723m.g	45988658	45993348	3	86.656
S03_46029403	3	46029403	N	N	N	3	86.656
S03_46028811	3	46028811	N	N	N	3	86.656
S03_46132206	3	46132206	N	N	N	3	87.687
S03_46102699	3	46102699	N	N	N	3	87.687
S03_46224739	3	46224739	N	N	N	3	88.203
S03_46418326	3	46418326	ID=Ciclev10018465m.g	46415287	46428457	3	90.267
S03_46399789	3	46399789	ID=Ciclev10019225m.g	46398622	46401196	3	90.267
S03_46374019	3	46374019	ID=Ciclev10022379m.g	46373797	46377587	3	90.267
S03_46440074	3	46440074	ID=Ciclev10018936m.g	46439054	46446904	3	90.267
S03_46392704	3	46392704	ID=Ciclev10018525m.g	46389251	46398564	3	90.267
S03_46533187	3	46533187	ID=Ciclev10018925m.g	46532648	46536938	3	91.814
S03_46499669	3	46499669	ID=Ciclev10021624m.g	46498627	46500232	3	91.814
S03_46503541	3	46503541	ID=Ciclev10021318m.g	46501637	46505635	3	91.814
S03_46521924	3	46521924	ID=Ciclev10019041m.g	46519434	46525640	3	91.814
S03_46556856	3	46556856	ID=Ciclev10024151m.g	46556475	46557083	3	91.814
S03_46533392	3	46533392	ID=Ciclev10018925m.g	46532648	46536938	3	91.814
S03_46782114	3	46782114	N	N	N	3	94.393
S03_46789160	3	46789160	N	N	N	3	94.393
S03_46837798	3	46837798	N	N	N	3	94.909
S03_46911968	3	46911968	ID=Ciclev10021745m.g	46910990	46912291	3	94.909
S03_46932655	3	46932655	ID=Ciclev10021010m.g	46932121	46933456	3	94.909
S03_46948139	3	46948139	ID=Ciclev10023411m.g	46946781	46948481	3	94.909
S03_46911754	3	46911754	ID=Ciclev10021745m.g	46910990	46912291	3	94.909
S07_6818160	7	6818160	ID=Ciclev10025353m.g	6817261	6819191	3	95.411
S03_47048840	3	47048840	ID=Ciclev10019888m.g	47046135	47049135	3	95.425
S03_47077685	3	47077685	ID=Ciclev10022224m.g	47076403	47078991	3	95.94
S03_47088003	3	47088003	ID=Ciclev10018812m.g	47087019	47091796	3	95.94
S03_47072099	3	47072099	ID=Ciclev10018532m.g	47068750	47074076	3	95.94
S03_47190995	3	47190995	ID=Ciclev10020144m.g	47189459	47191383	3	96.456
S03_47160908	3	47160908	ID=Ciclev10019786m.g	47157494	47161633	3	96.456
S03_47376834	3	47376834	ID=Ciclev10020049m.g	47374551	47377688	3	97.487
S03_47329190	3	47329190	ID=Ciclev10019944m.g	47328361	47330442	3	97.487
S03_47475923	3	47475923	N	N	N	3	98.518
S03_47506992	3	47506992	ID=Ciclev10020818m.g	47506792	47508397	3	98.518
S03_47564351	3	47564351	N	N	N	3	99.034
S03_47654693	3	47654693	ID=Ciclev10024035m.g	47654465	47655859	3	99.061
S03_47685972	3	47685972	N	N	N	3	100.065
S03_47656735	3	47656735	N	N	N	3	100.065
S03_47783844	3	47783844	N	N	N	3	101.612
S03_47902473	3	47902473	ID=Ciclev10018638m.g	47898202	47903486	3	102.128
S03_47938367	3	47938367	N	N	N	3	102.128
S03_47984349	3	47984349	ID=Ciclev10023034m.g	47980806	47985365	3	102.643
S03_48008487	3	48008487	ID=Ciclev10018429m.g	47996067	48011074	3	102.935
S03_48124955	3	48124955	N	N	N	3	103.159
S03_48159307	3	48159307	N	N	N	3	103.675
S03_48191822	3	48191822	N	N	N	3	103.675
S03_48315802	3	48315802	N	N	N	3	104.19
S03_48350162	3	48350162	ID=Ciclev10020140m.g	48348138	48351697	3	104.19
S03_48343930	3	48343930	ID=Ciclev10020010m.g	48343573	48345209	3	104.19
S03_48495200	3	48495200	ID=Ciclev10019237m.g	48493864	48497265	3	104.706
S03_48477651	3	48477651	ID=Ciclev10019570m.g	48475808	48479673	3	104.706
S03_48626515	3	48626515	ID=Ciclev10019743m.g	48625264	48629072	3	105.221
S03_48519078	3	48519078	ID=Ciclev10018596m.g	48518564	48522793	3	105.221
S03_48585133	3	48585133	ID=Ciclev10020434m.g	48584455	48588112	3	105.737
S03_48706872	3	48706872	ID=Ciclev10020939m.g	48704416	48708817	3	106.769
S03_48842137	3	48842137	ID=Ciclev10022320m.g	48839564	48844650	3	106.769
S03_48837302	3	48837302	ID=Ciclev10023685m.g	48833332	48838933	3	106.769
S03_48904966	3	48904966	ID=Ciclev10018794m.g	48903212	48907196	3	107.285
S03_48944947	3	48944947	ID=Ciclev10019825m.g	48944261	48947832	3	108.316
S03_48982448	3	48982448	N	N	N	3	108.316
S03_48995747	3	48995747	ID=Ciclev10022504m.g	48994601	48996232	3	108.832
S03_49003037	3	49003037	ID=Ciclev10018441m.g	49001402	49013646	3	108.832
S03_49110269	3	49110269	ID=Ciclev10022646m.g	49110150	49111265	3	110.38
S03_49112131	3	49112131	ID=Ciclev10023417m.g	49111793	49112362	3	110.896
S03_49223413	3	49223413	N	N	N	3	111.411
S03_49187510	3	49187510	ID=Ciclev10018563m.g	49184341	49194837	3	111.411
S03_49278994	3	49278994	ID=Ciclev10022387m.g	49274179	49279167	3	111.411
S03_49192169	3	49192169	ID=Ciclev10018563m.g	49184341	49194837	3	111.411
S03_49242221	3	49242221	ID=Ciclev10019380m.g	49239726	49245837	3	111.411
S03_49463999	3	49463999	ID=Ciclev10018512m.g	49457051	49465646	3	112.958
S03_49394851	3	49394851	ID=Ciclev10020970m.g	49394418	49398149	3	112.958
S03_49396316	3	49396316	ID=Ciclev10020970m.g	49394418	49398149	3	112.958
S03_49516737	3	49516737	ID=Ciclev10019146m.g	49512338	49517307	3	113.474
S03_49497594	3	49497594	ID=Ciclev10021911m.g	49496618	49501009	3	113.474
S03_49592738	3	49592738	ID=Ciclev10019805m.g	49592328	49594525	3	113.474
S03_49637824	3	49637824	ID=Ciclev10018784m.g	49636994	49644019	3	113.989
S03_49622999	3	49622999	ID=Ciclev10020328m.g	49621665	49623875	3	113.989
S03_49634763	3	49634763	ID=Ciclev10022618m.g	49633250	49635677	3	113.989
S03_49657831	3	49657831	ID=Ciclev10018796m.g	49653523	49660628	3	113.989
S03_49824524	3	49824524	ID=Ciclev10019734m.g	49821906	49825730	3	114.505
S03_49985907	3	49985907	ID=Ciclev10021687m.g	49985666	49989341	3	114.505
S03_49988177	3	49988177	ID=Ciclev10021687m.g	49985666	49989341	3	114.505
S03_50039752	3	50039752	ID=Ciclev10020384m.g	50038290	50042338	3	115.02
S03_50055127	3	50055127	ID=Ciclev10021078m.g	50053833	50055873	3	115.02
S03_50076757	3	50076757	ID=Ciclev10018476m.g	50068319	50081188	3	116.052
S03_50086516	3	50086516	ID=Ciclev10023836m.g	50083357	50087839	3	116.052
S03_50176512	3	50176512	ID=Ciclev10021733m.g	50175403	50177122	3	117.601
S03_50303689	3	50303689	ID=Ciclev10018815m.g	50298541	50306762	3	119.666
S03_50305343	3	50305343	ID=Ciclev10018815m.g	50298541	50306762	3	119.666
S03_50411212	3	50411212	N	N	N	3	120.182
S03_50562501	3	50562501	ID=Ciclev10019033m.g	50559205	50563745	3	121.213
S03_50614388	3	50614388	ID=Ciclev10018701m.g	50613449	50627069	3	121.213
S03_50563726	3	50563726	ID=Ciclev10019033m.g	50559205	50563745	3	121.213
S03_50717997	3	50717997	ID=Ciclev10023530m.g	50717744	50721841	3	121.729
S03_50746100	3	50746100	ID=Ciclev10022898m.g	50744747	50746371	3	122.245
S03_50681242	3	50681242	ID=Ciclev10019658m.g	50680640	50683144	3	122.245
S03_50712295	3	50712295	ID=Ciclev10020796m.g	50711927	50714343	3	122.245
S03_50724260	3	50724260	ID=Ciclev10023064m.g	50724061	50726016	3	122.245
S03_50969661	3	50969661	ID=Ciclev10021110m.g	50968440	50971551	3	124.308
S03_50850307	3	50850307	ID=Ciclev10020203m.g	50846831	50850793	3	124.308
S03_50862715	3	50862715	ID=Ciclev10019265m.g	50861813	50866146	3	124.308
S04_139966	4	139966	ID=Ciclev10030556m.g	138716	145741	4	0
S04_142423	4	142423	ID=Ciclev10030556m.g	138716	145741	4	0
S04_218814	4	218814	ID=Ciclev10031701m.g	216217	219257	4	0
S04_316496	4	316496	ID=Ciclev10030803m.g	312146	316694	4	0
S04_390542	4	390542	ID=Ciclev10033662m.g	387354	391780	4	1.547
S04_486120	4	486120	ID=Ciclev10032419m.g	485790	489054	4	1.547
S04_948656	4	948656	ID=Ciclev10032308m.g	947943	949892	4	3.094
S04_1003672	4	1003672	N	N	N	4	3.094
S04_1119504	4	1119504	ID=Ciclev10032377m.g	1119181	1120988	4	3.094
S04_858961	4	858961	ID=Ciclev10032032m.g	858605	862666	4	3.094
S04_1178026	4	1178026	ID=Ciclev10032998m.g	1175606	1178986	4	3.094
S04_1201677	4	1201677	ID=Ciclev10030684m.g	1197440	1202880	4	3.61
S04_1193500	4	1193500	ID=Ciclev10031029m.g	1189662	1193876	4	3.61
S04_1201429	4	1201429	ID=Ciclev10030684m.g	1197440	1202880	4	3.61
S04_1382311	4	1382311	ID=Ciclev10032544m.g	1381350	1383312	4	4.641
S04_1382502	4	1382502	ID=Ciclev10032544m.g	1381350	1383312	4	4.641
S04_1285234	4	1285234	ID=Ciclev10030572m.g	1284315	1292520	4	4.641
S04_2269044	4	2269044	ID=Ciclev10031719m.g	2268336	2272720	4	6.577
S04_2534981	4	2534981	N	N	N	4	7.22
S04_2495421	4	2495421	N	N	N	4	7.22
S04_2494015	4	2494015	ID=Ciclev10033947m.g	2493520	2495321	4	7.22
S04_2717732	4	2717732	ID=Ciclev10030928m.g	2717014	2719856	4	7.736
S04_2711457	4	2711457	ID=Ciclev10030893m.g	2709804	2712515	4	7.736
S04_2710329	4	2710329	ID=Ciclev10030893m.g	2709804	2712515	4	7.736
S04_2711976	4	2711976	ID=Ciclev10030893m.g	2709804	2712515	4	7.736
S04_2679110	4	2679110	ID=Ciclev10033005m.g	2678603	2679354	4	7.736
S04_2672458	4	2672458	N	N	N	4	7.736
S04_2889879	4	2889879	ID=Ciclev10031857m.g	2887596	2889882	4	9.799
S04_2829480	4	2829480	ID=Ciclev10030497m.g	2820243	2830227	4	9.799
S04_2921831	4	2921831	ID=Ciclev10032899m.g	2921616	2922311	4	9.799
S04_2879423	4	2879423	ID=Ciclev10030605m.g	2874347	2879934	4	9.799
S04_2834421	4	2834421	ID=Ciclev10030528m.g	2832380	2840049	4	9.799
S04_3125864	4	3125864	ID=Ciclev10030706m.g	3124838	3130423	4	10.83
S04_3125649	4	3125649	ID=Ciclev10030706m.g	3124838	3130423	4	10.83
S04_2972052	4	2972052	N	N	N	4	10.83
S04_3003719	4	3003719	ID=Ciclev10033359m.g	3002766	3003923	4	10.83
S09_4386715	9	4386715	N	N	N	4	10.83
S04_3303555	4	3303555	N	N	N	4	10.83
S04_3350288	4	3350288	ID=Ciclev10030694m.g	3346411	3350676	4	12.377
S04_3395593	4	3395593	ID=Ciclev10033316m.g	3395410	3396311	4	12.894
S04_3434545	4	3434545	ID=Ciclev10030639m.g	3430479	3436322	4	12.894
S04_3527437	4	3527437	ID=Ciclev10032445m.g	3525466	3529173	4	13.409
S04_3490135	4	3490135	ID=Ciclev10030911m.g	3489373	3494827	4	13.409
S04_3571317	4	3571317	N	N	N	4	13.409
S04_3488504	4	3488504	N	N	N	4	13.409
S04_3790501	4	3790501	ID=Ciclev10031113m.g	3786290	3793916	4	13.925
S04_3647445	4	3647445	N	N	N	4	13.925
S04_3767578	4	3767578	ID=Ciclev10033118m.g	3767411	3770036	4	13.925
S04_3750901	4	3750901	ID=Ciclev10032923m.g	3749809	3751724	4	13.925
S04_6176196	4	6176196	ID=Ciclev10032018m.g	6175119	6178220	4	14.957
S04_6229111	4	6229111	ID=Ciclev10033053m.g	6228380	6230405	4	16.504
S04_6290484	4	6290484	ID=Ciclev10030821m.g	6290059	6294163	4	17.02
S04_6299623	4	6299623	ID=Ciclev10032021m.g	6297564	6301762	4	17.02
S04_6349693	4	6349693	ID=Ciclev10030565m.g	6349487	6358140	4	17.536
S04_6332744	4	6332744	ID=Ciclev10030491m.g	6325180	6334300	4	17.536
S04_6527528	4	6527528	ID=Ciclev10032359m.g	6527144	6529959	4	17.536
S04_6951029	4	6951029	ID=Ciclev10033705m.g	6950628	6951913	4	19.082
S04_7274496	4	7274496	ID=Ciclev10033676m.g	7273822	7276261	4	19.082
S04_7334384	4	7334384	ID=Ciclev10033678m.g	7333257	7339171	4	19.082
S04_7022365	4	7022365	N	N	N	4	19.082
S04_7336602	4	7336602	ID=Ciclev10033678m.g	7333257	7339171	4	19.082
S04_7495515	4	7495515	N	N	N	4	19.598
S01_2854192	1	2854192	ID=Ciclev10007728m.g	2851335	2854493	4	19.598
S04_8649276	4	8649276	N	N	N	4	19.697
S04_8411560	4	8411560	ID=Ciclev10031562m.g	8408633	8414712	4	20.113
S04_7851048	4	7851048	N	N	N	4	20.113
S04_8114417	4	8114417	ID=Ciclev10032982m.g	8113419	8115629	4	20.113
S04_7838278	4	7838278	N	N	N	4	20.113
S04_4963433	4	4963433	N	N	N	4	20.629
S04_12535146	4	12535146	ID=Ciclev10032692m.g	12533647	12536489	4	21.145
S02_867864	2	867864	ID=Ciclev10014356m.g	866586	869500	4	21.145
S04_11780068	4	11780068	ID=Ciclev10031124m.g	11775057	11780691	4	21.145
S04_12536229	4	12536229	ID=Ciclev10032692m.g	12533647	12536489	4	21.145
S04_11972700	4	11972700	N	N	N	4	21.145
S04_10505767	4	10505767	ID=Ciclev10031852m.g	10500893	10508644	4	21.145
S02_3975907	2	3975907	ID=Ciclev10018047m.g	3974418	3977066	4	21.145
S03_654604	3	654604	ID=Ciclev10019068m.g	650874	656557	4	21.145
SUN_12778082	N	12778082	N	N	N	4	21.145
S05_1235183	5	1235183	ID=Ciclev10002879m.g	1234809	1236143	4	21.145
S02_3793463	2	3793463	ID=Ciclev10018036m.g	3791555	3794419	4	21.145
S02_1261214	2	1261214	N	N	N	4	21.145
S03_653588	3	653588	ID=Ciclev10019068m.g	650874	656557	4	21.145
S04_12311321	4	12311321	ID=Ciclev10032084m.g	12309133	12311438	4	21.145
S04_11541351	4	11541351	N	N	N	4	21.145
S02_4022457	2	4022457	ID=Ciclev10015385m.g	4021167	4024377	4	21.145
S02_2362849	2	2362849	ID=Ciclev10015797m.g	2362081	2365957	4	21.145
S02_825422	2	825422	ID=Ciclev10014800m.g	822343	826856	4	21.145
S04_11780292	4	11780292	ID=Ciclev10031124m.g	11775057	11780691	4	21.145
S02_894181	2	894181	ID=Ciclev10015184m.g	893774	899350	4	21.145
S02_4031511	2	4031511	ID=Ciclev10014277m.g	4028303	4033006	4	21.145
S04_11155846	4	11155846	ID=Ciclev10031017m.g	11152391	11156901	4	21.145
S04_11753247	4	11753247	N	N	N	4	21.145
S04_13625602	4	13625602	ID=Ciclev10030778m.g	13621711	13628537	4	22.692
S04_12881106	4	12881106	ID=Ciclev10030712m.g	12876960	12888609	4	22.692
S04_13623239	4	13623239	ID=Ciclev10030778m.g	13621711	13628537	4	23.207
S04_14011600	4	14011600	N	N	N	4	23.208
S04_14688534	4	14688534	ID=Ciclev10031244m.g	14688024	14692200	4	25.271
S04_14756397	4	14756397	N	N	N	4	25.271
S04_7741383	4	7741383	N	N	N	4	25.271
S04_14423246	4	14423246	ID=Ciclev10031185m.g	14421314	14424594	4	25.271
S04_14887494	4	14887494	N	N	N	4	25.271
S04_14821559	4	14821559	N	N	N	4	25.271
S04_14517352	4	14517352	ID=Ciclev10033769m.g	14516983	14517831	4	25.271
S04_14406737	4	14406737	N	N	N	4	25.271
S04_14762069	4	14762069	ID=Ciclev10031361m.g	14758848	14763882	4	25.271
S04_14392707	4	14392707	N	N	N	4	25.271
S04_14693043	4	14693043	ID=Ciclev10033865m.g	14692997	14694933	4	25.271
S04_14857429	4	14857429	N	N	N	4	25.528
S04_14029794	4	14029794	ID=Ciclev10031005m.g	14024855	14033394	4	25.786
S04_14038529	4	14038529	ID=Ciclev10030627m.g	14034229	14040846	4	25.786
S04_15176949	4	15176949	ID=Ciclev10033799m.g	15176728	15181589	4	26.817
S04_15079512	4	15079512	ID=Ciclev10033885m.g	15072504	15079709	4	26.817
S04_15088953	4	15088953	ID=Ciclev10031020m.g	15087980	15092319	4	26.817
S04_15088608	4	15088608	ID=Ciclev10031020m.g	15087980	15092319	4	26.817
S04_15000881	4	15000881	ID=Ciclev10031239m.g	14996040	15002581	4	26.817
S04_15425984	4	15425984	ID=Ciclev10031314m.g	15420336	15428071	4	27.333
S04_15566156	4	15566156	ID=Ciclev10030699m.g	15562925	15568021	4	27.333
S04_15928248	4	15928248	ID=Ciclev10033216m.g	15927576	15929918	4	27.333
S04_15910602	4	15910602	N	N	N	4	27.333
S04_16257836	4	16257836	ID=Ciclev10030533m.g	16253275	16260236	4	27.848
S04_16151074	4	16151074	ID=Ciclev10033349m.g	16150825	16151826	4	27.848
S04_16167019	4	16167019	N	N	N	4	27.848
S04_16519710	4	16519710	ID=Ciclev10031135m.g	16519046	16521918	4	30.745
S04_17043528	4	17043528	ID=Ciclev10030490m.g	17040659	17047269	4	31.463
S04_17016934	4	17016934	ID=Ciclev10031118m.g	17014582	17026325	4	31.463
S04_17068422	4	17068422	ID=Ciclev10030472m.g	17057658	17074755	4	31.463
S04_17040006	4	17040006	ID=Ciclev10032343m.g	17037504	17040349	4	31.463
S04_17270492	4	17270492	N	N	N	4	32.494
S04_17185924	4	17185924	ID=Ciclev10030475m.g	17178767	17195078	4	32.494
S04_17146913	4	17146913	ID=Ciclev10030998m.g	17143350	17147918	4	32.494
S04_17190469	4	17190469	ID=Ciclev10030475m.g	17178767	17195078	4	32.494
S04_17403207	4	17403207	ID=Ciclev10030972m.g	17403143	17408809	4	33.01
S04_17629577	4	17629577	ID=Ciclev10031236m.g	17628519	17630084	4	35.182
S04_18462149	4	18462149	ID=Ciclev10030510m.g	18456751	18473188	4	36.625
S04_18364932	4	18364932	ID=Ciclev10031032m.g	18359028	18365121	4	36.625
S04_18354991	4	18354991	ID=Ciclev10033901m.g	18354626	18356953	4	36.625
S04_18373110	4	18373110	ID=Ciclev10030583m.g	18371228	18379222	4	36.625
S04_18335911	4	18335911	N	N	N	4	36.625
S04_18763135	4	18763135	ID=Ciclev10030469m.g	18762077	18781489	4	37.657
S04_18803131	4	18803131	ID=Ciclev10031415m.g	18800790	18805604	4	37.657
S04_18745321	4	18745321	ID=Ciclev10031151m.g	18742365	18749147	4	37.657
S04_18906303	4	18906303	ID=Ciclev10032221m.g	18905504	18908874	4	38.688
S04_18914639	4	18914639	ID=Ciclev10032075m.g	18912922	18917225	4	38.688
S04_18981298	4	18981298	ID=Ciclev10033362m.g	18981048	18982979	4	39.203
S04_19681323	4	19681323	N	N	N	4	42.3
S04_19664764	4	19664764	N	N	N	4	42.3
S04_19709001	4	19709001	ID=Ciclev10031900m.g	19706563	19709138	4	43.505
S04_21798480	4	21798480	ID=Ciclev10032277m.g	21797820	21799196	4	45.918
S04_21832395	4	21832395	ID=Ciclev10032789m.g	21831620	21832727	4	45.918
S04_21837992	4	21837992	N	N	N	4	45.918
S04_21893308	4	21893308	ID=Ciclev10030917m.g	21889644	21894988	4	45.918
S04_21837025	4	21837025	N	N	N	4	45.918
S04_22254301	4	22254301	ID=Ciclev10030909m.g	22253189	22257152	4	49.938
S04_22217175	4	22217175	ID=Ciclev10032237m.g	22215107	22218673	4	49.938
S04_22566610	4	22566610	ID=Ciclev10030577m.g	22564848	22570721	4	51.082
S04_22628097	4	22628097	ID=Ciclev10031097m.g	22628017	22631236	4	51.598
S04_22640511	4	22640511	ID=Ciclev10033428m.g	22638529	22641168	4	51.598
S04_22650317	4	22650317	ID=Ciclev10033643m.g	22649648	22650366	4	51.598
S04_22636954	4	22636954	ID=Ciclev10032958m.g	22636711	22637581	4	51.598
S04_22692377	4	22692377	N	N	N	4	52.836
S04_22742110	4	22742110	N	N	N	4	54.695
S04_22720944	4	22720944	ID=Ciclev10033010m.g	22720917	22723663	4	54.695
S04_22768783	4	22768783	ID=Ciclev10030647m.g	22767879	22774944	4	55.09
S04_22785317	4	22785317	ID=Ciclev10030471m.g	22775314	22788516	4	55.21
S04_22877551	4	22877551	ID=Ciclev10030683m.g	22868978	22880751	4	55.726
S04_22931122	4	22931122	N	N	N	4	56.242
S04_22941151	4	22941151	N	N	N	4	56.242
S04_22973567	4	22973567	ID=Ciclev10032202m.g	22972717	22974735	4	56.757
S04_22973186	4	22973186	ID=Ciclev10032202m.g	22972717	22974735	4	56.757
S04_23093540	4	23093540	ID=Ciclev10031692m.g	23091371	23096270	4	58.304
S04_23084280	4	23084280	ID=Ciclev10031540m.g	23082916	23085609	4	58.304
S04_23212259	4	23212259	ID=Ciclev10030507m.g	23208706	23218988	4	59.852
S04_23246563	4	23246563	ID=Ciclev10030976m.g	23245918	23248132	4	60.368
S04_23311435	4	23311435	ID=Ciclev10030537m.g	23303370	23319905	4	60.884
S04_23376449	4	23376449	ID=Ciclev10033337m.g	23374173	23377351	4	61.4
S04_23399350	4	23399350	ID=Ciclev10030848m.g	23399062	23401950	4	61.916
S04_23408911	4	23408911	ID=Ciclev10031073m.g	23404932	23413362	4	61.916
S04_23408750	4	23408750	ID=Ciclev10031073m.g	23404932	23413362	4	61.916
S04_23440827	4	23440827	ID=Ciclev10033899m.g	23439181	23442748	4	62.431
S04_23416790	4	23416790	ID=Ciclev10032680m.g	23415925	23418653	4	62.431
S04_23429500	4	23429500	N	N	N	4	62.431
S04_23586614	4	23586614	N	N	N	4	65.011
S04_23492460	4	23492460	ID=Ciclev10031688m.g	23491317	23494241	4	65.011
S04_23579544	4	23579544	ID=Ciclev10030661m.g	23575399	23582495	4	65.011
S04_23529714	4	23529714	ID=Ciclev10031067m.g	23528237	23533150	4	65.011
S04_23572927	4	23572927	ID=Ciclev10032366m.g	23569924	23573605	4	65.011
S04_23594182	4	23594182	ID=Ciclev10031710m.g	23591660	23596185	4	65.268
S04_23672489	4	23672489	ID=Ciclev10031405m.g	23670420	23675612	4	65.526
S04_23644649	4	23644649	N	N	N	4	65.526
S04_23652012	4	23652012	ID=Ciclev10033846m.g	23651507	23652719	4	65.526
S04_23708448	4	23708448	ID=Ciclev10030996m.g	23705523	23711365	4	65.526
S04_23859649	4	23859649	ID=Ciclev10032082m.g	23858830	23862441	4	67.073
S04_23821673	4	23821673	N	N	N	4	67.073
S04_23780276	4	23780276	ID=Ciclev10030553m.g	23774788	23783511	4	67.073
S04_23800722	4	23800722	N	N	N	4	67.073
S04_23859373	4	23859373	ID=Ciclev10032082m.g	23858830	23862441	4	67.073
S04_23859812	4	23859812	ID=Ciclev10032082m.g	23858830	23862441	4	67.073
S04_23975582	4	23975582	N	N	N	4	67.847
S04_24067517	4	24067517	ID=Ciclev10030675m.g	24065206	24072529	4	68.62
S04_24134264	4	24134264	ID=Ciclev10033381m.g	24131125	24134713	4	68.62
S04_24212759	4	24212759	ID=Ciclev10030950m.g	24212536	24217804	4	68.62
S04_24302465	4	24302465	ID=Ciclev10032810m.g	24300926	24302700	4	69.136
S04_24286258	4	24286258	ID=Ciclev10033606m.g	24284148	24286972	4	69.136
S04_24366406	4	24366406	ID=Ciclev10031387m.g	24364996	24369841	4	70.167
S04_24432632	4	24432632	N	N	N	4	71.199
S04_24460582	4	24460582	ID=Ciclev10031662m.g	24457158	24462630	4	71.199
S04_24484193	4	24484193	ID=Ciclev10033431m.g	24481851	24485110	4	71.714
S04_24468973	4	24468973	ID=Ciclev10030944m.g	24464931	24471138	4	71.714
S04_24528793	4	24528793	ID=Ciclev10033965m.g	24526778	24529276	4	72.745
S04_24601819	4	24601819	ID=Ciclev10031153m.g	24596916	24602183	4	73.261
S04_24584001	4	24584001	N	N	N	4	73.261
S04_24636762	4	24636762	ID=Ciclev10033512m.g	24633811	24637440	4	73.777
S04_24661298	4	24661298	N	N	N	4	73.777
S04_24744721	4	24744721	ID=Ciclev10030824m.g	24743435	24746142	4	75.066
S04_24744325	4	24744325	ID=Ciclev10030824m.g	24743435	24746142	4	75.066
S04_24789516	4	24789516	ID=Ciclev10030728m.g	24788244	24792637	4	76.355
S04_25052440	4	25052440	N	N	N	4	76.871
S04_25546273	4	25546273	ID=Ciclev10033633m.g	25546207	25549020	4	77.386
S04_25548282	4	25548282	ID=Ciclev10033633m.g	25546207	25549020	4	77.386
S04_25526334	4	25526334	N	N	N	4	77.386
S04_25500625	4	25500625	ID=Ciclev10031014m.g	25500601	25505812	4	78.16
S04_25410966	4	25410966	ID=Ciclev10031943m.g	25409035	25412164	4	78.933
S04_25458942	4	25458942	ID=Ciclev10033424m.g	25458349	25461128	4	78.933
S04_25232890	4	25232890	ID=Ciclev10033853m.g	25231975	25233757	4	79.452
S04_25116381	4	25116381	ID=Ciclev10033772m.g	25114865	25116550	4	79.981
SUN_3361195	N	3361195	N	N	N	4	79.981
S05_805015	5	805015	ID=Ciclev10000238m.g	803358	811195	5	0
S05_654233	5	654233	N	N	N	5	1.076
S05_810884	5	810884	ID=Ciclev10000238m.g	803358	811195	5	1.105
S05_817024	5	817024	ID=Ciclev10000344m.g	811793	817028	5	1.599
S05_537941	5	537941	ID=Ciclev10002794m.g	537337	538185	5	1.599
S05_180604	5	180604	N	N	N	5	1.599
S05_256615	5	256615	N	N	N	5	1.599
S05_817641	5	817641	N	N	N	5	1.599
S05_804762	5	804762	ID=Ciclev10000238m.g	803358	811195	5	1.599
S05_598285	5	598285	ID=Ciclev10000109m.g	592298	601081	5	1.599
S05_421910	5	421910	ID=Ciclev10002035m.g	420507	424076	5	1.599
S05_182833	5	182833	ID=Ciclev10003032m.g	181979	183323	5	1.599
S05_2539798	5	2539798	N	N	N	5	1.599
SUN_12734408	N	12734408	N	N	N	5	1.599
S05_810110	5	810110	ID=Ciclev10000238m.g	803358	811195	5	1.599
S05_641788	5	641788	N	N	N	5	1.599
S05_71801	5	71801	ID=Ciclev10000026m.g	64759	82168	5	1.599
S05_187640	5	187640	ID=Ciclev10001110m.g	185641	188056	5	1.599
S05_681652	5	681652	N	N	N	5	1.599
S05_320022	5	320022	N	N	N	5	1.599
S05_500040	5	500040	ID=Ciclev10002869m.g	499614	500529	5	1.599
S05_834225	5	834225	ID=Ciclev10000869m.g	833391	839741	5	1.599
S05_263109	5	263109	ID=Ciclev10002464m.g	261711	265530	5	1.599
S05_355792	5	355792	ID=Ciclev10001401m.g	354416	357611	5	1.599
S05_1514750	5	1514750	N	N	N	5	1.599
S05_427639	5	427639	ID=Ciclev10003046m.g	427420	429934	5	1.599
S05_517955	5	517955	N	N	N	5	1.599
S05_925437	5	925437	N	N	N	5	2.115
S05_1168924	5	1168924	N	N	N	5	2.63
S02_9935672	2	9935672	ID=Ciclev10014676m.g	9932491	9936598	5	2.63
S05_2456155	5	2456155	ID=Ciclev10001130m.g	2455681	2457243	5	3.146
S05_2451137	5	2451137	N	N	N	5	3.146
S05_2449147	5	2449147	N	N	N	5	3.146
S05_2457909	5	2457909	N	N	N	5	3.146
S05_2280389	5	2280389	N	N	N	5	3.146
S05_2845546	5	2845546	N	N	N	5	3.146
S05_2320212	5	2320212	ID=Ciclev10001997m.g	2317954	2322201	5	3.146
S05_2321757	5	2321757	ID=Ciclev10001997m.g	2317954	2322201	5	3.146
S05_2925889	5	2925889	N	N	N	5	3.146
S05_2925252	5	2925252	N	N	N	5	3.146
S05_2473258	5	2473258	ID=Ciclev10000427m.g	2472805	2477375	5	3.146
S05_2465200	5	2465200	N	N	N	5	3.146
S05_3081345	5	3081345	N	N	N	5	4.177
S05_3192148	5	3192148	N	N	N	5	4.177
S05_3386687	5	3386687	N	N	N	5	4.177
S05_3081549	5	3081549	N	N	N	5	4.177
S05_3290326	5	3290326	N	N	N	5	4.177
S05_4326491	5	4326491	N	N	N	5	4.693
S05_4472055	5	4472055	ID=Ciclev10000689m.g	4471260	4476173	5	5.209
S05_5090195	5	5090195	ID=Ciclev10000637m.g	5087960	5093839	5	6.756
S05_5081350	5	5081350	ID=Ciclev10002586m.g	5078203	5082511	5	6.756
S05_5067863	5	5067863	ID=Ciclev10004079m.g	5066411	5068283	5	6.756
S05_5125515	5	5125515	N	N	N	5	6.756
S05_5288470	5	5288470	ID=Ciclev10000066m.g	5285909	5290456	5	8.046
S05_5889093	5	5889093	N	N	N	5	9.335
S05_5942692	5	5942692	ID=Ciclev10003405m.g	5942320	5944275	5	9.335
S05_5004585	5	5004585	ID=Ciclev10000464m.g	5001605	5005111	5	9.335
S05_5849224	5	5849224	N	N	N	5	9.335
S05_5837903	5	5837903	ID=Ciclev10003600m.g	5837851	5838555	5	9.335
S05_5838356	5	5838356	ID=Ciclev10003600m.g	5837851	5838555	5	9.335
S02_34537552	2	34537552	ID=Ciclev10018381m.g	34537262	34537814	5	9.335
S05_5939932	5	5939932	N	N	N	5	9.335
S05_6504383	5	6504383	ID=Ciclev10003742m.g	6503936	6505075	5	9.85
S05_6269752	5	6269752	N	N	N	5	9.85
S05_6194648	5	6194648	N	N	N	5	9.85
S05_6966967	5	6966967	N	N	N	5	10.881
S05_6767200	5	6767200	ID=Ciclev10000468m.g	6764541	6768459	5	10.881
S05_7011486	5	7011486	N	N	N	5	10.881
S05_6770860	5	6770860	ID=Ciclev10003162m.g	6770614	6775131	5	10.881
S05_7083084	5	7083084	N	N	N	5	10.881
S05_6759101	5	6759101	ID=Ciclev10000467m.g	6756343	6760450	5	10.881
S05_8643933	5	8643933	ID=Ciclev10000024m.g	8636100	8657848	5	11.397
S05_8535157	5	8535157	ID=Ciclev10000069m.g	8532280	8539677	5	11.397
S05_8656981	5	8656981	ID=Ciclev10000024m.g	8636100	8657848	5	11.913
S05_8781690	5	8781690	N	N	N	5	11.913
S05_1083678	5	1083678	N	N	N	5	12.428
S05_9129618	5	9129618	ID=Ciclev10003246m.g	9125381	9131852	5	12.428
S05_8425954	5	8425954	N	N	N	5	12.428
S05_8999361	5	8999361	N	N	N	5	12.428
S05_9125413	5	9125413	ID=Ciclev10003246m.g	9125381	9131852	5	12.428
S05_8912424	5	8912424	ID=Ciclev10001160m.g	8910947	8912566	5	12.428
S05_9457845	5	9457845	ID=Ciclev10002064m.g	9456037	9459483	5	12.428
S05_9269872	5	9269872	N	N	N	5	12.428
S05_8405663	5	8405663	N	N	N	5	12.428
S05_8650645	5	8650645	ID=Ciclev10000024m.g	8636100	8657848	5	12.428
S05_9125007	5	9125007	N	N	N	5	12.428
S05_9128272	5	9128272	ID=Ciclev10003246m.g	9125381	9131852	5	12.686
S05_9983635	5	9983635	ID=Ciclev10001293m.g	9983419	9985631	5	12.944
S05_9486614	5	9486614	ID=Ciclev10001773m.g	9486035	9487216	5	12.944
S03_9061275	3	9061275	N	N	N	5	13.357
S05_19106298	5	19106298	ID=Ciclev10000577m.g	19103573	19108067	5	13.459
S05_11401355	5	11401355	N	N	N	5	13.459
S05_12126879	5	12126879	ID=Ciclev10000975m.g	12122623	12130994	5	13.459
S05_10888880	5	10888880	N	N	N	5	13.459
S05_19272539	5	19272539	N	N	N	5	13.459
S05_10005179	5	10005179	ID=Ciclev10001765m.g	10004911	10009427	5	13.459
S05_19107281	5	19107281	ID=Ciclev10000577m.g	19103573	19108067	5	13.459
S05_21186086	5	21186086	ID=Ciclev10003744m.g	21183147	21187249	5	13.975
S05_21093931	5	21093931	ID=Ciclev10003339m.g	21093708	21094469	5	13.975
S05_19028180	5	19028180	ID=Ciclev10001261m.g	19027227	19031325	5	13.975
S05_19030861	5	19030861	ID=Ciclev10001261m.g	19027227	19031325	5	13.975
S05_19739609	5	19739609	N	N	N	5	14.49
S05_19785424	5	19785424	ID=Ciclev10002513m.g	19784725	19787578	5	14.49
S05_19739433	5	19739433	N	N	N	5	14.49
S05_20084654	5	20084654	ID=Ciclev10000307m.g	20081414	20086750	5	14.49
S05_20588377	5	20588377	ID=Ciclev10000741m.g	20581814	20588381	5	14.49
S05_20896547	5	20896547	ID=Ciclev10001314m.g	20894677	20899217	5	14.49
S05_20092079	5	20092079	ID=Ciclev10001331m.g	20091693	20093357	5	14.49
S05_24027096	5	24027096	N	N	N	5	14.748
S05_24582917	5	24582917	N	N	N	5	15.006
S05_19034761	5	19034761	ID=Ciclev10003129m.g	19032659	19035265	5	15.006
S05_24695513	5	24695513	N	N	N	5	15.006
S05_24301112	5	24301112	N	N	N	5	15.006
S05_24110365	5	24110365	N	N	N	5	15.006
S05_23773891	5	23773891	ID=Ciclev10003851m.g	23768850	23774704	5	15.006
S05_24065166	5	24065166	N	N	N	5	15.006
S05_19657904	5	19657904	ID=Ciclev10001373m.g	19652839	19660511	5	15.006
S05_24688680	5	24688680	N	N	N	5	15.006
S05_24754283	5	24754283	N	N	N	5	15.006
S05_23924110	5	23924110	ID=Ciclev10003925m.g	23923568	23925239	5	15.006
S05_25835175	5	25835175	ID=Ciclev10001071m.g	25834126	25835646	5	15.521
S05_25936673	5	25936673	ID=Ciclev10003461m.g	25932193	25937154	5	15.521
S05_25843160	5	25843160	ID=Ciclev10000944m.g	25842993	25846200	5	15.521
S05_25843636	5	25843636	ID=Ciclev10000944m.g	25842993	25846200	5	15.521
S05_25798568	5	25798568	ID=Ciclev10003116m.g	25797302	25800624	5	15.521
S05_25862686	5	25862686	ID=Ciclev10003885m.g	25861629	25866453	5	15.521
S05_26522683	5	26522683	ID=Ciclev10003273m.g	26522129	26522854	5	16.552
S05_26284043	5	26284043	N	N	N	5	16.552
S05_26494209	5	26494209	ID=Ciclev10000638m.g	26493801	26495822	5	16.552
S05_26530319	5	26530319	N	N	N	5	16.552
S05_27177442	5	27177442	N	N	N	5	17.584
S03_31801285	3	31801285	N	N	N	5	18.1
S05_27507281	5	27507281	N	N	N	5	18.1
S05_27507456	5	27507456	N	N	N	5	18.1
S05_27796342	5	27796342	N	N	N	5	18.1
S05_27537241	5	27537241	ID=Ciclev10001766m.g	27536988	27539324	5	18.1
S05_27555423	5	27555423	ID=Ciclev10000444m.g	27554716	27559349	5	18.616
S05_28557473	5	28557473	N	N	N	5	18.633
S05_12483958	5	12483958	N	N	N	5	19.131
S05_12470268	5	12470268	ID=Ciclev10002978m.g	12470099	12470442	5	19.131
S05_12493559	5	12493559	N	N	N	5	19.131
S05_27923975	5	27923975	N	N	N	5	19.131
S05_28739709	5	28739709	ID=Ciclev10001183m.g	28738204	28740972	5	19.131
S05_29126598	5	29126598	ID=Ciclev10000893m.g	29125855	29130238	5	19.647
S05_28840300	5	28840300	ID=Ciclev10000596m.g	28837055	28840605	5	19.647
S05_29465219	5	29465219	ID=Ciclev10002770m.g	29463604	29466318	5	19.647
S05_28815909	5	28815909	ID=Ciclev10002215m.g	28815314	28816638	5	19.647
S05_29544133	5	29544133	N	N	N	5	19.647
S05_30214422	5	30214422	N	N	N	5	20.678
S05_30395520	5	30395520	N	N	N	5	20.678
S05_29677676	5	29677676	ID=Ciclev10002837m.g	29677634	29680577	5	21.193
S05_29826858	5	29826858	ID=Ciclev10001065m.g	29825419	29827587	5	21.193
S05_29540269	5	29540269	ID=Ciclev10002802m.g	29539973	29540425	5	21.193
S05_29817440	5	29817440	N	N	N	5	21.193
S05_30634535	5	30634535	ID=Ciclev10003548m.g	30634120	30634812	5	23.773
S05_30632366	5	30632366	ID=Ciclev10002532m.g	30631872	30632814	5	23.773
S05_30643813	5	30643813	ID=Ciclev10000168m.g	30641622	30651133	5	24.289
S05_30747496	5	30747496	ID=Ciclev10000167m.g	30744686	30751821	5	24.805
S05_30739851	5	30739851	ID=Ciclev10001005m.g	30736531	30740889	5	24.805
S05_30860253	5	30860253	ID=Ciclev10000574m.g	30857556	30860780	5	25.836
S05_30844380	5	30844380	ID=Ciclev10002557m.g	30844327	30845090	5	25.836
S05_31117206	5	31117206	ID=Ciclev10003514m.g	31115062	31119553	5	25.836
S05_31002907	5	31002907	ID=Ciclev10000716m.g	31001060	31004619	5	25.836
S05_31003127	5	31003127	ID=Ciclev10000716m.g	31001060	31004619	5	25.836
S05_31361871	5	31361871	ID=Ciclev10003235m.g	31359783	31362899	5	26.352
S05_31878463	5	31878463	ID=Ciclev10002268m.g	31877030	31880023	5	26.867
S05_31426872	5	31426872	ID=Ciclev10000711m.g	31424466	31428834	5	26.867
S05_31846156	5	31846156	N	N	N	5	26.867
S05_31870712	5	31870712	ID=Ciclev10000365m.g	31863796	31870938	5	26.867
S05_31855252	5	31855252	ID=Ciclev10003913m.g	31849049	31860689	5	26.867
S05_31845881	5	31845881	N	N	N	5	26.867
S05_31869089	5	31869089	ID=Ciclev10000365m.g	31863796	31870938	5	26.867
S05_32270856	5	32270856	ID=Ciclev10003811m.g	32270347	32274610	5	27.383
S05_32209576	5	32209576	ID=Ciclev10001522m.g	32208697	32211119	5	27.383
S05_32566229	5	32566229	ID=Ciclev10003460m.g	32565734	32567622	5	27.898
S05_32602587	5	32602587	N	N	N	5	27.898
S05_32508865	5	32508865	N	N	N	5	27.898
S05_32454694	5	32454694	N	N	N	5	27.898
S05_32320461	5	32320461	ID=Ciclev10001418m.g	32320182	32324171	5	27.898
S05_32314157	5	32314157	ID=Ciclev10002804m.g	32313299	32314734	5	27.898
S05_32681967	5	32681967	ID=Ciclev10002705m.g	32680869	32684767	5	28.929
S05_32739042	5	32739042	ID=Ciclev10001239m.g	32737147	32740322	5	28.929
S05_32677363	5	32677363	ID=Ciclev10003944m.g	32676118	32677436	5	28.929
S05_32942792	5	32942792	ID=Ciclev10000150m.g	32939571	32945214	5	29.445
S05_32975472	5	32975472	N	N	N	5	29.445
S05_32908692	5	32908692	ID=Ciclev10003592m.g	32908564	32908833	5	29.445
S05_32574806	5	32574806	N	N	N	5	29.445
S05_32915870	5	32915870	ID=Ciclev10000482m.g	32912954	32917197	5	29.445
S05_32890142	5	32890142	ID=Ciclev10000541m.g	32889614	32896199	5	29.445
S05_33176847	5	33176847	ID=Ciclev10003754m.g	33175406	33177464	5	30.734
S05_33226825	5	33226825	ID=Ciclev10000178m.g	33225958	33232451	5	32.024
S05_33417286	5	33417286	ID=Ciclev10002011m.g	33416341	33420325	5	32.54
S05_33322713	5	33322713	ID=Ciclev10003175m.g	33322029	33325343	5	32.54
S05_33663142	5	33663142	N	N	N	5	32.54
S05_33671630	5	33671630	N	N	N	5	32.54
S05_33783943	5	33783943	ID=Ciclev10002848m.g	33783475	33786446	5	33.055
S05_33834122	5	33834122	ID=Ciclev10000131m.g	33831344	33837397	5	33.055
S05_33834934	5	33834934	ID=Ciclev10000131m.g	33831344	33837397	5	33.055
S05_33775282	5	33775282	N	N	N	5	33.055
S05_34124630	5	34124630	ID=Ciclev10000649m.g	34121549	34126463	5	34.602
S05_34010299	5	34010299	ID=Ciclev10000120m.g	34008554	34016913	5	34.602
S05_34100409	5	34100409	N	N	N	5	34.602
S05_33980401	5	33980401	ID=Ciclev10001298m.g	33980143	33983575	5	34.602
S05_34090664	5	34090664	N	N	N	5	34.602
S05_36103196	5	36103196	ID=Ciclev10000915m.g	36101458	36105593	5	36.15
S05_36185627	5	36185627	ID=Ciclev10000161m.g	36181145	36190607	5	36.666
S05_36204337	5	36204337	N	N	N	5	36.666
S05_36280466	5	36280466	N	N	N	5	36.666
S05_36443667	5	36443667	ID=Ciclev10002266m.g	36441613	36445735	5	37.697
S05_36492173	5	36492173	ID=Ciclev10001250m.g	36490752	36492636	5	37.697
S05_36491863	5	36491863	ID=Ciclev10001250m.g	36490752	36492636	5	37.697
S05_36500653	5	36500653	ID=Ciclev10003462m.g	36500423	36503365	5	38.213
S05_36721014	5	36721014	N	N	N	5	39.759
S05_36716877	5	36716877	ID=Ciclev10003964m.g	36715466	36718694	5	39.76
S05_36771298	5	36771298	ID=Ciclev10001085m.g	36770516	36774625	5	39.76
S05_36673424	5	36673424	ID=Ciclev10000007m.g	36660141	36674263	5	39.76
S05_36673916	5	36673916	ID=Ciclev10000007m.g	36660141	36674263	5	39.76
S05_36717823	5	36717823	ID=Ciclev10003964m.g	36715466	36718694	5	39.76
S05_36825376	5	36825376	ID=Ciclev10004036m.g	36823416	36826047	5	39.76
S05_36754130	5	36754130	ID=Ciclev10003301m.g	36751453	36759896	5	39.76
S05_36671381	5	36671381	ID=Ciclev10000007m.g	36660141	36674263	5	39.76
S05_36660191	5	36660191	ID=Ciclev10000007m.g	36660141	36674263	5	39.76
S05_36893298	5	36893298	ID=Ciclev10002385m.g	36892921	36894344	5	40.791
S05_36909966	5	36909966	ID=Ciclev10000027m.g	36903340	36915125	5	40.791
S05_37067966	5	37067966	ID=Ciclev10001105m.g	37066208	37070717	5	41.307
S05_37063151	5	37063151	ID=Ciclev10002993m.g	37060931	37063188	5	41.307
S05_37010024	5	37010024	N	N	N	5	41.307
S05_36952891	5	36952891	ID=Ciclev10001827m.g	36952670	36956759	5	41.307
S05_37064980	5	37064980	N	N	N	5	41.307
S05_37155852	5	37155852	ID=Ciclev10002958m.g	37155425	37158097	5	41.307
S05_37150390	5	37150390	ID=Ciclev10000093m.g	37146865	37152552	5	41.307
S05_37091713	5	37091713	ID=Ciclev10000652m.g	37086127	37091907	5	41.307
S05_37181240	5	37181240	ID=Ciclev10000940m.g	37180884	37182577	5	41.307
S05_36952737	5	36952737	ID=Ciclev10001827m.g	36952670	36956759	5	41.307
S05_36981654	5	36981654	N	N	N	5	41.307
S05_37283307	5	37283307	ID=Ciclev10000067m.g	37280603	37288224	5	42.338
S05_37356035	5	37356035	ID=Ciclev10000466m.g	37350447	37356610	5	42.853
S05_37308039	5	37308039	N	N	N	5	42.853
S05_37383187	5	37383187	ID=Ciclev10001712m.g	37381118	37383462	5	43.369
S05_37636834	5	37636834	ID=Ciclev10000736m.g	37635393	37639746	5	44.916
S05_37542689	5	37542689	ID=Ciclev10001860m.g	37541299	37543916	5	44.916
S05_37616662	5	37616662	ID=Ciclev10003478m.g	37616213	37622284	5	44.916
S05_37583230	5	37583230	N	N	N	5	44.916
S05_37550695	5	37550695	ID=Ciclev10000080m.g	37547456	37560859	5	44.916
S05_37750945	5	37750945	ID=Ciclev10000954m.g	37749887	37752104	5	45.948
S05_37660405	5	37660405	ID=Ciclev10003984m.g	37659008	37663063	5	45.948
S05_37833791	5	37833791	N	N	N	5	46.979
S05_37795289	5	37795289	ID=Ciclev10000343m.g	37790999	37797703	5	46.979
S05_38132186	5	38132186	ID=Ciclev10000341m.g	38127347	38134197	5	47.494
S05_38159421	5	38159421	N	N	N	5	47.494
S05_38063945	5	38063945	ID=Ciclev10000887m.g	38059021	38064414	5	47.494
S05_37969306	5	37969306	N	N	N	5	47.494
S05_37967353	5	37967353	ID=Ciclev10002542m.g	37964989	37967950	5	47.494
S05_38072928	5	38072928	N	N	N	5	47.494
S05_38376857	5	38376857	ID=Ciclev10003328m.g	38374951	38378462	5	48.525
S05_38460807	5	38460807	ID=Ciclev10004027m.g	38458724	38461190	5	48.525
S05_38275715	5	38275715	N	N	N	5	48.525
S05_38660468	5	38660468	ID=Ciclev10000593m.g	38658343	38661581	5	51.105
S05_38603828	5	38603828	ID=Ciclev10002923m.g	38603369	38606636	5	51.105
S05_38636828	5	38636828	ID=Ciclev10000108m.g	38626629	38638741	5	51.105
S05_38761500	5	38761500	ID=Ciclev10000559m.g	38753375	38762034	5	53.684
S05_38813153	5	38813153	ID=Ciclev10002431m.g	38812678	38813954	5	53.684
S05_38917807	5	38917807	N	N	N	5	53.684
S05_38774585	5	38774585	ID=Ciclev10000601m.g	38772867	38775306	5	53.684
S05_38818816	5	38818816	N	N	N	5	53.684
S05_38763006	5	38763006	ID=Ciclev10003278m.g	38762886	38763568	5	53.684
S05_39269058	5	39269058	ID=Ciclev10003795m.g	39267821	39271450	5	55.747
S05_39129195	5	39129195	ID=Ciclev10000894m.g	39126564	39130916	5	55.747
S05_39016046	5	39016046	ID=Ciclev10001769m.g	39014889	39018279	5	55.747
S05_39091369	5	39091369	ID=Ciclev10003681m.g	39090512	39094403	5	55.747
S05_39191941	5	39191941	ID=Ciclev10000417m.g	39190269	39192934	5	56.259
S05_39358816	5	39358816	ID=Ciclev10000691m.g	39356006	39361396	5	56.263
S05_39367397	5	39367397	ID=Ciclev10001161m.g	39367033	39370754	5	56.263
S05_39441092	5	39441092	ID=Ciclev10000724m.g	39438264	39443543	5	56.778
S05_39511234	5	39511234	ID=Ciclev10002730m.g	39509509	39511363	5	56.778
S05_39631601	5	39631601	ID=Ciclev10000597m.g	39630111	39635609	5	57.81
S05_39629914	5	39629914	N	N	N	5	57.81
S05_39741425	5	39741425	ID=Ciclev10000723m.g	39740867	39742793	5	58.325
S05_39744488	5	39744488	N	N	N	5	58.327
S05_40059461	5	40059461	N	N	N	5	58.359
S05_40035640	5	40035640	ID=Ciclev10003898m.g	40034324	40036597	5	58.841
S05_39902564	5	39902564	N	N	N	5	58.841
S05_39893987	5	39893987	ID=Ciclev10002344m.g	39893323	39895874	5	58.841
S05_39795910	5	39795910	N	N	N	5	58.841
S05_40035854	5	40035854	ID=Ciclev10003898m.g	40034324	40036597	5	58.841
S05_39964931	5	39964931	ID=Ciclev10001048m.g	39963243	39965562	5	58.841
S05_40266670	5	40266670	ID=Ciclev10001740m.g	40265388	40267186	5	59.872
S05_40150251	5	40150251	ID=Ciclev10002377m.g	40148352	40150388	5	59.872
S05_40175262	5	40175262	N	N	N	5	59.872
S05_40351902	5	40351902	ID=Ciclev10000175m.g	40348117	40353953	5	60.903
S05_40293210	5	40293210	ID=Ciclev10001804m.g	40290004	40294279	5	60.903
S05_40314052	5	40314052	N	N	N	5	60.903
S05_40352595	5	40352595	ID=Ciclev10000175m.g	40348117	40353953	5	60.903
S05_40428619	5	40428619	ID=Ciclev10001332m.g	40427856	40429578	5	61.419
S05_40501797	5	40501797	ID=Ciclev10000779m.g	40500031	40505210	5	61.934
S05_40474450	5	40474450	ID=Ciclev10000139m.g	40472465	40478799	5	61.934
S05_40534189	5	40534189	N	N	N	5	61.934
S05_40611341	5	40611341	ID=Ciclev10000511m.g	40608945	40612620	5	62.45
S05_40693653	5	40693653	ID=Ciclev10000947m.g	40691801	40694522	5	62.965
S05_40680349	5	40680349	ID=Ciclev10003455m.g	40680283	40682679	5	62.965
S05_40634624	5	40634624	N	N	N	5	62.965
S05_40676316	5	40676316	N	N	N	5	62.965
S05_40693423	5	40693423	ID=Ciclev10000947m.g	40691801	40694522	5	62.965
S05_40716676	5	40716676	ID=Ciclev10001015m.g	40713635	40719124	5	63.481
S05_40772564	5	40772564	N	N	N	5	63.481
S05_40925214	5	40925214	ID=Ciclev10003473m.g	40917530	40927071	5	63.996
S05_40863598	5	40863598	ID=Ciclev10000407m.g	40863027	40868561	5	63.996
S05_40934314	5	40934314	ID=Ciclev10000375m.g	40932837	40937518	5	64.512
S05_41005359	5	41005359	ID=Ciclev10001904m.g	41005054	41009439	5	65.544
S05_41100584	5	41100584	ID=Ciclev10000579m.g	41100159	41102051	5	66.06
S05_41112554	5	41112554	ID=Ciclev10001952m.g	41111530	41113532	5	67.092
S05_41135236	5	41135236	ID=Ciclev10000434m.g	41132582	41135791	5	67.092
S05_41148916	5	41148916	N	N	N	5	67.092
S05_41452986	5	41452986	ID=Ciclev10002444m.g	41450881	41454042	5	68.123
S05_41466410	5	41466410	N	N	N	5	68.123
S05_41253374	5	41253374	ID=Ciclev10003104m.g	41252804	41256073	5	68.123
S05_41341156	5	41341156	ID=Ciclev10001121m.g	41340772	41344179	5	68.123
S05_41246497	5	41246497	ID=Ciclev10001170m.g	41242936	41246768	5	68.123
S05_41343003	5	41343003	ID=Ciclev10001121m.g	41340772	41344179	5	68.123
S05_41520729	5	41520729	N	N	N	5	69.67
S05_41548439	5	41548439	N	N	N	5	69.67
S05_41594463	5	41594463	ID=Ciclev10000097m.g	41591991	41597171	5	69.67
S05_41589472	5	41589472	ID=Ciclev10000322m.g	41588809	41591747	5	69.67
S05_41683344	5	41683344	N	N	N	5	70.701
S05_41720228	5	41720228	ID=Ciclev10001297m.g	41719099	41720940	5	71.217
S05_41936904	5	41936904	ID=Ciclev10002221m.g	41936719	41940030	5	72.248
S05_41871943	5	41871943	ID=Ciclev10001119m.g	41871239	41875409	5	72.248
S05_41768957	5	41768957	ID=Ciclev10000102m.g	41765025	41772007	5	72.248
S05_41958964	5	41958964	ID=Ciclev10000613m.g	41957506	41962278	5	72.248
S05_42008843	5	42008843	ID=Ciclev10000296m.g	42007124	42011753	5	72.763
S05_42036747	5	42036747	ID=Ciclev10000409m.g	42030908	42037427	5	73.279
S05_42071412	5	42071412	ID=Ciclev10000156m.g	42071085	42074749	5	73.795
S05_42133282	5	42133282	N	N	N	5	74.826
S05_42229680	5	42229680	ID=Ciclev10001618m.g	42228572	42230813	5	75.341
S05_42221540	5	42221540	ID=Ciclev10000767m.g	42217935	42222257	5	75.341
S05_42266632	5	42266632	ID=Ciclev10001187m.g	42265153	42269676	5	75.857
S05_42246130	5	42246130	N	N	N	5	75.857
S05_42518687	5	42518687	ID=Ciclev10000764m.g	42516006	42519605	5	76.889
S05_42648987	5	42648987	ID=Ciclev10002509m.g	42648257	42649414	5	77.404
S05_42730477	5	42730477	ID=Ciclev10000039m.g	42718715	42734337	5	77.404
S05_42773614	5	42773614	ID=Ciclev10000715m.g	42773186	42774928	5	78.951
S05_42781011	5	42781011	ID=Ciclev10003333m.g	42779050	42782150	5	78.951
S05_42836523	5	42836523	ID=Ciclev10002499m.g	42835734	42838018	5	78.951
S05_42783157	5	42783157	ID=Ciclev10000481m.g	42782827	42787711	5	78.951
S05_42813775	5	42813775	ID=Ciclev10000045m.g	42810136	42821401	5	78.951
S05_42892544	5	42892544	ID=Ciclev10000614m.g	42888593	42893193	5	79.983
S05_42900925	5	42900925	ID=Ciclev10000611m.g	42900226	42904653	5	80.498
S05_42900514	5	42900514	ID=Ciclev10000611m.g	42900226	42904653	5	80.498
S05_42919273	5	42919273	ID=Ciclev10000400m.g	42918371	42923480	5	80.498
S05_42898845	5	42898845	ID=Ciclev10002424m.g	42898494	42901223	5	80.498
S05_43075667	5	43075667	N	N	N	5	81.014
S05_42979961	5	42979961	ID=Ciclev10001729m.g	42978752	42983950	5	81.014
S05_42986309	5	42986309	ID=Ciclev10001894m.g	42985833	42988186	5	81.014
S05_42975827	5	42975827	ID=Ciclev10001002m.g	42974882	42977561	5	81.014
S05_43142766	5	43142766	N	N	N	5	81.554
S05_43189566	5	43189566	ID=Ciclev10002523m.g	43189010	43190241	5	81.554
S08_16611495	8	16611495	ID=Ciclev10028527m.g	16606419	16612425	6	0
S06_1067329	6	1067329	ID=Ciclev10010905m.g	1063088	1072027	6	1.596
S06_434932	6	434932	ID=Ciclev10013842m.g	434879	436519	6	1.596
S08_16468540	8	16468540	ID=Ciclev10027858m.g	16466827	16472372	6	1.596
S06_1075779	6	1075779	N	N	N	6	1.596
S08_16610777	8	16610777	ID=Ciclev10028527m.g	16606419	16612425	6	1.596
S06_319923	6	319923	ID=Ciclev10013624m.g	318070	323429	6	1.596
S06_1223803	6	1223803	ID=Ciclev10011696m.g	1220319	1224402	6	1.596
S06_1099541	6	1099541	ID=Ciclev10011303m.g	1094833	1101079	6	1.596
S06_72644	6	72644	ID=Ciclev10013538m.g	72419	72841	6	2.112
S05_18197711	5	18197711	N	N	N	6	2.112
S06_7606865	6	7606865	N	N	N	6	2.112
S06_123225	6	123225	N	N	N	6	2.112
S06_85667	6	85667	N	N	N	6	2.112
S06_8233519	6	8233519	N	N	N	6	2.627
S06_8233202	6	8233202	N	N	N	6	2.627
S06_8774082	6	8774082	N	N	N	6	2.627
S06_4005346	6	4005346	ID=Ciclev10012507m.g	4003605	4005679	6	3.658
S06_10729504	6	10729504	ID=Ciclev10011592m.g	10729034	10731466	6	3.658
S06_10520920	6	10520920	ID=Ciclev10011672m.g	10520680	10522783	6	3.658
S06_1909029	6	1909029	N	N	N	6	3.658
S06_2294022	6	2294022	ID=Ciclev10011832m.g	2292118	2295272	6	3.658
S06_4068696	6	4068696	ID=Ciclev10011941m.g	4067939	4069687	6	3.658
S06_10972618	6	10972618	ID=Ciclev10013211m.g	10971084	10972683	6	3.658
S06_1940041	6	1940041	ID=Ciclev10010916m.g	1938070	1945512	6	3.658
S06_11715202	6	11715202	ID=Ciclev10010976m.g	11707953	11715646	6	3.658
S06_11143590	6	11143590	ID=Ciclev10011496m.g	11134019	11144370	6	3.658
S06_7809349	6	7809349	ID=Ciclev10012906m.g	7809152	7810755	6	3.658
S06_11559038	6	11559038	ID=Ciclev10013573m.g	11554084	11561079	6	3.658
S06_10601047	6	10601047	ID=Ciclev10011610m.g	10598921	10603379	6	3.658
S06_10781795	6	10781795	ID=Ciclev10013694m.g	10780759	10783141	6	3.658
S06_6267010	6	6267010	ID=Ciclev10011809m.g	6265278	6272266	6	3.658
S06_11270764	6	11270764	N	N	N	6	3.658
S06_5249218	6	5249218	ID=Ciclev10012395m.g	5248909	5249766	6	3.658
S06_2068299	6	2068299	ID=Ciclev10012088m.g	2067586	2073007	6	3.658
S06_11783730	6	11783730	ID=Ciclev10011875m.g	11782952	11785527	6	3.658
S06_10782772	6	10782772	ID=Ciclev10013694m.g	10780759	10783141	6	3.658
S06_3811107	6	3811107	N	N	N	6	3.658
S06_11462229	6	11462229	ID=Ciclev10011862m.g	11462010	11465215	6	3.658
S06_10782607	6	10782607	ID=Ciclev10013694m.g	10780759	10783141	6	3.658
S06_10420662	6	10420662	ID=Ciclev10012375m.g	10419232	10420904	6	3.658
S06_10562660	6	10562660	N	N	N	6	3.658
S06_7785345	6	7785345	ID=Ciclev10011741m.g	7785328	7796808	6	3.658
S06_4069781	6	4069781	N	N	N	6	3.658
S06_1854701	6	1854701	ID=Ciclev10011527m.g	1854313	1862782	6	3.658
S06_3809492	6	3809492	ID=Ciclev10011635m.g	3807371	3811072	6	3.658
S06_10597599	6	10597599	ID=Ciclev10012588m.g	10597545	10598514	6	3.658
S06_12302485	6	12302485	N	N	N	6	5.721
S06_12672643	6	12672643	ID=Ciclev10011445m.g	12670837	12673970	6	5.721
S06_12673030	6	12673030	ID=Ciclev10011445m.g	12670837	12673970	6	5.721
S06_12664409	6	12664409	N	N	N	6	5.721
S06_12839026	6	12839026	N	N	N	6	5.721
S06_12704978	6	12704978	ID=Ciclev10011951m.g	12700076	12705209	6	5.721
S06_12302103	6	12302103	N	N	N	6	5.721
S06_12352798	6	12352798	ID=Ciclev10012836m.g	12352195	12353054	6	5.721
S06_12319465	6	12319465	ID=Ciclev10012666m.g	12318604	12321335	6	5.721
S06_12479048	6	12479048	ID=Ciclev10011167m.g	12478048	12481063	6	5.721
S06_12999253	6	12999253	ID=Ciclev10012725m.g	12998055	13001834	6	6.752
S06_13306133	6	13306133	ID=Ciclev10011060m.g	13305253	13310801	6	6.752
S06_14279990	6	14279990	ID=Ciclev10012381m.g	14274326	14280737	6	6.752
S06_13627198	6	13627198	ID=Ciclev10013390m.g	13626638	13628971	6	6.752
S06_13634925	6	13634925	ID=Ciclev10012389m.g	13633287	13635478	6	6.752
S06_14077521	6	14077521	N	N	N	6	6.752
S06_13587338	6	13587338	ID=Ciclev10012121m.g	13586708	13589828	6	6.752
S06_13594972	6	13594972	ID=Ciclev10012024m.g	13594247	13595936	6	6.752
S06_14176870	6	14176870	ID=Ciclev10011895m.g	14174812	14178267	6	6.752
S06_14236893	6	14236893	ID=Ciclev10011102m.g	14228589	14237028	6	6.752
S06_13595459	6	13595459	ID=Ciclev10012024m.g	13594247	13595936	6	6.752
S06_13551641	6	13551641	ID=Ciclev10011653m.g	13550996	13556946	6	6.752
S06_13082717	6	13082717	ID=Ciclev10013023m.g	13082313	13084012	6	6.752
S06_13557654	6	13557654	ID=Ciclev10012502m.g	13557052	13559924	6	6.752
S06_13196460	6	13196460	ID=Ciclev10011084m.g	13195955	13199706	6	7.247
S06_14373111	6	14373111	ID=Ciclev10011358m.g	14372276	14374972	6	7.268
S06_14525401	6	14525401	ID=Ciclev10011508m.g	14524326	14526459	6	7.783
S06_14694414	6	14694414	N	N	N	6	7.783
S06_14896251	6	14896251	ID=Ciclev10012766m.g	14892939	14897320	6	7.783
S06_14473176	6	14473176	ID=Ciclev10011734m.g	14472657	14476322	6	7.783
S06_14815883	6	14815883	ID=Ciclev10011176m.g	14811691	14821352	6	7.783
S06_14445738	6	14445738	ID=Ciclev10011911m.g	14444651	14447199	6	7.783
S06_14482838	6	14482838	ID=Ciclev10012735m.g	14482285	14485541	6	7.783
S06_14475913	6	14475913	ID=Ciclev10011734m.g	14472657	14476322	6	7.783
S06_15144723	6	15144723	ID=Ciclev10013493m.g	15143661	15145518	6	8.815
S06_15221775	6	15221775	ID=Ciclev10011305m.g	15214969	15222324	6	9.33
S06_15264263	6	15264263	ID=Ciclev10010992m.g	15262113	15265789	6	9.33
S06_15218831	6	15218831	ID=Ciclev10011305m.g	15214969	15222324	6	9.33
S06_15168342	6	15168342	ID=Ciclev10013135m.g	15167312	15168695	6	9.33
S06_15371990	6	15371990	N	N	N	6	9.846
S06_15313420	6	15313420	ID=Ciclev10011384m.g	15311565	15314620	6	9.846
S06_15350279	6	15350279	ID=Ciclev10011513m.g	15348626	15351249	6	9.846
S06_15346380	6	15346380	ID=Ciclev10011855m.g	15346135	15348332	6	9.846
S06_15541778	6	15541778	ID=Ciclev10011514m.g	15540132	15544811	6	11.393
S06_15439408	6	15439408	ID=Ciclev10011563m.g	15439330	15443184	6	11.393
S06_15776781	6	15776781	ID=Ciclev10012285m.g	15774976	15777653	6	11.908
S06_15863646	6	15863646	ID=Ciclev10013636m.g	15862182	15864036	6	11.908
S06_16157913	6	16157913	ID=Ciclev10011409m.g	16154922	16158807	6	11.908
S06_15756310	6	15756310	N	N	N	6	11.908
S06_16198889	6	16198889	N	N	N	6	11.908
S06_16156876	6	16156876	ID=Ciclev10011409m.g	16154922	16158807	6	11.908
S06_15868127	6	15868127	ID=Ciclev10013488m.g	15867971	15869805	6	11.908
S06_15870939	6	15870939	ID=Ciclev10011651m.g	15870651	15872961	6	11.908
S06_14988953	6	14988953	ID=Ciclev10010967m.g	14988237	14991464	6	11.908
S06_16367688	6	16367688	ID=Ciclev10011517m.g	16364333	16369830	6	12.424
S06_16365092	6	16365092	ID=Ciclev10011517m.g	16364333	16369830	6	12.424
S06_16400790	6	16400790	ID=Ciclev10010921m.g	16397333	16408769	6	12.939
S06_16408396	6	16408396	ID=Ciclev10010921m.g	16397333	16408769	6	12.939
S06_16535364	6	16535364	N	N	N	6	13.626
S06_16598942	6	16598942	ID=Ciclev10011058m.g	16592870	16602202	6	15.002
S06_16600071	6	16600071	ID=Ciclev10011058m.g	16592870	16602202	6	15.002
S06_16615698	6	16615698	ID=Ciclev10011985m.g	16614757	16619472	6	15.002
S06_16687802	6	16687802	N	N	N	6	15.518
S06_16675817	6	16675817	ID=Ciclev10010971m.g	16665984	16677141	6	15.518
S06_16721690	6	16721690	ID=Ciclev10013722m.g	16720504	16724245	6	16.033
S06_16805444	6	16805444	N	N	N	6	16.033
S06_17114204	6	17114204	ID=Ciclev10011386m.g	17113588	17116563	6	17.58
S06_17297683	6	17297683	ID=Ciclev10010918m.g	17294106	17306487	6	17.58
S06_16901650	6	16901650	ID=Ciclev10012699m.g	16901101	16902626	6	17.58
S06_17140421	6	17140421	ID=Ciclev10013155m.g	17139988	17143172	6	17.58
S06_17142638	6	17142638	ID=Ciclev10013155m.g	17139988	17143172	6	17.58
S06_16986567	6	16986567	ID=Ciclev10011401m.g	16986366	16992512	6	17.58
S06_17228035	6	17228035	N	N	N	6	17.58
S06_16838964	6	16838964	ID=Ciclev10010996m.g	16836845	16842068	6	17.58
S06_16889060	6	16889060	ID=Ciclev10013559m.g	16888496	16892179	6	17.58
S06_17484821	6	17484821	ID=Ciclev10011044m.g	17483132	17489738	6	18.612
S06_17582892	6	17582892	ID=Ciclev10013579m.g	17582725	17583288	6	19.644
S06_17629028	6	17629028	N	N	N	6	20.16
S06_17625262	6	17625262	ID=Ciclev10013230m.g	17625040	17625774	6	20.16
S06_17617023	6	17617023	ID=Ciclev10011039m.g	17611201	17617794	6	20.16
S06_17798289	6	17798289	ID=Ciclev10012371m.g	17796449	17799715	6	20.525
S06_17828963	6	17828963	ID=Ciclev10013792m.g	17824213	17831302	6	20.675
S06_17835607	6	17835607	ID=Ciclev10011331m.g	17832158	17836764	6	20.675
S06_17946585	6	17946585	ID=Ciclev10012636m.g	17945665	17947610	6	21.191
S06_17968695	6	17968695	ID=Ciclev10011641m.g	17965774	17969108	6	21.191
S06_18218152	6	18218152	ID=Ciclev10013100m.g	18217726	18221247	6	21.191
S06_18446901	6	18446901	ID=Ciclev10011353m.g	18440793	18447914	6	22.738
S06_18414919	6	18414919	ID=Ciclev10011159m.g	18413878	18419541	6	22.738
S06_18399119	6	18399119	ID=Ciclev10010914m.g	18395420	18403183	6	23.254
S06_18722716	6	18722716	N	N	N	6	23.77
S01_24610110	1	24610110	N	N	N	6	23.77
S06_18502884	6	18502884	ID=Ciclev10011066m.g	18500225	18504827	6	23.77
S06_18675159	6	18675159	N	N	N	6	23.77
S06_18562384	6	18562384	ID=Ciclev10013771m.g	18561815	18562567	6	23.77
S06_18503461	6	18503461	ID=Ciclev10011066m.g	18500225	18504827	6	23.77
S06_18562543	6	18562543	ID=Ciclev10013771m.g	18561815	18562567	6	23.77
S06_18611905	6	18611905	ID=Ciclev10011398m.g	18610806	18612989	6	23.77
S06_18753195	6	18753195	N	N	N	6	24.285
S06_18832055	6	18832055	ID=Ciclev10010891m.g	18820977	18834174	6	24.285
S06_18901949	6	18901949	ID=Ciclev10011949m.g	18896261	18902614	6	24.801
S06_18915958	6	18915958	ID=Ciclev10012319m.g	18912060	18916468	6	24.801
S06_18856894	6	18856894	ID=Ciclev10011477m.g	18855028	18858879	6	24.801
S06_19001954	6	19001954	ID=Ciclev10013360m.g	19001662	19002060	6	25.316
S06_18970946	6	18970946	N	N	N	6	25.316
S06_19030234	6	19030234	N	N	N	6	25.832
S06_19022039	6	19022039	ID=Ciclev10012160m.g	19021840	19023746	6	25.832
S06_19089869	6	19089869	ID=Ciclev10011052m.g	19086402	19090359	6	26.863
S06_19121073	6	19121073	ID=Ciclev10011857m.g	19119418	19123027	6	26.863
S06_19087796	6	19087796	ID=Ciclev10011052m.g	19086402	19090359	6	26.863
S06_19160329	6	19160329	ID=Ciclev10013737m.g	19160270	19165512	6	27.378
S06_19135106	6	19135106	N	N	N	6	27.378
S06_19230765	6	19230765	ID=Ciclev10011329m.g	19223625	19230870	6	28.409
S06_19579163	6	19579163	ID=Ciclev10011230m.g	19578179	19583475	6	28.409
S06_19289342	6	19289342	ID=Ciclev10011714m.g	19288383	19290157	6	28.409
S06_19449008	6	19449008	ID=Ciclev10013408m.g	19447998	19449464	6	28.409
S06_19719989	6	19719989	ID=Ciclev10012616m.g	19718531	19720586	6	28.925
S06_19803463	6	19803463	ID=Ciclev10010887m.g	19789301	19804485	6	29.441
S06_19823380	6	19823380	ID=Ciclev10011847m.g	19822790	19824194	6	29.956
S06_19872362	6	19872362	ID=Ciclev10013861m.g	19871000	19873314	6	30.472
S06_19932344	6	19932344	N	N	N	6	31.329
S06_20136601	6	20136601	ID=Ciclev10012444m.g	20135562	20136831	6	33.052
S06_20170774	6	20170774	ID=Ciclev10011212m.g	20170181	20173803	6	33.052
S06_20036971	6	20036971	N	N	N	6	33.052
S06_20123942	6	20123942	ID=Ciclev10013058m.g	20123787	20124852	6	33.052
S06_19990760	6	19990760	ID=Ciclev10011126m.g	19990054	19998344	6	33.052
S06_20310593	6	20310593	ID=Ciclev10011029m.g	20309805	20313653	6	33.568
S06_20334421	6	20334421	ID=Ciclev10013701m.g	20333619	20338112	6	33.568
S06_20240060	6	20240060	ID=Ciclev10013761m.g	20239114	20241183	6	33.568
S06_20394493	6	20394493	ID=Ciclev10011166m.g	20390387	20395751	6	34.083
S06_20400111	6	20400111	N	N	N	6	34.083
S06_20392239	6	20392239	ID=Ciclev10011166m.g	20390387	20395751	6	34.083
S06_20536388	6	20536388	ID=Ciclev10013431m.g	20535344	20539657	6	34.599
S06_20542830	6	20542830	ID=Ciclev10011609m.g	20541096	20546049	6	34.599
S06_20542178	6	20542178	ID=Ciclev10011609m.g	20541096	20546049	6	34.599
S06_20545259	6	20545259	ID=Ciclev10011609m.g	20541096	20546049	6	34.599
S06_20545896	6	20545896	ID=Ciclev10011609m.g	20541096	20546049	6	34.599
S06_20630020	6	20630020	ID=Ciclev10013385m.g	20629134	20630882	6	34.599
S06_20456940	6	20456940	ID=Ciclev10012256m.g	20456126	20457507	6	34.599
S06_20700774	6	20700774	ID=Ciclev10013532m.g	20699288	20702177	6	35.114
S06_20744326	6	20744326	ID=Ciclev10013808m.g	20744069	20744947	6	35.114
S06_20816638	6	20816638	N	N	N	6	35.114
S06_20853001	6	20853001	ID=Ciclev10010985m.g	20848859	20853471	6	36.145
S06_20881115	6	20881115	ID=Ciclev10010902m.g	20876277	20883375	6	36.145
S06_20909725	6	20909725	ID=Ciclev10010901m.g	20906100	20913506	6	36.145
S06_20879662	6	20879662	ID=Ciclev10010902m.g	20876277	20883375	6	36.145
S06_20953606	6	20953606	N	N	N	6	36.145
S06_20852287	6	20852287	ID=Ciclev10010985m.g	20848859	20853471	6	36.145
S06_20897834	6	20897834	ID=Ciclev10010903m.g	20891338	20898416	6	36.145
S06_21013605	6	21013605	ID=Ciclev10012757m.g	21013542	21014174	6	36.661
S06_21030711	6	21030711	ID=Ciclev10011338m.g	21028837	21031557	6	36.661
S06_21149923	6	21149923	N	N	N	6	37.692
S06_21268530	6	21268530	ID=Ciclev10012638m.g	21267476	21270555	6	37.692
S06_21336151	6	21336151	N	N	N	6	37.692
S06_21429299	6	21429299	ID=Ciclev10010970m.g	21429205	21435111	6	37.692
S06_21288789	6	21288789	ID=Ciclev10013829m.g	21288356	21290142	6	37.692
S06_21132656	6	21132656	ID=Ciclev10012216m.g	21132427	21135018	6	37.692
S06_21184655	6	21184655	ID=Ciclev10011435m.g	21182617	21185511	6	37.692
S06_21408278	6	21408278	N	N	N	6	37.692
S06_21086161	6	21086161	ID=Ciclev10013782m.g	21082467	21092656	6	37.692
S06_21407387	6	21407387	ID=Ciclev10011062m.g	21404402	21408079	6	37.692
S06_21300958	6	21300958	ID=Ciclev10011036m.g	21300612	21303565	6	37.692
S06_21193962	6	21193962	ID=Ciclev10013315m.g	21192270	21194242	6	37.692
S06_21105720	6	21105720	ID=Ciclev10010892m.g	21099715	21111518	6	37.692
S06_21225222	6	21225222	N	N	N	6	37.692
S06_21342081	6	21342081	ID=Ciclev10011482m.g	21338927	21342753	6	37.692
S06_21393883	6	21393883	ID=Ciclev10011841m.g	21390477	21396087	6	37.692
S06_21392510	6	21392510	ID=Ciclev10011841m.g	21390477	21396087	6	37.692
S06_21473191	6	21473191	ID=Ciclev10011290m.g	21470597	21474191	6	38.208
S06_21554688	6	21554688	ID=Ciclev10012153m.g	21554200	21556921	6	38.208
S06_21487344	6	21487344	ID=Ciclev10011065m.g	21480162	21488681	6	38.208
S06_21511794	6	21511794	N	N	N	6	38.208
S06_21669272	6	21669272	N	N	N	6	38.723
S06_21913123	6	21913123	ID=Ciclev10012047m.g	21912438	21917736	6	39.239
S06_21880101	6	21880101	ID=Ciclev10011292m.g	21878311	21883782	6	39.239
S09_26361843	9	26361843	N	N	N	6	39.239
S06_21883588	6	21883588	ID=Ciclev10011292m.g	21878311	21883782	6	39.239
S06_21857917	6	21857917	ID=Ciclev10011114m.g	21855278	21858461	6	39.239
S06_21902445	6	21902445	ID=Ciclev10010993m.g	21898330	21902563	6	39.239
S06_22041146	6	22041146	ID=Ciclev10011695m.g	22039491	22042363	6	40.27
S06_21979612	6	21979612	ID=Ciclev10011642m.g	21978548	21981020	6	40.27
S06_22157189	6	22157189	ID=Ciclev10012847m.g	22156916	22158030	6	42.851
S06_22222458	6	22222458	ID=Ciclev10011001m.g	22221948	22225792	6	43.883
S06_22246781	6	22246781	ID=Ciclev10011792m.g	22244924	22252231	6	43.883
S06_22224033	6	22224033	ID=Ciclev10011001m.g	22221948	22225792	6	43.883
S06_22218634	6	22218634	ID=Ciclev10011587m.g	22213544	22219300	6	43.883
S06_22283095	6	22283095	ID=Ciclev10011549m.g	22281546	22285426	6	44.399
S06_22318713	6	22318713	N	N	N	6	45.602
S06_22365595	6	22365595	ID=Ciclev10012837m.g	22365433	22367412	6	48.013
S06_22368534	6	22368534	ID=Ciclev10010965m.g	22368271	22375518	6	48.013
S06_22493511	6	22493511	ID=Ciclev10013455m.g	22492532	22494209	6	48.529
S06_22999074	6	22999074	ID=Ciclev10011179m.g	22998184	23002700	6	49.56
S06_22933629	6	22933629	ID=Ciclev10011483m.g	22933479	22936068	6	49.56
S06_23041111	6	23041111	ID=Ciclev10013755m.g	23040655	23043507	6	49.56
S06_23094323	6	23094323	ID=Ciclev10012557m.g	23093343	23094697	6	50.076
S06_23068554	6	23068554	ID=Ciclev10011430m.g	23066384	23072168	6	50.076
S06_23116493	6	23116493	ID=Ciclev10013240m.g	23116455	23118089	6	50.591
S06_23167150	6	23167150	N	N	N	6	50.591
S06_23291507	6	23291507	ID=Ciclev10011943m.g	23290588	23296030	6	51.107
S06_23370258	6	23370258	N	N	N	6	51.623
S06_23389614	6	23389614	N	N	N	6	52.139
S06_23422089	6	23422089	ID=Ciclev10011356m.g	23419105	23424251	6	53.17
S06_23421733	6	23421733	ID=Ciclev10011356m.g	23419105	23424251	6	53.17
S06_23441213	6	23441213	ID=Ciclev10010922m.g	23437987	23446056	6	53.17
S06_23520592	6	23520592	ID=Ciclev10011558m.g	23519246	23522691	6	54.203
S06_23563987	6	23563987	ID=Ciclev10011342m.g	23563967	23565958	6	55.751
S06_23550029	6	23550029	ID=Ciclev10011814m.g	23547786	23552560	6	55.751
S06_23703229	6	23703229	ID=Ciclev10011325m.g	23702261	23707255	6	56.266
S06_23619085	6	23619085	ID=Ciclev10013175m.g	23618758	23619373	6	56.266
S06_23727139	6	23727139	N	N	N	6	56.266
S06_23714837	6	23714837	ID=Ciclev10012169m.g	23713311	23717489	6	56.266
S06_23821404	6	23821404	ID=Ciclev10011662m.g	23818783	23821639	6	57.813
S06_23843411	6	23843411	N	N	N	6	57.813
S06_23884605	6	23884605	ID=Ciclev10012668m.g	23884590	23889247	6	58.223
S06_23883819	6	23883819	ID=Ciclev10012619m.g	23881968	23884948	6	58.329
S06_24129825	6	24129825	ID=Ciclev10011669m.g	24128225	24132186	6	59.36
S06_24126999	6	24126999	ID=Ciclev10010888m.g	24114252	24127929	6	59.36
S06_24119430	6	24119430	ID=Ciclev10010888m.g	24114252	24127929	6	59.36
S06_24141611	6	24141611	N	N	N	6	59.875
S06_24147611	6	24147611	ID=Ciclev10010995m.g	24146486	24154259	6	59.875
S06_24380310	6	24380310	ID=Ciclev10013340m.g	24380154	24381442	6	60.907
S06_24354490	6	24354490	ID=Ciclev10011309m.g	24352519	24356049	6	60.907
S06_24354267	6	24354267	ID=Ciclev10011309m.g	24352519	24356049	6	60.907
S06_24405905	6	24405905	ID=Ciclev10011474m.g	24405134	24407191	6	61.423
S06_24711350	6	24711350	N	N	N	6	62.97
S06_24724533	6	24724533	ID=Ciclev10012082m.g	24722645	24725936	6	62.97
S06_24736768	6	24736768	ID=Ciclev10011009m.g	24734911	24739850	6	62.97
S06_24718076	6	24718076	ID=Ciclev10011548m.g	24717948	24721579	6	62.97
S06_24649783	6	24649783	ID=Ciclev10013839m.g	24649127	24651539	6	62.97
S06_24487656	6	24487656	ID=Ciclev10011000m.g	24483901	24490316	6	62.97
S06_24510550	6	24510550	N	N	N	6	62.97
S06_24866353	6	24866353	ID=Ciclev10011192m.g	24866185	24869560	6	62.97
S06_25036851	6	25036851	N	N	N	6	65.55
S06_25021988	6	25021988	ID=Ciclev10011967m.g	25020996	25022851	6	65.55
S06_25038198	6	25038198	N	N	N	6	65.55
S06_25014706	6	25014706	ID=Ciclev10011189m.g	25014494	25016623	6	65.55
S06_25058679	6	25058679	ID=Ciclev10013587m.g	25056112	25060813	6	65.55
S06_25063782	6	25063782	ID=Ciclev10013539m.g	25063126	25063907	6	65.55
S06_25097222	6	25097222	N	N	N	6	66.065
S06_25120124	6	25120124	ID=Ciclev10011817m.g	25117898	25121077	6	67.098
[truncated: 753 more rows]

## Sheet: C. reticulata
SNP Marker	Scaffold	Phy. Pos.	Gene	Gene init	Gene end	LG	Genet. Pos.
S01_52926	1	52926	ID=Ciclev10007306m.g	43794	52980	1	0
S01_70296	1	70296	ID=Ciclev10009318m.g	67028	70390	1	0.855
S01_72308	1	72308	N	N	N	1	0.855
S01_85387	1	85387	ID=Ciclev10009548m.g	84902	86892	1	0.855
S01_112566	1	112566	ID=Ciclev10007230m.g	106602	115752	1	0.855
S01_113916	1	113916	ID=Ciclev10007230m.g	106602	115752	1	0.855
S01_138095	1	138095	ID=Ciclev10007345m.g	137166	149015	1	0.855
S01_170317	1	170317	ID=Ciclev10009072m.g	168023	170638	1	0.855
S01_244993	1	244993	ID=Ciclev10007354m.g	238856	247876	1	2.433
S01_275650	1	275650	ID=Ciclev10008249m.g	275263	280936	1	2.433
S01_807311	1	807311	N	N	N	1	8.773
S01_875719	1	875719	ID=Ciclev10010730m.g	872449	878303	1	8.773
S01_917117	1	917117	ID=Ciclev10007902m.g	915787	918943	1	11.143
S01_1022307	1	1022307	ID=Ciclev10008815m.g	1021237	1023791	1	11.143
S01_1105537	1	1105537	N	N	N	1	11.933
S01_1445053	1	1445053	ID=Ciclev10007276m.g	1440556	1447132	1	15.095
S01_1475112	1	1475112	N	N	N	1	16.281
S01_1552102	1	1552102	ID=Ciclev10007910m.g	1550195	1553253	1	17.466
S01_1605997	1	1605997	ID=Ciclev10009464m.g	1604942	1607921	1	17.466
S01_1610386	1	1610386	ID=Ciclev10008607m.g	1608395	1612445	1	17.466
S01_1673316	1	1673316	ID=Ciclev10009428m.g	1671835	1674259	1	17.466
S01_1617750	1	1617750	ID=Ciclev10010445m.g	1617670	1620134	1	17.466
S01_1828023	1	1828023	ID=Ciclev10010712m.g	1826665	1830235	1	25.763
S01_1876220	1	1876220	N	N	N	1	25.763
S01_1938412	1	1938412	ID=Ciclev10010636m.g	1937509	1940005	1	27.782
S01_1957761	1	1957761	N	N	N	1	27.782
S01_2105679	1	2105679	N	N	N	1	28.57
S01_2131464	1	2131464	N	N	N	1	28.57
S01_2157268	1	2157268	ID=Ciclev10009427m.g	2156679	2158871	1	28.57
S01_2196828	1	2196828	ID=Ciclev10010398m.g	2195699	2198791	1	28.57
S01_2584727	1	2584727	ID=Ciclev10007226m.g	2583572	2599783	1	31.724
S01_2698390	1	2698390	ID=Ciclev10007225m.g	2682800	2707083	1	31.724
S01_2683184	1	2683184	ID=Ciclev10007225m.g	2682800	2707083	1	31.724
S01_2766635	1	2766635	ID=Ciclev10007228m.g	2766539	2783333	1	32.511
S01_2833306	1	2833306	ID=Ciclev10007447m.g	2827327	2834096	1	32.511
S01_2903027	1	2903027	ID=Ciclev10007316m.g	2899663	2905240	1	33.299
S01_2905450	1	2905450	N	N	N	1	33.299
S01_2907536	1	2907536	ID=Ciclev10008274m.g	2905892	2909734	1	34.086
S01_2914371	1	2914371	N	N	N	1	34.086
S01_2930548	1	2930548	ID=Ciclev10008593m.g	2928808	2932100	1	34.086
S01_2938594	1	2938594	ID=Ciclev10007656m.g	2934248	2940997	1	34.086
S01_2991642	1	2991642	ID=Ciclev10007348m.g	2990297	2996152	1	34.086
S01_3059886	1	3059886	ID=Ciclev10008414m.g	3059166	3061483	1	34.086
S01_3060449	1	3060449	ID=Ciclev10008414m.g	3059166	3061483	1	34.086
S01_3214957	1	3214957	N	N	N	1	34.874
S01_3238166	1	3238166	ID=Ciclev10007610m.g	3236337	3242326	1	34.874
S01_3372566	1	3372566	ID=Ciclev10010269m.g	3372369	3372908	1	34.874
S01_3413653	1	3413653	ID=Ciclev10007668m.g	3407665	3413915	1	34.874
S01_3445525	1	3445525	ID=Ciclev10009418m.g	3444867	3446616	1	34.874
S01_3624564	1	3624564	ID=Ciclev10010211m.g	3624378	3626387	1	38.819
S01_3721642	1	3721642	ID=Ciclev10009885m.g	3719882	3722131	1	38.819
S01_3721804	1	3721804	ID=Ciclev10009885m.g	3719882	3722131	1	38.819
S01_3824062	1	3824062	ID=Ciclev10009011m.g	3823014	3824251	1	38.819
S01_3863756	1	3863756	ID=Ciclev10009236m.g	3862913	3866838	1	38.819
S01_3890341	1	3890341	ID=Ciclev10010193m.g	3887082	3893799	1	38.819
S01_3943468	1	3943468	ID=Ciclev10007310m.g	3941093	3948163	1	38.819
S01_4054757	1	4054757	ID=Ciclev10010195m.g	4053587	4054930	1	39.607
S01_4099860	1	4099860	ID=Ciclev10007603m.g	4099685	4105561	1	39.607
S01_4100450	1	4100450	ID=Ciclev10007603m.g	4099685	4105561	1	39.607
S01_4190470	1	4190470	N	N	N	1	39.607
S01_4236201	1	4236201	ID=Ciclev10007747m.g	4234079	4236501	1	39.607
S01_4246793	1	4246793	ID=Ciclev10007259m.g	4243845	4257303	1	39.607
S01_4256348	1	4256348	ID=Ciclev10007259m.g	4243845	4257303	1	39.607
S01_4261385	1	4261385	N	N	N	1	39.607
S01_4335974	1	4335974	N	N	N	1	40.394
S01_4367935	1	4367935	ID=Ciclev10008193m.g	4365381	4369697	1	40.394
S01_4834602	1	4834602	ID=Ciclev10010402m.g	4829563	4834618	1	42.759
S01_4849575	1	4849575	ID=Ciclev10010021m.g	4849147	4849702	1	42.759
S01_4914528	1	4914528	ID=Ciclev10009426m.g	4913879	4916578	1	42.759
S01_4929116	1	4929116	ID=Ciclev10009973m.g	4927380	4929396	1	42.759
S01_4987051	1	4987051	ID=Ciclev10008796m.g	4984340	4987674	1	42.759
S01_5056878	1	5056878	N	N	N	1	43.546
S01_5089251	1	5089251	N	N	N	1	43.546
S01_5093465	1	5093465	ID=Ciclev10010748m.g	5090445	5093541	1	43.546
S01_5235631	1	5235631	ID=Ciclev10007224m.g	5226582	5243985	1	43.546
S01_5541232	1	5541232	ID=Ciclev10007378m.g	5539851	5542980	1	44.334
S01_6158523	1	6158523	ID=Ciclev10007961m.g	6158271	6161582	1	44.334
S01_6210592	1	6210592	ID=Ciclev10009547m.g	6209571	6213398	1	44.334
S01_6293718	1	6293718	ID=Ciclev10010350m.g	6293601	6298241	1	44.334
S01_6415400	1	6415400	ID=Ciclev10008039m.g	6412027	6416004	1	44.334
S01_6429338	1	6429338	ID=Ciclev10009505m.g	6427075	6430191	1	44.334
S01_6430810	1	6430810	ID=Ciclev10007326m.g	6430425	6437092	1	44.334
S01_6621775	1	6621775	ID=Ciclev10008655m.g	6617921	6622625	1	45.121
S01_7062349	1	7062349	ID=Ciclev10008044m.g	7060622	7063342	1	45.909
S01_7152320	1	7152320	ID=Ciclev10009138m.g	7151775	7153282	1	45.909
S01_7263857	1	7263857	N	N	N	1	45.909
S01_7281373	1	7281373	ID=Ciclev10008215m.g	7281198	7282662	1	45.909
S01_7325834	1	7325834	N	N	N	1	45.909
S01_7390359	1	7390359	ID=Ciclev10007331m.g	7390098	7401504	1	46.303
S01_7420146	1	7420146	ID=Ciclev10008865m.g	7417422	7421085	1	46.696
S01_7585781	1	7585781	N	N	N	1	46.696
S01_7793731	1	7793731	ID=Ciclev10008296m.g	7793459	7795200	1	46.696
S01_7850496	1	7850496	ID=Ciclev10008287m.g	7848671	7851354	1	46.696
S01_8008204	1	8008204	N	N	N	1	46.696
S01_8130702	1	8130702	ID=Ciclev10007886m.g	8125279	8130885	1	46.696
S01_8423166	1	8423166	ID=Ciclev10010626m.g	8422905	8424670	1	47.484
S01_8423443	1	8423443	ID=Ciclev10010626m.g	8422905	8424670	1	47.484
S01_8424326	1	8424326	ID=Ciclev10010626m.g	8422905	8424670	1	47.484
S01_8543713	1	8543713	ID=Ciclev10009026m.g	8543173	8547077	1	47.484
S01_8982922	1	8982922	ID=Ciclev10007650m.g	8979709	8984340	1	47.484
S01_8983449	1	8983449	ID=Ciclev10007650m.g	8979709	8984340	1	47.484
S01_9321806	1	9321806	N	N	N	1	48.271
S01_10528552	1	10528552	ID=Ciclev10008116m.g	10527419	10529892	1	48.271
S01_10533924	1	10533924	ID=Ciclev10007832m.g	10530304	10534418	1	48.271
S01_10818913	1	10818913	N	N	N	1	48.271
S01_11007961	1	11007961	ID=Ciclev10007527m.g	11005474	11010348	1	48.271
S01_11514823	1	11514823	N	N	N	1	48.271
S01_11525469	1	11525469	ID=Ciclev10007325m.g	11524305	11532757	1	48.271
S01_11529153	1	11529153	ID=Ciclev10007325m.g	11524305	11532757	1	48.271
S01_12807754	1	12807754	ID=Ciclev10010796m.g	12807597	12808725	1	48.271
S01_12980947	1	12980947	N	N	N	1	48.271
S01_13128413	1	13128413	ID=Ciclev10010588m.g	13128081	13135941	1	48.271
S01_13147595	1	13147595	ID=Ciclev10007659m.g	13143876	13148629	1	48.271
S01_14391203	1	14391203	ID=Ciclev10007788m.g	14383197	14392828	1	48.271
S01_15002995	1	15002995	ID=Ciclev10008539m.g	14999308	15006120	1	48.271
S01_15049741	1	15049741	N	N	N	1	48.271
S01_15866208	1	15866208	ID=Ciclev10008222m.g	15860208	15866603	1	48.271
S01_16353598	1	16353598	N	N	N	1	48.271
S01_16577505	1	16577505	ID=Ciclev10007229m.g	16576410	16586621	1	48.665
S01_16679495	1	16679495	ID=Ciclev10008619m.g	16677234	16679793	1	49.059
S01_16724048	1	16724048	N	N	N	1	49.059
S01_16739555	1	16739555	ID=Ciclev10008595m.g	16739008	16742148	1	49.059
S01_16766855	1	16766855	N	N	N	1	49.846
S01_17018325	1	17018325	N	N	N	1	49.846
S01_17030230	1	17030230	N	N	N	1	49.846
S01_17149682	1	17149682	ID=Ciclev10009383m.g	17147784	17150200	1	49.846
S01_17314394	1	17314394	ID=Ciclev10008146m.g	17313113	17316285	1	52.21
S01_17415203	1	17415203	ID=Ciclev10009308m.g	17412139	17416007	1	52.21
S01_17577385	1	17577385	ID=Ciclev10007821m.g	17572891	17577842	1	52.998
S01_17998451	1	17998451	ID=Ciclev10010785m.g	17996435	17998564	1	52.998
S01_18051076	1	18051076	ID=Ciclev10007835m.g	18042572	18051290	1	52.998
S01_18392926	1	18392926	ID=Ciclev10009067m.g	18391462	18393694	1	55.362
S01_18690000	1	18690000	ID=Ciclev10008953m.g	18688873	18690138	1	55.362
S01_18694074	1	18694074	ID=Ciclev10009149m.g	18691171	18695249	1	55.362
S01_18768571	1	18768571	ID=Ciclev10007579m.g	18766406	18774710	1	56.149
S01_18804570	1	18804570	ID=Ciclev10009966m.g	18803916	18804969	1	56.149
S01_18828489	1	18828489	N	N	N	1	56.937
S01_19012705	1	19012705	N	N	N	1	56.937
S01_19124468	1	19124468	ID=Ciclev10010163m.g	19123576	19126818	1	56.937
S01_19943123	1	19943123	ID=Ciclev10007547m.g	19939755	19943248	1	56.937
S01_20012038	1	20012038	ID=Ciclev10008228m.g	20010652	20012710	1	56.937
S01_20432149	1	20432149	N	N	N	1	57.725
S01_20442097	1	20442097	ID=Ciclev10007843m.g	20440643	20444068	1	57.725
S01_20473750	1	20473750	N	N	N	1	60.089
S01_20516192	1	20516192	N	N	N	1	60.089
S01_20523720	1	20523720	ID=Ciclev10010684m.g	20520064	20524530	1	60.089
S01_20683107	1	20683107	N	N	N	1	60.878
S01_21037568	1	21037568	N	N	N	1	61.666
S01_21089909	1	21089909	ID=Ciclev10009059m.g	21086307	21090724	1	61.666
S01_21322115	1	21322115	ID=Ciclev10008134m.g	21318784	21325312	1	61.666
S01_21449776	1	21449776	ID=Ciclev10008629m.g	21446506	21451689	1	61.666
S01_21507399	1	21507399	ID=Ciclev10007907m.g	21506751	21511900	1	61.666
S01_21731385	1	21731385	N	N	N	1	61.666
S01_21889284	1	21889284	ID=Ciclev10009227m.g	21887856	21889750	1	61.666
S01_21907490	1	21907490	ID=Ciclev10008180m.g	21901403	21909560	1	61.666
S01_21937546	1	21937546	N	N	N	1	61.666
S01_22046902	1	22046902	N	N	N	1	61.666
S01_22528732	1	22528732	ID=Ciclev10010222m.g	22527431	22529497	1	64.82
S01_22698902	1	22698902	ID=Ciclev10009301m.g	22698688	22701817	1	64.82
S01_23164708	1	23164708	ID=Ciclev10010287m.g	23161981	23164851	1	65.608
S01_23259172	1	23259172	ID=Ciclev10010406m.g	23258178	23259804	1	66.396
S01_23307439	1	23307439	ID=Ciclev10010185m.g	23306198	23307797	1	66.396
S01_23333375	1	23333375	N	N	N	1	66.396
S01_23365860	1	23365860	ID=Ciclev10008892m.g	23365319	23368311	1	66.396
S01_23416277	1	23416277	ID=Ciclev10008354m.g	23415589	23419190	1	67.184
S01_23416622	1	23416622	ID=Ciclev10008354m.g	23415589	23419190	1	67.184
S01_23523574	1	23523574	ID=Ciclev10008896m.g	23523185	23525470	1	70.147
S01_23531331	1	23531331	ID=Ciclev10007219m.g	23527053	23542559	1	71.131
S01_23535710	1	23535710	ID=Ciclev10007219m.g	23527053	23542559	1	71.131
S01_23564791	1	23564791	ID=Ciclev10007585m.g	23561656	23565432	1	71.131
S01_23647489	1	23647489	ID=Ciclev10007701m.g	23645333	23649664	1	74.285
S01_23648538	1	23648538	ID=Ciclev10007701m.g	23645333	23649664	1	74.285
S01_23686777	1	23686777	ID=Ciclev10010604m.g	23685942	23688606	1	74.285
S01_23699007	1	23699007	ID=Ciclev10007552m.g	23694991	23699893	1	75.073
S01_23726524	1	23726524	N	N	N	1	75.073
S01_24086220	1	24086220	N	N	N	1	75.073
S01_24116702	1	24116702	ID=Ciclev10007802m.g	24115728	24121631	1	75.073
S01_24377230	1	24377230	ID=Ciclev10008226m.g	24376031	24377410	1	80.179
S01_24458390	1	24458390	ID=Ciclev10008392m.g	24456730	24458491	1	80.179
S01_24857703	1	24857703	ID=Ciclev10010427m.g	24855288	24857733	1	86.147
S01_24869309	1	24869309	ID=Ciclev10008123m.g	24866281	24869688	1	86.147
S01_24884810	1	24884810	ID=Ciclev10009160m.g	24883109	24885343	1	86.147
S01_24885821	1	24885821	N	N	N	1	86.147
S01_24896596	1	24896596	ID=Ciclev10008008m.g	24893716	24897647	1	86.147
S01_24915412	1	24915412	ID=Ciclev10010149m.g	24914885	24923422	1	86.147
S01_24962366	1	24962366	ID=Ciclev10007819m.g	24960580	24962726	1	86.935
S01_24988008	1	24988008	ID=Ciclev10007993m.g	24986848	24990044	1	86.935
S01_25003953	1	25003953	ID=Ciclev10007806m.g	25001341	25004726	1	86.935
S01_25048275	1	25048275	ID=Ciclev10007246m.g	25046220	25062346	1	86.935
S01_25096977	1	25096977	ID=Ciclev10008969m.g	25095005	25097485	1	86.935
S01_25129499	1	25129499	ID=Ciclev10007953m.g	25128984	25131787	1	86.935
S01_25159843	1	25159843	ID=Ciclev10007634m.g	25155898	25161499	1	86.935
S01_25165173	1	25165173	ID=Ciclev10007884m.g	25161784	25168552	1	86.935
S01_25166603	1	25166603	ID=Ciclev10007884m.g	25161784	25168552	1	86.935
S01_25190502	1	25190502	ID=Ciclev10007239m.g	25180495	25191344	1	87.722
S01_25215836	1	25215836	ID=Ciclev10010608m.g	25215071	25216899	1	87.722
S01_25241855	1	25241855	ID=Ciclev10008663m.g	25241368	25245143	1	87.722
S01_25333698	1	25333698	N	N	N	1	87.722
S01_25342414	1	25342414	ID=Ciclev10007327m.g	25337687	25347002	1	87.722
S01_25343996	1	25343996	ID=Ciclev10007327m.g	25337687	25347002	1	87.722
S01_25612848	1	25612848	ID=Ciclev10010841m.g	25611761	25618071	1	91.669
S01_25745195	1	25745195	N	N	N	1	93.689
S01_25813487	1	25813487	ID=Ciclev10007427m.g	25807712	25814164	1	95.708
S01_26081898	1	26081898	ID=Ciclev10010795m.g	26079117	26085611	1	100.807
S01_26085209	1	26085209	ID=Ciclev10010795m.g	26079117	26085611	1	100.807
S01_26153269	1	26153269	ID=Ciclev10007431m.g	26143662	26156067	1	100.807
S01_28457695	1	28457695	N	N	N	1	107.502
S01_28458920	1	28458920	ID=Ciclev10007375m.g	28458306	28465466	1	109.097
S01_28460788	1	28460788	ID=Ciclev10007375m.g	28458306	28465466	1	110.679
S01_28494985	1	28494985	N	N	N	1	110.679
S01_28532754	1	28532754	ID=Ciclev10010075m.g	28529272	28532866	1	110.679
S01_28588117	1	28588117	ID=Ciclev10010403m.g	28587252	28588220	1	110.679
S01_28756789	1	28756789	ID=Ciclev10007567m.g	28754555	28760192	1	110.679
S01_28826544	1	28826544	ID=Ciclev10007342m.g	28821463	28827153	1	110.679
S02_201367	2	201367	ID=Ciclev10014478m.g	199419	204075	2	0
S02_140422	2	140422	ID=Ciclev10016282m.g	138851	142736	2	0
S02_320293	2	320293	N	N	N	2	0
S02_252161	2	252161	ID=Ciclev10018316m.g	252017	253903	2	0
S02_367426	2	367426	ID=Ciclev10018044m.g	367179	368057	2	0.723
S02_397653	2	397653	ID=Ciclev10015648m.g	397328	398730	2	0.881
S02_580307	2	580307	ID=Ciclev10015109m.g	579313	581255	2	7.124
S02_5120442	2	5120442	ID=Ciclev10014393m.g	5115871	5120839	2	8.705
S02_5375286	2	5375286	N	N	N	2	8.705
S02_5647092	2	5647092	ID=Ciclev10017962m.g	5640762	5648343	2	10.283
S02_6127005	2	6127005	N	N	N	2	11.862
S02_6862732	2	6862732	ID=Ciclev10014437m.g	6861956	6865446	2	13.663
S02_6334735	2	6334735	ID=Ciclev10017637m.g	6334277	6338878	2	13.663
S02_6652301	2	6652301	ID=Ciclev10014148m.g	6650918	6656534	2	13.663
S02_6941172	2	6941172	ID=Ciclev10014939m.g	6939113	6941487	2	15.465
S02_7048736	2	7048736	ID=Ciclev10014197m.g	7048187	7051168	2	15.465
S02_7234291	2	7234291	ID=Ciclev10014515m.g	7232448	7237511	2	16.365
S02_7436134	2	7436134	ID=Ciclev10014361m.g	7429310	7438670	2	18.166
S02_7431122	2	7431122	ID=Ciclev10014361m.g	7429310	7438670	2	18.166
S02_7406783	2	7406783	ID=Ciclev10016889m.g	7406304	7408138	2	18.166
S02_7438578	2	7438578	ID=Ciclev10014361m.g	7429310	7438670	2	18.166
S02_7627510	2	7627510	ID=Ciclev10015899m.g	7627242	7631796	2	19.741
S02_7853740	2	7853740	ID=Ciclev10014100m.g	7847299	7855719	2	19.741
S02_7629714	2	7629714	ID=Ciclev10015899m.g	7627242	7631796	2	19.741
S02_7685454	2	7685454	N	N	N	2	19.741
S02_7939091	2	7939091	N	N	N	2	19.741
S02_7850947	2	7850947	ID=Ciclev10014100m.g	7847299	7855719	2	19.741
S02_7659591	2	7659591	ID=Ciclev10014019m.g	7638848	7661169	2	19.741
S02_8137355	2	8137355	ID=Ciclev10014018m.g	8129596	8151399	2	22.895
S02_8156130	2	8156130	N	N	N	2	22.895
S02_8145373	2	8145373	ID=Ciclev10014018m.g	8129596	8151399	2	22.895
S02_8145586	2	8145586	ID=Ciclev10014018m.g	8129596	8151399	2	22.895
S02_8280855	2	8280855	ID=Ciclev10015197m.g	8275059	8282271	2	25.259
S02_8260484	2	8260484	ID=Ciclev10015010m.g	8258114	8264958	2	25.259
S02_8311378	2	8311378	ID=Ciclev10016592m.g	8310446	8313748	2	25.259
S02_8415376	2	8415376	ID=Ciclev10014149m.g	8410448	8415480	2	28.224
S02_8644735	2	8644735	ID=Ciclev10014849m.g	8644004	8647788	2	29.211
S02_8953305	2	8953305	ID=Ciclev10017382m.g	8950661	8953716	2	30.786
S02_9018862	2	9018862	ID=Ciclev10014026m.g	9008920	9021876	2	30.786
S02_9270799	2	9270799	ID=Ciclev10014466m.g	9262667	9275068	2	31.574
S02_9617056	2	9617056	ID=Ciclev10014173m.g	9609974	9620171	2	33.939
S02_9618671	2	9618671	ID=Ciclev10014173m.g	9609974	9620171	2	33.939
S02_9805570	2	9805570	ID=Ciclev10018026m.g	9805460	9816275	2	34.727
S02_9811494	2	9811494	ID=Ciclev10018026m.g	9805460	9816275	2	34.727
S02_9812260	2	9812260	ID=Ciclev10018026m.g	9805460	9816275	2	34.727
S02_10032007	2	10032007	ID=Ciclev10018402m.g	10029872	10032264	2	36.302
S02_10041037	2	10041037	ID=Ciclev10014628m.g	10040102	10043977	2	36.302
S02_10472064	2	10472064	ID=Ciclev10014022m.g	10459593	10472483	2	36.302
S02_10686107	2	10686107	ID=Ciclev10016978m.g	10686095	10688635	2	36.302
S02_10041394	2	10041394	ID=Ciclev10014628m.g	10040102	10043977	2	36.302
S02_10788901	2	10788901	ID=Ciclev10018123m.g	10787033	10791612	2	36.302
S02_10634395	2	10634395	N	N	N	2	36.302
S02_11063592	2	11063592	ID=Ciclev10018346m.g	11063250	11063663	2	39.457
S03_34578205	3	34578205	N	N	N	2	39.572
S02_11382746	2	11382746	ID=Ciclev10017707m.g	11381917	11385787	2	40.245
S02_11346390	2	11346390	ID=Ciclev10015375m.g	11344738	11350784	2	40.245
S02_11314967	2	11314967	ID=Ciclev10014241m.g	11310625	11315360	2	40.245
S02_11373005	2	11373005	N	N	N	2	40.245
S02_11474760	2	11474760	ID=Ciclev10014200m.g	11468590	11477257	2	41.822
S02_11723281	2	11723281	ID=Ciclev10014338m.g	11718578	11725069	2	43.398
S02_11528719	2	11528719	ID=Ciclev10014353m.g	11522687	11529458	2	43.398
S02_11654639	2	11654639	ID=Ciclev10017898m.g	11652562	11654706	2	43.398
S02_11930754	2	11930754	ID=Ciclev10016162m.g	11927402	11930852	2	43.398
S02_13917605	2	13917605	N	N	N	2	44.974
S02_12747344	2	12747344	ID=Ciclev10017811m.g	12745948	12748867	2	44.974
S02_13476604	2	13476604	ID=Ciclev10014073m.g	13473155	13480880	2	44.974
S02_13526842	2	13526842	ID=Ciclev10015578m.g	13525592	13527457	2	44.974
S02_13599401	2	13599401	ID=Ciclev10014820m.g	13599065	13602043	2	44.974
S02_14143972	2	14143972	ID=Ciclev10014804m.g	14143537	14146003	2	46.156
S02_14279076	2	14279076	ID=Ciclev10017154m.g	14276628	14279686	2	47.338
S02_14011542	2	14011542	ID=Ciclev10015345m.g	14009703	14016024	2	47.338
S02_19958766	2	19958766	ID=Ciclev10017298m.g	19958493	19959075	2	49.702
S02_20411715	2	20411715	ID=Ciclev10014208m.g	20410113	20414242	2	49.702
S02_20344404	2	20344404	ID=Ciclev10018263m.g	20342545	20346784	2	49.702
S02_16757055	2	16757055	ID=Ciclev10017547m.g	16756231	16759245	2	49.702
S02_15411772	2	15411772	ID=Ciclev10015209m.g	15409062	15415424	2	49.702
S02_15775340	2	15775340	ID=Ciclev10016841m.g	15774222	15776937	2	49.702
S02_15062122	2	15062122	ID=Ciclev10015471m.g	15059632	15063672	2	49.702
S08_3122417	8	3122417	N	N	N	2	49.702
S02_20443942	2	20443942	N	N	N	2	49.702
S02_15123878	2	15123878	N	N	N	2	49.702
S02_21563664	2	21563664	N	N	N	2	52.066
S02_21917848	2	21917848	ID=Ciclev10014373m.g	21915246	21921678	2	52.066
S02_21567818	2	21567818	ID=Ciclev10015025m.g	21566357	21571128	2	52.066
S02_22112874	2	22112874	ID=Ciclev10015544m.g	22112815	22116763	2	52.066
S02_22364419	2	22364419	ID=Ciclev10014842m.g	22362548	22366644	2	52.854
S02_22463098	2	22463098	N	N	N	2	52.854
S02_22661976	2	22661976	ID=Ciclev10014542m.g	22661717	22666995	2	52.854
S02_22676867	2	22676867	ID=Ciclev10014696m.g	22672195	22678711	2	52.854
S02_21389389	2	21389389	ID=Ciclev10014576m.g	21386586	21390439	2	52.854
S02_22487394	2	22487394	N	N	N	2	52.854
S02_22964328	2	22964328	ID=Ciclev10015493m.g	22962786	22966571	2	52.854
S02_22996875	2	22996875	ID=Ciclev10014919m.g	22995969	23001278	2	52.854
S02_23056915	2	23056915	N	N	N	2	53.644
S02_23208665	2	23208665	N	N	N	2	56.012
S02_23309437	2	23309437	ID=Ciclev10014523m.g	23307374	23313279	2	56.012
S02_23311265	2	23311265	ID=Ciclev10014523m.g	23307374	23313279	2	56.012
S02_23685334	2	23685334	ID=Ciclev10016457m.g	23685043	23687598	2	56.8
S02_23744691	2	23744691	ID=Ciclev10015423m.g	23744323	23745958	2	57.588
S02_23815949	2	23815949	ID=Ciclev10017772m.g	23815449	23818481	2	57.588
S02_23844011	2	23844011	ID=Ciclev10014068m.g	23840774	23849610	2	57.588
S02_23896444	2	23896444	ID=Ciclev10014091m.g	23893670	23897580	2	57.588
S02_23925339	2	23925339	ID=Ciclev10014902m.g	23924259	23927984	2	57.588
S02_23926603	2	23926603	ID=Ciclev10014902m.g	23924259	23927984	2	57.588
S02_23951515	2	23951515	N	N	N	2	58.376
S06_17087012	6	17087012	N	N	N	2	58.376
S02_24003917	2	24003917	N	N	N	2	58.376
S02_24359392	2	24359392	N	N	N	2	59.163
S02_25182974	2	25182974	ID=Ciclev10014121m.g	25179668	25188103	2	59.163
S02_25904529	2	25904529	N	N	N	2	59.163
S02_24913916	2	24913916	N	N	N	2	59.163
S02_24363636	2	24363636	N	N	N	2	59.163
S02_25172602	2	25172602	ID=Ciclev10014369m.g	25170016	25173266	2	59.163
S02_25245960	2	25245960	ID=Ciclev10014131m.g	25242458	25249484	2	59.163
S02_25905891	2	25905891	ID=Ciclev10017761m.g	25904873	25906030	2	59.163
S02_24924829	2	24924829	ID=Ciclev10014351m.g	24921558	24926440	2	59.163
S02_25522258	2	25522258	ID=Ciclev10018269m.g	25520324	25523768	2	59.163
S02_24708580	2	24708580	N	N	N	2	59.163
S02_25814659	2	25814659	ID=Ciclev10014680m.g	25812551	25816916	2	59.163
S02_24565832	2	24565832	N	N	N	2	59.163
S02_24691177	2	24691177	ID=Ciclev10016450m.g	24690261	24692734	2	59.952
S02_25951266	2	25951266	N	N	N	2	60.741
S02_26194484	2	26194484	ID=Ciclev10017924m.g	26194450	26197099	2	60.741
S02_26607812	2	26607812	ID=Ciclev10014588m.g	26607129	26612420	2	62.316
S02_26494396	2	26494396	N	N	N	2	62.316
S02_26795587	2	26795587	ID=Ciclev10017843m.g	26788845	26797382	2	63.891
S02_26819089	2	26819089	ID=Ciclev10014317m.g	26817593	26820324	2	63.891
S02_26969511	2	26969511	N	N	N	2	64.679
S02_27035943	2	27035943	N	N	N	2	64.679
S02_27547631	2	27547631	ID=Ciclev10014686m.g	27543761	27548100	2	65.467
S02_27599436	2	27599436	ID=Ciclev10017117m.g	27599381	27600941	2	66.255
S02_27702510	2	27702510	ID=Ciclev10014776m.g	27701172	27707522	2	67.835
S02_27749999	2	27749999	ID=Ciclev10014169m.g	27742181	27755612	2	70.204
S02_27853308	2	27853308	ID=Ciclev10014569m.g	27849257	27854640	2	70.204
S02_28012159	2	28012159	ID=Ciclev10015447m.g	28008519	28012694	2	71.781
S02_28085787	2	28085787	ID=Ciclev10015050m.g	28085474	28090629	2	71.781
S02_28116856	2	28116856	ID=Ciclev10018082m.g	28116317	28118129	2	72.568
S02_28238055	2	28238055	ID=Ciclev10014079m.g	28237783	28249157	2	72.568
S02_28588795	2	28588795	N	N	N	2	73.356
S02_28651812	2	28651812	ID=Ciclev10014969m.g	28647504	28652278	2	74.931
S02_28649871	2	28649871	ID=Ciclev10014969m.g	28647504	28652278	2	74.931
S02_28970759	2	28970759	ID=Ciclev10014843m.g	28968668	28973736	2	77.295
S02_28969041	2	28969041	ID=Ciclev10014843m.g	28968668	28973736	2	77.295
S02_29055164	2	29055164	ID=Ciclev10017054m.g	29054438	29056627	2	78.083
S02_29193657	2	29193657	ID=Ciclev10015173m.g	29192388	29194491	2	79.66
S02_29335845	2	29335845	ID=Ciclev10015943m.g	29335745	29338334	2	80.448
S02_29439304	2	29439304	ID=Ciclev10014085m.g	29432677	29444736	2	81.236
S02_29501738	2	29501738	N	N	N	2	81.236
S02_29546610	2	29546610	ID=Ciclev10016661m.g	29546439	29548318	2	81.236
S02_29484125	2	29484125	ID=Ciclev10014064m.g	29478852	29490479	2	81.236
S02_29651140	2	29651140	N	N	N	2	81.236
S02_29941930	2	29941930	ID=Ciclev10017803m.g	29941718	29943628	2	85.181
S02_29980496	2	29980496	ID=Ciclev10014010m.g	29977829	29994125	2	85.181
S02_30000164	2	30000164	ID=Ciclev10014052m.g	29996936	30005047	2	85.181
S02_30063799	2	30063799	ID=Ciclev10017457m.g	30062689	30064113	2	85.968
S02_30143771	2	30143771	ID=Ciclev10015510m.g	30142887	30145311	2	85.968
S02_30163555	2	30163555	ID=Ciclev10014428m.g	30161876	30166336	2	85.968
S02_30162682	2	30162682	ID=Ciclev10014428m.g	30161876	30166336	2	85.968
S02_30149220	2	30149220	N	N	N	2	85.968
S02_30800478	2	30800478	ID=Ciclev10014013m.g	30787796	30807383	2	89.123
S02_30804772	2	30804772	ID=Ciclev10014013m.g	30787796	30807383	2	89.123
S02_30812039	2	30812039	ID=Ciclev10015693m.g	30811121	30815039	2	90.7
S02_30927923	2	30927923	ID=Ciclev10015404m.g	30927776	30932027	2	90.7
S02_30880581	2	30880581	ID=Ciclev10014116m.g	30875490	30882715	2	90.7
S02_30897486	2	30897486	ID=Ciclev10016601m.g	30893754	30897946	2	90.7
S02_30840338	2	30840338	N	N	N	2	90.7
S02_30951732	2	30951732	ID=Ciclev10014330m.g	30951169	30955052	2	90.7
S02_31241822	2	31241822	ID=Ciclev10014031m.g	31241080	31249842	2	91.487
S02_31249647	2	31249647	ID=Ciclev10014031m.g	31241080	31249842	2	91.487
S02_31246161	2	31246161	ID=Ciclev10014031m.g	31241080	31249842	2	91.487
S02_31975090	2	31975090	ID=Ciclev10014608m.g	31971857	31977611	2	91.881
S02_32045268	2	32045268	ID=Ciclev10014034m.g	32043139	32053665	2	92.275
S02_31894488	2	31894488	ID=Ciclev10017760m.g	31894205	31894612	2	92.275
S02_31628005	2	31628005	ID=Ciclev10014029m.g	31625516	31643202	2	92.275
S02_32219586	2	32219586	ID=Ciclev10014787m.g	32218213	32220325	2	92.275
S02_32195614	2	32195614	ID=Ciclev10014424m.g	32195147	32199860	2	92.275
S02_31435931	2	31435931	ID=Ciclev10014266m.g	31431081	31437122	2	92.275
S02_31435102	2	31435102	ID=Ciclev10014266m.g	31431081	31437122	2	92.275
S02_31835548	2	31835548	ID=Ciclev10015559m.g	31835467	31839929	2	92.275
S02_32082090	2	32082090	ID=Ciclev10015461m.g	32081840	32084232	2	92.275
S02_31740890	2	31740890	ID=Ciclev10014198m.g	31740431	31747095	2	92.669
S02_32357352	2	32357352	N	N	N	2	93.063
S02_32309408	2	32309408	ID=Ciclev10018286m.g	32309120	32311124	2	93.063
S02_32437808	2	32437808	ID=Ciclev10016525m.g	32437124	32439365	2	93.063
S02_32608537	2	32608537	ID=Ciclev10014386m.g	32605277	32609032	2	93.851
S02_32642293	2	32642293	ID=Ciclev10016069m.g	32640743	32643349	2	93.851
S02_32643063	2	32643063	ID=Ciclev10016069m.g	32640743	32643349	2	93.851
S02_32706749	2	32706749	N	N	N	2	93.851
S02_32764211	2	32764211	ID=Ciclev10014913m.g	32763174	32766220	2	94.64
S02_33026395	2	33026395	ID=Ciclev10014112m.g	33025581	33034988	2	97.796
S02_32976827	2	32976827	ID=Ciclev10016240m.g	32976771	32978433	2	97.796
S02_33008904	2	33008904	ID=Ciclev10015451m.g	33004825	33011251	2	97.796
S02_33028594	2	33028594	ID=Ciclev10014112m.g	33025581	33034988	2	97.796
S02_33026059	2	33026059	ID=Ciclev10014112m.g	33025581	33034988	2	97.796
S02_33052521	2	33052521	ID=Ciclev10015894m.g	33051430	33052705	2	98.264
S02_33203075	2	33203075	ID=Ciclev10014734m.g	33198880	33205481	2	98.741
S02_33197512	2	33197512	N	N	N	2	98.741
S02_32977761	2	32977761	ID=Ciclev10016240m.g	32976771	32978433	2	99.2
S02_33066078	2	33066078	N	N	N	2	99.686
S02_33040943	2	33040943	ID=Ciclev10014419m.g	33039314	33044618	2	99.686
S02_33299574	2	33299574	ID=Ciclev10016413m.g	33298785	33302612	2	102.532
S02_33462665	2	33462665	ID=Ciclev10014447m.g	33460712	33463106	2	102.532
S02_33569782	2	33569782	N	N	N	2	102.532
S02_33721564	2	33721564	N	N	N	2	103.32
S02_33864420	2	33864420	ID=Ciclev10017211m.g	33863106	33865585	2	103.32
S02_33943464	2	33943464	ID=Ciclev10014801m.g	33942478	33948382	2	104.108
S02_33960787	2	33960787	ID=Ciclev10014227m.g	33957398	33961267	2	104.108
S02_34092773	2	34092773	ID=Ciclev10017834m.g	34092231	34093710	2	104.896
S02_34138999	2	34138999	N	N	N	2	104.896
S02_34184527	2	34184527	N	N	N	2	105.683
S02_34293113	2	34293113	ID=Ciclev10015509m.g	34293044	34297514	2	106.471
S02_34798623	2	34798623	ID=Ciclev10014087m.g	34796753	34803516	2	106.471
S02_34767613	2	34767613	ID=Ciclev10014510m.g	34767189	34771631	2	106.471
S02_34690677	2	34690677	ID=Ciclev10016510m.g	34688499	34691194	2	106.471
S02_34367666	2	34367666	ID=Ciclev10014155m.g	34363431	34369047	2	106.471
S02_34640347	2	34640347	ID=Ciclev10015686m.g	34638804	34640718	2	106.471
S02_34805272	2	34805272	ID=Ciclev10016585m.g	34804823	34807589	2	106.471
S02_34824839	2	34824839	ID=Ciclev10014753m.g	34823744	34829162	2	106.471
S02_34878637	2	34878637	ID=Ciclev10015513m.g	34877898	34879535	2	107.258
S02_34950366	2	34950366	N	N	N	2	107.258
S02_34996060	2	34996060	ID=Ciclev10015139m.g	34993442	34996954	2	107.258
S02_34954380	2	34954380	ID=Ciclev10018058m.g	34953134	34955870	2	107.258
S02_35004024	2	35004024	ID=Ciclev10017750m.g	35000958	35005649	2	107.258
S02_35003850	2	35003850	ID=Ciclev10017750m.g	35000958	35005649	2	107.258
S02_35210816	2	35210816	ID=Ciclev10017916m.g	35210723	35210959	2	108.833
S06_25423173	6	25423173	N	N	N	2	109.621
S02_35432259	2	35432259	ID=Ciclev10014440m.g	35429103	35435228	2	111.197
S02_36271787	2	36271787	ID=Ciclev10014046m.g	36267216	36275179	2	111.197
S02_36145933	2	36145933	ID=Ciclev10016440m.g	36145310	36147106	2	111.197
S02_36310910	2	36310910	ID=Ciclev10014935m.g	36310752	36313620	2	111.197
S02_35762737	2	35762737	ID=Ciclev10017501m.g	35761244	35763918	2	111.197
S02_36060585	2	36060585	ID=Ciclev10014697m.g	36057885	36060851	2	111.197
S02_36072889	2	36072889	ID=Ciclev10016401m.g	36072085	36073563	2	113
S03_171232	3	171232	ID=Ciclev10020755m.g	169586	171643	3	0
S03_114826	3	114826	ID=Ciclev10018581m.g	102153	115015	3	0
S03_310052	3	310052	ID=Ciclev10024010m.g	309489	310142	3	0
S03_275998	3	275998	ID=Ciclev10018587m.g	270726	278847	3	0
S03_381340	3	381340	ID=Ciclev10021724m.g	379832	381992	3	0
S03_462627	3	462627	ID=Ciclev10019657m.g	462333	464454	3	0.787
S03_462849	3	462849	ID=Ciclev10019657m.g	462333	464454	3	0.787
S03_501317	3	501317	ID=Ciclev10019829m.g	501036	508040	3	1.575
S03_554917	3	554917	N	N	N	3	1.575
S03_751526	3	751526	N	N	N	3	2.363
S03_897066	3	897066	ID=Ciclev10021969m.g	894965	897547	3	2.363
S03_813209	3	813209	ID=Ciclev10024632m.g	812805	814775	3	2.363
S03_835779	3	835779	ID=Ciclev10023612m.g	833768	836097	3	2.363
S03_962252	3	962252	ID=Ciclev10019283m.g	960588	963588	3	2.363
S03_886083	3	886083	ID=Ciclev10023024m.g	885914	888961	3	2.363
S03_1157448	3	1157448	N	N	N	3	3.939
S03_1116910	3	1116910	ID=Ciclev10024006m.g	1116766	1119696	3	3.939
S03_1290901	3	1290901	ID=Ciclev10020858m.g	1288175	1294561	3	5.121
S03_1408275	3	1408275	N	N	N	3	5.121
S03_1532084	3	1532084	ID=Ciclev10019095m.g	1531643	1535015	3	6.302
S03_1649856	3	1649856	ID=Ciclev10019088m.g	1649410	1655963	3	6.302
S03_1531009	3	1531009	N	N	N	3	6.302
S03_1584934	3	1584934	ID=Ciclev10019694m.g	1582675	1586208	3	6.302
S03_1829940	3	1829940	ID=Ciclev10022634m.g	1828215	1831739	3	8.939
S03_1982322	3	1982322	ID=Ciclev10021879m.g	1978848	1982416	3	10.246
S03_2073832	3	2073832	ID=Ciclev10020017m.g	2073078	2074731	3	10.246
S03_1979063	3	1979063	ID=Ciclev10021879m.g	1978848	1982416	3	10.246
S03_2063973	3	2063973	ID=Ciclev10020397m.g	2062740	2065492	3	10.246
S03_2215656	3	2215656	N	N	N	3	16.203
S03_2643390	3	2643390	ID=Ciclev10019847m.g	2640118	2644300	3	17.362
S03_2710554	3	2710554	N	N	N	3	17.362
S03_2648755	3	2648755	ID=Ciclev10019374m.g	2648280	2652347	3	17.362
S03_2621136	3	2621136	ID=Ciclev10020176m.g	2619020	2621609	3	17.363
S03_2783378	3	2783378	ID=Ciclev10019512m.g	2782536	2788212	3	19.73
S03_2901501	3	2901501	ID=Ciclev10018842m.g	2900627	2904422	3	20.521
S03_2840463	3	2840463	ID=Ciclev10018471m.g	2837633	2845026	3	20.521
S03_2917797	3	2917797	ID=Ciclev10024359m.g	2917716	2920954	3	20.521
S03_2842810	3	2842810	ID=Ciclev10018471m.g	2837633	2845026	3	20.521
S03_3036187	3	3036187	ID=Ciclev10021986m.g	3032787	3036635	3	20.521
S03_3193123	3	3193123	ID=Ciclev10021880m.g	3192159	3195638	3	22.097
S03_3928656	3	3928656	ID=Ciclev10019194m.g	3925207	3929174	3	22.097
S03_4247892	3	4247892	ID=Ciclev10023901m.g	4247793	4250298	3	22.097
S03_3960407	3	3960407	ID=Ciclev10018473m.g	3953527	3962077	3	22.097
S03_3411267	3	3411267	ID=Ciclev10020974m.g	3406567	3412591	3	22.097
S03_4355708	3	4355708	ID=Ciclev10019793m.g	4354539	4356299	3	22.097
S03_3188386	3	3188386	ID=Ciclev10019060m.g	3184718	3190341	3	22.097
S03_3207482	3	3207482	ID=Ciclev10021322m.g	3205520	3207758	3	22.097
S03_3686982	3	3686982	ID=Ciclev10019026m.g	3682434	3687764	3	22.097
S03_4053140	3	4053140	ID=Ciclev10018616m.g	4049053	4056197	3	22.097
S03_3052469	3	3052469	ID=Ciclev10020004m.g	3050613	3056468	3	22.097
S03_4403573	3	4403573	ID=Ciclev10018838m.g	4401159	4407506	3	22.097
S03_4846774	3	4846774	ID=Ciclev10021423m.g	4840947	4847738	3	22.097
S03_3147521	3	3147521	ID=Ciclev10018990m.g	3145373	3149274	3	22.097
S03_3613242	3	3613242	ID=Ciclev10024152m.g	3611668	3615544	3	22.097
S03_3816858	3	3816858	ID=Ciclev10019128m.g	3816468	3819514	3	22.097
S03_4122451	3	4122451	N	N	N	3	22.097
S03_3433699	3	3433699	ID=Ciclev10019708m.g	3431094	3434532	3	22.097
S03_3799734	3	3799734	N	N	N	3	22.097
S03_3246594	3	3246594	ID=Ciclev10020016m.g	3241862	3247042	3	22.097
S03_4154230	3	4154230	N	N	N	3	22.097
S03_3221673	3	3221673	ID=Ciclev10018588m.g	3220004	3226144	3	22.097
S03_4350568	3	4350568	ID=Ciclev10024401m.g	4349214	4351532	3	22.097
S03_3356014	3	3356014	N	N	N	3	22.097
S03_4455092	3	4455092	ID=Ciclev10018797m.g	4449051	4458861	3	22.491
S03_4764566	3	4764566	ID=Ciclev10024418m.g	4758253	4766710	3	22.885
S03_4819816	3	4819816	ID=Ciclev10019138m.g	4818578	4821597	3	22.885
S03_4677204	3	4677204	ID=Ciclev10021261m.g	4675158	4678109	3	22.885
S03_4954613	3	4954613	N	N	N	3	22.885
S03_4759048	3	4759048	ID=Ciclev10024418m.g	4758253	4766710	3	22.885
S03_4819463	3	4819463	ID=Ciclev10019138m.g	4818578	4821597	3	22.885
S03_4867355	3	4867355	N	N	N	3	22.885
S03_3578110	3	3578110	N	N	N	3	22.885
S03_5600534	3	5600534	ID=Ciclev10019519m.g	5593678	5600590	3	24.461
S03_5476499	3	5476499	ID=Ciclev10020521m.g	5475152	5477416	3	24.461
S03_5432751	3	5432751	ID=Ciclev10018818m.g	5428606	5435876	3	24.461
S03_5845195	3	5845195	N	N	N	3	26.301
S03_5801130	3	5801130	ID=Ciclev10019412m.g	5797131	5801358	3	26.301
S03_6108165	3	6108165	ID=Ciclev10022285m.g	6107861	6109237	3	29.991
S03_6101496	3	6101496	ID=Ciclev10022313m.g	6100356	6101497	3	29.991
S03_6102913	3	6102913	N	N	N	3	29.991
S03_6066228	3	6066228	ID=Ciclev10024149m.g	6065907	6066833	3	29.991
S03_6302734	3	6302734	ID=Ciclev10021364m.g	6299687	6303749	3	32.757
S03_6428688	3	6428688	ID=Ciclev10020346m.g	6424582	6428757	3	35.522
S03_6700598	3	6700598	ID=Ciclev10023551m.g	6698814	6702490	3	36.311
S03_6802897	3	6802897	ID=Ciclev10024228m.g	6801959	6804260	3	38.675
S03_7057993	3	7057993	N	N	N	3	38.675
S03_7057411	3	7057411	ID=Ciclev10024020m.g	7056594	7057466	3	38.675
S03_6914364	3	6914364	ID=Ciclev10019047m.g	6911059	6914961	3	38.675
S03_7310040	3	7310040	ID=Ciclev10023841m.g	7306772	7311180	3	41.829
S03_7274146	3	7274146	ID=Ciclev10023301m.g	7272723	7274213	3	41.829
S03_7273608	3	7273608	ID=Ciclev10023301m.g	7272723	7274213	3	41.829
S03_7310722	3	7310722	ID=Ciclev10023841m.g	7306772	7311180	3	41.829
S03_7388167	3	7388167	N	N	N	3	42.616
S03_7391610	3	7391610	ID=Ciclev10023440m.g	7391206	7393067	3	42.616
S03_7694743	3	7694743	N	N	N	3	44.981
S03_7781062	3	7781062	N	N	N	3	46.558
S03_8113973	3	8113973	N	N	N	3	46.558
S03_8231637	3	8231637	ID=Ciclev10020540m.g	8228694	8232723	3	47.346
S03_8268144	3	8268144	ID=Ciclev10022497m.g	8267998	8269714	3	47.346
S03_8269689	3	8269689	ID=Ciclev10022497m.g	8267998	8269714	3	48.134
S03_8408129	3	8408129	ID=Ciclev10020097m.g	8406624	8410026	3	48.922
S03_8642668	3	8642668	ID=Ciclev10019790m.g	8640420	8644420	3	53.667
S03_8568016	3	8568016	ID=Ciclev10018555m.g	8563136	8573524	3	53.667
S03_8739279	3	8739279	ID=Ciclev10019214m.g	8731960	8740245	3	55.246
S03_8901677	3	8901677	N	N	N	3	55.246
S03_9082064	3	9082064	ID=Ciclev10019188m.g	9080655	9086013	3	56.035
S03_9252678	3	9252678	ID=Ciclev10018514m.g	9242251	9262502	3	57.928
S03_9744617	3	9744617	N	N	N	3	58.875
S03_10020343	3	10020343	ID=Ciclev10020493m.g	10019297	10022106	3	60.77
S03_9876010	3	9876010	N	N	N	3	60.77
S03_9881907	3	9881907	ID=Ciclev10023895m.g	9876901	9882844	3	60.77
S03_33704994	3	33704994	N	N	N	3	63.889
S03_33357443	3	33357443	N	N	N	3	67.009
S03_32983493	3	32983493	ID=Ciclev10020212m.g	32982612	32984120	3	67.895
S03_32473848	3	32473848	ID=Ciclev10023847m.g	32472984	32473936	3	69.868
S03_32305810	3	32305810	N	N	N	3	69.868
S03_30445999	3	30445999	N	N	N	3	71.838
S03_30797524	3	30797524	N	N	N	3	71.838
S03_30934891	3	30934891	ID=Ciclev10018686m.g	30934734	30943274	3	71.838
S03_10821923	3	10821923	ID=Ciclev10018677m.g	10816570	10825312	3	71.838
S03_10898268	3	10898268	ID=Ciclev10018922m.g	10896169	10902243	3	71.838
S03_29908054	3	29908054	N	N	N	3	71.838
S03_29715930	3	29715930	N	N	N	3	71.838
S03_10584097	3	10584097	ID=Ciclev10022701m.g	10582058	10585006	3	71.838
S03_30333870	3	30333870	N	N	N	3	71.838
S03_29909198	3	29909198	ID=Ciclev10019063m.g	29908723	29911090	3	71.838
S03_11082536	3	11082536	ID=Ciclev10018614m.g	11078798	11089090	3	73.413
S03_12182104	3	12182104	N	N	N	3	74.989
S03_13046102	3	13046102	N	N	N	3	75.777
S03_13057012	3	13057012	N	N	N	3	75.777
S03_19253444	3	19253444	ID=Ciclev10019173m.g	19253240	19255491	3	75.777
S03_16796335	3	16796335	ID=Ciclev10024468m.g	16789904	16796624	3	75.777
S03_17782497	3	17782497	N	N	N	3	75.777
S03_19909117	3	19909117	ID=Ciclev10019664m.g	19905914	19911599	3	76.828
S03_20917462	3	20917462	ID=Ciclev10018931m.g	20916727	20923032	3	77.879
S03_21916754	3	21916754	ID=Ciclev10018760m.g	21914579	21927716	3	78.929
S03_21538936	3	21538936	ID=Ciclev10022992m.g	21537725	21539478	3	78.929
S03_21914538	3	21914538	N	N	N	3	78.929
S01_20688081	1	20688081	N	N	N	3	79.323
S03_22025782	3	22025782	ID=Ciclev10023938m.g	22023776	22029457	3	79.717
S03_22081322	3	22081322	ID=Ciclev10024511m.g	22078844	22083349	3	79.717
S03_22196681	3	22196681	N	N	N	3	79.717
S03_22796620	3	22796620	N	N	N	3	79.717
S03_22043567	3	22043567	ID=Ciclev10024408m.g	22043476	22044711	3	79.717
S03_22024840	3	22024840	ID=Ciclev10023938m.g	22023776	22029457	3	79.717
S03_22791617	3	22791617	ID=Ciclev10018754m.g	22787985	22801272	3	79.717
S03_22800544	3	22800544	N	N	N	3	79.717
S03_22791390	3	22791390	ID=Ciclev10018754m.g	22787985	22801272	3	79.717
S03_21921872	3	21921872	ID=Ciclev10018760m.g	21914579	21927716	3	80.277
S03_22026974	3	22026974	ID=Ciclev10023938m.g	22023776	22029457	3	80.505
S03_23667938	3	23667938	ID=Ciclev10019810m.g	23665052	23668159	3	82.081
S03_25219663	3	25219663	ID=Ciclev10024119m.g	25216526	25220629	3	82.081
S03_23748990	3	23748990	ID=Ciclev10019688m.g	23748301	23749986	3	82.081
S03_25286887	3	25286887	ID=Ciclev10019912m.g	25286483	25288105	3	82.081
S03_28362539	3	28362539	ID=Ciclev10022631m.g	28362011	28363192	3	85.235
S03_28339612	3	28339612	N	N	N	3	85.235
S03_28011078	3	28011078	ID=Ciclev10020519m.g	28004907	28011925	3	85.235
S03_27843315	3	27843315	N	N	N	3	85.235
S03_27952845	3	27952845	ID=Ciclev10024591m.g	27952802	27953704	3	85.235
S03_28021795	3	28021795	ID=Ciclev10024300m.g	28021045	28027037	3	85.235
S03_28385446	3	28385446	ID=Ciclev10020582m.g	28382218	28386683	3	85.235
S03_28427505	3	28427505	ID=Ciclev10024668m.g	28427295	28427992	3	86.023
S03_28427716	3	28427716	ID=Ciclev10024668m.g	28427295	28427992	3	86.023
S03_28687354	3	28687354	ID=Ciclev10018758m.g	28686094	28689070	3	86.023
S03_28686985	3	28686985	ID=Ciclev10018758m.g	28686094	28689070	3	86.023
S03_28686599	3	28686599	ID=Ciclev10018758m.g	28686094	28689070	3	86.023
S03_36639342	3	36639342	ID=Ciclev10019145m.g	36633449	36640384	3	86.81
S03_36282447	3	36282447	N	N	N	3	86.81
S03_36718918	3	36718918	N	N	N	3	86.81
S03_36612457	3	36612457	N	N	N	3	86.81
S03_36686809	3	36686809	ID=Ciclev10018762m.g	36685660	36688401	3	86.81
S03_35984844	3	35984844	N	N	N	3	86.81
S03_36567381	3	36567381	N	N	N	3	86.81
S03_36959485	3	36959485	ID=Ciclev10020255m.g	36952946	36959890	3	89.174
S03_36954706	3	36954706	ID=Ciclev10020255m.g	36952946	36959890	3	89.174
S03_37131275	3	37131275	N	N	N	3	89.434
S03_37127543	3	37127543	ID=Ciclev10024050m.g	37126698	37127915	3	89.692
S03_36972572	3	36972572	ID=Ciclev10022254m.g	36969890	36974525	3	89.962
S03_38316175	3	38316175	N	N	N	3	93.908
S03_38315586	3	38315586	N	N	N	3	93.908
S03_38353479	3	38353479	N	N	N	3	94.479
S03_38504731	3	38504731	ID=Ciclev10018759m.g	38502086	38505211	3	94.696
S03_39207307	3	39207307	ID=Ciclev10023454m.g	39203449	39207397	3	95.879
S03_39402353	3	39402353	ID=Ciclev10024181m.g	39401957	39402901	3	96.61
S03_39402511	3	39402511	ID=Ciclev10024181m.g	39401957	39402901	3	97.061
S03_39733367	3	39733367	ID=Ciclev10018590m.g	39725125	39735671	3	101.804
S03_40110286	3	40110286	ID=Ciclev10021732m.g	40110008	40113420	3	101.804
S03_40275697	3	40275697	ID=Ciclev10020341m.g	40274196	40275794	3	103.382
S03_40965087	3	40965087	ID=Ciclev10020717m.g	40963774	40965744	3	103.382
S03_41240914	3	41240914	ID=Ciclev10020171m.g	41238803	41241110	3	103.382
S03_40758579	3	40758579	ID=Ciclev10020331m.g	40757641	40758990	3	103.382
S03_41030654	3	41030654	ID=Ciclev10018706m.g	41026623	41034652	3	103.382
S03_41029542	3	41029542	ID=Ciclev10018706m.g	41026623	41034652	3	103.382
S03_41569912	3	41569912	ID=Ciclev10018636m.g	41566338	41572373	3	107.831
S03_41871445	3	41871445	ID=Ciclev10020145m.g	41869948	41871954	3	110.493
S03_41871209	3	41871209	ID=Ciclev10020145m.g	41869948	41871954	3	110.493
S03_41793990	3	41793990	ID=Ciclev10019589m.g	41791736	41800410	3	110.493
S03_42083071	3	42083071	ID=Ciclev10019961m.g	42080454	42083713	3	111.28
S03_42119329	3	42119329	N	N	N	3	111.28
S03_42162789	3	42162789	ID=Ciclev10019411m.g	42162087	42164051	3	111.28
S03_42163173	3	42163173	ID=Ciclev10019411m.g	42162087	42164051	3	111.28
S03_42188892	3	42188892	ID=Ciclev10024095m.g	42188414	42192854	3	112.069
S03_42238399	3	42238399	ID=Ciclev10019563m.g	42235928	42239879	3	112.857
S03_42272609	3	42272609	ID=Ciclev10018446m.g	42260806	42273081	3	112.857
S03_42271414	3	42271414	ID=Ciclev10018446m.g	42260806	42273081	3	112.857
S03_42283058	3	42283058	ID=Ciclev10019391m.g	42281251	42284493	3	112.857
S03_42261891	3	42261891	ID=Ciclev10018446m.g	42260806	42273081	3	112.857
S03_42238639	3	42238639	ID=Ciclev10019563m.g	42235928	42239879	3	112.857
S03_42240499	3	42240499	ID=Ciclev10020442m.g	42240187	42241689	3	112.857
S03_42467539	3	42467539	ID=Ciclev10020068m.g	42463542	42467955	3	113.908
S03_42467156	3	42467156	ID=Ciclev10020068m.g	42463542	42467955	3	113.908
S03_42626559	3	42626559	ID=Ciclev10018498m.g	42618559	42630429	3	114.959
S03_42622694	3	42622694	ID=Ciclev10018498m.g	42618559	42630429	3	114.959
S03_42920283	3	42920283	ID=Ciclev10021493m.g	42915947	42921130	3	115.483
S03_42655499	3	42655499	ID=Ciclev10018694m.g	42655297	42660975	3	116.008
S03_42806064	3	42806064	ID=Ciclev10018935m.g	42800195	42807761	3	116.008
S03_42969045	3	42969045	ID=Ciclev10018896m.g	42965237	42972484	3	116.008
S03_43055719	3	43055719	ID=Ciclev10020365m.g	43053575	43057823	3	116.008
S03_43314841	3	43314841	ID=Ciclev10018924m.g	43309851	43315758	3	116.795
S03_43355068	3	43355068	ID=Ciclev10024128m.g	43354404	43355588	3	116.795
S03_42882874	3	42882874	N	N	N	3	117.583
S03_42982175	3	42982175	ID=Ciclev10020041m.g	42980879	42986842	3	117.583
S03_43500191	3	43500191	ID=Ciclev10019294m.g	43499109	43502911	3	122.197
S03_43777038	3	43777038	ID=Ciclev10020170m.g	43776899	43781978	3	123.112
S03_44051125	3	44051125	ID=Ciclev10018645m.g	44050929	44054570	3	123.901
S03_43870781	3	43870781	ID=Ciclev10021811m.g	43869583	43874373	3	123.901
S03_44331351	3	44331351	ID=Ciclev10022626m.g	44331060	44334243	3	126.267
S03_44324418	3	44324418	ID=Ciclev10018932m.g	44322172	44325084	3	126.267
S03_44389183	3	44389183	ID=Ciclev10023775m.g	44386893	44389589	3	126.267
S03_44166097	3	44166097	ID=Ciclev10023714m.g	44165478	44167435	3	126.267
S03_44509726	3	44509726	N	N	N	3	130.215
S03_44548523	3	44548523	ID=Ciclev10019087m.g	44544847	44550637	3	130.215
S03_44800141	3	44800141	N	N	N	3	131.79
S03_45056466	3	45056466	ID=Ciclev10020400m.g	45054863	45057571	3	134.155
S03_45080118	3	45080118	ID=Ciclev10021954m.g	45076821	45080633	3	134.155
S03_45317643	3	45317643	ID=Ciclev10023989m.g	45317605	45317916	3	134.943
S03_45639252	3	45639252	ID=Ciclev10018516m.g	45636134	45640648	3	136.519
S03_45895608	3	45895608	ID=Ciclev10023029m.g	45895271	45897033	3	136.519
S03_45955173	3	45955173	ID=Ciclev10023718m.g	45953673	45955419	3	136.519
S03_46269482	3	46269482	ID=Ciclev10020618m.g	46267039	46271127	3	136.519
S03_45670246	3	45670246	ID=Ciclev10018899m.g	45665493	45674700	3	136.519
S03_46556848	3	46556848	ID=Ciclev10024151m.g	46556475	46557083	3	138.094
S03_46510456	3	46510456	ID=Ciclev10023762m.g	46510039	46512543	3	138.306
S03_46705145	3	46705145	ID=Ciclev10023332m.g	46704063	46707080	3	138.882
S03_46632148	3	46632148	N	N	N	3	138.882
S03_46964922	3	46964922	ID=Ciclev10018506m.g	46963456	46975117	3	139.669
S03_46959072	3	46959072	ID=Ciclev10018861m.g	46956023	46960642	3	139.669
S03_46965411	3	46965411	ID=Ciclev10018506m.g	46963456	46975117	3	139.669
S03_46983613	3	46983613	ID=Ciclev10020504m.g	46981628	46984276	3	139.669
S03_46992602	3	46992602	ID=Ciclev10018697m.g	46989630	46996051	3	139.669
S03_47084981	3	47084981	ID=Ciclev10020107m.g	47081717	47085017	3	142.034
S03_47142701	3	47142701	ID=Ciclev10019590m.g	47139756	47144124	3	142.034
S03_47213081	3	47213081	ID=Ciclev10019335m.g	47208959	47214112	3	142.822
S03_47199994	3	47199994	N	N	N	3	142.822
S03_47905200	3	47905200	N	N	N	3	146.768
S03_48008508	3	48008508	ID=Ciclev10018429m.g	47996067	48011074	3	146.768
S03_47893218	3	47893218	ID=Ciclev10018671m.g	47892246	47897508	3	146.768
S03_48013739	3	48013739	ID=Ciclev10019982m.g	48012511	48015634	3	146.768
S03_48100612	3	48100612	N	N	N	3	147.556
S03_48149514	3	48149514	ID=Ciclev10018452m.g	48138549	48153335	3	147.556
S03_48363688	3	48363688	N	N	N	3	148.344
S03_48407310	3	48407310	ID=Ciclev10023137m.g	48407102	48407775	3	148.344
S03_48298101	3	48298101	ID=Ciclev10020161m.g	48295517	48299459	3	148.344
S03_48665217	3	48665217	N	N	N	3	150.709
S03_48711941	3	48711941	ID=Ciclev10018621m.g	48711000	48718124	3	150.709
S03_49367294	3	49367294	N	N	N	3	154.784
S03_49308134	3	49308134	ID=Ciclev10020026m.g	49307480	49313032	3	155.796
S03_49568730	3	49568730	ID=Ciclev10024213m.g	49566473	49573241	3	157.818
S03_49768294	3	49768294	ID=Ciclev10023931m.g	49762851	49770531	3	158.606
S03_49823593	3	49823593	ID=Ciclev10019734m.g	49821906	49825730	3	158.606
S03_49846466	3	49846466	ID=Ciclev10024592m.g	49845552	49849464	3	158.606
S03_49979005	3	49979005	N	N	N	3	159.406
S04_229591	4	229591	ID=Ciclev10032191m.g	228997	232403	4	0
S04_552049	4	552049	ID=Ciclev10031165m.g	551321	556394	4	1.601
S04_632529	4	632529	ID=Ciclev10030516m.g	632095	637735	4	2.388
S04_496374	4	496374	ID=Ciclev10030839m.g	490139	496519	4	3.176
S04_381018	4	381018	ID=Ciclev10033808m.g	379094	382193	4	3.176
S04_1059026	4	1059026	ID=Ciclev10031010m.g	1058825	1062698	4	9.509
S04_1165718	4	1165718	N	N	N	4	9.509
S04_1119554	4	1119554	ID=Ciclev10032377m.g	1119181	1120988	4	9.509
S04_1173748	4	1173748	ID=Ciclev10033435m.g	1171786	1173887	4	9.509
S04_1474314	4	1474314	ID=Ciclev10031128m.g	1472835	1475296	4	13.455
S04_1755464	4	1755464	ID=Ciclev10032726m.g	1755431	1757505	4	14.244
S04_1774697	4	1774697	ID=Ciclev10032371m.g	1774506	1776022	4	14.244
S04_1829267	4	1829267	ID=Ciclev10032836m.g	1828100	1830528	4	15.032
S04_2012221	4	2012221	ID=Ciclev10031264m.g	2008931	2012928	4	15.821
S04_2264393	4	2264393	ID=Ciclev10030625m.g	2261150	2266209	4	17.398
S04_2348391	4	2348391	N	N	N	4	18.186
S04_2758723	4	2758723	N	N	N	4	18.186
S04_2540361	4	2540361	ID=Ciclev10032053m.g	2537673	2541483	4	18.186
S04_2544499	4	2544499	ID=Ciclev10031847m.g	2543856	2546646	4	18.186
S04_2679079	4	2679079	ID=Ciclev10033005m.g	2678603	2679354	4	18.186
S04_2459150	4	2459150	N	N	N	4	18.186
S04_2921878	4	2921878	ID=Ciclev10032899m.g	2921616	2922311	4	21.148
S05_8137816	5	8137816	N	N	N	4	22.131
S04_2987530	4	2987530	ID=Ciclev10030519m.g	2987438	2996119	4	22.131
S04_3752243	4	3752243	ID=Ciclev10030708m.g	3751930	3756856	4	29.276
S04_3843611	4	3843611	ID=Ciclev10031383m.g	3843378	3848372	4	29.276
S04_3790493	4	3790493	ID=Ciclev10031113m.g	3786290	3793916	4	29.276
S04_3984368	4	3984368	N	N	N	4	34.028
S04_4047728	4	4047728	ID=Ciclev10033724m.g	4045292	4047833	4	34.028
S04_4051176	4	4051176	ID=Ciclev10031308m.g	4049851	4052952	4	34.028
S01_5173111	1	5173111	N	N	N	4	36.397
S04_6527540	4	6527540	ID=Ciclev10032359m.g	6527144	6529959	4	36.397
S01_5172935	1	5172935	N	N	N	4	36.397
S04_7098816	4	7098816	ID=Ciclev10031035m.g	7094751	7101555	4	39.373
S07_20208332	7	20208332	N	N	N	4	41.354
S04_9882101	4	9882101	ID=Ciclev10031728m.g	9880495	9889469	4	42.344
S04_9254446	4	9254446	ID=Ciclev10031499m.g	9249665	9257760	4	44.891
S03_664329	3	664329	ID=Ciclev10018519m.g	660146	670778	4	47.438
S04_11960648	4	11960648	ID=Ciclev10031810m.g	11959425	11960988	4	47.438
S03_663557	3	663557	ID=Ciclev10018519m.g	660146	670778	4	47.438
S03_664103	3	664103	ID=Ciclev10018519m.g	660146	670778	4	47.438
S04_11753267	4	11753267	N	N	N	4	47.438
S04_11837309	4	11837309	N	N	N	4	47.438
S04_14046525	4	14046525	ID=Ciclev10033491m.g	14045968	14047170	4	52.178
S04_14509870	4	14509870	ID=Ciclev10033882m.g	14508273	14510330	4	53.754
S04_14969512	4	14969512	ID=Ciclev10032174m.g	14967254	14971449	4	54.543
S04_15471370	4	15471370	N	N	N	4	54.543
S04_15045968	4	15045968	ID=Ciclev10031028m.g	15042763	15048013	4	54.543
S04_16136175	4	16136175	ID=Ciclev10030977m.g	16129999	16136902	4	56.119
S04_16150965	4	16150965	ID=Ciclev10033349m.g	16150825	16151826	4	56.119
S04_16171577	4	16171577	N	N	N	4	56.119
S04_16569305	4	16569305	ID=Ciclev10032978m.g	16567712	16570325	4	57.695
S04_16771300	4	16771300	ID=Ciclev10030836m.g	16770531	16776259	4	57.695
S04_17059471	4	17059471	ID=Ciclev10030472m.g	17057658	17074755	4	58.483
S04_17193408	4	17193408	ID=Ciclev10030475m.g	17178767	17195078	4	59.271
S04_17998886	4	17998886	ID=Ciclev10030657m.g	17996648	17999365	4	60.059
S04_18166146	4	18166146	ID=Ciclev10030509m.g	18155357	18168835	4	60.846
S04_18176215	4	18176215	N	N	N	4	60.846
S04_18432718	4	18432718	ID=Ciclev10032024m.g	18432286	18436809	4	61.634
S04_18745315	4	18745315	ID=Ciclev10031151m.g	18742365	18749147	4	61.634
S04_18709616	4	18709616	ID=Ciclev10031746m.g	18709284	18713551	4	61.634
S04_18715370	4	18715370	ID=Ciclev10030948m.g	18714417	18724576	4	61.634
S04_18914637	4	18914637	ID=Ciclev10032075m.g	18912922	18917225	4	62.684
S04_19010992	4	19010992	N	N	N	4	64.79
S04_19137657	4	19137657	ID=Ciclev10031553m.g	19133592	19137895	4	64.79
S04_19049128	4	19049128	ID=Ciclev10031476m.g	19043102	19049169	4	64.79
S04_19183526	4	19183526	ID=Ciclev10032259m.g	19183377	19189544	4	64.79
S04_19003670	4	19003670	N	N	N	4	64.79
S04_19261561	4	19261561	ID=Ciclev10030591m.g	19254048	19268079	4	64.79
S04_19415503	4	19415503	ID=Ciclev10033991m.g	19413412	19416331	4	65.577
S04_19461360	4	19461360	ID=Ciclev10031654m.g	19460015	19462157	4	65.577
S04_19416550	4	19416550	N	N	N	4	65.577
S04_19417669	4	19417669	ID=Ciclev10031397m.g	19416844	19420948	4	65.577
S04_19585332	4	19585332	ID=Ciclev10030710m.g	19578356	19591163	4	67.155
S04_19573717	4	19573717	ID=Ciclev10031570m.g	19572951	19576064	4	67.155
S04_19573436	4	19573436	ID=Ciclev10031570m.g	19572951	19576064	4	67.155
S04_20664593	4	20664593	ID=Ciclev10033488m.g	20664151	20666836	4	73.259
S04_20568977	4	20568977	ID=Ciclev10031270m.g	20564206	20569389	4	73.259
S04_20515594	4	20515594	ID=Ciclev10032490m.g	20514642	20520202	4	73.259
S04_20906205	4	20906205	ID=Ciclev10030493m.g	20905384	20914107	4	74.987
S04_20949110	4	20949110	ID=Ciclev10032000m.g	20947002	20950286	4	74.987
S04_21267580	4	21267580	ID=Ciclev10031699m.g	21266556	21268715	4	75.85
S04_21302033	4	21302033	ID=Ciclev10031245m.g	21300402	21302840	4	75.85
S04_21181265	4	21181265	ID=Ciclev10033913m.g	21179711	21184081	4	75.85
S04_21331312	4	21331312	ID=Ciclev10032373m.g	21329513	21333529	4	77.425
S04_21490839	4	21490839	N	N	N	4	77.425
S04_21487199	4	21487199	N	N	N	4	77.425
S04_21424013	4	21424013	ID=Ciclev10030531m.g	21422496	21433083	4	77.425
S04_21543380	4	21543380	ID=Ciclev10031145m.g	21542648	21545270	4	77.425
S04_21610840	4	21610840	ID=Ciclev10032120m.g	21606883	21611853	4	78.213
S04_21937981	4	21937981	ID=Ciclev10030971m.g	21935117	21939236	4	78.213
S04_21958080	4	21958080	ID=Ciclev10033411m.g	21955330	21959883	4	78.213
S04_21611083	4	21611083	ID=Ciclev10032120m.g	21606883	21611853	4	78.213
S04_21817183	4	21817183	ID=Ciclev10032140m.g	21814597	21817535	4	78.213
S04_21629535	4	21629535	ID=Ciclev10031257m.g	21629502	21631584	4	78.213
S04_21631340	4	21631340	ID=Ciclev10031257m.g	21629502	21631584	4	78.213
S04_21749816	4	21749816	N	N	N	4	78.213
S04_22288202	4	22288202	ID=Ciclev10030994m.g	22288055	22290485	4	81.367
S04_22400543	4	22400543	N	N	N	4	82.155
S04_22852505	4	22852505	N	N	N	4	84.519
S04_22976473	4	22976473	N	N	N	4	84.519
S04_22798506	4	22798506	N	N	N	4	84.519
S04_23209008	4	23209008	ID=Ciclev10030507m.g	23208706	23218988	4	88.377
S04_23883736	4	23883736	ID=Ciclev10030768m.g	23882177	23886464	4	93.213
S04_23875849	4	23875849	ID=Ciclev10030702m.g	23874000	23877816	4	93.213
S04_23713045	4	23713045	ID=Ciclev10032573m.g	23712362	23714624	4	93.213
S04_24002743	4	24002743	ID=Ciclev10031963m.g	23998363	24003075	4	94.001
S04_24308015	4	24308015	N	N	N	4	97.155
S04_24322241	4	24322241	N	N	N	4	97.155
S04_24332363	4	24332363	N	N	N	4	97.155
S04_24384008	4	24384008	N	N	N	4	97.155
S04_24526839	4	24526839	ID=Ciclev10033965m.g	24526778	24529276	4	98.733
S04_24686646	4	24686646	N	N	N	4	99.523
S04_24795008	4	24795008	N	N	N	4	100.31
S04_24911239	4	24911239	ID=Ciclev10031605m.g	24909950	24913635	4	100.31
S04_25271140	4	25271140	ID=Ciclev10030862m.g	25270634	25274476	4	101.886
S04_25530936	4	25530936	ID=Ciclev10030723m.g	25527916	25534725	4	101.886
S04_25055727	4	25055727	ID=Ciclev10030953m.g	25053030	25057026	4	101.886
S05_599685	5	599685	ID=Ciclev10000109m.g	592298	601081	5	0
S05_654333	5	654333	N	N	N	5	0.794
S05_597409	5	597409	ID=Ciclev10000109m.g	592298	601081	5	0.794
S08_14284794	8	14284794	N	N	N	5	0.794
S05_804870	5	804870	ID=Ciclev10000238m.g	803358	811195	5	0.794
S05_598258	5	598258	ID=Ciclev10000109m.g	592298	601081	5	0.794
S05_1514760	5	1514760	N	N	N	5	0.794
S05_2041176	5	2041176	ID=Ciclev10001220m.g	2039385	2044991	5	3.158
S05_2087071	5	2087071	N	N	N	5	3.158
S05_1443782	5	1443782	ID=Ciclev10002142m.g	1443600	1445440	5	3.158
S05_3060621	5	3060621	N	N	N	5	3.158
S05_2212106	5	2212106	ID=Ciclev10000408m.g	2209341	2219438	5	3.158
S05_2074625	5	2074625	ID=Ciclev10000271m.g	2073606	2076567	5	3.158
S05_2074106	5	2074106	ID=Ciclev10000271m.g	2073606	2076567	5	3.158
S05_1352595	5	1352595	N	N	N	5	3.158
S05_2321609	5	2321609	ID=Ciclev10001997m.g	2317954	2322201	5	3.158
S05_3134168	5	3134168	N	N	N	5	4.017
S05_3290293	5	3290293	N	N	N	5	4.017
S05_4326456	5	4326456	N	N	N	5	4.445
S04_4448555	4	4448555	N	N	N	5	4.876
S05_3490824	5	3490824	ID=Ciclev10003345m.g	3490448	3490972	5	4.876
S05_3399854	5	3399854	N	N	N	5	4.876
S05_3514120	5	3514120	ID=Ciclev10003972m.g	3513597	3515399	5	4.876
S05_3423293	5	3423293	N	N	N	5	4.876
S05_4733540	5	4733540	N	N	N	5	6.596
S05_4763129	5	4763129	ID=Ciclev10003092m.g	4762016	4764000	5	6.596
S06_7427534	6	7427534	N	N	N	5	10.044
S05_8532609	5	8532609	ID=Ciclev10000069m.g	8532280	8539677	5	12.627
S05_9197787	5	9197787	ID=Ciclev10000659m.g	9197774	9204364	5	12.627
S05_6483187	5	6483187	ID=Ciclev10000702m.g	6482366	6484923	5	12.627
S05_5099234	5	5099234	ID=Ciclev10002791m.g	5098101	5099777	5	12.627
S05_8516355	5	8516355	ID=Ciclev10000782m.g	8512380	8517973	5	12.627
S05_9977057	5	9977057	ID=Ciclev10002788m.g	9976757	9977512	5	12.627
S05_10407229	5	10407229	N	N	N	5	13.414
S05_11118560	5	11118560	N	N	N	5	13.414
S05_20809898	5	20809898	ID=Ciclev10001624m.g	20805065	20810906	5	13.414
S05_20149753	5	20149753	N	N	N	5	13.414
S05_20864193	5	20864193	N	N	N	5	13.414
S05_20933381	5	20933381	ID=Ciclev10002295m.g	20932327	20934070	5	13.414
S05_20884580	5	20884580	ID=Ciclev10000078m.g	20865263	20886290	5	13.414
S05_24326463	5	24326463	N	N	N	5	14.397
S05_24384197	5	24384197	ID=Ciclev10000254m.g	24381727	24384719	5	15.381
S07_12641295	7	12641295	N	N	N	5	17.354
S05_24802122	5	24802122	ID=Ciclev10002624m.g	24800761	24805736	5	17.354
S05_24746400	5	24746400	N	N	N	5	17.354
S05_25807822	5	25807822	ID=Ciclev10000487m.g	25805804	25815252	5	19.995
S05_25877718	5	25877718	ID=Ciclev10001344m.g	25876761	25880898	5	21.308
S05_25857068	5	25857068	ID=Ciclev10001095m.g	25856738	25859047	5	21.308
S05_26007244	5	26007244	N	N	N	5	21.308
S05_25862618	5	25862618	ID=Ciclev10003885m.g	25861629	25866453	5	21.308
S05_26522590	5	26522590	ID=Ciclev10003273m.g	26522129	26522854	5	21.308
S05_25835218	5	25835218	ID=Ciclev10001071m.g	25834126	25835646	5	21.308
S05_25861186	5	25861186	N	N	N	5	21.308
S05_25849696	5	25849696	ID=Ciclev10003404m.g	25847666	25849798	5	21.308
S05_26991842	5	26991842	ID=Ciclev10001973m.g	26990579	26995388	5	22.189
S05_26992960	5	26992960	ID=Ciclev10001973m.g	26990579	26995388	5	22.189
S05_26968242	5	26968242	ID=Ciclev10000514m.g	26960452	26976490	5	22.189
S05_26950241	5	26950241	ID=Ciclev10002883m.g	26949951	26952841	5	22.189
S05_28856820	5	28856820	ID=Ciclev10000274m.g	28852992	28857436	5	28.427
S05_29433675	5	29433675	ID=Ciclev10000494m.g	29433203	29437482	5	28.427
S05_29429471	5	29429471	ID=Ciclev10000014m.g	29424165	29434483	5	28.427
S05_29124378	5	29124378	N	N	N	5	28.427
S05_29584893	5	29584893	ID=Ciclev10000126m.g	29584088	29587183	5	28.427
S05_29126602	5	29126602	ID=Ciclev10000893m.g	29125855	29130238	5	28.427
S05_29491874	5	29491874	ID=Ciclev10001807m.g	29489012	29492069	5	28.427
S05_29184228	5	29184228	ID=Ciclev10004093m.g	29183380	29184254	5	28.427
S05_29585363	5	29585363	ID=Ciclev10000126m.g	29584088	29587183	5	28.427
S05_30302874	5	30302874	N	N	N	5	29.215
S04_12315913	4	12315913	N	N	N	5	29.215
S05_30514199	5	30514199	N	N	N	5	29.215
S05_30515505	5	30515505	ID=Ciclev10002536m.g	30514546	30517126	5	29.215
S05_31313734	5	31313734	ID=Ciclev10003572m.g	31310527	31313935	5	30.79
S05_31936468	5	31936468	N	N	N	5	30.79
S05_31915634	5	31915634	N	N	N	5	30.79
S05_31351108	5	31351108	N	N	N	5	30.79
S05_31542842	5	31542842	N	N	N	5	30.79
S05_31883470	5	31883470	ID=Ciclev10003335m.g	31880804	31884455	5	30.79
S05_31468906	5	31468906	N	N	N	5	30.79
S05_32739061	5	32739061	ID=Ciclev10001239m.g	32737147	32740322	5	33.633
S08_2460171	8	2460171	N	N	N	5	35.524
S05_33087543	5	33087543	ID=Ciclev10003796m.g	33086720	33087775	5	35.525
S05_32908671	5	32908671	ID=Ciclev10003592m.g	32908564	32908833	5	35.525
S05_33244572	5	33244572	ID=Ciclev10000070m.g	33241336	33246175	5	37.1
S05_33233420	5	33233420	ID=Ciclev10000504m.g	33233158	33240431	5	37.1
S05_33325706	5	33325706	N	N	N	5	37.888
S05_33390663	5	33390663	ID=Ciclev10001227m.g	33385404	33390936	5	39.994
S05_33662929	5	33662929	N	N	N	5	41.044
S05_33468758	5	33468758	ID=Ciclev10003511m.g	33467148	33469508	5	41.044
S05_33647803	5	33647803	ID=Ciclev10000415m.g	33642731	33648714	5	41.044
S05_33590465	5	33590465	N	N	N	5	41.044
S05_33447712	5	33447712	N	N	N	5	41.044
S05_33671651	5	33671651	N	N	N	5	41.044
S05_33985308	5	33985308	ID=Ciclev10003420m.g	33984781	33986191	5	42.62
S05_34265971	5	34265971	ID=Ciclev10003526m.g	34265853	34267142	5	44.2
S05_34534954	5	34534954	ID=Ciclev10000532m.g	34533361	34540306	5	47.893
S05_34841641	5	34841641	N	N	N	5	49.73
S05_34847565	5	34847565	ID=Ciclev10002309m.g	34843504	34848399	5	49.73
S05_35226576	5	35226576	ID=Ciclev10001267m.g	35225858	35227630	5	51.306
S05_35310386	5	35310386	ID=Ciclev10002525m.g	35307569	35311024	5	51.306
S05_35554024	5	35554024	ID=Ciclev10000622m.g	35548959	35554067	5	52.883
S05_35599462	5	35599462	ID=Ciclev10000465m.g	35598115	35604350	5	52.883
S05_35607359	5	35607359	ID=Ciclev10000880m.g	35604951	35608649	5	52.883
S05_35610793	5	35610793	ID=Ciclev10000201m.g	35610474	35618268	5	52.883
S05_35948750	5	35948750	ID=Ciclev10000950m.g	35948624	35951377	5	59.215
S05_36021936	5	36021936	ID=Ciclev10001605m.g	36021218	36023150	5	59.215
S05_35953257	5	35953257	N	N	N	5	59.215
S05_36027322	5	36027322	ID=Ciclev10002591m.g	36026831	36027744	5	59.215
S05_36213903	5	36213903	N	N	N	5	61.58
S05_36408249	5	36408249	ID=Ciclev10003233m.g	36407964	36409504	5	62.367
S05_36463749	5	36463749	ID=Ciclev10001961m.g	36463102	36467207	5	62.367
S05_36541038	5	36541038	ID=Ciclev10001505m.g	36540904	36547227	5	63.546
S05_36734605	5	36734605	ID=Ciclev10003829m.g	36734271	36734990	5	67.111
S05_36661058	5	36661058	ID=Ciclev10000007m.g	36660141	36674263	5	67.111
S05_36702722	5	36702722	ID=Ciclev10000521m.g	36698869	36703010	5	67.111
S05_36673424	5	36673424	ID=Ciclev10000007m.g	36660141	36674263	5	67.111
S05_36815870	5	36815870	ID=Ciclev10003030m.g	36815106	36816256	5	67.898
S05_36952768	5	36952768	ID=Ciclev10001827m.g	36952670	36956759	5	69.473
S05_36973789	5	36973789	N	N	N	5	70.261
S05_36979656	5	36979656	ID=Ciclev10002054m.g	36978027	36980013	5	70.261
S05_37321223	5	37321223	ID=Ciclev10003517m.g	37314660	37323758	5	71.836
S05_37035863	5	37035863	N	N	N	5	71.836
S05_37213133	5	37213133	ID=Ciclev10001813m.g	37212831	37217761	5	71.836
S05_37315469	5	37315469	ID=Ciclev10003517m.g	37314660	37323758	5	71.836
S05_37303901	5	37303901	ID=Ciclev10001739m.g	37302527	37305633	5	71.836
S05_37093147	5	37093147	N	N	N	5	71.836
S05_37048681	5	37048681	ID=Ciclev10000313m.g	37043417	37051080	5	71.836
S05_37437637	5	37437637	ID=Ciclev10001829m.g	37437227	37439812	5	71.836
S05_37597941	5	37597941	ID=Ciclev10003678m.g	37597366	37598384	5	72.625
S05_37740862	5	37740862	ID=Ciclev10000116m.g	37735873	37749205	5	74.202
S05_38376198	5	38376198	ID=Ciclev10003328m.g	38374951	38378462	5	76.342
S05_38597996	5	38597996	ID=Ciclev10000034m.g	38595158	38602400	5	79.557
S05_38717839	5	38717839	N	N	N	5	80.443
S05_38762978	5	38762978	ID=Ciclev10003278m.g	38762886	38763568	5	81.329
S05_38763329	5	38763329	ID=Ciclev10003278m.g	38762886	38763568	5	81.329
S05_38999831	5	38999831	N	N	N	5	82.907
S05_39301499	5	39301499	ID=Ciclev10002068m.g	39300391	39301722	5	82.907
S05_39227105	5	39227105	ID=Ciclev10000749m.g	39221210	39227401	5	82.907
S05_39233888	5	39233888	ID=Ciclev10000457m.g	39230602	39237745	5	82.907
S05_39269070	5	39269070	ID=Ciclev10003795m.g	39267821	39271450	5	82.907
S05_39145728	5	39145728	ID=Ciclev10003908m.g	39145644	39146057	5	82.907
S05_39364471	5	39364471	ID=Ciclev10001144m.g	39362178	39365948	5	82.907
S05_39317486	5	39317486	ID=Ciclev10000033m.g	39311467	39320010	5	82.907
SUN_10750757	N	10750757	N	N	N	5	82.907
S05_39798343	5	39798343	ID=Ciclev10002480m.g	39797663	39798701	5	86.852
S05_39708590	5	39708590	ID=Ciclev10000719m.g	39705413	39708788	5	86.852
S05_40091538	5	40091538	ID=Ciclev10003815m.g	40090867	40091685	5	90.006
S05_40002057	5	40002057	ID=Ciclev10003814m.g	40001665	40005938	5	90.006
S05_40059452	5	40059452	N	N	N	5	90.006
S05_39951554	5	39951554	ID=Ciclev10000125m.g	39942398	39952725	5	90.006
S05_40206109	5	40206109	ID=Ciclev10000215m.g	40201790	40208310	5	90.006
S05_40265100	5	40265100	N	N	N	5	91.581
S05_40692860	5	40692860	ID=Ciclev10000947m.g	40691801	40694522	5	92.369
S05_41100591	5	41100591	ID=Ciclev10000579m.g	41100159	41102051	5	93.944
S05_41148664	5	41148664	N	N	N	5	93.944
S05_41101022	5	41101022	ID=Ciclev10000579m.g	41100159	41102051	5	93.944
S05_41138637	5	41138637	ID=Ciclev10000483m.g	41138186	41140305	5	93.944
S05_41844061	5	41844061	ID=Ciclev10001935m.g	41842466	41844878	5	96.309
S05_41819756	5	41819756	ID=Ciclev10000087m.g	41811142	41820743	5	96.309
S05_41883046	5	41883046	ID=Ciclev10001255m.g	41881297	41883386	5	97.884
S05_41881666	5	41881666	ID=Ciclev10001255m.g	41881297	41883386	5	97.885
S05_42187033	5	42187033	N	N	N	5	97.885
S05_42317996	5	42317996	ID=Ciclev10001166m.g	42314434	42319779	5	100.733
S05_42635195	5	42635195	ID=Ciclev10001106m.g	42634964	42636368	5	102.63
S05_42620103	5	42620103	ID=Ciclev10000330m.g	42618466	42624771	5	102.63
S05_42648887	5	42648887	ID=Ciclev10002509m.g	42648257	42649414	5	102.63
S05_42679565	5	42679565	ID=Ciclev10001235m.g	42678401	42682366	5	103.42
S05_43178142	5	43178142	N	N	N	5	107.367
S05_43169396	5	43169396	ID=Ciclev10003766m.g	43160578	43169698	5	107.367
S05_43076143	5	43076143	ID=Ciclev10003384m.g	43076053	43077027	5	109.021
S08_16592679	8	16592679	ID=Ciclev10028864m.g	16590555	16594539	6	0
S08_16467092	8	16467092	ID=Ciclev10027858m.g	16466827	16472372	6	0
S06_1120634	6	1120634	ID=Ciclev10012076m.g	1117497	1122095	6	0.841
S06_500497	6	500497	N	N	N	6	2.471
S06_210422	6	210422	N	N	N	6	4.101
S06_123223	6	123223	N	N	N	6	4.101
S06_9325393	6	9325393	ID=Ciclev10012372m.g	9323672	9326608	6	4.101
S06_7606870	6	7606870	N	N	N	6	4.101
S06_107108	6	107108	N	N	N	6	4.101
S06_9297342	6	9297342	ID=Ciclev10013851m.g	9294116	9298147	6	4.101
S06_8268153	6	8268153	N	N	N	6	8.046
S06_8283200	6	8283200	ID=Ciclev10011737m.g	8281831	8285987	6	8.046
S06_8233645	6	8233645	N	N	N	6	8.046
S03_38848049	3	38848049	N	N	N	6	8.046
S06_9599182	6	9599182	ID=Ciclev10013664m.g	9598143	9599682	6	9.622
S06_7800610	6	7800610	ID=Ciclev10012397m.g	7799874	7806411	6	9.622
S06_2381386	6	2381386	N	N	N	6	9.622
S06_6267121	6	6267121	ID=Ciclev10011809m.g	6265278	6272266	6	9.622
S06_6173266	6	6173266	ID=Ciclev10013854m.g	6169150	6175924	6	9.622
S06_6173561	6	6173561	ID=Ciclev10013854m.g	6169150	6175924	6	9.622
S06_6304047	6	6304047	ID=Ciclev10011125m.g	6297330	6307745	6	9.622
S06_6440163	6	6440163	ID=Ciclev10013740m.g	6438431	6440459	6	9.622
S06_11102960	6	11102960	ID=Ciclev10012548m.g	11100647	11103340	6	11.986
S06_10786174	6	10786174	ID=Ciclev10012484m.g	10785024	10788727	6	11.986
S06_12026302	6	12026302	N	N	N	6	12.774
S06_12026065	6	12026065	N	N	N	6	12.774
S06_11938528	6	11938528	ID=Ciclev10011108m.g	11932384	11940795	6	12.774
S06_12026959	6	12026959	N	N	N	6	12.774
S06_12704975	6	12704975	ID=Ciclev10011951m.g	12700076	12705209	6	15.929
S06_12792234	6	12792234	ID=Ciclev10012329m.g	12790762	12792391	6	15.929
S06_12911053	6	12911053	ID=Ciclev10013887m.g	12909848	12911223	6	16.718
S06_13306223	6	13306223	ID=Ciclev10011060m.g	13305253	13310801	6	18.293
S06_13444313	6	13444313	ID=Ciclev10013572m.g	13444058	13444441	6	18.293
S06_13628841	6	13628841	ID=Ciclev10013390m.g	13626638	13628971	6	18.293
S06_13498766	6	13498766	ID=Ciclev10012849m.g	13498177	13501847	6	18.293
S06_13371589	6	13371589	ID=Ciclev10011092m.g	13371258	13375494	6	18.293
S06_13809460	6	13809460	ID=Ciclev10013610m.g	13801326	13813889	6	19.869
S06_13755740	6	13755740	ID=Ciclev10011247m.g	13751073	13756217	6	19.869
S06_13715786	6	13715786	ID=Ciclev10011803m.g	13714432	13719318	6	19.869
S06_14482853	6	14482853	ID=Ciclev10012735m.g	14482285	14485541	6	21.179
S06_14825503	6	14825503	N	N	N	6	23.817
S06_14814528	6	14814528	ID=Ciclev10011176m.g	14811691	14821352	6	23.817
S06_14922228	6	14922228	N	N	N	6	23.817
S06_15372240	6	15372240	N	N	N	6	26.181
S06_15272645	6	15272645	N	N	N	6	26.181
S06_15216138	6	15216138	ID=Ciclev10011305m.g	15214969	15222324	6	26.181
S06_15265567	6	15265567	ID=Ciclev10010992m.g	15262113	15265789	6	26.575
S06_15423589	6	15423589	N	N	N	6	26.969
S06_16153623	6	16153623	N	N	N	6	26.969
S06_16153832	6	16153832	N	N	N	6	26.969
S06_16235415	6	16235415	ID=Ciclev10013484m.g	16233113	16238819	6	27.757
S06_16407792	6	16407792	ID=Ciclev10010921m.g	16397333	16408769	6	29.333
S06_16422540	6	16422540	ID=Ciclev10013453m.g	16421924	16423174	6	29.333
S06_16688149	6	16688149	ID=Ciclev10011094m.g	16688099	16691244	6	29.727
S06_16872896	6	16872896	ID=Ciclev10010950m.g	16871274	16876833	6	30.121
S06_16615642	6	16615642	ID=Ciclev10011985m.g	16614757	16619472	6	30.121
S06_16852218	6	16852218	ID=Ciclev10013651m.g	16851372	16853293	6	30.121
S06_16838433	6	16838433	ID=Ciclev10010996m.g	16836845	16842068	6	30.121
S06_16916966	6	16916966	N	N	N	6	30.121
S06_16673997	6	16673997	ID=Ciclev10010971m.g	16665984	16677141	6	30.121
S06_16894107	6	16894107	ID=Ciclev10013451m.g	16893383	16896109	6	30.121
S06_16569755	6	16569755	ID=Ciclev10011419m.g	16565348	16571884	6	30.121
S06_16715751	6	16715751	ID=Ciclev10011130m.g	16712914	16716984	6	30.121
S06_16668373	6	16668373	ID=Ciclev10010971m.g	16665984	16677141	6	30.121
S06_16497567	6	16497567	ID=Ciclev10011806m.g	16496808	16498396	6	30.121
S06_16848043	6	16848043	ID=Ciclev10011045m.g	16846742	16850643	6	30.121
S06_17195847	6	17195847	ID=Ciclev10011082m.g	17191428	17199820	6	32.485
S06_17371021	6	17371021	ID=Ciclev10011760m.g	17369083	17372883	6	32.485
S06_17305286	6	17305286	ID=Ciclev10010918m.g	17294106	17306487	6	32.485
S06_17295837	6	17295837	ID=Ciclev10010918m.g	17294106	17306487	6	32.485
S06_17172985	6	17172985	ID=Ciclev10013769m.g	17172731	17174271	6	32.485
S06_17394346	6	17394346	ID=Ciclev10011064m.g	17390301	17397130	6	32.485
S06_17194712	6	17194712	ID=Ciclev10011082m.g	17191428	17199820	6	32.485
S06_17391848	6	17391848	ID=Ciclev10011064m.g	17390301	17397130	6	33.273
S06_17681944	6	17681944	ID=Ciclev10010927m.g	17678075	17686312	6	34.062
S06_17690759	6	17690759	N	N	N	6	34.062
S06_17857285	6	17857285	N	N	N	6	34.062
S06_17837547	6	17837547	ID=Ciclev10012066m.g	17837516	17839197	6	34.062
S06_18166337	6	18166337	ID=Ciclev10012580m.g	18165824	18166981	6	34.062
S06_18727562	6	18727562	ID=Ciclev10011385m.g	18726197	18730460	6	34.455
S06_18503058	6	18503058	ID=Ciclev10011066m.g	18500225	18504827	6	34.849
S06_18502073	6	18502073	ID=Ciclev10011066m.g	18500225	18504827	6	34.849
S06_18323582	6	18323582	ID=Ciclev10013436m.g	18323066	18326719	6	34.849
S06_18396937	6	18396937	ID=Ciclev10010914m.g	18395420	18403183	6	34.849
S06_18728166	6	18728166	ID=Ciclev10011385m.g	18726197	18730460	6	34.849
S06_18261274	6	18261274	N	N	N	6	34.849
S06_18510107	6	18510107	N	N	N	6	34.849
S02_34742686	2	34742686	N	N	N	6	38.007
S06_18997881	6	18997881	ID=Ciclev10013741m.g	18996424	18999667	6	39.587
S06_19058190	6	19058190	ID=Ciclev10011263m.g	19055518	19058726	6	39.587
S06_19135078	6	19135078	N	N	N	6	41.162
S06_19318817	6	19318817	ID=Ciclev10012758m.g	19316502	19319914	6	45.107
S06_19469007	6	19469007	N	N	N	6	45.107
S06_19379259	6	19379259	ID=Ciclev10011048m.g	19376616	19381536	6	45.107
S06_19453770	6	19453770	ID=Ciclev10012835m.g	19452212	19453963	6	45.107
S06_19449410	6	19449410	ID=Ciclev10013408m.g	19447998	19449464	6	45.107
S06_19476515	6	19476515	ID=Ciclev10011190m.g	19473171	19479023	6	45.107
S06_19518226	6	19518226	ID=Ciclev10013690m.g	19518149	19518937	6	45.896
S06_19703239	6	19703239	ID=Ciclev10011109m.g	19699520	19703543	6	49.842
S06_19712094	6	19712094	ID=Ciclev10013007m.g	19709883	19714583	6	49.842
S06_19722643	6	19722643	ID=Ciclev10013876m.g	19722525	19723865	6	49.842
S06_19791692	6	19791692	ID=Ciclev10010887m.g	19789301	19804485	6	51.417
S06_19844633	6	19844633	ID=Ciclev10011201m.g	19840881	19845215	6	52.205
S06_19900440	6	19900440	ID=Ciclev10010999m.g	19900235	19904192	6	52.993
S06_19938594	6	19938594	ID=Ciclev10011277m.g	19937890	19942725	6	52.993
S06_19932360	6	19932360	N	N	N	6	52.993
S06_19939395	6	19939395	ID=Ciclev10011277m.g	19937890	19942725	6	52.993
S06_20037008	6	20037008	N	N	N	6	54.568
S06_20132134	6	20132134	ID=Ciclev10012455m.g	20131174	20132496	6	55.357
S06_20258409	6	20258409	ID=Ciclev10011021m.g	20253160	20264672	6	56.145
S06_20330187	6	20330187	ID=Ciclev10013083m.g	20329967	20331878	6	56.933
S06_20527315	6	20527315	ID=Ciclev10012077m.g	20524745	20531611	6	57.721
S06_20536393	6	20536393	ID=Ciclev10013431m.g	20535344	20539657	6	57.721
S06_20545195	6	20545195	ID=Ciclev10011609m.g	20541096	20546049	6	57.721
S06_20657826	6	20657826	ID=Ciclev10012247m.g	20655671	20659398	6	58.775
S06_20696130	6	20696130	ID=Ciclev10012119m.g	20694918	20698663	6	59.829
S06_20744337	6	20744337	ID=Ciclev10013808m.g	20744069	20744947	6	60.88
S06_20881166	6	20881166	ID=Ciclev10010902m.g	20876277	20883375	6	60.88
S06_21108287	6	21108287	ID=Ciclev10010892m.g	21099715	21111518	6	63.244
S06_21037208	6	21037208	ID=Ciclev10012049m.g	21035910	21038368	6	63.244
S06_21184651	6	21184651	ID=Ciclev10011435m.g	21182617	21185511	6	64.82
S06_21184253	6	21184253	ID=Ciclev10011435m.g	21182617	21185511	6	64.82
S06_21394190	6	21394190	ID=Ciclev10011841m.g	21390477	21396087	6	66.395
S06_21295798	6	21295798	ID=Ciclev10010940m.g	21290966	21300106	6	66.395
S06_21398953	6	21398953	ID=Ciclev10011537m.g	21398292	21401373	6	66.395
S06_21481949	6	21481949	ID=Ciclev10011065m.g	21480162	21488681	6	67.183
S06_21554634	6	21554634	ID=Ciclev10012153m.g	21554200	21556921	6	67.971
S06_21879901	6	21879901	ID=Ciclev10011292m.g	21878311	21883782	6	67.971
S06_21782278	6	21782278	ID=Ciclev10012747m.g	21782044	21783120	6	67.971
S06_21666451	6	21666451	ID=Ciclev10013873m.g	21665845	21666600	6	67.971
S06_21902369	6	21902369	ID=Ciclev10010993m.g	21898330	21902563	6	67.971
S06_21786459	6	21786459	ID=Ciclev10013336m.g	21786179	21786820	6	67.971
S06_22041201	6	22041201	ID=Ciclev10011695m.g	22039491	22042363	6	69.547
S06_22119955	6	22119955	ID=Ciclev10011666m.g	22117550	22123151	6	69.547
S06_22095291	6	22095291	ID=Ciclev10012626m.g	22095197	22096556	6	69.547
S06_22363895	6	22363895	ID=Ciclev10011787m.g	22360104	22364856	6	71.122
S06_22368444	6	22368444	ID=Ciclev10010965m.g	22368271	22375518	6	71.122
S06_22525885	6	22525885	ID=Ciclev10011546m.g	22523213	22529556	6	71.122
S06_22647367	6	22647367	ID=Ciclev10012086m.g	22644644	22651260	6	71.91
S06_22743945	6	22743945	N	N	N	6	71.91
S06_22933646	6	22933646	ID=Ciclev10011483m.g	22933479	22936068	6	72.697
S06_23326238	6	23326238	ID=Ciclev10013040m.g	23325024	23326443	6	72.697
S06_23068715	6	23068715	ID=Ciclev10011430m.g	23066384	23072168	6	72.697
S06_23291588	6	23291588	ID=Ciclev10011943m.g	23290588	23296030	6	72.697
S06_23330314	6	23330314	ID=Ciclev10011658m.g	23326836	23331134	6	72.697
S06_23619027	6	23619027	ID=Ciclev10013175m.g	23618758	23619373	6	73.485
S06_23579323	6	23579323	ID=Ciclev10011302m.g	23579128	23582757	6	73.485
S06_24166927	6	24166927	ID=Ciclev10011111m.g	24165666	24169476	6	75.06
S06_23753028	6	23753028	ID=Ciclev10011152m.g	23748847	23755143	6	75.06
S06_24126834	6	24126834	ID=Ciclev10010888m.g	24114252	24127929	6	75.06
S06_23898057	6	23898057	ID=Ciclev10011098m.g	23892907	23899830	6	75.06
S06_24322426	6	24322426	ID=Ciclev10010936m.g	24321997	24326808	6	75.06
S06_24383771	6	24383771	ID=Ciclev10012224m.g	24382560	24385222	6	75.06
S06_24486413	6	24486413	ID=Ciclev10011000m.g	24483901	24490316	6	75.06
S06_24147675	6	24147675	ID=Ciclev10010995m.g	24146486	24154259	6	75.06
S06_24739661	6	24739661	ID=Ciclev10011009m.g	24734911	24739850	6	75.06
S06_23925361	6	23925361	ID=Ciclev10010885m.g	23916876	23939827	6	75.06
S06_24510445	6	24510445	N	N	N	6	75.06
S06_24913701	6	24913701	ID=Ciclev10013454m.g	24913375	24914177	6	75.06
S06_25041433	6	25041433	ID=Ciclev10011680m.g	25039479	25045011	6	76.635
S06_25467121	6	25467121	ID=Ciclev10013137m.g	25467117	25468235	6	76.635
S06_25408037	6	25408037	ID=Ciclev10013686m.g	25407004	25408556	6	76.635
S06_25135960	6	25135960	ID=Ciclev10010904m.g	25134065	25139428	6	76.635
S06_25272667	6	25272667	ID=Ciclev10010932m.g	25270283	25275687	6	76.635
S06_25106642	6	25106642	ID=Ciclev10012222m.g	25105269	25107158	6	76.635
S06_25320465	6	25320465	N	N	N	6	76.635
S06_25284508	6	25284508	ID=Ciclev10011308m.g	25282912	25285464	6	76.635
S06_25205340	6	25205340	ID=Ciclev10012958m.g	25204190	25206601	6	76.635
S06_25225315	6	25225315	ID=Ciclev10011242m.g	25225201	25228665	6	76.635
S07_849949	7	849949	ID=Ciclev10025594m.g	849489	854913	7	0
S07_869201	7	869201	ID=Ciclev10025759m.g	866845	870030	7	0
S07_629485	7	629485	ID=Ciclev10025634m.g	628943	635238	7	0
S07_661850	7	661850	N	N	N	7	0
S07_540443	7	540443	ID=Ciclev10024840m.g	539113	545474	7	0
S07_447920	7	447920	ID=Ciclev10027001m.g	443591	448394	7	0
S07_400380	7	400380	ID=Ciclev10026997m.g	399185	405848	7	0.788
S07_399632	7	399632	ID=Ciclev10026997m.g	399185	405848	7	0.788
S07_379645	7	379645	N	N	N	7	0.788
S07_274736	7	274736	ID=Ciclev10025215m.g	273451	278808	7	0.788
S07_269388	7	269388	ID=Ciclev10025904m.g	268529	270448	7	0.788
S07_1296543	7	1296543	ID=Ciclev10025903m.g	1295839	1297378	7	2.363
S07_1296255	7	1296255	ID=Ciclev10025903m.g	1295839	1297378	7	2.363
S07_1180884	7	1180884	ID=Ciclev10024677m.g	1180019	1202408	7	2.363
S07_1349132	7	1349132	ID=Ciclev10027500m.g	1348303	1351182	7	2.363
S07_1210610	7	1210610	ID=Ciclev10025931m.g	1207141	1210820	7	2.363
S07_997847	7	997847	ID=Ciclev10025251m.g	995485	1000767	7	2.363
S07_1369122	7	1369122	ID=Ciclev10024791m.g	1369084	1375811	7	4.727
S07_1717073	7	1717073	ID=Ciclev10025905m.g	1714251	1717280	7	4.727
S07_1696644	7	1696644	ID=Ciclev10025108m.g	1695502	1698071	7	4.727
S07_1820554	7	1820554	ID=Ciclev10025352m.g	1820470	1822053	7	5.515
S07_1808634	7	1808634	ID=Ciclev10025723m.g	1805026	1808859	7	5.729
S07_1977765	7	1977765	ID=Ciclev10024776m.g	1976184	1984531	7	6.302
S07_1843660	7	1843660	ID=Ciclev10026346m.g	1840332	1844090	7	6.302
S07_1875032	7	1875032	ID=Ciclev10025287m.g	1874573	1876984	7	6.302
S07_1852533	7	1852533	ID=Ciclev10024944m.g	1851370	1855115	7	6.302
S07_2028421	7	2028421	N	N	N	7	6.302
S07_2424137	7	2424137	N	N	N	7	7.88
S07_2715030	7	2715030	ID=Ciclev10025487m.g	2713510	2717859	7	9.458
S07_2833042	7	2833042	ID=Ciclev10025912m.g	2832675	2834027	7	9.458
S07_2887369	7	2887369	N	N	N	7	10.246
S07_3038438	7	3038438	ID=Ciclev10025861m.g	3038259	3041881	7	11.823
S07_3072757	7	3072757	N	N	N	7	11.823
S07_3087106	7	3087106	N	N	N	7	11.823
S07_3211330	7	3211330	N	N	N	7	12.615
S07_3293811	7	3293811	ID=Ciclev10024929m.g	3292993	3295657	7	14.987
S07_3447356	7	3447356	ID=Ciclev10025109m.g	3446799	3451586	7	16.567
S07_3451546	7	3451546	ID=Ciclev10025109m.g	3446799	3451586	7	16.567
S07_3581871	7	3581871	ID=Ciclev10025539m.g	3578163	3583653	7	17.355
S07_3560858	7	3560858	ID=Ciclev10025401m.g	3560794	3565200	7	17.355
S07_3859184	7	3859184	ID=Ciclev10024760m.g	3850637	3863142	7	23.303
S07_4188224	7	4188224	ID=Ciclev10026573m.g	4187099	4190237	7	25.258
S07_4187806	7	4187806	ID=Ciclev10026573m.g	4187099	4190237	7	25.258
S07_4361780	7	4361780	ID=Ciclev10026314m.g	4361460	4364308	7	27.622
S07_4433027	7	4433027	ID=Ciclev10025205m.g	4429589	4436363	7	27.622
S07_4703944	7	4703944	ID=Ciclev10025536m.g	4701796	4706997	7	29.986
S07_5027295	7	5027295	ID=Ciclev10024788m.g	5020270	5031413	7	29.986
S07_4589575	7	4589575	ID=Ciclev10025588m.g	4587902	4590419	7	29.986
S07_4581938	7	4581938	ID=Ciclev10025260m.g	4581061	4584634	7	30.773
S07_5410789	7	5410789	ID=Ciclev10027273m.g	5406806	5411994	7	31.562
S07_5441899	7	5441899	ID=Ciclev10024688m.g	5439778	5446884	7	31.562
S07_5442652	7	5442652	ID=Ciclev10024688m.g	5439778	5446884	7	31.562
S07_5145442	7	5145442	ID=Ciclev10024755m.g	5144668	5148251	7	31.562
S07_5533450	7	5533450	N	N	N	7	36.3
S07_5709351	7	5709351	ID=Ciclev10025496m.g	5703011	5709503	7	36.3
S07_5708921	7	5708921	ID=Ciclev10025496m.g	5703011	5709503	7	36.3
S07_5854517	7	5854517	ID=Ciclev10024761m.g	5844355	5856879	7	36.3
S07_6077191	7	6077191	ID=Ciclev10026335m.g	6073756	6077566	7	41.835
S07_6245738	7	6245738	N	N	N	7	41.835
S07_6349210	7	6349210	ID=Ciclev10024705m.g	6345752	6352245	7	41.835
S07_6391381	7	6391381	ID=Ciclev10026213m.g	6388671	6392102	7	41.835
S07_5981298	7	5981298	ID=Ciclev10025061m.g	5970614	5982576	7	41.835
S07_6318895	7	6318895	ID=Ciclev10026744m.g	6317444	6319715	7	41.835
S07_6650019	7	6650019	ID=Ciclev10024908m.g	6647525	6655916	7	45.78
S07_6649629	7	6649629	ID=Ciclev10024908m.g	6647525	6655916	7	45.78
S07_7056344	7	7056344	ID=Ciclev10026498m.g	7055519	7056440	7	45.78
S07_6905350	7	6905350	ID=Ciclev10025070m.g	6904614	6910505	7	45.78
S07_7039310	7	7039310	ID=Ciclev10025234m.g	7038919	7044450	7	45.78
S07_6873051	7	6873051	ID=Ciclev10026319m.g	6872666	6877291	7	45.78
S07_6863759	7	6863759	ID=Ciclev10024676m.g	6834676	6869279	7	45.78
S07_7138169	7	7138169	ID=Ciclev10027413m.g	7136554	7138237	7	45.78
S07_7193228	7	7193228	N	N	N	7	46.57
S07_7352550	7	7352550	ID=Ciclev10026090m.g	7351568	7354830	7	48.937
S07_7898626	7	7898626	ID=Ciclev10025232m.g	7898245	7901186	7	48.937
S07_7656529	7	7656529	N	N	N	7	48.937
S07_7845855	7	7845855	N	N	N	7	48.937
S07_7827254	7	7827254	ID=Ciclev10024934m.g	7826603	7829404	7	48.937
S07_7362158	7	7362158	ID=Ciclev10027466m.g	7362010	7362279	7	48.937
S07_7708678	7	7708678	ID=Ciclev10026366m.g	7707534	7711360	7	48.937
S07_7828687	7	7828687	ID=Ciclev10024934m.g	7826603	7829404	7	48.937
S07_8138288	7	8138288	N	N	N	7	50.513
S07_8511919	7	8511919	ID=Ciclev10024891m.g	8508837	8516904	7	50.513
S07_8164150	7	8164150	ID=Ciclev10026154m.g	8161016	8164910	7	50.513
S07_8567659	7	8567659	ID=Ciclev10026016m.g	8566486	8570170	7	50.513
S07_8507744	7	8507744	ID=Ciclev10026283m.g	8506091	8508795	7	50.513
S07_8211689	7	8211689	ID=Ciclev10025938m.g	8210741	8212523	7	50.513
S07_7945044	7	7945044	ID=Ciclev10026383m.g	7941240	7945523	7	50.513
S07_8622771	7	8622771	ID=Ciclev10025165m.g	8616534	8625549	7	50.513
S07_8515775	7	8515775	ID=Ciclev10024891m.g	8508837	8516904	7	50.513
S07_8640035	7	8640035	ID=Ciclev10027587m.g	8639642	8640373	7	50.513
S07_8764211	7	8764211	ID=Ciclev10025189m.g	8763667	8766821	7	51.3
S07_8858249	7	8858249	ID=Ciclev10024803m.g	8856683	8863960	7	52.877
S07_9246643	7	9246643	N	N	N	7	54.452
S07_9358393	7	9358393	N	N	N	7	55.24
S04_5203646	4	5203646	N	N	N	7	55.24
S07_10393570	7	10393570	ID=Ciclev10024714m.g	10391901	10401172	7	55.24
S07_9953166	7	9953166	ID=Ciclev10024839m.g	9949385	9961255	7	55.24
S07_10812716	7	10812716	ID=Ciclev10025131m.g	10810163	10816510	7	55.24
S07_11075248	7	11075248	N	N	N	7	55.24
S07_9958608	7	9958608	ID=Ciclev10024839m.g	9949385	9961255	7	55.24
S07_11045541	7	11045541	N	N	N	7	55.24
S07_10290193	7	10290193	N	N	N	7	55.24
S07_10357350	7	10357350	ID=Ciclev10027430m.g	10356824	10364023	7	55.24
S07_10977804	7	10977804	ID=Ciclev10027590m.g	10976436	10979000	7	55.24
S07_10758251	7	10758251	ID=Ciclev10027596m.g	10756096	10758741	7	55.24
S07_11145548	7	11145548	N	N	N	7	56.816
S07_11124067	7	11124067	ID=Ciclev10024942m.g	11123795	11126263	7	56.816
S07_11634792	7	11634792	ID=Ciclev10025458m.g	11632512	11637032	7	58.391
S07_12321150	7	12321150	ID=Ciclev10026939m.g	12320805	12323366	7	58.391
S07_11569305	7	11569305	ID=Ciclev10024867m.g	11567905	11575213	7	58.391
S07_11586239	7	11586239	N	N	N	7	58.391
S07_11586403	7	11586403	N	N	N	7	58.391
S07_12366597	7	12366597	ID=Ciclev10025139m.g	12366448	12368657	7	58.391
S07_11606887	7	11606887	ID=Ciclev10027428m.g	11604464	11607028	7	58.391
S07_11517751	7	11517751	ID=Ciclev10026304m.g	11517497	11521001	7	58.391
S07_11570860	7	11570860	ID=Ciclev10024867m.g	11567905	11575213	7	58.391
S07_11486811	7	11486811	N	N	N	7	58.391
S07_12302985	7	12302985	N	N	N	7	58.391
S07_12907964	7	12907964	N	N	N	7	58.391
S07_13019650	7	13019650	ID=Ciclev10026606m.g	13018359	13021613	7	59.179
S07_13676721	7	13676721	N	N	N	7	63.922
S07_13891977	7	13891977	ID=Ciclev10027127m.g	13890538	13896043	7	65.502
S04_10874226	4	10874226	N	N	N	7	65.502
S07_14480739	7	14480739	N	N	N	7	66.29
S07_14775103	7	14775103	ID=Ciclev10026582m.g	14773831	14775350	7	67.077
S07_15448877	7	15448877	ID=Ciclev10027515m.g	15446269	15449214	7	71.817
S07_15592718	7	15592718	ID=Ciclev10024953m.g	15589420	15594676	7	71.817
S07_16216075	7	16216075	ID=Ciclev10025550m.g	16213381	16216569	7	74.182
S04_5052953	4	5052953	ID=Ciclev10031520m.g	5052164	5053516	7	74.182
S04_5049873	4	5049873	ID=Ciclev10031528m.g	5049340	5050811	7	74.182
S07_16203207	7	16203207	ID=Ciclev10025825m.g	16201971	16207283	7	74.182
S05_12786510	5	12786510	ID=Ciclev10000015m.g	12783976	12798505	7	79.716
S05_17678920	5	17678920	ID=Ciclev10003599m.g	17678684	17679858	7	79.716
S05_17844778	5	17844778	ID=Ciclev10003987m.g	17843167	17846789	7	79.716
S05_15213707	5	15213707	N	N	N	7	79.716
S05_18135372	5	18135372	ID=Ciclev10000018m.g	18122995	18137457	7	79.716
S05_15629660	5	15629660	ID=Ciclev10000807m.g	15623324	15630017	7	79.716
S05_15188149	5	15188149	N	N	N	7	79.716
S05_18160081	5	18160081	ID=Ciclev10000740m.g	18156522	18160252	7	79.716
S05_16742898	5	16742898	N	N	N	7	79.716
SUN_104640	N	104640	N	N	N	7	79.716
SUN_345634	N	345634	N	N	N	7	79.716
S05_30311222	5	30311222	N	N	N	7	79.716
S04_5806751	4	5806751	ID=Ciclev10030470m.g	5801066	5817370	7	79.716
S05_17584563	5	17584563	ID=Ciclev10004099m.g	17583732	17584966	7	79.716
S05_18131068	5	18131068	ID=Ciclev10000018m.g	18122995	18137457	7	79.716
S07_16576753	7	16576753	ID=Ciclev10026207m.g	16575376	16577192	7	80.504
S05_18394275	5	18394275	ID=Ciclev10000834m.g	18390057	18395489	7	80.504
S05_18396551	5	18396551	ID=Ciclev10003780m.g	18396020	18396994	7	80.504
S07_16629967	7	16629967	ID=Ciclev10025084m.g	16626935	16631927	7	82.079
S07_16592679	7	16592679	ID=Ciclev10027404m.g	16592405	16594393	7	82.079
S07_17807019	7	17807019	ID=Ciclev10025253m.g	17802117	17807413	7	87.613
S07_17806404	7	17806404	ID=Ciclev10025253m.g	17802117	17807413	7	87.613
S07_17676696	7	17676696	ID=Ciclev10027405m.g	17675582	17677356	7	87.613
S07_17709903	7	17709903	N	N	N	7	87.613
S07_18343724	7	18343724	ID=Ciclev10027573m.g	18341498	18350582	7	89.188
S07_18531283	7	18531283	N	N	N	7	89.188
S07_18991152	7	18991152	ID=Ciclev10024954m.g	18990943	18994628	7	89.976
S07_18992438	7	18992438	ID=Ciclev10024954m.g	18990943	18994628	7	89.976
S07_18992590	7	18992590	ID=Ciclev10024954m.g	18990943	18994628	7	89.976
S07_19282979	7	19282979	ID=Ciclev10024947m.g	19278012	19285271	7	90.763
S07_20106759	7	20106759	ID=Ciclev10024684m.g	20100622	20110026	7	90.763
S07_19826258	7	19826258	N	N	N	7	90.763
S07_20108288	7	20108288	ID=Ciclev10024684m.g	20100622	20110026	7	90.763
S07_19529290	7	19529290	ID=Ciclev10027269m.g	19527537	19529733	7	90.763
S07_19528782	7	19528782	ID=Ciclev10027269m.g	19527537	19529733	7	90.763
S07_20108458	7	20108458	ID=Ciclev10024684m.g	20100622	20110026	7	90.763
S07_20214965	7	20214965	N	N	N	7	91.626
S07_20305471	7	20305471	ID=Ciclev10026247m.g	20305387	20307351	7	92.543
S08_288864	8	288864	ID=Ciclev10028003m.g	286660	289583	8	0
S08_260591	8	260591	ID=Ciclev10030120m.g	250096	262873	8	0
S08_436802	8	436802	N	N	N	8	0
S08_536865	8	536865	ID=Ciclev10028131m.g	535359	537471	8	0.806
S08_669342	8	669342	ID=Ciclev10030419m.g	668198	670400	8	0.806
S08_661135	8	661135	ID=Ciclev10028731m.g	660610	662459	8	0.806
S08_858866	8	858866	ID=Ciclev10028550m.g	858225	860422	8	1.202
S08_719557	8	719557	ID=Ciclev10028158m.g	717282	721441	8	1.597
S08_863886	8	863886	ID=Ciclev10028313m.g	861284	864282	8	1.597
S08_689300	8	689300	ID=Ciclev10028093m.g	685245	692374	8	1.597
S08_820333	8	820333	ID=Ciclev10027778m.g	812791	822376	8	1.597
S08_756022	8	756022	ID=Ciclev10028168m.g	755090	759493	8	1.597
S08_826244	8	826244	ID=Ciclev10029887m.g	824980	828423	8	1.597
S08_976081	8	976081	ID=Ciclev10028906m.g	975147	976388	8	1.597
S08_791814	8	791814	ID=Ciclev10028457m.g	789491	793183	8	1.597
S08_726507	8	726507	ID=Ciclev10028647m.g	725297	727320	8	1.597
S08_789725	8	789725	ID=Ciclev10028457m.g	789491	793183	8	1.597
S08_1113270	8	1113270	ID=Ciclev10028126m.g	1111964	1115784	8	4.018
S08_1088537	8	1088537	ID=Ciclev10027997m.g	1087408	1089792	8	4.018
S08_1151520	8	1151520	ID=Ciclev10028121m.g	1150026	1152701	8	4.813
S08_1151148	8	1151148	ID=Ciclev10028121m.g	1150026	1152701	8	4.813
S08_1165513	8	1165513	ID=Ciclev10028863m.g	1165176	1168300	8	5.207
S08_1214201	8	1214201	ID=Ciclev10029600m.g	1213737	1214457	8	5.604
S08_1177564	8	1177564	ID=Ciclev10028271m.g	1176550	1180044	8	5.604
S08_1359839	8	1359839	ID=Ciclev10028967m.g	1359784	1363806	8	6.398
S08_1233207	8	1233207	N	N	N	8	6.398
S08_1342786	8	1342786	ID=Ciclev10027852m.g	1339974	1347274	8	6.398
S08_1360064	8	1360064	ID=Ciclev10028967m.g	1359784	1363806	8	6.398
S08_1399701	8	1399701	ID=Ciclev10028503m.g	1398235	1400681	8	7.191
S08_1603299	8	1603299	N	N	N	8	7.985
S08_1605846	8	1605846	ID=Ciclev10028366m.g	1604460	1606311	8	7.985
S08_2010803	8	2010803	ID=Ciclev10027970m.g	2006039	2013723	8	12.088
S08_2057691	8	2057691	ID=Ciclev10027948m.g	2056321	2061243	8	12.088
S08_2134983	8	2134983	ID=Ciclev10028638m.g	2134223	2138606	8	12.883
S08_2270949	8	2270949	ID=Ciclev10029545m.g	2269770	2272113	8	14.486
S08_2403889	8	2403889	ID=Ciclev10029666m.g	2403492	2406922	8	14.486
S08_2413470	8	2413470	ID=Ciclev10027816m.g	2412965	2419157	8	14.486
S08_2446822	8	2446822	ID=Ciclev10027776m.g	2443426	2449622	8	15.549
S08_2463806	8	2463806	ID=Ciclev10028000m.g	2462198	2466169	8	15.549
S08_2476588	8	2476588	N	N	N	8	16.21
S08_2513832	8	2513832	ID=Ciclev10027846m.g	2511378	2514836	8	16.606
S08_2635803	8	2635803	ID=Ciclev10027853m.g	2634215	2638475	8	17.669
S08_2850211	8	2850211	ID=Ciclev10027734m.g	2848884	2853210	8	17.669
S08_2654565	8	2654565	ID=Ciclev10028086m.g	2649991	2655756	8	18.582
S08_2965197	8	2965197	N	N	N	8	19.258
S08_3498939	8	3498939	N	N	N	8	20.052
S08_3494074	8	3494074	ID=Ciclev10028454m.g	3494004	3498365	8	20.052
S08_3494251	8	3494251	ID=Ciclev10028454m.g	3494004	3498365	8	20.052
S08_3130129	8	3130129	ID=Ciclev10029362m.g	3130009	3133987	8	20.052
S08_3101194	8	3101194	N	N	N	8	20.052
S08_4141044	8	4141044	ID=Ciclev10029477m.g	4139953	4142124	8	27.694
S08_3742976	8	3742976	ID=Ciclev10029372m.g	3741962	3743056	8	27.694
S08_3998161	8	3998161	ID=Ciclev10029698m.g	3996835	3998789	8	27.694
S08_4217754	8	4217754	ID=Ciclev10027708m.g	4214781	4222282	8	29.295
S08_4461715	8	4461715	ID=Ciclev10029365m.g	4461645	4464561	8	31.716
S08_4555396	8	4555396	ID=Ciclev10029826m.g	4555222	4556238	8	31.716
S08_4873089	8	4873089	ID=Ciclev10029936m.g	4869777	4873217	8	33.316
S08_4889067	8	4889067	ID=Ciclev10027789m.g	4884241	4890575	8	33.316
S08_4969549	8	4969549	ID=Ciclev10028120m.g	4966463	4969944	8	33.316
S08_5153838	8	5153838	ID=Ciclev10028494m.g	5153413	5156195	8	34.11
S08_5317813	8	5317813	ID=Ciclev10028526m.g	5313877	5318536	8	34.11
S08_5326450	8	5326450	ID=Ciclev10028904m.g	5324792	5326835	8	34.11
S08_5599135	8	5599135	ID=Ciclev10028857m.g	5598683	5599720	8	34.905
S08_5719249	8	5719249	ID=Ciclev10029834m.g	5718913	5719431	8	37.832
S08_6946201	8	6946201	ID=Ciclev10028076m.g	6944686	6946852	8	39.763
S08_7319950	8	7319950	N	N	N	8	40.558
S08_7633961	8	7633961	N	N	N	8	40.558
S08_7634128	8	7634128	N	N	N	8	40.558
S08_7634924	8	7634924	N	N	N	8	40.558
S08_7899909	8	7899909	ID=Ciclev10030393m.g	7899376	7902959	8	43.812
S08_8009260	8	8009260	ID=Ciclev10028783m.g	8008758	8012045	8	45.414
S08_8417870	8	8417870	N	N	N	8	45.414
S08_8421027	8	8421027	N	N	N	8	45.414
S08_9164897	8	9164897	ID=Ciclev10029572m.g	9164076	9167571	8	46.208
S09_11452772	9	11452772	ID=Ciclev10004119m.g	11447903	11462053	8	46.208
S09_11271809	9	11271809	ID=Ciclev10004417m.g	11270178	11273939	8	46.208
S09_11307197	9	11307197	ID=Ciclev10004116m.g	11303974	11317752	8	46.208
S08_13476957	8	13476957	N	N	N	8	46.208
S08_12486384	8	12486384	ID=Ciclev10027826m.g	12480171	12487647	8	46.208
S08_9169370	8	9169370	N	N	N	8	46.208
S08_10272873	8	10272873	ID=Ciclev10028605m.g	10272178	10273455	8	46.208
S09_11164233	9	11164233	N	N	N	8	46.208
S09_11232610	9	11232610	ID=Ciclev10005543m.g	11232321	11235048	8	46.208
S08_13101601	8	13101601	ID=Ciclev10028465m.g	13101257	13103161	8	46.208
S09_11453215	9	11453215	ID=Ciclev10004119m.g	11447903	11462053	8	46.208
S08_17514743	8	17514743	ID=Ciclev10028433m.g	17514423	17519410	8	51.17
S08_17499774	8	17499774	ID=Ciclev10028402m.g	17498898	17505378	8	51.17
S08_17245633	8	17245633	N	N	N	8	51.17
S08_17847057	8	17847057	ID=Ciclev10027695m.g	17844742	17854467	8	51.17
S03_34938550	3	34938550	ID=Ciclev10019504m.g	34937387	34940238	8	51.17
S03_27201611	3	27201611	N	N	N	8	51.17
S03_34660275	3	34660275	ID=Ciclev10018536m.g	34655054	34665273	8	51.17
S08_17458366	8	17458366	ID=Ciclev10029972m.g	17458364	17459942	8	51.17
S08_18015470	8	18015470	ID=Ciclev10030024m.g	18014815	18016528	8	51.17
S08_18173244	8	18173244	N	N	N	8	51.964
S08_18189552	8	18189552	ID=Ciclev10028708m.g	18184922	18191230	8	51.964
S08_18903243	8	18903243	ID=Ciclev10030340m.g	18902638	18903701	8	54.384
S08_18775522	8	18775522	N	N	N	8	54.384
S05_42135528	5	42135528	ID=Ciclev10003489m.g	42135436	42136408	8	54.384
S01_26969928	1	26969928	ID=Ciclev10007330m.g	26963180	26970238	8	55.179
S08_19301126	8	19301126	N	N	N	8	55.179
S08_20271848	8	20271848	ID=Ciclev10028244m.g	20268211	20272901	8	58.436
S08_20269371	8	20269371	ID=Ciclev10028244m.g	20268211	20272901	8	58.436
S08_20481753	8	20481753	ID=Ciclev10028932m.g	20479072	20482109	8	61.693
S08_20501274	8	20501274	ID=Ciclev10028164m.g	20499094	20504304	8	62.488
S08_20839033	8	20839033	ID=Ciclev10027760m.g	20838053	20844872	8	66.593
S08_21035950	8	21035950	ID=Ciclev10027713m.g	21019347	21036698	8	66.593
S08_21302349	8	21302349	ID=Ciclev10028100m.g	21300865	21303025	8	66.593
S08_21036265	8	21036265	ID=Ciclev10027713m.g	21019347	21036698	8	66.593
S08_21342612	8	21342612	ID=Ciclev10028234m.g	21342050	21345004	8	66.593
S08_21342834	8	21342834	ID=Ciclev10028234m.g	21342050	21345004	8	67.591
S08_21659640	8	21659640	N	N	N	8	70.648
S08_21506551	8	21506551	N	N	N	8	70.648
S08_21586254	8	21586254	ID=Ciclev10030284m.g	21583148	21586298	8	70.648
S08_21929665	8	21929665	ID=Ciclev10027680m.g	21928722	21936187	8	72.656
S08_21922693	8	21922693	ID=Ciclev10029379m.g	21919215	21923184	8	72.656
S08_22059096	8	22059096	ID=Ciclev10028975m.g	22057653	22059731	8	74.665
S08_22013877	8	22013877	ID=Ciclev10030399m.g	22012203	22018223	8	74.665
S08_22178746	8	22178746	N	N	N	8	75.665
S08_22269688	8	22269688	ID=Ciclev10030028m.g	22269321	22279122	8	78.722
S08_22507360	8	22507360	ID=Ciclev10028573m.g	22505947	22510089	8	79.517
S08_22880507	8	22880507	ID=Ciclev10027867m.g	22877497	22880882	8	81.939
S08_22938945	8	22938945	ID=Ciclev10028165m.g	22936692	22940430	8	81.939
S08_23444732	8	23444732	ID=Ciclev10029517m.g	23443332	23445027	8	84.359
S08_23287202	8	23287202	ID=Ciclev10028249m.g	23286100	23288157	8	84.359
S08_23212991	8	23212991	ID=Ciclev10028607m.g	23209599	23213914	8	84.359
S08_23345134	8	23345134	N	N	N	8	84.359
S08_23203975	8	23203975	ID=Ciclev10030119m.g	23201058	23204187	8	84.359
S08_23394734	8	23394734	ID=Ciclev10027788m.g	23390337	23396319	8	84.359
S08_23112119	8	23112119	N	N	N	8	84.359
S08_23320395	8	23320395	ID=Ciclev10028392m.g	23318603	23321320	8	84.359
S08_23331109	8	23331109	ID=Ciclev10028829m.g	23329790	23331440	8	84.359
S08_23464973	8	23464973	ID=Ciclev10029152m.g	23464641	23467070	8	85.153
S08_23545087	8	23545087	ID=Ciclev10027878m.g	23544759	23550076	8	85.153
S08_23856595	8	23856595	ID=Ciclev10029047m.g	23855428	23856852	8	85.947
S08_24038907	8	24038907	N	N	N	8	85.947
S08_23944725	8	23944725	ID=Ciclev10030060m.g	23942648	23945406	8	85.947
S08_24346014	8	24346014	ID=Ciclev10028065m.g	24345533	24350242	8	85.947
S08_24068417	8	24068417	ID=Ciclev10027780m.g	24065123	24069971	8	85.947
S08_23943529	8	23943529	ID=Ciclev10030060m.g	23942648	23945406	8	85.947
S08_24485533	8	24485533	ID=Ciclev10027720m.g	24483406	24487972	8	90.813
S08_24514430	8	24514430	ID=Ciclev10029840m.g	24512740	24517606	8	91.745
S08_24608634	8	24608634	N	N	N	8	91.745
S08_24633523	8	24633523	ID=Ciclev10028741m.g	24632491	24634666	8	91.745
S08_24657881	8	24657881	N	N	N	8	93.372
S08_24701701	8	24701701	ID=Ciclev10030370m.g	24698515	24701735	8	94.179
S08_24705731	8	24705731	ID=Ciclev10027941m.g	24702275	24706747	8	94.179
S09_82389	9	82389	ID=Ciclev10006728m.g	81344	82445	9	0
S09_94199	9	94199	ID=Ciclev10004488m.g	87545	95218	9	0
S09_111538	9	111538	ID=Ciclev10006637m.g	110474	115810	9	0
S09_176493	9	176493	ID=Ciclev10007196m.g	173441	176748	9	0
S09_317784	9	317784	N	N	N	9	0.787
S09_355931	9	355931	ID=Ciclev10004217m.g	350494	358264	9	0.787
S09_351087	9	351087	ID=Ciclev10004217m.g	350494	358264	9	0.787
S09_331351	9	331351	ID=Ciclev10004126m.g	328324	340215	9	0.787
S09_338019	9	338019	ID=Ciclev10004126m.g	328324	340215	9	0.787
S09_333957	9	333957	ID=Ciclev10004126m.g	328324	340215	9	1.364
S09_534258	9	534258	ID=Ciclev10005387m.g	532817	535001	9	1.575
S09_581533	9	581533	ID=Ciclev10004408m.g	579335	585547	9	2.803
S09_754056	9	754056	ID=Ciclev10004336m.g	750423	755981	9	5.267
S09_917695	9	917695	ID=Ciclev10006766m.g	917556	918869	9	7.106
S09_1014772	9	1014772	ID=Ciclev10005421m.g	1014656	1016846	9	7.894
S09_1028196	9	1028196	ID=Ciclev10004641m.g	1027070	1029381	9	7.894
S09_1170349	9	1170349	ID=Ciclev10004989m.g	1169260	1172389	9	11.05
S09_1521177	9	1521177	ID=Ciclev10004342m.g	1515509	1523415	9	11.84
S09_1953747	9	1953747	ID=Ciclev10006317m.g	1953467	1954083	9	14.205
S09_1862618	9	1862618	N	N	N	9	14.205
S09_1642180	9	1642180	ID=Ciclev10004153m.g	1641886	1648191	9	14.205
S09_1841362	9	1841362	N	N	N	9	14.205
S09_1878313	9	1878313	N	N	N	9	14.205
S09_1768865	9	1768865	ID=Ciclev10004330m.g	1763488	1769433	9	14.205
S09_1952601	9	1952601	N	N	N	9	14.205
S09_1878565	9	1878565	N	N	N	9	14.205
S09_1766613	9	1766613	ID=Ciclev10004330m.g	1763488	1769433	9	14.205
S09_1781765	9	1781765	ID=Ciclev10004285m.g	1777767	1782090	9	14.205
S09_2220626	9	2220626	ID=Ciclev10004618m.g	2218440	2224463	9	16.571
S09_2346772	9	2346772	ID=Ciclev10005432m.g	2346484	2348396	9	18.942
S09_2421259	9	2421259	N	N	N	9	19.734
S09_2472431	9	2472431	ID=Ciclev10006837m.g	2472395	2478719	9	20.523
S09_2764156	9	2764156	N	N	N	9	20.523
S09_2501702	9	2501702	ID=Ciclev10004135m.g	2493510	2503391	9	20.523
S09_2887971	9	2887971	ID=Ciclev10005941m.g	2887552	2890750	9	20.523
S09_2586711	9	2586711	N	N	N	9	20.523
S09_2477909	9	2477909	ID=Ciclev10006837m.g	2472395	2478719	9	20.523
S09_2730913	9	2730913	ID=Ciclev10005094m.g	2727173	2731614	9	20.523
S09_2734760	9	2734760	ID=Ciclev10004660m.g	2732900	2738896	9	20.523
S09_2741191	9	2741191	N	N	N	9	20.523
S09_2729956	9	2729956	ID=Ciclev10005094m.g	2727173	2731614	9	20.523
S09_3134391	9	3134391	ID=Ciclev10006509m.g	3131006	3134438	9	20.523
S09_2764456	9	2764456	ID=Ciclev10005761m.g	2764317	2767059	9	20.523
S09_2730457	9	2730457	ID=Ciclev10005094m.g	2727173	2731614	9	20.523
S09_2972607	9	2972607	N	N	N	9	20.523
S09_2733844	9	2733844	ID=Ciclev10004660m.g	2732900	2738896	9	20.914
S09_3331867	9	3331867	ID=Ciclev10005615m.g	3331078	3332205	9	21.311
S09_3259818	9	3259818	N	N	N	9	21.311
S09_3414032	9	3414032	ID=Ciclev10004136m.g	3407760	3414934	9	22.889
S09_3729387	9	3729387	ID=Ciclev10005469m.g	3728934	3730965	9	24.468
S09_3839929	9	3839929	ID=Ciclev10005998m.g	3839533	3840449	9	25.256
S09_3857422	9	3857422	ID=Ciclev10006648m.g	3857357	3858111	9	25.256
S09_3986984	9	3986984	N	N	N	9	26.044
S09_4014021	9	4014021	ID=Ciclev10004842m.g	4010426	4014599	9	26.044
S09_4068379	9	4068379	ID=Ciclev10005444m.g	4065407	4069591	9	26.044
S09_4156992	9	4156992	ID=Ciclev10004189m.g	4149889	4158331	9	29.198
S09_4319582	9	4319582	ID=Ciclev10004616m.g	4315418	4320797	9	29.198
S09_4448834	9	4448834	ID=Ciclev10007207m.g	4448546	4449552	9	29.198
S09_4577359	9	4577359	ID=Ciclev10006701m.g	4577326	4577664	9	29.986
S09_4624963	9	4624963	ID=Ciclev10006968m.g	4624475	4627152	9	29.986
S09_4625765	9	4625765	ID=Ciclev10006968m.g	4624475	4627152	9	29.986
S09_4602447	9	4602447	N	N	N	9	29.986
S09_4612936	9	4612936	ID=Ciclev10006407m.g	4611973	4614152	9	29.986
S09_4660005	9	4660005	ID=Ciclev10007173m.g	4659891	4660139	9	29.986
S09_4624533	9	4624533	ID=Ciclev10006968m.g	4624475	4627152	9	29.986
S09_4606840	9	4606840	ID=Ciclev10007078m.g	4605637	4609344	9	29.986
S09_4612018	9	4612018	ID=Ciclev10006407m.g	4611973	4614152	9	29.986
S09_6877692	9	6877692	N	N	N	9	33.14
S09_6763820	9	6763820	ID=Ciclev10004941m.g	6761757	6765743	9	33.14
S09_6540299	9	6540299	ID=Ciclev10007034m.g	6539811	6546914	9	33.14
S09_6546747	9	6546747	ID=Ciclev10007034m.g	6539811	6546914	9	33.14
S09_6542223	9	6542223	ID=Ciclev10007034m.g	6539811	6546914	9	34.452
S09_7081833	9	7081833	ID=Ciclev10004776m.g	7080249	7086989	9	37.094
S09_7298978	9	7298978	N	N	N	9	38.672
S09_7576409	9	7576409	N	N	N	9	38.672
S09_7654646	9	7654646	ID=Ciclev10004144m.g	7653929	7671163	9	38.672
S09_7454941	9	7454941	N	N	N	9	38.672
S09_7310004	9	7310004	ID=Ciclev10006755m.g	7309757	7312287	9	38.672
S09_7604903	9	7604903	ID=Ciclev10004383m.g	7596485	7605014	9	38.672
S09_7877637	9	7877637	ID=Ciclev10006816m.g	7877592	7879425	9	38.672
S09_7524063	9	7524063	ID=Ciclev10004718m.g	7521998	7528128	9	38.672
S09_7663722	9	7663722	N	N	N	9	38.672
S09_7902160	9	7902160	N	N	N	9	38.672
S09_8490780	9	8490780	N	N	N	9	40.248
S09_9766824	9	9766824	ID=Ciclev10005905m.g	9766637	9771190	9	41.036
S09_10277268	9	10277268	N	N	N	9	41.036
S09_10442137	9	10442137	ID=Ciclev10004321m.g	10441487	10445440	9	41.036
S09_10420424	9	10420424	ID=Ciclev10006476m.g	10420187	10424438	9	41.036
S09_10100736	9	10100736	N	N	N	9	41.036
S09_14697132	9	14697132	ID=Ciclev10004255m.g	14687873	14698268	9	41.036
S09_14732813	9	14732813	ID=Ciclev10005183m.g	14732403	14737039	9	41.824
S09_14847407	9	14847407	ID=Ciclev10004559m.g	14845594	14856063	9	41.824
S09_15465399	9	15465399	ID=Ciclev10006358m.g	15464882	15466157	9	42.611
S09_15382534	9	15382534	ID=Ciclev10004226m.g	15377518	15383677	9	42.611
S09_15160435	9	15160435	ID=Ciclev10004416m.g	15158762	15163277	9	42.611
S09_15634998	9	15634998	ID=Ciclev10004268m.g	15624983	15638532	9	44.187
S09_17248047	9	17248047	N	N	N	9	44.187
S09_15760405	9	15760405	ID=Ciclev10006510m.g	15758225	15761450	9	44.187
S09_17249758	9	17249758	ID=Ciclev10004567m.g	17248554	17250729	9	44.187
S09_16069361	9	16069361	ID=Ciclev10004121m.g	16068265	16086556	9	44.187
S09_15959522	9	15959522	ID=Ciclev10004498m.g	15953832	15959870	9	44.187
S09_17271207	9	17271207	N	N	N	9	44.187
S09_15918070	9	15918070	ID=Ciclev10006793m.g	15917818	15920583	9	44.187
S09_22114569	9	22114569	ID=Ciclev10004493m.g	22110429	22114889	9	47.343
S09_22032042	9	22032042	N	N	N	9	48.132
S09_21025776	9	21025776	N	N	N	9	48.132
S09_20792378	9	20792378	ID=Ciclev10004346m.g	20791208	20796730	9	48.132
S09_21960616	9	21960616	ID=Ciclev10004681m.g	21959072	21965155	9	48.132
S09_21815407	9	21815407	N	N	N	9	48.132
S09_21625224	9	21625224	ID=Ciclev10006458m.g	21624525	21626933	9	48.132
S03_40631627	3	40631627	N	N	N	9	48.132
S09_21629557	9	21629557	ID=Ciclev10005020m.g	21629107	21634720	9	48.132
S09_21025245	9	21025245	N	N	N	9	48.132
S09_21594677	9	21594677	ID=Ciclev10005065m.g	21593473	21597037	9	48.132
S09_21960309	9	21960309	ID=Ciclev10004681m.g	21959072	21965155	9	48.132
S09_23286707	9	23286707	ID=Ciclev10006119m.g	23284410	23286770	9	49.707
S09_23428300	9	23428300	ID=Ciclev10004128m.g	23415522	23442978	9	49.707
S09_23203614	9	23203614	ID=Ciclev10005966m.g	23200354	23205342	9	49.707
S09_24659839	9	24659839	ID=Ciclev10004945m.g	24656961	24660764	9	51.283
S09_25076179	9	25076179	ID=Ciclev10004372m.g	25073693	25080376	9	51.283
S09_25136885	9	25136885	ID=Ciclev10004468m.g	25135867	25143404	9	51.283
S09_25286616	9	25286616	ID=Ciclev10004371m.g	25285258	25288376	9	52.858
S09_25397410	9	25397410	ID=Ciclev10004523m.g	25396259	25402272	9	53.646
S04_1929402	4	1929402	N	N	N	9	53.646
S09_25399573	9	25399573	ID=Ciclev10004523m.g	25396259	25402272	9	53.646
S09_25548161	9	25548161	N	N	N	9	53.646
S09_25579718	9	25579718	ID=Ciclev10004527m.g	25578971	25584480	9	53.646
S09_25681934	9	25681934	ID=Ciclev10006138m.g	25677728	25682495	9	54.434
S09_25734514	9	25734514	ID=Ciclev10005700m.g	25733961	25737217	9	55.222
S09_26580889	9	26580889	N	N	N	9	57.588
S09_26715611	9	26715611	ID=Ciclev10006670m.g	26715275	26717049	9	58.377
S09_26800459	9	26800459	ID=Ciclev10004775m.g	26799429	26802517	9	58.377
S09_26825059	9	26825059	ID=Ciclev10004861m.g	26821279	26827367	9	59.165
S09_28172372	9	28172372	ID=Ciclev10006652m.g	28171715	28173528	9	64.252
S09_28593221	9	28593221	ID=Ciclev10006586m.g	28589561	28593849	9	65.178
S09_28768368	9	28768368	ID=Ciclev10004900m.g	28767082	28768852	9	70.784
S09_29012384	9	29012384	ID=Ciclev10004124m.g	29008034	29016159	9	73.904
S09_29113173	9	29113173	N	N	N	9	75.779
S09_29096479	9	29096479	ID=Ciclev10004167m.g	29082890	29097015	9	75.779
S09_29177498	9	29177498	N	N	N	9	75.779
S09_29469001	9	29469001	ID=Ciclev10005686m.g	29465749	29470033	9	78.038
S09_29372959	9	29372959	ID=Ciclev10004833m.g	29371202	29374592	9	78.038
S09_29442037	9	29442037	ID=Ciclev10004922m.g	29440188	29442935	9	78.038
S09_29482655	9	29482655	N	N	N	9	79.164
S09_29643273	9	29643273	ID=Ciclev10006482m.g	29642212	29644446	9	81.008
S09_29563517	9	29563517	ID=Ciclev10004809m.g	29563003	29568705	9	81.008
S09_29746837	9	29746837	N	N	N	9	82.085
S09_29870851	9	29870851	ID=Ciclev10004177m.g	29863656	29873118	9	82.085
S09_29976820	9	29976820	N	N	N	9	82.085
S09_29950518	9	29950518	ID=Ciclev10005800m.g	29948087	29950884	9	82.085
S09_29737486	9	29737486	ID=Ciclev10004310m.g	29731924	29738569	9	82.085
S09_30377316	9	30377316	N	N	N	9	84.449
S09_30244763	9	30244763	ID=Ciclev10006626m.g	30244181	30246642	9	84.449
S09_30520596	9	30520596	ID=Ciclev10004905m.g	30520042	30521726	9	86.024
S09_30495869	9	30495869	ID=Ciclev10004491m.g	30495403	30500959	9	86.024
S09_30487740	9	30487740	ID=Ciclev10006104m.g	30486453	30489765	9	86.024
S09_30682534	9	30682534	ID=Ciclev10004575m.g	30676434	30683281	9	86.812
S09_30646496	9	30646496	ID=Ciclev10004208m.g	30640259	30649286	9	86.812
S09_30805435	9	30805435	ID=Ciclev10004260m.g	30803952	30807200	9	88.98
S09_30876635	9	30876635	ID=Ciclev10005306m.g	30876328	30879006	9	90.098
S09_31078816	9	31078816	ID=Ciclev10006752m.g	31078668	31079909	9	90.098

## Sheet: C. medica
SNP Marker	Scaffold	Phy. Pos.	Gene	Gene init	Gene end	LG	Sub-LG	pos. Sub-LG
S01_19869733	1	19869733	ID=Ciclev10010295m.g	19868426	19870074	1	1	0
S01_19010585	1	19010585	N	N	N	1	1	0
S01_19444171	1	19444171	ID=Ciclev10007426m.g	19443216	19446597	1	1	0
S01_20266295	1	20266295	N	N	N	1	1	0.995
S01_20176415	1	20176415	ID=Ciclev10007977m.g	20176018	20179837	1	1	0.995
S01_20683139	1	20683139	N	N	N	1	1	1.488
S01_21004256	1	21004256	ID=Ciclev10008874m.g	21003623	21007084	1	1	1.981
S01_22000696	1	22000696	N	N	N	1	1	1.981
S01_22001175	1	22001175	ID=Ciclev10007236m.g	22001138	22007828	1	1	1.981
S01_21309513	1	21309513	ID=Ciclev10008337m.g	21303244	21310677	1	1	1.981
S01_21449756	1	21449756	ID=Ciclev10008629m.g	21446506	21451689	1	1	1.981
S01_21509236	1	21509236	ID=Ciclev10007907m.g	21506751	21511900	1	1	1.981
S01_21094747	1	21094747	ID=Ciclev10010479m.g	21093195	21095452	1	1	1.981
S01_21533645	1	21533645	ID=Ciclev10008272m.g	21532563	21534472	1	1	1.981
S01_21966613	1	21966613	ID=Ciclev10007294m.g	21964189	21969517	1	1	1.981
S01_22005284	1	22005284	ID=Ciclev10007236m.g	22001138	22007828	1	1	1.981
S01_21429232	1	21429232	ID=Ciclev10008061m.g	21426286	21433920	1	1	1.981
S01_21472638	1	21472638	ID=Ciclev10007404m.g	21471415	21476261	1	1	2.227
S01_22113383	1	22113383	ID=Ciclev10009486m.g	22111808	22117031	1	1	2.473
S01_22136873	1	22136873	N	N	N	1	1	2.473
S01_22113798	1	22113798	ID=Ciclev10009486m.g	22111808	22117031	1	1	2.473
S01_22409574	1	22409574	N	N	N	1	1	2.473
S01_22110163	1	22110163	N	N	N	1	1	2.473
S01_22387247	1	22387247	ID=Ciclev10008353m.g	22386354	22389735	1	1	2.473
S01_22389341	1	22389341	ID=Ciclev10008353m.g	22386354	22389735	1	1	2.473
S01_22850901	1	22850901	ID=Ciclev10007944m.g	22847397	22852110	1	1	4.445
S01_22881879	1	22881879	N	N	N	1	1	4.445
S01_23086476	1	23086476	ID=Ciclev10009684m.g	23085510	23087429	1	1	4.445
S01_23147979	1	23147979	ID=Ciclev10007324m.g	23147214	23156453	1	1	5.431
S01_23162462	1	23162462	ID=Ciclev10010287m.g	23161981	23164851	1	1	5.535
S01_23387587	1	23387587	N	N	N	1	1	5.924
S01_23458483	1	23458483	ID=Ciclev10008218m.g	23456083	23459416	1	1	5.924
S01_23493934	1	23493934	ID=Ciclev10007227m.g	23487200	23497316	1	1	6.722
S01_23649420	1	23649420	ID=Ciclev10007701m.g	23645333	23649664	1	1	7.405
S01_23487312	1	23487312	ID=Ciclev10007227m.g	23487200	23497316	1	1	7.405
S01_23492580	1	23492580	ID=Ciclev10007227m.g	23487200	23497316	1	1	7.405
S01_23460478	1	23460478	N	N	N	1	1	7.405
S01_23533393	1	23533393	ID=Ciclev10007219m.g	23527053	23542559	1	1	7.405
S01_23537009	1	23537009	ID=Ciclev10007219m.g	23527053	23542559	1	1	7.405
S01_23708146	1	23708146	ID=Ciclev10010552m.g	23706037	23708658	1	1	7.651
S01_23743436	1	23743436	ID=Ciclev10010223m.g	23741011	23743740	1	1	7.898
S01_23708566	1	23708566	ID=Ciclev10010552m.g	23706037	23708658	1	1	7.898
S01_23701601	1	23701601	ID=Ciclev10007550m.g	23701399	23704524	1	1	7.898
S01_24262530	1	24262530	N	N	N	1	1	8.637
S01_24251222	1	24251222	ID=Ciclev10009724m.g	24248881	24251393	1	1	8.637
S08_23929062	8	23929062	N	N	N	1	1	8.744
S01_24490992	1	24490992	ID=Ciclev10009493m.g	24488744	24491397	1	1	9.376
S01_24499433	1	24499433	N	N	N	1	1	9.376
S01_24401703	1	24401703	ID=Ciclev10009634m.g	24400222	24402626	1	1	9.376
S01_24390782	1	24390782	ID=Ciclev10009135m.g	24390396	24394113	1	1	9.376
S01_24380408	1	24380408	N	N	N	1	1	9.376
S01_24381340	1	24381340	N	N	N	1	1	9.376
S01_24687892	1	24687892	N	N	N	1	1	9.868
S01_24962355	1	24962355	ID=Ciclev10007819m.g	24960580	24962726	1	1	10.361
S01_24836170	1	24836170	ID=Ciclev10007377m.g	24829793	24836678	1	1	10.361
S01_24857678	1	24857678	ID=Ciclev10010427m.g	24855288	24857733	1	1	10.361
S01_25385643	1	25385643	ID=Ciclev10008035m.g	25384529	25386604	1	1	10.361
S01_24896599	1	24896599	ID=Ciclev10008008m.g	24893716	24897647	1	1	10.361
S01_25330472	1	25330472	ID=Ciclev10010155m.g	25325245	25331925	1	1	10.361
S01_24869421	1	24869421	ID=Ciclev10008123m.g	24866281	24869688	1	1	10.361
S01_25240657	1	25240657	ID=Ciclev10008420m.g	25235929	25240774	1	1	10.361
S01_25258429	1	25258429	ID=Ciclev10008999m.g	25255758	25259340	1	1	10.361
S01_25593170	1	25593170	ID=Ciclev10009756m.g	25592494	25593617	1	1	10.854
S01_25626871	1	25626871	ID=Ciclev10010008m.g	25626610	25628366	1	1	11.347
S01_25813481	1	25813481	ID=Ciclev10007427m.g	25807712	25814164	1	1	11.347
S01_25990606	1	25990606	ID=Ciclev10007524m.g	25987803	25992258	1	1	11.347
S01_25938287	1	25938287	N	N	N	1	1	11.347
S01_25731726	1	25731726	ID=Ciclev10009446m.g	25731007	25733094	1	1	11.347
S01_26067647	1	26067647	N	N	N	1	1	11.839
S01_26553745	1	26553745	ID=Ciclev10007305m.g	26543311	26555691	1	1	11.839
S01_26048890	1	26048890	N	N	N	1	1	11.839
S01_26044403	1	26044403	N	N	N	1	1	11.839
SUN_10629529	N	10629529	N	N	N	1	1	11.839
S01_26245969	1	26245969	ID=Ciclev10008173m.g	26244009	26247997	1	1	11.839
S01_27230173	1	27230173	ID=Ciclev10009343m.g	27229293	27232045	1	1	16.287
S01_27470097	1	27470097	ID=Ciclev10007423m.g	27463643	27471296	1	1	16.287
S01_27301775	1	27301775	ID=Ciclev10009163m.g	27300417	27304668	1	1	16.287
S01_27515498	1	27515498	ID=Ciclev10009569m.g	27514737	27515607	1	1	16.287
S01_27810527	1	27810527	ID=Ciclev10008554m.g	27809482	27811561	1	1	17.274
S01_27894579	1	27894579	ID=Ciclev10010558m.g	27894316	27895500	1	1	17.768
S01_28018856	1	28018856	ID=Ciclev10008358m.g	28017397	28019706	1	1	18.261
S07_5254330	7	5254330	N	N	N	1	1	18.327
S01_28780442	1	28780442	ID=Ciclev10009009m.g	28777753	28780784	1	1	18.754
S01_28842439	1	28842439	ID=Ciclev10007581m.g	28838050	28846371	1	1	19.247
S01_28916558	1	28916558	ID=Ciclev10008517m.g	28915798	28919965	1	1	19.247
S01_28859782	1	28859782	N	N	N	1	1	19.247
S01_28868935	1	28868935	ID=Ciclev10008875m.g	28868797	28872705	1	1	19.247
S02_8022469	2	8022469	N	N	N	2	2	0
S02_8067632	2	8067632	ID=Ciclev10014772m.g	8064310	8070501	2	2	0
S02_8066493	2	8066493	ID=Ciclev10014772m.g	8064310	8070501	2	2	0
S02_8012696	2	8012696	N	N	N	2	2	0
S02_8108942	2	8108942	ID=Ciclev10017459m.g	8107991	8109028	2	2	1.696
S02_13840291	2	13840291	ID=Ciclev10015421m.g	13836742	13840427	2	2	27.635
S02_13941658	2	13941658	ID=Ciclev10014964m.g	13941409	13949243	2	2	30.397
S02_14609618	2	14609618	ID=Ciclev10017544m.g	14609236	14613657	2	2	33.851
S02_14662335	2	14662335	ID=Ciclev10014295m.g	14659708	14665608	2	2	34.962
S02_15951062	2	15951062	ID=Ciclev10015278m.g	15950081	15958056	2	2	36.071
S02_15759568	2	15759568	ID=Ciclev10015083m.g	15759169	15765725	2	2	36.071
S02_26943758	2	26943758	N	N	N	2	2	38.099
S02_26826412	2	26826412	ID=Ciclev10014689m.g	26821203	26826886	2	2	40.127
S02_26777313	2	26777313	ID=Ciclev10015223m.g	26775184	26779871	2	2	40.127
S02_26670396	2	26670396	ID=Ciclev10016402m.g	26669731	26674322	2	2	42.154
S02_25773229	2	25773229	ID=Ciclev10014999m.g	25772798	25775677	2	2	46.872
S02_27248021	2	27248021	ID=Ciclev10016265m.g	27247684	27249818	2	2	56.983
S02_27547016	2	27547016	ID=Ciclev10014686m.g	27543761	27548100	2	2	62.233
S02_27553624	2	27553624	ID=Ciclev10014850m.g	27551456	27556431	2	2	62.233
S02_27610717	2	27610717	ID=Ciclev10014623m.g	27610484	27613965	2	2	63.249
S02_27604284	2	27604284	N	N	N	2	2	63.249
S02_27837260	2	27837260	ID=Ciclev10017700m.g	27835542	27838846	2	2	64.235
S02_28022595	2	28022595	ID=Ciclev10014411m.g	28020358	28026621	2	2	67.575
S02_28122166	2	28122166	ID=Ciclev10015390m.g	28120167	28126203	2	2	68.69
S02_28238205	2	28238205	ID=Ciclev10014079m.g	28237783	28249157	2	2	71.158
S02_28684119	2	28684119	N	N	N	2	2	71.158
S02_30339630	2	30339630	ID=Ciclev10014274m.g	30339200	30343118	2	2	71.158
S02_28689292	2	28689292	ID=Ciclev10018020m.g	28689174	28689638	2	2	71.158
S02_28719952	2	28719952	N	N	N	2	2	73.415
S02_28733114	2	28733114	ID=Ciclev10014450m.g	28732941	28736344	2	2	73.979
S02_28789976	2	28789976	ID=Ciclev10017614m.g	28789950	28790210	2	2	73.979
S02_29029908	2	29029908	ID=Ciclev10014320m.g	29022433	29030724	2	2	75.104
S02_28969069	2	28969069	ID=Ciclev10014843m.g	28968668	28973736	2	2	75.104
S02_28960874	2	28960874	ID=Ciclev10016426m.g	28960363	28961103	2	2	75.104
S02_29024871	2	29024871	ID=Ciclev10014320m.g	29022433	29030724	2	2	75.612
S03_2814010	3	2814010	ID=Ciclev10019673m.g	2809302	2815125	3	3a	0
S03_2842502	3	2842502	ID=Ciclev10018471m.g	2837633	2845026	3	3a	0.805
S03_2917429	3	2917429	N	N	N	3	3a	1.545
S03_2883807	3	2883807	ID=Ciclev10024093m.g	2882371	2886879	3	3a	1.545
S03_2945527	3	2945527	ID=Ciclev10022743m.g	2945187	2945835	3	3a	2.037
S03_2953916	3	2953916	ID=Ciclev10020546m.g	2953189	2957407	3	3a	2.037
S03_2955840	3	2955840	ID=Ciclev10020546m.g	2953189	2957407	3	3a	2.037
S03_3068435	3	3068435	ID=Ciclev10019836m.g	3066960	3071658	3	3a	2.531
S03_3145950	3	3145950	ID=Ciclev10018990m.g	3145373	3149274	3	3a	3.517
S03_3203762	3	3203762	ID=Ciclev10020405m.g	3201206	3204377	3	3a	4.01
S03_3206236	3	3206236	ID=Ciclev10021322m.g	3205520	3207758	3	3a	4.01
S03_3306698	3	3306698	ID=Ciclev10019081m.g	3304275	3311799	3	3a	4.503
S03_3312375	3	3312375	N	N	N	3	3a	4.503
S03_3417239	3	3417239	ID=Ciclev10023760m.g	3415761	3419895	3	3a	4.995
S03_3504527	3	3504527	ID=Ciclev10020048m.g	3502909	3506768	3	3a	4.995
S03_3461767	3	3461767	ID=Ciclev10023962m.g	3461373	3466036	3	3a	4.995
S03_3561647	3	3561647	ID=Ciclev10019061m.g	3561268	3564592	3	3a	5.652
S03_3601055	3	3601055	ID=Ciclev10020096m.g	3599251	3602077	3	3a	6.968
S03_4001814	3	4001814	ID=Ciclev10018456m.g	3970210	4002069	3	3a	8.448
S03_4009960	3	4009960	ID=Ciclev10020570m.g	4009158	4010937	3	3a	8.448
S03_4260929	3	4260929	ID=Ciclev10021896m.g	4260126	4262819	3	3a	10.42
S03_4289494	3	4289494	ID=Ciclev10019860m.g	4286794	4290307	3	3a	10.42
S03_4355643	3	4355643	ID=Ciclev10019793m.g	4354539	4356299	3	3a	11.108
S03_4748799	3	4748799	ID=Ciclev10020980m.g	4747209	4751029	3	3a	13.875
S03_4827705	3	4827705	ID=Ciclev10020390m.g	4825129	4828999	3	3a	13.875
S03_5246603	3	5246603	N	N	N	3	3a	16.143
S03_5362061	3	5362061	ID=Ciclev10021067m.g	5360113	5362918	3	3a	19.343
S03_5423594	3	5423594	ID=Ciclev10021569m.g	5420053	5424166	3	3a	21.257
S03_5412007	3	5412007	ID=Ciclev10019663m.g	5406447	5412349	3	3a	21.823
S03_5608591	3	5608591	ID=Ciclev10021960m.g	5606601	5609366	3	3a	22.318
S03_5720819	3	5720819	N	N	N	3	3a	22.318
S03_5472660	3	5472660	ID=Ciclev10020835m.g	5470587	5474647	3	3a	22.318
S03_5603737	3	5603737	ID=Ciclev10019520m.g	5601338	5604877	3	3a	22.318
S03_5596831	3	5596831	ID=Ciclev10019519m.g	5593678	5600590	3	3a	22.318
S03_5609545	3	5609545	N	N	N	3	3a	22.318
S03_5801563	3	5801563	N	N	N	3	3a	23.057
S03_5829847	3	5829847	ID=Ciclev10022825m.g	5829459	5830556	3	3a	23.797
S03_6203367	3	6203367	ID=Ciclev10020688m.g	6202685	6205300	3	3a	26.758
S03_6267779	3	6267779	N	N	N	3	3a	26.758
S03_6261976	3	6261976	ID=Ciclev10019819m.g	6259923	6263304	3	3a	26.758
S03_6102894	3	6102894	N	N	N	3	3a	26.758
S03_6192363	3	6192363	N	N	N	3	3a	26.758
S03_6133814	3	6133814	ID=Ciclev10020471m.g	6131214	6135849	3	3a	27.251
S03_6466254	3	6466254	ID=Ciclev10019738m.g	6465380	6470794	3	3a	28.73
S03_6456825	3	6456825	ID=Ciclev10019580m.g	6454424	6457125	3	3a	28.73
S03_6534144	3	6534144	ID=Ciclev10023558m.g	6532593	6534845	3	3a	29.716
S03_6519872	3	6519872	ID=Ciclev10018976m.g	6519848	6522127	3	3a	29.716
S03_6734129	3	6734129	N	N	N	3	3a	30.492
S03_6822918	3	6822918	ID=Ciclev10023936m.g	6822420	6823169	3	3a	31.38
S03_7448852	3	7448852	ID=Ciclev10024248m.g	7447998	7449113	3	3a	36.637
S03_7455477	3	7455477	ID=Ciclev10019755m.g	7451805	7455910	3	3a	36.637
S03_7514875	3	7514875	ID=Ciclev10019534m.g	7511645	7516994	3	3a	37.13
S03_7623023	3	7623023	ID=Ciclev10019121m.g	7622031	7626079	3	3a	39.102
S03_7780335	3	7780335	N	N	N	3	3a	40.581
S03_7772556	3	7772556	ID=Ciclev10020317m.g	7772092	7775118	3	3a	40.581
S03_7734087	3	7734087	ID=Ciclev10018469m.g	7732675	7742996	3	3a	40.581
S03_7834352	3	7834352	ID=Ciclev10019101m.g	7823759	7834649	3	3a	40.581
S03_7733155	3	7733155	ID=Ciclev10018469m.g	7732675	7742996	3	3a	40.825
S03_7738488	3	7738488	ID=Ciclev10018469m.g	7732675	7742996	3	3a	41.075
S03_9330510	3	9330510	ID=Ciclev10021342m.g	9330368	9331940	3	3a	45.522
S03_9082084	3	9082084	ID=Ciclev10019188m.g	9080655	9086013	3	3a	45.522
S03_10034483	3	10034483	ID=Ciclev10018856m.g	10029257	10039415	3	3a	47.989
S03_10121483	3	10121483	N	N	N	3	3a	48.482
S03_10123324	3	10123324	ID=Ciclev10018876m.g	10121822	10124752	3	3a	48.482
S03_33990579	3	33990579	ID=Ciclev10018545m.g	33990064	33999397	3	3a	50.95
S03_33687304	3	33687304	ID=Ciclev10019975m.g	33683417	33687458	3	3a	52.928
S03_33162520	3	33162520	N	N	N	3	3a	54.411
S03_33159144	3	33159144	ID=Ciclev10019496m.g	33154214	33159595	3	3a	54.411
S03_33157431	3	33157431	ID=Ciclev10019496m.g	33154214	33159595	3	3a	54.411
S03_33159330	3	33159330	ID=Ciclev10023223m.g	33159306	33159959	3	3a	54.411
S03_33017090	3	33017090	N	N	N	3	3a	54.411
S03_31158225	3	31158225	N	N	N	3	3a	54.411
S03_33158395	3	33158395	ID=Ciclev10019496m.g	33154214	33159595	3	3a	54.411
S03_32816939	3	32816939	N	N	N	3	3a	54.411
S03_29559532	3	29559532	ID=Ciclev10018666m.g	29551633	29562037	3	3a	56.52
S03_11399695	3	11399695	ID=Ciclev10019376m.g	11399185	11403123	3	3a	59.344
S03_11420845	3	11420845	ID=Ciclev10022148m.g	11418162	11423840	3	3a	59.837
S03_11663205	3	11663205	ID=Ciclev10020388m.g	11660538	11664557	3	3a	61.564
S03_16436660	3	16436660	ID=Ciclev10018592m.g	16427978	16437545	3	3a	63.291
S03_15952274	3	15952274	ID=Ciclev10024520m.g	15950729	15954114	3	3a	63.291
S03_17511114	3	17511114	N	N	N	3	3a	63.291
S03_16735568	3	16735568	ID=Ciclev10021207m.g	16732452	16739154	3	3a	63.784
S03_18827631	3	18827631	ID=Ciclev10021039m.g	18826020	18831201	3	3a	64.769
S03_19253423	3	19253423	ID=Ciclev10019173m.g	19253240	19255491	3	3a	64.769
S03_18929479	3	18929479	ID=Ciclev10021568m.g	18925719	18929979	3	3a	65.014
S03_20664908	3	20664908	ID=Ciclev10023974m.g	20664769	20670970	3	3a	65.262
S03_19402017	3	19402017	ID=Ciclev10024509m.g	19401306	19403096	3	3a	65.262
S03_20719628	3	20719628	N	N	N	3	3a	65.262
S03_20778969	3	20778969	ID=Ciclev10022055m.g	20776397	20779125	3	3a	65.755
S03_20819293	3	20819293	N	N	N	3	3a	65.755
S03_20780814	3	20780814	ID=Ciclev10019916m.g	20779570	20781825	3	3a	65.755
S03_20892442	3	20892442	ID=Ciclev10020855m.g	20890248	20896717	3	3a	65.755
S03_21448976	3	21448976	ID=Ciclev10024297m.g	21446526	21450738	3	3a	66.247
S03_21666399	3	21666399	N	N	N	3	3a	66.247
S01_28059685	1	28059685	N	N	N	3	3a	66.247
S03_21871891	3	21871891	N	N	N	3	3a	66.247
S09_14870654	9	14870654	N	N	N	3	3a	66.247
S03_21876918	3	21876918	ID=Ciclev10024215m.g	21873838	21877022	3	3a	66.247
S03_21814605	3	21814605	ID=Ciclev10024358m.g	21814052	21815034	3	3a	66.247
S03_21814946	3	21814946	ID=Ciclev10024358m.g	21814052	21815034	3	3a	66.247
S03_22023140	3	22023140	N	N	N	3	3a	67.232
S03_23428741	3	23428741	N	N	N	3	3a	67.233
S03_22187551	3	22187551	N	N	N	3	3a	67.233
S03_23291621	3	23291621	N	N	N	3	3a	67.233
S03_23935295	3	23935295	ID=Ciclev10019116m.g	23933153	23936111	3	3a	67.233
S03_22246358	3	22246358	ID=Ciclev10024519m.g	22245050	22247068	3	3a	67.233
S03_23933788	3	23933788	ID=Ciclev10019116m.g	23933153	23936111	3	3a	67.233
S03_22204920	3	22204920	N	N	N	3	3a	67.233
S03_22024843	3	22024843	ID=Ciclev10023938m.g	22023776	22029457	3	3a	67.233
S03_22196684	3	22196684	N	N	N	3	3a	67.233
S03_49846559	3	49846559	ID=Ciclev10024592m.g	49845552	49849464	3	3b	0
S03_49874117	3	49874117	ID=Ciclev10018542m.g	49869033	49877617	3	3b	2.129
S03_49886003	3	49886003	ID=Ciclev10020473m.g	49880155	49886203	3	3b	2.129
S03_49883123	3	49883123	ID=Ciclev10020473m.g	49880155	49886203	3	3b	2.129
S03_49913810	3	49913810	ID=Ciclev10021976m.g	49912779	49915964	3	3b	2.129
S03_49841243	3	49841243	ID=Ciclev10021173m.g	49840890	49845473	3	3b	2.129
S03_49876157	3	49876157	ID=Ciclev10018542m.g	49869033	49877617	3	3b	2.129
S04_9388838	4	9388838	N	N	N	4	4	0
S04_9471362	4	9471362	ID=Ciclev10031399m.g	9470200	9473671	4	4	0
S03_8873876	3	8873876	N	N	N	4	4	0
S04_11155669	4	11155669	ID=Ciclev10031017m.g	11152391	11156901	4	4	0.498
S04_10914581	4	10914581	ID=Ciclev10032942m.g	10913139	10914792	4	4	0.498
S04_12816031	4	12816031	ID=Ciclev10032494m.g	12814563	12816786	4	4	2.086
S04_12795499	4	12795499	N	N	N	4	4	2.086
S04_12831410	4	12831410	ID=Ciclev10031009m.g	12824061	12831489	4	4	2.877
S04_14025956	4	14025956	ID=Ciclev10031005m.g	14024855	14033394	4	4	3.468
S04_14328811	4	14328811	ID=Ciclev10033814m.g	14327981	14329768	4	4	3.468
S04_13915005	4	13915005	ID=Ciclev10030863m.g	13910899	13916883	4	4	3.468
S04_13998559	4	13998559	ID=Ciclev10033858m.g	13998496	14001465	4	4	3.468
S04_14504761	4	14504761	ID=Ciclev10030559m.g	14499670	14508162	4	4	4.453
S04_14503265	4	14503265	ID=Ciclev10030559m.g	14499670	14508162	4	4	4.453
S04_14505190	4	14505190	ID=Ciclev10030559m.g	14499670	14508162	4	4	4.453
S04_14508858	4	14508858	ID=Ciclev10033882m.g	14508273	14510330	4	4	4.946
S04_14821553	4	14821553	N	N	N	4	4	4.946
S04_14886774	4	14886774	N	N	N	4	4	4.946
S04_14678119	4	14678119	ID=Ciclev10032791m.g	14675666	14679314	4	4	4.946
S04_14756376	4	14756376	N	N	N	4	4	4.946
S04_14816635	4	14816635	N	N	N	4	4	4.946
S04_14857411	4	14857411	N	N	N	4	4	4.946
SUN_8460672	N	8460672	N	N	N	4	4	4.946
S04_14900334	4	14900334	ID=Ciclev10031918m.g	14897839	14901767	4	4	4.946
S04_15000831	4	15000831	ID=Ciclev10031239m.g	14996040	15002581	4	4	5.438
S04_15177176	4	15177176	ID=Ciclev10033799m.g	15176728	15181589	4	4	5.438
S04_15318022	4	15318022	N	N	N	4	4	5.438
S04_15308351	4	15308351	N	N	N	4	4	5.438
S04_15059828	4	15059828	ID=Ciclev10031058m.g	15058920	15066925	4	4	5.438
S04_15079508	4	15079508	ID=Ciclev10033885m.g	15072504	15079709	4	4	5.438
S04_15280141	4	15280141	ID=Ciclev10031282m.g	15277370	15280873	4	4	5.438
S04_15453900	4	15453900	ID=Ciclev10030760m.g	15445016	15457901	4	4	5.438
S04_16107417	4	16107417	ID=Ciclev10032099m.g	16107199	16111155	4	4	7.906
S04_16136174	4	16136174	ID=Ciclev10030977m.g	16129999	16136902	4	4	8.4
S02_10086033	2	10086033	N	N	N	4	4	11.737
S04_17043521	4	17043521	ID=Ciclev10030490m.g	17040659	17047269	4	4	12.292
S04_17039997	4	17039997	ID=Ciclev10032343m.g	17037504	17040349	4	4	12.845
S04_17053934	4	17053934	ID=Ciclev10031791m.g	17053441	17056780	4	4	12.845
S04_17137344	4	17137344	N	N	N	4	4	14.215
S04_17545679	4	17545679	ID=Ciclev10030562m.g	17536455	17545827	4	4	15.586
S04_17889352	4	17889352	ID=Ciclev10031435m.g	17888931	17894661	4	4	17.78
S04_18056441	4	18056441	ID=Ciclev10033971m.g	18055307	18056467	4	4	18.023
S04_17998898	4	17998898	ID=Ciclev10030657m.g	17996648	17999365	4	4	18.273
S04_18275755	4	18275755	ID=Ciclev10031829m.g	18274171	18276675	4	4	19.753
S04_18241845	4	18241845	N	N	N	4	4	20.41
S04_18863042	4	18863042	ID=Ciclev10033516m.g	18862723	18863082	4	4	21.726
S04_18779465	4	18779465	ID=Ciclev10030469m.g	18762077	18781489	4	4	21.823
S04_18803099	4	18803099	ID=Ciclev10031415m.g	18800790	18805604	4	4	22.219
S04_18733071	4	18733071	ID=Ciclev10031939m.g	18732270	18736444	4	4	22.219
S04_18763164	4	18763164	ID=Ciclev10030469m.g	18762077	18781489	4	4	22.219
S04_18790914	4	18790914	N	N	N	4	4	22.219
S04_18786575	4	18786575	ID=Ciclev10031672m.g	18782083	18787545	4	4	22.219
S04_18782353	4	18782353	ID=Ciclev10031672m.g	18782083	18787545	4	4	22.219
S04_19049114	4	19049114	ID=Ciclev10031476m.g	19043102	19049169	4	4	23.698
S04_19092759	4	19092759	ID=Ciclev10032493m.g	19089651	19093114	4	4	23.698
S04_19124286	4	19124286	ID=Ciclev10030552m.g	19112663	19126397	4	4	24.26
S04_19118816	4	19118816	ID=Ciclev10030552m.g	19112663	19126397	4	4	24.26
S04_19239465	4	19239465	ID=Ciclev10031618m.g	19231923	19240440	4	4	24.823
S04_19302129	4	19302129	ID=Ciclev10031329m.g	19301323	19303451	4	4	26.232
S04_19412294	4	19412294	ID=Ciclev10031060m.g	19409168	19412705	4	4	27.641
S04_19389167	4	19389167	ID=Ciclev10031777m.g	19383824	19390838	4	4	27.641
S04_19432793	4	19432793	ID=Ciclev10030866m.g	19430315	19434556	4	4	27.641
S04_19433111	4	19433111	ID=Ciclev10030866m.g	19430315	19434556	4	4	27.641
S04_19526378	4	19526378	ID=Ciclev10031658m.g	19524463	19527376	4	4	28.133
S04_19573689	4	19573689	ID=Ciclev10031570m.g	19572951	19576064	4	4	28.626
S04_19554146	4	19554146	ID=Ciclev10031364m.g	19553770	19555593	4	4	28.858
S04_19606935	4	19606935	ID=Ciclev10031793m.g	19605473	19608059	4	4	29.12
S04_19653398	4	19653398	ID=Ciclev10030946m.g	19647960	19656482	4	4	30.6
S04_19681301	4	19681301	N	N	N	4	4	31.093
S04_19682999	4	19682999	ID=Ciclev10031598m.g	19681884	19685929	4	4	31.093
S04_19711947	4	19711947	N	N	N	4	4	32.079
S04_19847457	4	19847457	N	N	N	4	4	35.041
S04_19897742	4	19897742	N	N	N	4	4	35.041
S04_20018956	4	20018956	ID=Ciclev10030592m.g	20015330	20030390	4	4	36.522
S04_20122484	4	20122484	N	N	N	4	4	38.002
S04_20155735	4	20155735	ID=Ciclev10031053m.g	20155519	20159762	4	4	38.002
S04_20250117	4	20250117	N	N	N	4	4	38.495
S04_20287532	4	20287532	ID=Ciclev10030608m.g	20287176	20291630	4	4	38.495
S04_20256952	4	20256952	ID=Ciclev10031372m.g	20253308	20257747	4	4	38.495
S04_20334748	4	20334748	ID=Ciclev10031460m.g	20332919	20335419	4	4	39.085
S04_20385286	4	20385286	ID=Ciclev10033730m.g	20384079	20385402	4	4	40.864
S04_20544628	4	20544628	N	N	N	4	4	41.457
S04_20665392	4	20665392	ID=Ciclev10033488m.g	20664151	20666836	4	4	41.951
S04_20708131	4	20708131	N	N	N	4	4	42.444
S04_20801312	4	20801312	ID=Ciclev10033402m.g	20799966	20802735	4	4	43.596
S04_20943297	4	20943297	ID=Ciclev10032794m.g	20942462	20943383	4	4	45.962
S04_20982940	4	20982940	ID=Ciclev10031168m.g	20982676	20988522	4	4	46.603
S04_21020688	4	21020688	ID=Ciclev10031511m.g	21014799	21021050	4	4	47.887
S04_20999129	4	20999129	ID=Ciclev10032816m.g	20998708	21001535	4	4	47.887
S04_21153433	4	21153433	ID=Ciclev10033270m.g	21151910	21153516	4	4	49.352
S04_21168463	4	21168463	ID=Ciclev10031133m.g	21166166	21168569	4	4	50.083
S04_21166530	4	21166530	ID=Ciclev10031133m.g	21166166	21168569	4	4	50.083
S04_21173527	4	21173527	ID=Ciclev10031391m.g	21172047	21177408	4	4	50.083
S04_21389739	4	21389739	ID=Ciclev10031923m.g	21389146	21394228	4	4	52.826
S04_21375496	4	21375496	ID=Ciclev10031269m.g	21374687	21376599	4	4	52.826
S04_21374891	4	21374891	ID=Ciclev10031269m.g	21374687	21376599	4	4	52.826
S04_21331281	4	21331281	ID=Ciclev10032373m.g	21329513	21333529	4	4	52.826
S04_21332517	4	21332517	ID=Ciclev10032373m.g	21329513	21333529	4	4	52.826
S04_21315364	4	21315364	N	N	N	4	4	52.826
S04_21403970	4	21403970	ID=Ciclev10033325m.g	21402068	21406426	4	4	52.826
S04_21461525	4	21461525	ID=Ciclev10030762m.g	21457540	21462191	4	4	54.798
S04_21464271	4	21464271	ID=Ciclev10031756m.g	21462809	21464295	4	4	54.798
S04_21527504	4	21527504	ID=Ciclev10030703m.g	21524993	21532610	4	4	55.524
S04_21550887	4	21550887	ID=Ciclev10031526m.g	21548653	21551668	4	4	57.523
S04_21617894	4	21617894	N	N	N	4	4	58.25
S04_21664004	4	21664004	ID=Ciclev10032763m.g	21662556	21664222	4	4	60.222
S04_21736463	4	21736463	ID=Ciclev10031102m.g	21735794	21738770	4	4	61.208
S04_21749827	4	21749827	N	N	N	4	4	61.208
S04_21735860	4	21735860	ID=Ciclev10031102m.g	21735794	21738770	4	4	61.208
S04_21863280	4	21863280	ID=Ciclev10031191m.g	21861774	21865635	4	4	63.576
S04_21901532	4	21901532	ID=Ciclev10031954m.g	21898104	21903480	4	4	63.576
S04_21929759	4	21929759	ID=Ciclev10031545m.g	21923248	21930291	4	4	64.166
S04_21919899	4	21919899	ID=Ciclev10030726m.g	21916592	21922770	4	4	64.166
S04_21956521	4	21956521	ID=Ciclev10033411m.g	21955330	21959883	4	4	64.166
S04_22002963	4	22002963	ID=Ciclev10033232m.g	22002616	22003115	4	4	65.152
S04_22132497	4	22132497	ID=Ciclev10031741m.g	22131142	22133007	4	4	67.929
S04_22162706	4	22162706	N	N	N	4	4	69.594
S04_22176769	4	22176769	N	N	N	4	4	70.087
S04_22184486	4	22184486	N	N	N	4	4	70.58
S04_22222814	4	22222814	ID=Ciclev10032769m.g	22219868	22224013	4	4	72.415
S04_22241612	4	22241612	ID=Ciclev10033617m.g	22240439	22243204	4	4	73.028
S04_22287318	4	22287318	N	N	N	4	4	74.251
S04_22325635	4	22325635	ID=Ciclev10033839m.g	22324857	22329078	4	4	75.471
S04_22347693	4	22347693	ID=Ciclev10030794m.g	22340260	22348127	4	4	75.471
SUN_6160770	N	6160770	N	N	N	4	4	76.003
SUN_1229379	N	1229379	N	N	N	4	4	76.008
SUN_725066	N	725066	N	N	N	4	4	76.012
SUN_1238852	N	1238852	N	N	N	4	4	76.012
SUN_1034216	N	1034216	N	N	N	4	4	76.012
SUN_2581853	N	2581853	N	N	N	4	4	76.012
S04_22512242	4	22512242	ID=Ciclev10031633m.g	22511998	22515961	4	4	77.492
S04_22681995	4	22681995	ID=Ciclev10032713m.g	22680906	22682532	4	4	78.972
S04_22650315	4	22650315	ID=Ciclev10033643m.g	22649648	22650366	4	4	78.972
S04_22662338	4	22662338	N	N	N	4	4	78.972
S04_22878056	4	22878056	ID=Ciclev10030683m.g	22868978	22880751	4	4	80.45
S04_22894760	4	22894760	N	N	N	4	4	80.45
S04_23090393	4	23090393	ID=Ciclev10031996m.g	23089671	23090833	4	4	82.177
S04_23169602	4	23169602	N	N	N	4	4	83.904
S04_23387746	4	23387746	ID=Ciclev10030897m.g	23387548	23393103	4	4	84.89
S04_23298872	4	23298872	ID=Ciclev10030550m.g	23294043	23298934	4	4	84.89
SUN_10591875	N	10591875	N	N	N	4	4	84.89
S04_23294033	4	23294033	N	N	N	4	4	84.89
S04_23235630	4	23235630	ID=Ciclev10030884m.g	23234712	23239227	4	4	85.383
S04_23203477	4	23203477	ID=Ciclev10030551m.g	23200936	23206254	4	4	85.891
S05_37853502	5	37853502	N	N	N	5	5	0
S05_37873638	5	37873638	ID=Ciclev10000428m.g	37871002	37874887	5	5	1.099
S05_37770704	5	37770704	ID=Ciclev10000146m.g	37770212	37775957	5	5	1.099
S05_38037521	5	38037521	ID=Ciclev10000311m.g	38036285	38041507	5	5	2.585
S05_38023466	5	38023466	N	N	N	5	5	2.585
S05_38099120	5	38099120	ID=Ciclev10003429m.g	38095624	38100811	5	5	2.585
S05_38376880	5	38376880	ID=Ciclev10003328m.g	38374951	38378462	5	5	4.72
S05_38437194	5	38437194	N	N	N	5	5	4.72
S05_38659995	5	38659995	ID=Ciclev10000593m.g	38658343	38661581	5	5	9.004
S05_38708607	5	38708607	N	N	N	5	5	9.498
S05_38768652	5	38768652	ID=Ciclev10001246m.g	38766603	38769204	5	5	9.99
S05_38763368	5	38763368	ID=Ciclev10003278m.g	38762886	38763568	5	5	9.99
S05_38817667	5	38817667	N	N	N	5	5	10.976
S05_38818042	5	38818042	N	N	N	5	5	10.976
S05_38813291	5	38813291	ID=Ciclev10002431m.g	38812678	38813954	5	5	10.976
S05_38818815	5	38818815	N	N	N	5	5	10.976
S05_38883371	5	38883371	ID=Ciclev10002223m.g	38882564	38886957	5	5	11.469
S05_39148416	5	39148416	ID=Ciclev10000567m.g	39146390	39150157	5	5	12.454
S05_39126751	5	39126751	ID=Ciclev10000894m.g	39126564	39130916	5	5	12.454
S05_39100577	5	39100577	ID=Ciclev10001842m.g	39096919	39102030	5	5	12.454
S05_39174049	5	39174049	N	N	N	5	5	13.112
S05_39204903	5	39204903	ID=Ciclev10002611m.g	39204025	39206398	5	5	14.429
S05_39301514	5	39301514	ID=Ciclev10002068m.g	39300391	39301722	5	5	14.429
S05_39261565	5	39261565	N	N	N	5	5	14.429
S05_39274901	5	39274901	N	N	N	5	5	14.429
S05_39364443	5	39364443	ID=Ciclev10001144m.g	39362178	39365948	5	5	15.515
S05_39441214	5	39441214	ID=Ciclev10000724m.g	39438264	39443543	5	5	17.688
S05_39629955	5	39629955	N	N	N	5	5	18.773
S05_39584579	5	39584579	ID=Ciclev10003843m.g	39584132	39584824	5	5	18.773
S05_39795748	5	39795748	N	N	N	5	5	19.857
S05_39794191	5	39794191	N	N	N	5	5	19.857
S05_39800615	5	39800615	N	N	N	5	5	19.857
S05_39834599	5	39834599	ID=Ciclev10001792m.g	39828396	39834822	5	5	19.857
S05_39785492	5	39785492	ID=Ciclev10000582m.g	39782166	39791254	5	5	19.857
S05_39899477	5	39899477	ID=Ciclev10002299m.g	39899266	39900576	5	5	20.842
S05_40090884	5	40090884	ID=Ciclev10003815m.g	40090867	40091685	5	5	20.842
S05_39919368	5	39919368	N	N	N	5	5	20.842
S05_40083225	5	40083225	ID=Ciclev10003019m.g	40083029	40083814	5	5	20.842
S05_40206125	5	40206125	ID=Ciclev10000215m.g	40201790	40208310	5	5	22.321
S05_40257815	5	40257815	ID=Ciclev10000118m.g	40253860	40262178	5	5	22.814
S05_40258995	5	40258995	ID=Ciclev10000118m.g	40253860	40262178	5	5	22.814
S05_40258030	5	40258030	ID=Ciclev10000118m.g	40253860	40262178	5	5	22.814
S05_40398141	5	40398141	ID=Ciclev10001965m.g	40393802	40400154	5	5	23.799
S05_40386309	5	40386309	ID=Ciclev10001214m.g	40383850	40388296	5	5	23.799
S05_40474416	5	40474416	ID=Ciclev10000139m.g	40472465	40478799	5	5	25.772
S05_40534154	5	40534154	N	N	N	5	5	26.76
S05_40611353	5	40611353	ID=Ciclev10000511m.g	40608945	40612620	5	5	29.722
S05_40630301	5	40630301	N	N	N	5	5	29.722
S05_40716646	5	40716646	ID=Ciclev10001015m.g	40713635	40719124	5	5	29.722
S05_40692877	5	40692877	ID=Ciclev10000947m.g	40691801	40694522	5	5	29.722
S05_40636447	5	40636447	ID=Ciclev10003036m.g	40634801	40636508	5	5	29.722
S05_40634583	5	40634583	ID=Ciclev10002047m.g	40631968	40634597	5	5	29.722
S05_40657941	5	40657941	N	N	N	5	5	29.722
S05_40925208	5	40925208	ID=Ciclev10003473m.g	40917530	40927071	5	5	33.671
S05_41100561	5	41100561	ID=Ciclev10000579m.g	41100159	41102051	5	5	33.671
S05_41098587	5	41098587	N	N	N	5	5	33.671
S05_40923002	5	40923002	ID=Ciclev10003473m.g	40917530	40927071	5	5	33.671
S05_41098286	5	41098286	N	N	N	5	5	33.671
S05_40921440	5	40921440	ID=Ciclev10003473m.g	40917530	40927071	5	5	33.671
S05_41036202	5	41036202	ID=Ciclev10001322m.g	41035560	41037824	5	5	33.671
S05_40914306	5	40914306	ID=Ciclev10001386m.g	40912318	40916781	5	5	33.836
S05_41178687	5	41178687	ID=Ciclev10002110m.g	41177874	41181556	5	5	34
S05_41139134	5	41139134	ID=Ciclev10000483m.g	41138186	41140305	5	5	34.163
S05_41148946	5	41148946	N	N	N	5	5	34.163
S05_41181284	5	41181284	ID=Ciclev10002110m.g	41177874	41181556	5	5	34.163
S05_41246482	5	41246482	ID=Ciclev10001170m.g	41242936	41246768	5	5	35.149
S05_41248887	5	41248887	N	N	N	5	5	35.149
S05_41525840	5	41525840	N	N	N	5	5	36.628
S05_41604670	5	41604670	N	N	N	5	5	36.628
S05_41677782	5	41677782	ID=Ciclev10000798m.g	41672135	41678524	5	5	37.423
S05_41751010	5	41751010	ID=Ciclev10003150m.g	41750936	41751388	5	5	38.42
S05_41947069	5	41947069	ID=Ciclev10001140m.g	41945346	41948270	5	5	40.348
S05_42016161	5	42016161	N	N	N	5	5	41.374
S05_42073705	5	42073705	ID=Ciclev10000156m.g	42071085	42074749	5	5	42.068
S05_42071528	5	42071528	ID=Ciclev10000156m.g	42071085	42074749	5	5	42.068
S05_42777367	5	42777367	N	N	N	5	5	44.536
S05_42773627	5	42773627	ID=Ciclev10000715m.g	42773186	42774928	5	5	44.536
S05_42699674	5	42699674	ID=Ciclev10000948m.g	42695343	42700919	5	5	44.536
S05_43071404	5	43071404	N	N	N	5	5	45.851
S05_43234365	5	43234365	ID=Ciclev10000043m.g	43222582	43234732	5	5	46.508
S05_42986341	5	42986341	ID=Ciclev10001894m.g	42985833	42988186	5	5	46.508
S05_43045658	5	43045658	N	N	N	5	5	46.508
S05_42986034	5	42986034	ID=Ciclev10001894m.g	42985833	42988186	5	5	46.508
S05_43001240	5	43001240	N	N	N	5	5	46.508
S05_43033072	5	43033072	N	N	N	5	5	46.508
S05_42876232	5	42876232	ID=Ciclev10001114m.g	42875803	42879044	5	5	47
S05_42864874	5	42864874	ID=Ciclev10000195m.g	42861982	42867071	5	5	47
S05_42892502	5	42892502	ID=Ciclev10000614m.g	42888593	42893193	5	5	47
S05_42882850	5	42882850	N	N	N	5	5	47
S08_16569685	8	16569685	ID=Ciclev10029557m.g	16569184	16570832	6	6a	0
S06_12173608	6	12173608	N	N	N	6	6a	0
S06_12026295	6	12026295	N	N	N	6	6a	0
S06_12352784	6	12352784	ID=Ciclev10012836m.g	12352195	12353054	6	6a	0
S06_12935321	6	12935321	N	N	N	6	6a	0.99
S06_12934126	6	12934126	ID=Ciclev10013311m.g	12933747	12934265	6	6a	0.99
S06_12911071	6	12911071	ID=Ciclev10013887m.g	12909848	12911223	6	6a	0.99
S06_12993749	6	12993749	ID=Ciclev10012001m.g	12993287	12995307	6	6a	1.976
S06_14337020	6	14337020	N	N	N	6	6a	2.469
S06_15209340	6	15209340	ID=Ciclev10011799m.g	15208050	15210795	6	6a	6.359
S06_15262472	6	15262472	ID=Ciclev10010992m.g	15262113	15265789	6	6a	6.912
S06_15265842	6	15265842	N	N	N	6	6a	6.912
S06_15346907	6	15346907	ID=Ciclev10011855m.g	15346135	15348332	6	6a	8.391
S06_15371981	6	15371981	N	N	N	6	6a	8.391
S06_15404945	6	15404945	ID=Ciclev10011279m.g	15404434	15407830	6	6a	8.391
S06_14413639	6	14413639	N	N	N	6	6a	8.391
S06_15423636	6	15423636	N	N	N	6	6a	8.391
S06_16015852	6	16015852	N	N	N	6	6a	14.831
S06_16109256	6	16109256	N	N	N	6	6a	14.831
S05_29642460	5	29642460	N	N	N	6	6a	15.324
S06_16158067	6	16158067	ID=Ciclev10011409m.g	16154922	16158807	6	6a	15.324
S06_16302937	6	16302937	N	N	N	6	6a	15.817
S06_16394932	6	16394932	ID=Ciclev10012274m.g	16393309	16395378	6	6a	15.817
S06_16481347	6	16481347	N	N	N	6	6a	16.309
S06_16520907	6	16520907	N	N	N	6	6a	16.803
S06_16916999	6	16916999	N	N	N	6	6a	21.353
S06_16986295	6	16986295	N	N	N	6	6a	23.05
S06_17053601	6	17053601	ID=Ciclev10011768m.g	17051741	17053964	6	6a	23.816
S06_17148087	6	17148087	ID=Ciclev10010899m.g	17146246	17153388	6	6a	25.2
S06_17147771	6	17147771	ID=Ciclev10010899m.g	17146246	17153388	6	6a	25.2
S06_17161940	6	17161940	N	N	N	6	6a	25.694
S06_17333242	6	17333242	N	N	N	6	6a	26.778
S06_17678603	6	17678603	ID=Ciclev10010927m.g	17678075	17686312	6	6a	31.13
S06_17702453	6	17702453	ID=Ciclev10011323m.g	17700681	17703452	6	6a	31.13
S06_17682277	6	17682277	ID=Ciclev10010927m.g	17678075	17686312	6	6a	33.238
S06_23507217	6	23507217	ID=Ciclev10011534m.g	23506491	23509585	6	6b	0
S06_23509756	6	23509756	N	N	N	6	6b	1.589
S06_23527712	6	23527712	N	N	N	6	6b	3.069
S06_23545572	6	23545572	ID=Ciclev10011254m.g	23543721	23546710	6	6b	3.563
S06_23580825	6	23580825	ID=Ciclev10011302m.g	23579128	23582757	6	6b	3.563
S06_23766541	6	23766541	ID=Ciclev10013468m.g	23766334	23766782	6	6b	5.288
S06_23773801	6	23773801	ID=Ciclev10012394m.g	23772321	23774904	6	6b	5.288
S06_23843407	6	23843407	N	N	N	6	6b	7.014
S06_23857510	6	23857510	ID=Ciclev10013479m.g	23856458	23857817	6	6b	7.014
S06_23884231	6	23884231	ID=Ciclev10012619m.g	23881968	23884948	6	6b	7.014
S06_23923763	6	23923763	ID=Ciclev10010885m.g	23916876	23939827	6	6b	8.493
S06_23975870	6	23975870	ID=Ciclev10013903m.g	23975737	23977958	6	6b	8.493
S06_24380295	6	24380295	ID=Ciclev10013340m.g	24380154	24381442	6	6b	12.94
S06_24398860	6	24398860	ID=Ciclev10012489m.g	24398376	24399529	6	6b	12.94
S06_24446996	6	24446996	ID=Ciclev10013502m.g	24446099	24447333	6	6b	12.94
S06_24485046	6	24485046	ID=Ciclev10011000m.g	24483901	24490316	6	6b	13.434
S06_24745298	6	24745298	ID=Ciclev10012281m.g	24742939	24746629	6	6b	14.913
S06_24753019	6	24753019	ID=Ciclev10010889m.g	24747385	24755124	6	6b	14.913
S06_24947577	6	24947577	ID=Ciclev10011765m.g	24945955	24947983	6	6b	15.406
S06_24947742	6	24947742	ID=Ciclev10011765m.g	24945955	24947983	6	6b	15.406
S06_25041375	6	25041375	ID=Ciclev10011680m.g	25039479	25045011	6	6b	16.884
S06_25134442	6	25134442	ID=Ciclev10010904m.g	25134065	25139428	6	6b	16.884
S06_25180512	6	25180512	ID=Ciclev10011245m.g	25178914	25180930	6	6b	16.884
S06_25185458	6	25185458	ID=Ciclev10011444m.g	25184099	25188972	6	6b	16.884
S06_25198669	6	25198669	ID=Ciclev10010991m.g	25193617	25201413	6	6b	16.884
S06_25214590	6	25214590	ID=Ciclev10011360m.g	25211222	25215206	6	6b	16.884
S06_25320485	6	25320485	N	N	N	6	6b	16.884
S06_25323515	6	25323515	ID=Ciclev10013860m.g	25322360	25325348	6	6b	16.884
S06_25439980	6	25439980	ID=Ciclev10011739m.g	25437608	25442326	6	6b	17.399
S06_25467127	6	25467127	ID=Ciclev10013137m.g	25467117	25468235	6	6b	17.399
S07_1812589	7	1812589	ID=Ciclev10025466m.g	1809502	1813953	7	7	0
S07_1965209	7	1965209	N	N	N	7	7	0
S07_1971820	7	1971820	N	N	N	7	7	0
S07_2331582	7	2331582	ID=Ciclev10025046m.g	2328817	2337471	7	7	2.996
S07_3406485	7	3406485	ID=Ciclev10024767m.g	3403054	3409092	7	7	9.3
S07_3447732	7	3447732	ID=Ciclev10025109m.g	3446799	3451586	7	7	10.433
S07_3497561	7	3497561	ID=Ciclev10024786m.g	3488265	3498732	7	7	10.433
S07_3493373	7	3493373	ID=Ciclev10024786m.g	3488265	3498732	7	7	10.433
S07_3500581	7	3500581	N	N	N	7	7	10.433
S07_3483356	7	3483356	N	N	N	7	7	10.433
S07_3560835	7	3560835	ID=Ciclev10025401m.g	3560794	3565200	7	7	12.598
S07_3573344	7	3573344	ID=Ciclev10025336m.g	3571638	3573361	7	7	13.557
S07_3573585	7	3573585	N	N	N	7	7	13.557
S07_4496351	7	4496351	ID=Ciclev10025375m.g	4495615	4502820	7	7	23.331
S07_4546288	7	4546288	ID=Ciclev10026765m.g	4545732	4546422	7	7	24.367
SUN_9488144	N	9488144	N	N	N	7	7	24.367
S07_4562072	7	4562072	ID=Ciclev10025075m.g	4559984	4563560	7	7	24.367
S07_4862451	7	4862451	ID=Ciclev10024919m.g	4861025	4868367	7	7	27.4
S07_4862822	7	4862822	ID=Ciclev10024919m.g	4861025	4868367	7	7	27.4
S07_4877146	7	4877146	N	N	N	7	7	27.4
S07_4876725	7	4876725	N	N	N	7	7	28.005
S07_5145441	7	5145441	ID=Ciclev10024755m.g	5144668	5148251	7	7	32.27
S07_5130049	7	5130049	ID=Ciclev10026991m.g	5129294	5133799	7	7	32.27
S07_5158970	7	5158970	ID=Ciclev10024979m.g	5150547	5159703	7	7	32.27
S07_5070440	7	5070440	N	N	N	7	7	32.862
S07_5241088	7	5241088	N	N	N	7	7	35.233
S07_5254526	7	5254526	N	N	N	7	7	35.765
S07_5320325	7	5320325	N	N	N	7	7	36.828
S07_5410776	7	5410776	ID=Ciclev10027273m.g	5406806	5411994	7	7	36.828
S05_37919339	5	37919339	N	N	N	7	7	39.152
S07_5567691	7	5567691	ID=Ciclev10024895m.g	5566975	5575433	7	7	41.96
S07_5623094	7	5623094	ID=Ciclev10026196m.g	5621858	5625664	7	7	42.644
S07_5702488	7	5702488	ID=Ciclev10025459m.g	5699212	5702589	7	7	44.124
S07_5803666	7	5803666	ID=Ciclev10027599m.g	5801208	5803835	7	7	44.617
S07_5854415	7	5854415	ID=Ciclev10024761m.g	5844355	5856879	7	7	45.111
S07_5853969	7	5853969	ID=Ciclev10024761m.g	5844355	5856879	7	7	45.111
S07_5833149	7	5833149	N	N	N	7	7	45.111
S07_5849937	7	5849937	ID=Ciclev10024761m.g	5844355	5856879	7	7	45.111
S07_5884160	7	5884160	N	N	N	7	7	47.205
S07_6679825	7	6679825	ID=Ciclev10026736m.g	6677314	6680214	7	7	53.545
S07_7391217	7	7391217	ID=Ciclev10027090m.g	7379655	7392496	7	7	62.447
S07_7827842	7	7827842	ID=Ciclev10024934m.g	7826603	7829404	7	7	64.522
S07_7845673	7	7845673	ID=Ciclev10027008m.g	7845323	7845823	7	7	66.004
S07_7845835	7	7845835	N	N	N	7	7	66.004
S07_8003392	7	8003392	ID=Ciclev10024879m.g	7999676	8005144	7	7	68.469
S07_7918847	7	7918847	ID=Ciclev10024928m.g	7915335	7921452	7	7	68.469
S07_8026284	7	8026284	ID=Ciclev10024807m.g	8019690	8029141	7	7	68.469
S07_8184508	7	8184508	N	N	N	7	7	69.455
S07_8164147	7	8164147	ID=Ciclev10026154m.g	8161016	8164910	7	7	69.455
S07_8211816	7	8211816	ID=Ciclev10025938m.g	8210741	8212523	7	7	69.455
S07_8248889	7	8248889	ID=Ciclev10025103m.g	8247108	8250159	7	7	70.77
S07_8256115	7	8256115	ID=Ciclev10026223m.g	8255046	8256442	7	7	71.472
S08_229290	8	229290	ID=Ciclev10027882m.g	224464	229892	8	8	0
S08_68451	8	68451	ID=Ciclev10030351m.g	67997	74191	8	8	1.093
S08_103650	8	103650	ID=Ciclev10028616m.g	103632	105490	8	8	1.093
S08_103839	8	103839	ID=Ciclev10028616m.g	103632	105490	8	8	1.093
S08_90193	8	90193	ID=Ciclev10028082m.g	89021	91588	8	8	1.093
S08_445834	8	445834	ID=Ciclev10028959m.g	445469	446936	8	8	4.141
S08_546576	8	546576	ID=Ciclev10028628m.g	545473	547304	8	8	4.888
S08_503106	8	503106	ID=Ciclev10029088m.g	502052	503766	8	8	4.888
S08_543036	8	543036	N	N	N	8	8	4.888
S08_538769	8	538769	ID=Ciclev10030062m.g	537994	539547	8	8	4.889
S08_689220	8	689220	ID=Ciclev10028093m.g	685245	692374	8	8	6.833
S08_661167	8	661167	ID=Ciclev10028731m.g	660610	662459	8	8	7.416
S08_756189	8	756189	ID=Ciclev10028168m.g	755090	759493	8	8	9.75
S08_864055	8	864055	ID=Ciclev10028313m.g	861284	864282	8	8	10.927
S08_1150611	8	1150611	ID=Ciclev10028121m.g	1150026	1152701	8	8	14.254
S08_1204514	8	1204514	ID=Ciclev10027976m.g	1203083	1205664	8	8	16.201
S08_1347096	8	1347096	ID=Ciclev10027852m.g	1339974	1347274	8	8	17.615
S08_1649156	8	1649156	ID=Ciclev10027661m.g	1643863	1668932	8	8	19.367
S08_1618827	8	1618827	ID=Ciclev10030142m.g	1618308	1619182	8	8	19.367
S08_1698959	8	1698959	ID=Ciclev10028426m.g	1698325	1700656	8	8	20.353
S08_1911668	8	1911668	N	N	N	8	8	21.01
S08_1814738	8	1814738	ID=Ciclev10029877m.g	1814550	1814885	8	8	21.01
S08_2067469	8	2067469	ID=Ciclev10028827m.g	2066624	2070221	8	8	22.325
S08_2148218	8	2148218	N	N	N	8	8	22.325
S08_2113309	8	2113309	ID=Ciclev10030309m.g	2112760	2115064	8	8	22.325
S08_2057704	8	2057704	ID=Ciclev10027948m.g	2056321	2061243	8	8	22.325
S08_2239673	8	2239673	ID=Ciclev10027845m.g	2237491	2240363	8	8	23.31
S08_2224092	8	2224092	ID=Ciclev10028778m.g	2220869	2224576	8	8	23.31
S08_2240040	8	2240040	ID=Ciclev10027845m.g	2237491	2240363	8	8	23.31
S08_2221975	8	2221975	ID=Ciclev10028778m.g	2220869	2224576	8	8	23.803
S08_2275252	8	2275252	N	N	N	8	8	24.296
S08_2263894	8	2263894	ID=Ciclev10028649m.g	2261182	2264145	8	8	24.296
S08_2274167	8	2274167	N	N	N	8	8	24.296
S08_2274904	8	2274904	N	N	N	8	8	24.296
S08_2271168	8	2271168	ID=Ciclev10029545m.g	2269770	2272113	8	8	24.296
S08_2296703	8	2296703	N	N	N	8	8	25.775
S08_2395089	8	2395089	ID=Ciclev10028970m.g	2392763	2395622	8	8	26.268
S08_2510763	8	2510763	N	N	N	8	8	26.268
S08_2413182	8	2413182	ID=Ciclev10027816m.g	2412965	2419157	8	8	26.268
S08_2411912	8	2411912	ID=Ciclev10027838m.g	2407190	2412578	8	8	26.268
S08_2628211	8	2628211	ID=Ciclev10029016m.g	2627268	2630058	8	8	28.043
S08_2628558	8	2628558	ID=Ciclev10029016m.g	2627268	2630058	8	8	28.043
S08_2800426	8	2800426	ID=Ciclev10028053m.g	2800371	2802203	8	8	29.224
S08_2816882	8	2816882	N	N	N	8	8	29.224
S08_2836631	8	2836631	ID=Ciclev10027999m.g	2831832	2837109	8	8	29.224
S08_2800176	8	2800176	N	N	N	8	8	29.224
S08_2791870	8	2791870	ID=Ciclev10028305m.g	2790574	2792309	8	8	29.224
S08_3742964	8	3742964	ID=Ciclev10029372m.g	3741962	3743056	8	8	37.066
S08_3813168	8	3813168	N	N	N	8	8	37.066
S08_3899982	8	3899982	ID=Ciclev10028501m.g	3898409	3900744	8	8	37.066
S08_4141079	8	4141079	ID=Ciclev10029477m.g	4139953	4142124	8	8	38.797
S08_4188442	8	4188442	ID=Ciclev10029009m.g	4182384	4188979	8	8	39.374
S08_4152308	8	4152308	ID=Ciclev10029919m.g	4151703	4152956	8	8	39.374
S08_4407786	8	4407786	ID=Ciclev10028764m.g	4404812	4408202	8	8	42.111
S08_4417560	8	4417560	ID=Ciclev10029642m.g	4417257	4417859	8	8	42.111
S08_4409240	8	4409240	ID=Ciclev10030403m.g	4408514	4409614	8	8	42.111
S08_4465036	8	4465036	ID=Ciclev10029120m.g	4464681	4466432	8	8	43.092
S08_4893141	8	4893141	ID=Ciclev10028655m.g	4892022	4896871	8	8	46.07
S08_5201119	8	5201119	ID=Ciclev10029966m.g	5199754	5201148	8	8	46.07
S08_5941095	8	5941095	ID=Ciclev10028169m.g	5939929	5946922	8	8	48.536
S08_5955889	8	5955889	ID=Ciclev10027795m.g	5950969	5956596	8	8	48.536
S08_6048863	8	6048863	ID=Ciclev10027768m.g	6047429	6054970	8	8	49.812
S08_6150480	8	6150480	ID=Ciclev10027828m.g	6146653	6154380	8	8	50.714
S08_6285084	8	6285084	N	N	N	8	8	51.99
S08_6297415	8	6297415	ID=Ciclev10028123m.g	6293020	6297887	8	8	51.99
S02_16734077	2	16734077	N	N	N	8	8	52.977
S08_6723162	8	6723162	ID=Ciclev10027758m.g	6720459	6728359	8	8	53.47
S08_6740705	8	6740705	ID=Ciclev10029736m.g	6739651	6741385	8	8	53.47
S08_6740531	8	6740531	ID=Ciclev10029736m.g	6739651	6741385	8	8	53.47
S08_8656274	8	8656274	ID=Ciclev10028014m.g	8656195	8658247	8	8	57.307
S08_8413809	8	8413809	N	N	N	8	8	57.307
S08_8211038	8	8211038	ID=Ciclev10028187m.g	8209471	8214273	8	8	57.307
S08_15392194	8	15392194	ID=Ciclev10027956m.g	15384927	15399910	8	8	58.468
S08_16047745	8	16047745	N	N	N	8	8	58.468
S09_13821934	9	13821934	ID=Ciclev10006460m.g	13821819	13822721	8	8	58.468
S08_18364428	8	18364428	ID=Ciclev10027955m.g	18363676	18367862	8	8	64.243
S08_18714714	8	18714714	N	N	N	8	8	66.214
S08_18775569	8	18775569	N	N	N	8	8	66.823
S08_18813408	8	18813408	ID=Ciclev10029330m.g	18813106	18814838	8	8	67.317
S08_18917107	8	18917107	ID=Ciclev10029025m.g	18916355	18917480	8	8	68.797
S08_18973879	8	18973879	N	N	N	8	8	68.797
S08_18920290	8	18920290	ID=Ciclev10028618m.g	18919181	18923115	8	8	69.29
S08_19306119	8	19306119	ID=Ciclev10030109m.g	19305946	19306572	8	8	70.37
S08_19301166	8	19301166	N	N	N	8	8	70.37
S08_19812637	8	19812637	ID=Ciclev10027719m.g	19809453	19818621	8	8	74.169
S08_20149722	8	20149722	ID=Ciclev10028028m.g	20148633	20155238	8	8	74.923
S08_20078481	8	20078481	ID=Ciclev10029750m.g	20077659	20078589	8	8	74.923
S08_20114481	8	20114481	ID=Ciclev10027662m.g	20112109	20133769	8	8	74.923
S08_20271884	8	20271884	ID=Ciclev10028244m.g	20268211	20272901	8	8	75.333
S08_20328847	8	20328847	ID=Ciclev10027911m.g	20321003	20329872	8	8	75.437
S08_20308107	8	20308107	ID=Ciclev10029344m.g	20305917	20308628	8	8	75.437
S08_21294004	8	21294004	ID=Ciclev10028403m.g	21293715	21298947	8	8	81.939
S08_21167046	8	21167046	ID=Ciclev10029784m.g	21166773	21167958	8	8	81.939
S08_21428987	8	21428987	N	N	N	8	8	83.154
S08_23320428	8	23320428	ID=Ciclev10028392m.g	23318603	23321320	8	8	98.997
S08_23366272	8	23366272	ID=Ciclev10028459m.g	23365481	23369843	8	8	100.009
S08_23392980	8	23392980	ID=Ciclev10027788m.g	23390337	23396319	8	8	100.767
S08_23471747	8	23471747	N	N	N	8	8	101.504
S08_23429949	8	23429949	ID=Ciclev10029803m.g	23429879	23430542	8	8	101.504
S08_23599828	8	23599828	ID=Ciclev10027940m.g	23599123	23602023	8	8	102.982
S08_23600234	8	23600234	ID=Ciclev10027940m.g	23599123	23602023	8	8	102.982
S08_23545090	8	23545090	ID=Ciclev10027878m.g	23544759	23550076	8	8	102.982
S08_23669350	8	23669350	ID=Ciclev10028036m.g	23668042	23670573	8	8	103.969
S08_23653539	8	23653539	N	N	N	8	8	103.969
S08_24057336	8	24057336	ID=Ciclev10030100m.g	24057260	24058196	8	8	107.441
S08_24049459	8	24049459	ID=Ciclev10029428m.g	24048925	24049924	8	8	107.441
S08_24057734	8	24057734	ID=Ciclev10030100m.g	24057260	24058196	8	8	107.441
S08_24050270	8	24050270	N	N	N	8	8	107.441
S08_24319453	8	24319453	ID=Ciclev10029884m.g	24319087	24321042	8	8	111.897
S08_24319292	8	24319292	ID=Ciclev10029884m.g	24319087	24321042	8	8	111.897
S09_184568	9	184568	ID=Ciclev10004312m.g	181692	185323	9	9	0
S09_113972	9	113972	ID=Ciclev10006637m.g	110474	115810	9	9	1.571
S09_138246	9	138246	ID=Ciclev10004947m.g	136880	139697	9	9	1.571
S09_122705	9	122705	ID=Ciclev10006990m.g	119173	124311	9	9	1.571
S09_122320	9	122320	ID=Ciclev10006990m.g	119173	124311	9	9	1.571
S09_137588	9	137588	ID=Ciclev10004947m.g	136880	139697	9	9	1.571
S09_392326	9	392326	ID=Ciclev10004428m.g	387771	393229	9	9	2.064
S09_511222	9	511222	ID=Ciclev10004231m.g	507376	518725	9	9	2.064
S09_483477	9	483477	N	N	N	9	9	2.064
S09_629961	9	629961	N	N	N	9	9	4.214
S09_754081	9	754081	ID=Ciclev10004336m.g	750423	755981	9	9	5.254
S09_992108	9	992108	ID=Ciclev10004547m.g	987368	993071	9	9	6.51
S09_990861	9	990861	ID=Ciclev10004547m.g	987368	993071	9	9	6.51
S09_996049	9	996049	N	N	N	9	9	6.51
S09_999697	9	999697	ID=Ciclev10005438m.g	997226	999921	9	9	6.51
S09_892777	9	892777	ID=Ciclev10004594m.g	892257	896653	9	9	7.047
S09_1827189	9	1827189	ID=Ciclev10007067m.g	1823938	1827350	9	9	12.359
S09_3331869	9	3331869	ID=Ciclev10005615m.g	3331078	3332205	9	9	24.144
S09_4677842	9	4677842	ID=Ciclev10004518m.g	4677534	4680596	9	9	32.75
S09_4708835	9	4708835	ID=Ciclev10005932m.g	4708674	4709796	9	9	32.75
S04_2004689	4	2004689	ID=Ciclev10031369m.g	2004066	2007772	9	9	32.888
S09_5049425	9	5049425	ID=Ciclev10004873m.g	5046299	5051868	9	9	33.255
S03_11578756	3	11578756	N	N	N	9	9	33.255
S09_4759456	9	4759456	ID=Ciclev10007131m.g	4757437	4759839	9	9	33.255
S09_4943532	9	4943532	ID=Ciclev10004454m.g	4940948	4944426	9	9	35.227
S09_4941846	9	4941846	ID=Ciclev10004454m.g	4940948	4944426	9	9	35.227
S09_4938010	9	4938010	ID=Ciclev10004874m.g	4935789	4938423	9	9	35.227
S09_4943078	9	4943078	ID=Ciclev10004454m.g	4940948	4944426	9	9	35.227
S09_5306013	9	5306013	ID=Ciclev10005872m.g	5305586	5310037	9	9	36.31
S09_5496305	9	5496305	ID=Ciclev10004694m.g	5493708	5497030	9	9	40.664
S09_5747546	9	5747546	ID=Ciclev10004168m.g	5739223	5749116	9	9	41.653
S09_5748737	9	5748737	ID=Ciclev10004168m.g	5739223	5749116	9	9	41.653
S09_5774693	9	5774693	ID=Ciclev10006421m.g	5773855	5775135	9	9	41.653
S09_6838509	9	6838509	ID=Ciclev10004724m.g	6837535	6845412	9	9	48.973
S09_8269818	9	8269818	N	N	N	9	9	51.566
S09_8392590	9	8392590	ID=Ciclev10004698m.g	8390372	8393606	9	9	51.566
S09_8490836	9	8490836	N	N	N	9	9	51.566
S09_8308522	9	8308522	ID=Ciclev10004657m.g	8305508	8309698	9	9	51.566
S09_9766843	9	9766843	ID=Ciclev10005905m.g	9766637	9771190	9	9	52.551
S09_9499041	9	9499041	ID=Ciclev10004244m.g	9493901	9499167	9	9	52.551
S09_15611574	9	15611574	ID=Ciclev10005758m.g	15611278	15614399	9	9	52.646
S09_22731471	9	22731471	ID=Ciclev10004884m.g	22730946	22732373	9	9	53.044
S09_23728909	9	23728909	ID=Ciclev10006500m.g	23728859	23729194	9	9	53.044
S09_17249074	9	17249074	ID=Ciclev10004567m.g	17248554	17250729	9	9	53.044
S09_22324043	9	22324043	ID=Ciclev10006934m.g	22323880	22324467	9	9	53.044
S09_10116031	9	10116031	N	N	N	9	9	53.044
S09_17519093	9	17519093	ID=Ciclev10004169m.g	17516602	17522263	9	9	53.044
S09_22320721	9	22320721	ID=Ciclev10004588m.g	22318672	22320880	9	9	53.044
S09_10149294	9	10149294	ID=Ciclev10005005m.g	10149141	10151495	9	9	53.044
S09_22371939	9	22371939	ID=Ciclev10005436m.g	22368667	22372918	9	9	53.044
S09_20513621	9	20513621	N	N	N	9	9	54.523
S09_23203257	9	23203257	ID=Ciclev10005966m.g	23200354	23205342	9	9	54.523
S09_23210905	9	23210905	ID=Ciclev10004678m.g	23210513	23213164	9	9	55.015
S09_23218745	9	23218745	N	N	N	9	9	55.015
S09_23728484	9	23728484	N	N	N	9	9	56.001
S09_24207678	9	24207678	N	N	N	9	9	56.001
S09_25136257	9	25136257	ID=Ciclev10004468m.g	25135867	25143404	9	9	56.628
S09_25315176	9	25315176	ID=Ciclev10004816m.g	25313693	25319614	9	9	61.751
S09_27508303	9	27508303	ID=Ciclev10004595m.g	27505945	27509877	9	9	66.996
S09_27650442	9	27650442	ID=Ciclev10007113m.g	27650019	27650606	9	9	68.587
S09_27706743	9	27706743	ID=Ciclev10004178m.g	27704794	27713963	9	9	68.587

## Sheet: C. max x C. ret
SNP Marker	Scaffold	Phy. Pos.	Gene	Gene init	Gene end	LG	Genet. Pos.
S01_70296	1	70296	ID=Ciclev10009318m.g	67028	70390	1	0
S01_58202	1	58202	ID=Ciclev10008259m.g	57754	61142	1	0
S01_85387	1	85387	ID=Ciclev10009548m.g	84902	86892	1	0
S01_105565	1	105565	ID=Ciclev10009104m.g	102595	105601	1	0.671
S01_166316	1	166316	ID=Ciclev10008275m.g	165672	167810	1	0.671
S01_141748	1	141748	ID=Ciclev10007345m.g	137166	149015	1	0.671
S01_150394	1	150394	ID=Ciclev10010213m.g	149283	154945	1	0.671
S01_112566	1	112566	ID=Ciclev10007230m.g	106602	115752	1	0.671
S01_170293	1	170293	ID=Ciclev10009072m.g	168023	170638	1	0.671
S01_217021	1	217021	ID=Ciclev10009046m.g	215152	217266	1	1.33
S01_275568	1	275568	ID=Ciclev10008249m.g	275263	280936	1	1.988
S01_305696	1	305696	ID=Ciclev10007859m.g	302653	306653	1	1.988
S01_364327	1	364327	ID=Ciclev10009139m.g	363482	366894	1	1.988
S01_321441	1	321441	ID=Ciclev10010501m.g	318718	322078	1	1.988
S01_244993	1	244993	ID=Ciclev10007354m.g	238856	247876	1	2.314
S01_467957	1	467957	N	N	N	1	2.646
S01_448972	1	448972	ID=Ciclev10007897m.g	448785	452517	1	2.646
S01_523507	1	523507	ID=Ciclev10007643m.g	521632	524099	1	4.623
S01_542259	1	542259	ID=Ciclev10007223m.g	541340	551976	1	5.282
S01_698602	1	698602	ID=Ciclev10009111m.g	697203	700509	1	5.282
S01_710839	1	710839	N	N	N	1	5.941
S01_747331	1	747331	ID=Ciclev10010214m.g	746712	751952	1	5.941
S01_875719	1	875719	ID=Ciclev10010730m.g	872449	878303	1	5.941
S01_933869	1	933869	ID=Ciclev10007357m.g	928640	936397	1	6.599
S01_1030775	1	1030775	ID=Ciclev10007257m.g	1029922	1040732	1	6.599
S01_1022580	1	1022580	ID=Ciclev10008815m.g	1021237	1023791	1	6.599
S01_950630	1	950630	ID=Ciclev10009304m.g	947896	950969	1	6.599
S01_1047025	1	1047025	N	N	N	1	6.599
S01_1086983	1	1086983	N	N	N	1	7.917
S01_1128799	1	1128799	N	N	N	1	9.236
S01_1202080	1	1202080	ID=Ciclev10010432m.g	1200857	1203580	1	9.894
S01_1235802	1	1235802	N	N	N	1	10.553
S01_1260025	1	1260025	N	N	N	1	10.553
S01_1318589	1	1318589	N	N	N	1	11.212
S01_1574742	1	1574742	ID=Ciclev10010618m.g	1574100	1575910	1	12.529
S01_1523231	1	1523231	ID=Ciclev10007293m.g	1515320	1523526	1	12.529
S01_1445049	1	1445049	ID=Ciclev10007276m.g	1440556	1447132	1	12.529
S01_1610583	1	1610583	ID=Ciclev10008607m.g	1608395	1612445	1	12.529
S01_1451421	1	1451421	N	N	N	1	12.529
S01_1638732	1	1638732	ID=Ciclev10007312m.g	1634245	1639542	1	12.529
S01_1676265	1	1676265	N	N	N	1	13.187
S01_1690127	1	1690127	ID=Ciclev10009485m.g	1687894	1690412	1	13.845
S01_1699725	1	1699725	ID=Ciclev10007642m.g	1697216	1700458	1	14.503
S01_1725943	1	1725943	N	N	N	1	14.503
S01_1738805	1	1738805	ID=Ciclev10007508m.g	1732230	1739359	1	15.161
S01_2222659	1	2222659	ID=Ciclev10009550m.g	2220599	2222674	1	15.161
S01_2157268	1	2157268	ID=Ciclev10009427m.g	2156679	2158871	1	15.161
S01_1874376	1	1874376	ID=Ciclev10009875m.g	1872343	1874936	1	15.161
S01_1934581	1	1934581	ID=Ciclev10010693m.g	1933705	1936186	1	15.161
S01_1957775	1	1957775	N	N	N	1	15.161
S01_2135523	1	2135523	ID=Ciclev10010816m.g	2134989	2137541	1	15.161
S01_1888305	1	1888305	ID=Ciclev10010440m.g	1886650	1889832	1	15.161
S01_2232116	1	2232116	ID=Ciclev10008268m.g	2231396	2233831	1	15.161
S01_1749161	1	1749161	ID=Ciclev10007706m.g	1747314	1750072	1	15.161
S01_1938417	1	1938417	ID=Ciclev10010636m.g	1937509	1940005	1	15.161
S01_2205101	1	2205101	ID=Ciclev10007595m.g	2200405	2205620	1	15.161
S01_2121684	1	2121684	ID=Ciclev10010379m.g	2121273	2122889	1	15.161
S01_2192614	1	2192614	ID=Ciclev10007406m.g	2190407	2194638	1	15.161
S01_2215183	1	2215183	ID=Ciclev10007580m.g	2214708	2220534	1	15.161
S01_1764678	1	1764678	ID=Ciclev10007591m.g	1763950	1768718	1	15.161
S01_2523698	1	2523698	ID=Ciclev10008018m.g	2521458	2523863	1	15.161
S01_2549085	1	2549085	ID=Ciclev10008128m.g	2544154	2549879	1	15.819
S01_2698394	1	2698394	ID=Ciclev10007225m.g	2682800	2707083	1	15.819
S01_2607148	1	2607148	ID=Ciclev10008850m.g	2605753	2609177	1	15.819
S01_2782703	1	2782703	ID=Ciclev10007228m.g	2766539	2783333	1	15.819
S01_2661745	1	2661745	ID=Ciclev10008063m.g	2660828	2662640	1	15.819
S01_2830529	1	2830529	ID=Ciclev10007447m.g	2827327	2834096	1	17.577
S01_2939231	1	2939231	ID=Ciclev10007656m.g	2934248	2940997	1	18.451
S01_2929736	1	2929736	ID=Ciclev10008593m.g	2928808	2932100	1	18.452
S01_2913225	1	2913225	ID=Ciclev10010704m.g	2911280	2914037	1	18.453
S01_2918849	1	2918849	ID=Ciclev10007989m.g	2918531	2922318	1	18.453
S01_2994446	1	2994446	ID=Ciclev10007348m.g	2990297	2996152	1	19.769
S01_3002217	1	3002217	ID=Ciclev10010565m.g	3001866	3002249	1	19.769
S01_2974209	1	2974209	ID=Ciclev10007267m.g	2971710	2978294	1	19.769
S01_3043535	1	3043535	ID=Ciclev10010188m.g	3042272	3044316	1	20.348
S01_3060255	1	3060255	ID=Ciclev10008414m.g	3059166	3061483	1	20.427
S01_3116858	1	3116858	ID=Ciclev10010551m.g	3113083	3117053	1	21.085
S01_3121071	1	3121071	ID=Ciclev10009310m.g	3118702	3121808	1	21.085
S01_3266748	1	3266748	ID=Ciclev10008690m.g	3266178	3267636	1	21.908
S01_3474804	1	3474804	ID=Ciclev10007557m.g	3473516	3477431	1	24.382
S01_3453814	1	3453814	ID=Ciclev10010168m.g	3452554	3455245	1	24.382
S01_3413342	1	3413342	ID=Ciclev10007668m.g	3407665	3413915	1	24.382
S01_3445422	1	3445422	ID=Ciclev10009418m.g	3444867	3446616	1	24.382
S01_3514825	1	3514825	N	N	N	1	25.041
S01_3531906	1	3531906	ID=Ciclev10009815m.g	3531558	3532369	1	25.7
S01_3628276	1	3628276	ID=Ciclev10010192m.g	3627231	3629292	1	27.017
S01_3635068	1	3635068	ID=Ciclev10008443m.g	3634552	3636488	1	27.017
S01_3681691	1	3681691	ID=Ciclev10007432m.g	3678600	3683434	1	27.017
S01_3833558	1	3833558	N	N	N	1	28.993
S01_3740668	1	3740668	ID=Ciclev10009494m.g	3738484	3742722	1	28.993
S01_3890324	1	3890324	ID=Ciclev10010193m.g	3887082	3893799	1	28.993
S01_3863733	1	3863733	ID=Ciclev10009236m.g	3862913	3866838	1	28.993
S01_3712642	1	3712642	ID=Ciclev10009515m.g	3711749	3716370	1	28.993
S01_3945253	1	3945253	ID=Ciclev10007310m.g	3941093	3948163	1	28.993
S01_3957977	1	3957977	ID=Ciclev10008943m.g	3957073	3960020	1	29.652
S01_3987024	1	3987024	ID=Ciclev10009194m.g	3986693	3988340	1	30.31
S01_4046079	1	4046079	N	N	N	1	30.31
S01_4031437	1	4031437	ID=Ciclev10008860m.g	4029778	4031597	1	30.31
S01_4036871	1	4036871	ID=Ciclev10009178m.g	4036231	4038959	1	30.31
S01_4063449	1	4063449	ID=Ciclev10009100m.g	4063146	4067203	1	30.31
S01_4012857	1	4012857	N	N	N	1	30.31
S01_4099766	1	4099766	ID=Ciclev10007603m.g	4099685	4105561	1	30.31
S01_4187460	1	4187460	N	N	N	1	32.285
S01_4235157	1	4235157	ID=Ciclev10007747m.g	4234079	4236501	1	32.285
S01_4166761	1	4166761	ID=Ciclev10008822m.g	4163202	4166973	1	32.285
S01_4373326	1	4373326	ID=Ciclev10009039m.g	4371293	4375983	1	32.285
S01_4416455	1	4416455	ID=Ciclev10007739m.g	4415728	4418878	1	32.943
S01_4702236	1	4702236	N	N	N	1	32.943
S01_4588189	1	4588189	ID=Ciclev10008397m.g	4585756	4588563	1	32.943
S01_4565112	1	4565112	N	N	N	1	32.943
S01_4491623	1	4491623	ID=Ciclev10009447m.g	4491276	4492240	1	32.943
S01_4546308	1	4546308	ID=Ciclev10007244m.g	4545401	4563382	1	32.943
S01_4649457	1	4649457	ID=Ciclev10008382m.g	4648284	4652060	1	32.943
S01_4449944	1	4449944	ID=Ciclev10009673m.g	4448306	4450980	1	32.943
S01_4753468	1	4753468	ID=Ciclev10009893m.g	4752415	4753820	1	33.931
S01_4740023	1	4740023	N	N	N	1	33.931
S01_5093465	1	5093465	ID=Ciclev10010748m.g	5090445	5093541	1	34.425
S01_4806411	1	4806411	ID=Ciclev10007850m.g	4803574	4806836	1	34.917
S01_4762653	1	4762653	N	N	N	1	34.917
S01_5124739	1	5124739	ID=Ciclev10007449m.g	5120974	5128999	1	34.917
S01_4776572	1	4776572	ID=Ciclev10008122m.g	4775564	4777305	1	34.917
S01_4929040	1	4929040	ID=Ciclev10009973m.g	4927380	4929396	1	34.917
S01_4957751	1	4957751	ID=Ciclev10007412m.g	4952749	4958195	1	34.917
S01_4851587	1	4851587	N	N	N	1	34.917
S01_4862058	1	4862058	ID=Ciclev10009255m.g	4861412	4866144	1	34.917
S01_4992713	1	4992713	ID=Ciclev10007916m.g	4991984	4994456	1	34.917
S01_4765455	1	4765455	ID=Ciclev10009984m.g	4764991	4766132	1	34.917
S01_5106518	1	5106518	N	N	N	1	34.917
S01_4834579	1	4834579	ID=Ciclev10010402m.g	4829563	4834618	1	34.917
S01_5235631	1	5235631	ID=Ciclev10007224m.g	5226582	5243985	1	35.575
S01_5180506	1	5180506	ID=Ciclev10008889m.g	5179148	5182620	1	35.575
S01_5197631	1	5197631	ID=Ciclev10008435m.g	5194085	5198860	1	35.575
S01_5317679	1	5317679	N	N	N	1	35.575
S01_5392641	1	5392641	ID=Ciclev10007575m.g	5388562	5392710	1	36.233
S01_6168773	1	6168773	ID=Ciclev10010574m.g	6168508	6168822	1	36.388
S01_6158523	1	6158523	ID=Ciclev10007961m.g	6158271	6161582	1	36.892
S01_5473434	1	5473434	ID=Ciclev10007554m.g	5468974	5476714	1	36.892
S01_5608063	1	5608063	ID=Ciclev10010275m.g	5607430	5608680	1	36.892
S01_5863795	1	5863795	ID=Ciclev10009735m.g	5863718	5866856	1	36.892
S01_5649269	1	5649269	N	N	N	1	36.892
S01_5541139	1	5541139	ID=Ciclev10007378m.g	5539851	5542980	1	36.892
S01_5569838	1	5569838	ID=Ciclev10010624m.g	5566699	5571112	1	36.892
S09_23279839	9	23279839	N	N	N	1	36.892
S01_6210592	1	6210592	ID=Ciclev10009547m.g	6209571	6213398	1	36.892
S01_6288546	1	6288546	N	N	N	1	37.55
S01_6293718	1	6293718	ID=Ciclev10010350m.g	6293601	6298241	1	38.209
S01_6301095	1	6301095	ID=Ciclev10007938m.g	6299191	6301558	1	39.526
S01_6398670	1	6398670	ID=Ciclev10007676m.g	6396027	6400037	1	40.184
S01_6405863	1	6405863	ID=Ciclev10008142m.g	6402443	6406121	1	40.184
S01_6451996	1	6451996	ID=Ciclev10007776m.g	6448590	6452516	1	40.184
S01_6430810	1	6430810	ID=Ciclev10007326m.g	6430425	6437092	1	40.184
S01_6422838	1	6422838	ID=Ciclev10007670m.g	6420804	6425294	1	40.184
S01_6415400	1	6415400	ID=Ciclev10008039m.g	6412027	6416004	1	40.184
S01_6452857	1	6452857	ID=Ciclev10008857m.g	6452792	6455084	1	40.184
S01_6621843	1	6621843	ID=Ciclev10008655m.g	6617921	6622625	1	40.842
S01_6733795	1	6733795	N	N	N	1	40.842
S01_7172468	1	7172468	N	N	N	1	40.842
S01_7045646	1	7045646	ID=Ciclev10008049m.g	7045213	7048799	1	40.842
S01_7141356	1	7141356	N	N	N	1	40.842
S01_6772622	1	6772622	ID=Ciclev10008684m.g	6772264	6775904	1	40.842
S01_6718977	1	6718977	ID=Ciclev10007831m.g	6716129	6721429	1	40.842
S01_7173576	1	7173576	ID=Ciclev10010361m.g	7173143	7175233	1	40.842
S01_7054768	1	7054768	ID=Ciclev10010395m.g	7054135	7054860	1	40.842
S01_7003984	1	7003984	ID=Ciclev10008372m.g	6999845	7007241	1	40.842
S01_7152320	1	7152320	ID=Ciclev10009138m.g	7151775	7153282	1	41.171
S01_7286508	1	7286508	ID=Ciclev10007544m.g	7284483	7293716	1	41.5
S01_7227882	1	7227882	ID=Ciclev10007513m.g	7218548	7227996	1	41.5
S01_7329211	1	7329211	ID=Ciclev10009423m.g	7328755	7330400	1	41.5
S01_7384462	1	7384462	N	N	N	1	41.5
S01_7390289	1	7390289	ID=Ciclev10007331m.g	7390098	7401504	1	41.5
S01_7700618	1	7700618	ID=Ciclev10008594m.g	7697420	7700750	1	42.816
S01_8867303	1	8867303	ID=Ciclev10008884m.g	8865236	8868708	1	42.816
S01_8634583	1	8634583	ID=Ciclev10009342m.g	8633373	8634867	1	42.816
S01_8833478	1	8833478	ID=Ciclev10007935m.g	8830289	8834085	1	42.816
S01_8961690	1	8961690	ID=Ciclev10010615m.g	8961641	8964866	1	42.816
S01_8700921	1	8700921	ID=Ciclev10009919m.g	8698643	8701746	1	42.816
S01_8671262	1	8671262	ID=Ciclev10009335m.g	8670786	8673448	1	42.816
S01_8543722	1	8543722	ID=Ciclev10009026m.g	8543173	8547077	1	42.816
S01_8167762	1	8167762	ID=Ciclev10007750m.g	8167390	8170757	1	42.816
S01_8315695	1	8315695	ID=Ciclev10009336m.g	8314753	8316131	1	42.816
S01_8211998	1	8211998	ID=Ciclev10008962m.g	8211438	8213973	1	42.816
S01_8422276	1	8422276	N	N	N	1	42.816
S01_8424188	1	8424188	ID=Ciclev10010626m.g	8422905	8424670	1	43.145
S01_8116947	1	8116947	N	N	N	1	43.474
S01_8105913	1	8105913	ID=Ciclev10008040m.g	8105704	8111657	1	43.474
S01_7768608	1	7768608	ID=Ciclev10008786m.g	7767685	7769641	1	43.474
S01_7793883	1	7793883	ID=Ciclev10008296m.g	7793459	7795200	1	43.474
S01_8015792	1	8015792	N	N	N	1	43.474
S01_8015807	1	8015807	ID=Ciclev10009327m.g	8015798	8020208	1	43.474
S01_7777629	1	7777629	ID=Ciclev10008086m.g	7776970	7783395	1	43.474
S01_8130691	1	8130691	ID=Ciclev10007886m.g	8125279	8130885	1	43.474
S01_7886469	1	7886469	ID=Ciclev10007242m.g	7882128	7893687	1	43.474
S01_14994430	1	14994430	ID=Ciclev10010846m.g	14993808	14994694	1	44.133
S01_11213891	1	11213891	ID=Ciclev10007865m.g	11213419	11215532	1	44.79
S01_13061013	1	13061013	N	N	N	1	44.79
S01_13333751	1	13333751	ID=Ciclev10007714m.g	13325813	13336158	1	44.79
S01_9897773	1	9897773	ID=Ciclev10009610m.g	9895996	9900184	1	44.79
S01_13865593	1	13865593	N	N	N	1	44.79
S01_13048419	1	13048419	ID=Ciclev10010566m.g	13047541	13052028	1	44.79
S01_10533909	1	10533909	ID=Ciclev10007832m.g	10530304	10534418	1	44.79
S01_9452617	1	9452617	ID=Ciclev10010815m.g	9452153	9455317	1	44.79
S01_9913183	1	9913183	ID=Ciclev10007992m.g	9912914	9915380	1	44.79
S01_12212461	1	12212461	N	N	N	1	44.79
S01_10558143	1	10558143	ID=Ciclev10010400m.g	10556696	10559221	1	44.79
S01_12904550	1	12904550	ID=Ciclev10007673m.g	12900392	12905055	1	44.79
S01_9385723	1	9385723	ID=Ciclev10010770m.g	9385705	9389138	1	44.79
S01_10946617	1	10946617	ID=Ciclev10008410m.g	10946316	10949617	1	44.79
S01_11035769	1	11035769	ID=Ciclev10007981m.g	11031535	11041945	1	44.79
S01_13870199	1	13870199	ID=Ciclev10010749m.g	13865893	13872943	1	44.79
S01_13031502	1	13031502	N	N	N	1	45.119
S01_14706424	1	14706424	ID=Ciclev10009263m.g	14702052	14706757	1	45.449
S01_15742156	1	15742156	ID=Ciclev10010852m.g	15741710	15742268	1	45.449
S01_16204808	1	16204808	ID=Ciclev10007809m.g	16203907	16208234	1	45.449
S01_15855105	1	15855105	ID=Ciclev10009228m.g	15854182	15855429	1	45.449
S01_13931572	1	13931572	ID=Ciclev10008783m.g	13930453	13932559	1	45.778
S01_12807904	1	12807904	ID=Ciclev10010796m.g	12807597	12808725	1	46.107
S01_13032547	1	13032547	ID=Ciclev10009694m.g	13032452	13036231	1	46.107
S01_11100170	1	11100170	ID=Ciclev10007265m.g	11099017	11111328	1	46.107
S01_13128545	1	13128545	ID=Ciclev10010588m.g	13128081	13135941	1	46.107
S01_13065896	1	13065896	ID=Ciclev10008504m.g	13063201	13068419	1	46.107
S01_9531929	1	9531929	N	N	N	1	46.107
S01_9592295	1	9592295	N	N	N	1	46.107
S01_11492032	1	11492032	N	N	N	1	46.107
S01_11009576	1	11009576	ID=Ciclev10009538m.g	11008759	11012720	1	46.107
S01_13405022	1	13405022	N	N	N	1	46.107
S01_14116475	1	14116475	ID=Ciclev10007317m.g	14109499	14121586	1	46.107
S01_14665452	1	14665452	ID=Ciclev10010603m.g	14663756	14668278	1	46.107
S01_14333055	1	14333055	ID=Ciclev10010346m.g	14331244	14333190	1	46.107
S01_14260555	1	14260555	ID=Ciclev10008667m.g	14257824	14261262	1	46.107
S01_14412285	1	14412285	ID=Ciclev10007619m.g	14412071	14415252	1	46.107
S01_12895556	1	12895556	ID=Ciclev10007297m.g	12883722	12897805	1	46.107
S01_13208432	1	13208432	N	N	N	1	46.107
S01_16173407	1	16173407	N	N	N	1	46.107
S01_12281888	1	12281888	ID=Ciclev10008657m.g	12277893	12282510	1	46.107
S01_14950476	1	14950476	ID=Ciclev10007274m.g	14939484	14953966	1	46.107
S01_11526719	1	11526719	ID=Ciclev10007325m.g	11524305	11532757	1	46.107
S01_11938056	1	11938056	ID=Ciclev10007295m.g	11936871	11954016	1	46.107
S01_9423118	1	9423118	N	N	N	1	46.107
S01_9321780	1	9321780	N	N	N	1	46.107
S01_12800312	1	12800312	ID=Ciclev10007469m.g	12798698	12801839	1	46.107
S01_14874367	1	14874367	ID=Ciclev10008114m.g	14872335	14875384	1	46.326
S01_14866095	1	14866095	ID=Ciclev10008533m.g	14862508	14866666	1	46.545
S01_15366630	1	15366630	ID=Ciclev10007669m.g	15364879	15367025	1	46.765
S01_15834555	1	15834555	ID=Ciclev10008068m.g	15829556	15834823	1	46.765
S01_16102902	1	16102902	ID=Ciclev10009079m.g	16102482	16104368	1	46.765
S01_15807426	1	15807426	ID=Ciclev10008394m.g	15806121	15811109	1	46.765
S01_14829321	1	14829321	ID=Ciclev10010284m.g	14828561	14829793	1	46.765
S01_16256243	1	16256243	ID=Ciclev10010577m.g	16256118	16259325	1	46.765
S01_16315041	1	16315041	N	N	N	1	47.423
S01_16577011	1	16577011	ID=Ciclev10007229m.g	16576410	16586621	1	47.423
S01_17264436	1	17264436	ID=Ciclev10008387m.g	17263261	17265543	1	47.423
S01_17180397	1	17180397	ID=Ciclev10010505m.g	17180175	17180879	1	47.423
S01_16721435	1	16721435	ID=Ciclev10007960m.g	16720228	16721894	1	47.423
S01_16698188	1	16698188	ID=Ciclev10009636m.g	16696979	16699623	1	47.423
S01_16679346	1	16679346	ID=Ciclev10008619m.g	16677234	16679793	1	47.423
S01_16452892	1	16452892	ID=Ciclev10008721m.g	16451114	16456491	1	47.423
S01_16353574	1	16353574	N	N	N	1	47.423
S01_16695113	1	16695113	ID=Ciclev10007885m.g	16685843	16695643	1	47.423
S01_16740141	1	16740141	ID=Ciclev10008595m.g	16739008	16742148	1	47.423
S01_17415134	1	17415134	ID=Ciclev10009308m.g	17412139	17416007	1	48.081
S01_17398443	1	17398443	ID=Ciclev10007808m.g	17398026	17404386	1	48.081
S01_17689340	1	17689340	ID=Ciclev10010182m.g	17689298	17689792	1	48.41
S01_18001996	1	18001996	N	N	N	1	48.739
S01_18169118	1	18169118	ID=Ciclev10010317m.g	18168397	18169352	1	48.739
S01_17799790	1	17799790	N	N	N	1	48.739
S01_17793417	1	17793417	N	N	N	1	48.739
S01_17991405	1	17991405	ID=Ciclev10007637m.g	17987193	17993013	1	48.739
S01_17498878	1	17498878	ID=Ciclev10007392m.g	17492479	17499915	1	48.739
S01_18176548	1	18176548	N	N	N	1	48.739
S01_18056996	1	18056996	N	N	N	1	48.739
S01_17809389	1	17809389	ID=Ciclev10007263m.g	17806633	17811579	1	48.739
S01_18110790	1	18110790	ID=Ciclev10008977m.g	18109648	18113127	1	48.739
S01_18061363	1	18061363	ID=Ciclev10008120m.g	18058468	18065507	1	48.739
S01_17577385	1	17577385	ID=Ciclev10007821m.g	17572891	17577842	1	48.739
S01_17831385	1	17831385	ID=Ciclev10009061m.g	17831333	17834889	1	48.739
S01_17489979	1	17489979	ID=Ciclev10008455m.g	17487218	17491004	1	48.739
S01_18260336	1	18260336	N	N	N	1	48.739
S01_18009708	1	18009708	ID=Ciclev10007869m.g	18003472	18011122	1	48.739
S01_18304463	1	18304463	ID=Ciclev10009880m.g	18303958	18305041	1	48.739
S01_18694060	1	18694060	ID=Ciclev10009149m.g	18691171	18695249	1	49.726
S01_18526636	1	18526636	N	N	N	1	49.726
S01_18391198	1	18391198	N	N	N	1	49.726
S01_18563434	1	18563434	N	N	N	1	49.726
S01_18464644	1	18464644	ID=Ciclev10007556m.g	18463685	18466819	1	49.726
S01_19097713	1	19097713	N	N	N	1	50.713
S01_18768644	1	18768644	ID=Ciclev10007579m.g	18766406	18774710	1	50.713
S01_18959946	1	18959946	ID=Ciclev10007478m.g	18958678	18968622	1	52.029
S01_19058678	1	19058678	N	N	N	1	52.029
S01_18957473	1	18957473	N	N	N	1	52.029
S01_19124468	1	19124468	ID=Ciclev10010163m.g	19123576	19126818	1	52.029
S01_19589063	1	19589063	ID=Ciclev10007490m.g	19589032	19592589	1	52.029
S01_19444224	1	19444224	ID=Ciclev10007426m.g	19443216	19446597	1	52.029
S01_19189953	1	19189953	ID=Ciclev10007471m.g	19189252	19192844	1	52.029
S01_18987552	1	18987552	N	N	N	1	52.029
S01_18940646	1	18940646	N	N	N	1	52.029
S01_20005941	1	20005941	ID=Ciclev10009497m.g	20003432	20007339	1	53.345
S01_20057190	1	20057190	ID=Ciclev10009235m.g	20056926	20059238	1	53.345
S01_20476189	1	20476189	ID=Ciclev10008310m.g	20474445	20476909	1	53.345
S01_20432121	1	20432121	N	N	N	1	53.345
S01_20012038	1	20012038	ID=Ciclev10008228m.g	20010652	20012710	1	53.345
S01_20105324	1	20105324	ID=Ciclev10008012m.g	20102612	20107488	1	53.345
S01_20442097	1	20442097	ID=Ciclev10007843m.g	20440643	20444068	1	53.345
S01_20054388	1	20054388	N	N	N	1	53.345
S01_20096367	1	20096367	ID=Ciclev10008689m.g	20096297	20101958	1	53.345
S01_21094771	1	21094771	ID=Ciclev10010479m.g	21093195	21095452	1	55.979
S01_21369993	1	21369993	N	N	N	1	55.979
S01_21351874	1	21351874	ID=Ciclev10007871m.g	21348358	21355352	1	55.979
S01_21326665	1	21326665	ID=Ciclev10008777m.g	21325880	21329103	1	55.979
S01_20938076	1	20938076	ID=Ciclev10010362m.g	20935700	20938217	1	55.979
S01_21004129	1	21004129	ID=Ciclev10008874m.g	21003623	21007084	1	55.979
S01_21465121	1	21465121	ID=Ciclev10009906m.g	21464732	21466099	1	56.638
S01_22038644	1	22038644	ID=Ciclev10008983m.g	22038517	22041113	1	57.296
S01_22146105	1	22146105	ID=Ciclev10007978m.g	22145495	22148716	1	57.296
S01_22400819	1	22400819	N	N	N	1	57.296
S01_22113594	1	22113594	ID=Ciclev10009486m.g	22111808	22117031	1	57.296
S01_22354362	1	22354362	ID=Ciclev10008338m.g	22352206	22358129	1	57.296
S01_22185701	1	22185701	ID=Ciclev10007950m.g	22185234	22188147	1	57.296
S01_21889297	1	21889297	ID=Ciclev10009227m.g	21887856	21889750	1	57.625
S01_21414021	1	21414021	ID=Ciclev10008204m.g	21412806	21415549	1	57.954
S01_21433028	1	21433028	ID=Ciclev10008061m.g	21426286	21433920	1	57.954
S01_21909973	1	21909973	ID=Ciclev10008747m.g	21907946	21911501	1	58.284
S01_22377995	1	22377995	N	N	N	1	58.613
S01_22409573	1	22409573	N	N	N	1	58.613
S01_22449412	1	22449412	ID=Ciclev10009601m.g	22449031	22450169	1	59.271
S01_22499956	1	22499956	ID=Ciclev10007654m.g	22498751	22504057	1	59.271
S01_22506105	1	22506105	N	N	N	1	59.271
S01_22554639	1	22554639	N	N	N	1	59.929
S01_22556407	1	22556407	ID=Ciclev10010304m.g	22555904	22564833	1	59.929
S01_22599759	1	22599759	N	N	N	1	59.929
S01_22631721	1	22631721	N	N	N	1	59.929
S01_22696943	1	22696943	ID=Ciclev10010484m.g	22696235	22698066	1	61.245
S01_22793349	1	22793349	ID=Ciclev10008176m.g	22792920	22795069	1	61.245
S01_22770463	1	22770463	ID=Ciclev10010548m.g	22770028	22770618	1	61.245
S01_22786127	1	22786127	ID=Ciclev10007984m.g	22784904	22786989	1	61.245
S01_22698902	1	22698902	ID=Ciclev10009301m.g	22698688	22701817	1	61.245
S01_22878965	1	22878965	ID=Ciclev10007504m.g	22876218	22881016	1	61.574
S01_22874093	1	22874093	N	N	N	1	61.903
S01_22889751	1	22889751	ID=Ciclev10009012m.g	22885751	22890756	1	61.903
S01_22851354	1	22851354	ID=Ciclev10007944m.g	22847397	22852110	1	61.903
S01_22863560	1	22863560	ID=Ciclev10008309m.g	22862773	22866389	1	61.903
S01_22894428	1	22894428	ID=Ciclev10009364m.g	22893476	22896534	1	61.903
S01_22962743	1	22962743	N	N	N	1	63.219
S01_22975910	1	22975910	ID=Ciclev10007536m.g	22974133	22979718	1	63.219
S01_22984337	1	22984337	N	N	N	1	63.219
S01_23021396	1	23021396	N	N	N	1	63.877
S01_23110917	1	23110917	ID=Ciclev10009869m.g	23110013	23110928	1	63.877
S01_23041383	1	23041383	ID=Ciclev10008378m.g	23039479	23042402	1	63.877
S01_23055960	1	23055960	ID=Ciclev10010218m.g	23055164	23057117	1	63.877
S01_23042979	1	23042979	ID=Ciclev10007256m.g	23042607	23047230	1	63.877
S01_23096037	1	23096037	ID=Ciclev10007927m.g	23094968	23098030	1	63.877
S01_23248268	1	23248268	ID=Ciclev10010386m.g	23246043	23251931	1	64.206
S01_23333381	1	23333381	N	N	N	1	64.535
S01_23241566	1	23241566	ID=Ciclev10007245m.g	23236312	23242718	1	64.535
S01_23162656	1	23162656	ID=Ciclev10010287m.g	23161981	23164851	1	64.535
S01_23227492	1	23227492	ID=Ciclev10007266m.g	23223353	23230532	1	64.535
S01_23263877	1	23263877	N	N	N	1	64.535
S01_23158681	1	23158681	ID=Ciclev10008214m.g	23157247	23159095	1	64.864
S01_23348562	1	23348562	ID=Ciclev10007644m.g	23348525	23353287	1	65.193
S01_23371413	1	23371413	ID=Ciclev10010292m.g	23370939	23372640	1	65.851
S01_23409318	1	23409318	ID=Ciclev10008774m.g	23407139	23409883	1	65.851
S01_23416621	1	23416621	ID=Ciclev10008354m.g	23415589	23419190	1	65.851
S01_23500078	1	23500078	N	N	N	1	67.608
S01_23484041	1	23484041	ID=Ciclev10007682m.g	23483864	23485840	1	67.608
S01_23492345	1	23492345	ID=Ciclev10007227m.g	23487200	23497316	1	67.608
S01_23517313	1	23517313	ID=Ciclev10010260m.g	23516666	23522116	1	68.484
S01_23505119	1	23505119	ID=Ciclev10010623m.g	23504483	23505208	1	68.484
S01_23516278	1	23516278	N	N	N	1	68.484
S01_23536638	1	23536638	ID=Ciclev10007219m.g	23527053	23542559	1	68.484
S01_23511257	1	23511257	N	N	N	1	68.484
S01_23574590	1	23574590	ID=Ciclev10010783m.g	23573684	23577272	1	68.484
S01_23562557	1	23562557	ID=Ciclev10007585m.g	23561656	23565432	1	68.484
S01_23582227	1	23582227	ID=Ciclev10007571m.g	23581313	23584733	1	68.484
S01_23612589	1	23612589	ID=Ciclev10007586m.g	23610859	23615349	1	70.459
S01_23618633	1	23618633	N	N	N	1	70.459
S01_23647496	1	23647496	ID=Ciclev10007701m.g	23645333	23649664	1	70.459
S01_23692191	1	23692191	ID=Ciclev10007763m.g	23689852	23692549	1	70.459
S01_23701698	1	23701698	ID=Ciclev10007550m.g	23701399	23704524	1	71.117
S01_23708570	1	23708570	ID=Ciclev10010552m.g	23706037	23708658	1	71.117
S01_23710104	1	23710104	ID=Ciclev10010822m.g	23708962	23710839	1	71.117
S01_23743444	1	23743444	ID=Ciclev10010223m.g	23741011	23743740	1	71.775
S01_24104323	1	24104323	ID=Ciclev10010631m.g	24100782	24106388	1	71.775
S01_24119738	1	24119738	ID=Ciclev10007802m.g	24115728	24121631	1	71.775
S01_23836514	1	23836514	ID=Ciclev10007329m.g	23833803	23837179	1	71.775
S01_24129926	1	24129926	ID=Ciclev10007261m.g	24125003	24131816	1	71.775
S01_23866990	1	23866990	ID=Ciclev10008762m.g	23865511	23867371	1	71.775
S01_24006620	1	24006620	ID=Ciclev10010451m.g	24005275	24007882	1	71.775
S01_23776289	1	23776289	ID=Ciclev10009709m.g	23773573	23776570	1	71.775
S01_24054314	1	24054314	ID=Ciclev10008898m.g	24052197	24054905	1	71.775
S01_24109426	1	24109426	ID=Ciclev10010144m.g	24108907	24110284	1	71.775
S01_23764546	1	23764546	ID=Ciclev10008832m.g	23764337	23768786	1	71.775
S01_24086220	1	24086220	N	N	N	1	71.775
S01_24071326	1	24071326	ID=Ciclev10010380m.g	24070127	24073246	1	71.775
S01_24186607	1	24186607	ID=Ciclev10007234m.g	24176381	24190285	1	71.775
S01_24193953	1	24193953	ID=Ciclev10009431m.g	24192518	24194019	1	72.433
S01_24244710	1	24244710	ID=Ciclev10010160m.g	24241503	24244805	1	73.091
S01_24458398	1	24458398	ID=Ciclev10008392m.g	24456730	24458491	1	73.091
S01_24525896	1	24525896	ID=Ciclev10008687m.g	24523400	24526186	1	73.091
S01_24401648	1	24401648	ID=Ciclev10009634m.g	24400222	24402626	1	73.091
S01_24326257	1	24326257	ID=Ciclev10007558m.g	24324107	24328344	1	73.091
S01_24499447	1	24499447	N	N	N	1	73.091
S01_24336920	1	24336920	N	N	N	1	73.091
S01_24431620	1	24431620	ID=Ciclev10008755m.g	24426760	24434342	1	73.091
S01_24381295	1	24381295	N	N	N	1	73.091
S01_24354975	1	24354975	ID=Ciclev10008979m.g	24354877	24358736	1	73.091
S01_24637935	1	24637935	ID=Ciclev10009353m.g	24636879	24638600	1	73.749
S01_24635064	1	24635064	ID=Ciclev10008437m.g	24629647	24635508	1	73.749
S01_24676694	1	24676694	ID=Ciclev10007286m.g	24674258	24681956	1	74.736
S01_24771922	1	24771922	ID=Ciclev10010343m.g	24769195	24772566	1	75.725
S01_24836083	1	24836083	ID=Ciclev10007377m.g	24829793	24836678	1	77.703
S01_24857664	1	24857664	ID=Ciclev10010427m.g	24855288	24857733	1	78.363
S01_24869330	1	24869330	ID=Ciclev10008123m.g	24866281	24869688	1	79.021
S01_24931351	1	24931351	ID=Ciclev10007512m.g	24924416	24934675	1	79.021
S01_24884776	1	24884776	ID=Ciclev10009160m.g	24883109	24885343	1	79.021
S01_24915320	1	24915320	ID=Ciclev10010149m.g	24914885	24923422	1	79.021
S01_24943635	1	24943635	ID=Ciclev10007964m.g	24942842	24945912	1	79.021
S01_24962366	1	24962366	ID=Ciclev10007819m.g	24960580	24962726	1	79.679
S06_10193270	6	10193270	N	N	N	1	79.679
S01_24989280	1	24989280	ID=Ciclev10007993m.g	24986848	24990044	1	79.679
S01_24996454	1	24996454	N	N	N	1	80.337
S01_24999678	1	24999678	ID=Ciclev10008705m.g	24998678	25002361	1	80.337
S01_25028648	1	25028648	ID=Ciclev10008333m.g	25028240	25030911	1	80.337
S01_25073301	1	25073301	ID=Ciclev10009663m.g	25072654	25073652	1	80.337
S01_25023811	1	25023811	ID=Ciclev10008127m.g	25022794	25024741	1	80.337
S01_25054128	1	25054128	ID=Ciclev10007246m.g	25046220	25062346	1	80.337
S01_25158784	1	25158784	ID=Ciclev10007634m.g	25155898	25161499	1	82.312
S01_25166603	1	25166603	ID=Ciclev10007884m.g	25161784	25168552	1	82.312
S01_25188029	1	25188029	ID=Ciclev10007239m.g	25180495	25191344	1	82.97
S01_25216257	1	25216257	ID=Ciclev10010608m.g	25215071	25216899	1	82.97
S01_25313589	1	25313589	ID=Ciclev10007408m.g	25313332	25322034	1	83.958
S01_25359037	1	25359037	ID=Ciclev10007999m.g	25355351	25359330	1	84.945
S01_25343996	1	25343996	ID=Ciclev10007327m.g	25337687	25347002	1	84.945
S01_25331382	1	25331382	ID=Ciclev10010155m.g	25325245	25331925	1	85.274
S01_25593127	1	25593127	ID=Ciclev10009756m.g	25592494	25593617	1	85.603
S01_25502453	1	25502453	ID=Ciclev10008188m.g	25502042	25504073	1	85.603
S01_25596644	1	25596644	ID=Ciclev10010180m.g	25594037	25598957	1	85.603
S01_25483105	1	25483105	ID=Ciclev10010315m.g	25482942	25484731	1	85.603
S01_25612868	1	25612868	ID=Ciclev10010841m.g	25611761	25618071	1	85.603
S01_25728372	1	25728372	ID=Ciclev10008891m.g	25724885	25728563	1	86.92
S01_25740849	1	25740849	ID=Ciclev10008844m.g	25739602	25743738	1	86.92
S01_25731848	1	25731848	ID=Ciclev10009446m.g	25731007	25733094	1	86.92
S01_25796987	1	25796987	ID=Ciclev10007308m.g	25792927	25798123	1	89.393
S01_25813500	1	25813500	ID=Ciclev10007427m.g	25807712	25814164	1	89.393
S01_25938317	1	25938317	N	N	N	1	90.214
S01_25953136	1	25953136	ID=Ciclev10007858m.g	25949347	25953711	1	90.214
S01_25928506	1	25928506	ID=Ciclev10007855m.g	25926885	25932473	1	90.214
S01_26041572	1	26041572	N	N	N	1	90.544
S01_25990600	1	25990600	ID=Ciclev10007524m.g	25987803	25992258	1	90.872
S01_26102810	1	26102810	ID=Ciclev10007497m.g	26102196	26105224	1	90.872
S01_26035586	1	26035586	ID=Ciclev10007919m.g	26032709	26035828	1	90.872
S01_26100514	1	26100514	N	N	N	1	90.872
S01_26085169	1	26085169	ID=Ciclev10010795m.g	26079117	26085611	1	90.872
S01_26002601	1	26002601	ID=Ciclev10007630m.g	26000429	26003254	1	90.872
S01_26091094	1	26091094	ID=Ciclev10007887m.g	26090516	26095522	1	90.872
S01_26030966	1	26030966	ID=Ciclev10007933m.g	26026278	26032641	1	90.872
S01_26059860	1	26059860	ID=Ciclev10007734m.g	26059705	26066070	1	90.872
S01274_2944	1274	2944	N	#VALUE!	#VALUE!	1	90.872
S01_26201821	1	26201821	N	N	N	1	91.53
S01_26248844	1	26248844	ID=Ciclev10007456m.g	26248371	26253868	1	91.53
S01_26182283	1	26182283	ID=Ciclev10010381m.g	26181273	26186058	1	91.859
S01_26430186	1	26430186	ID=Ciclev10007853m.g	26427306	26431123	1	92.188
S01_26435912	1	26435912	ID=Ciclev10010385m.g	26433434	26436619	1	92.188
S01_26365744	1	26365744	ID=Ciclev10010281m.g	26364826	26367896	1	92.188
S01_26392731	1	26392731	ID=Ciclev10007292m.g	26387638	26395168	1	92.188
S01_26412848	1	26412848	ID=Ciclev10010105m.g	26411428	26412973	1	92.188
S01_26465613	1	26465613	ID=Ciclev10007489m.g	26459701	26471409	1	92.188
S01_26373735	1	26373735	ID=Ciclev10009331m.g	26373049	26375504	1	92.188
S01_26473578	1	26473578	ID=Ciclev10010203m.g	26473162	26473580	1	92.188
S01_26577190	1	26577190	ID=Ciclev10009162m.g	26576059	26578193	1	93.504
S01_26632565	1	26632565	ID=Ciclev10007337m.g	26628950	26632932	1	93.504
S01_26663525	1	26663525	ID=Ciclev10010167m.g	26662473	26664126	1	93.504
S01_26666043	1	26666043	ID=Ciclev10008494m.g	26664744	26668680	1	93.504
S01_26683868	1	26683868	ID=Ciclev10009285m.g	26683180	26687729	1	94.82
S01_26806589	1	26806589	ID=Ciclev10007470m.g	26802787	26810465	1	94.82
S01_26692874	1	26692874	N	N	N	1	94.82
S01_26815936	1	26815936	ID=Ciclev10008911m.g	26810795	26816497	1	94.82
S01_26796431	1	26796431	ID=Ciclev10010390m.g	26795141	26797276	1	94.82
S01_26725910	1	26725910	ID=Ciclev10010500m.g	26725788	26727306	1	94.82
S01_26836764	1	26836764	ID=Ciclev10009750m.g	26836409	26837592	1	94.82
S01_27127855	1	27127855	ID=Ciclev10007405m.g	27123194	27131344	1	96.137
S01_27092942	1	27092942	ID=Ciclev10008442m.g	27088284	27095331	1	96.137
S01_27122433	1	27122433	ID=Ciclev10010690m.g	27122126	27122904	1	96.137
S01_26970020	1	26970020	ID=Ciclev10007330m.g	26963180	26970238	1	96.137
S01_26939274	1	26939274	ID=Ciclev10007387m.g	26934198	26940906	1	96.137
S01_27117938	1	27117938	N	N	N	1	96.137
S01_27057113	1	27057113	ID=Ciclev10007368m.g	27052802	27058991	1	96.137
S01_26983845	1	26983845	N	N	N	1	96.137
S01_27100566	1	27100566	ID=Ciclev10007460m.g	27098793	27102412	1	96.137
S01_27083949	1	27083949	ID=Ciclev10007700m.g	27079481	27084934	1	96.137
S01_27145509	1	27145509	ID=Ciclev10009532m.g	27145166	27146787	1	96.137
S01_27159174	1	27159174	N	N	N	1	96.795
S01_27209463	1	27209463	ID=Ciclev10007535m.g	27204998	27211059	1	97.126
S01_27190458	1	27190458	ID=Ciclev10008675m.g	27187045	27191517	1	97.453
S01_27178686	1	27178686	ID=Ciclev10009206m.g	27177018	27180318	1	97.78
S01_27332835	1	27332835	ID=Ciclev10009662m.g	27332600	27333762	1	98.112
S01_27320807	1	27320807	N	N	N	1	98.112
S01_27351079	1	27351079	N	N	N	1	98.112
S01_27513043	1	27513043	ID=Ciclev10009728m.g	27512650	27513436	1	98.88
S01_27461143	1	27461143	ID=Ciclev10007720m.g	27457358	27462893	1	98.88
S01_27538347	1	27538347	ID=Ciclev10010751m.g	27537822	27538499	1	100.156
S01_27978894	1	27978894	ID=Ciclev10010196m.g	27978604	27982967	1	102.731
S01_27811031	1	27811031	ID=Ciclev10008554m.g	27809482	27811561	1	102.731
S01_27804317	1	27804317	ID=Ciclev10007971m.g	27802690	27806822	1	102.731
S01_27895048	1	27895048	ID=Ciclev10010558m.g	27894316	27895500	1	102.731
S01_27877250	1	27877250	ID=Ciclev10010602m.g	27877089	27878260	1	102.731
S01_27789095	1	27789095	ID=Ciclev10008052m.g	27783419	27789937	1	102.731
S01_27890002	1	27890002	ID=Ciclev10010074m.g	27889526	27892022	1	102.731
S01_27689191	1	27689191	ID=Ciclev10007320m.g	27686388	27690703	1	102.731
S01_28001890	1	28001890	ID=Ciclev10010455m.g	28000847	28002193	1	102.731
S01_28063942	1	28063942	ID=Ciclev10010118m.g	28063114	28066620	1	103.389
S01_28114689	1	28114689	ID=Ciclev10007232m.g	28105855	28118736	1	103.389
S01_28125703	1	28125703	ID=Ciclev10008825m.g	28124583	28127463	1	104.047
S01_28146285	1	28146285	ID=Ciclev10007765m.g	28141890	28149541	1	104.047
S01_28194598	1	28194598	ID=Ciclev10010652m.g	28191410	28194643	1	104.047
S01_28200202	1	28200202	N	N	N	1	104.047
S01_28174334	1	28174334	ID=Ciclev10007430m.g	28172273	28175740	1	104.047
S01_28251872	1	28251872	ID=Ciclev10007321m.g	28248423	28253100	1	104.047
S01_28210901	1	28210901	ID=Ciclev10009711m.g	28209166	28211161	1	104.047
S01_28259909	1	28259909	N	N	N	1	104.047
S01_28374510	1	28374510	ID=Ciclev10007753m.g	28373759	28378206	1	104.705
S01_28529143	1	28529143	N	N	N	1	104.705
S01_28588106	1	28588106	ID=Ciclev10010403m.g	28587252	28588220	1	104.705
S01_28441149	1	28441149	ID=Ciclev10008754m.g	28440700	28442008	1	104.705
S01_28399141	1	28399141	ID=Ciclev10010828m.g	28398894	28399620	1	104.705
S01_28532755	1	28532755	ID=Ciclev10010075m.g	28529272	28532866	1	104.705
S01_28494985	1	28494985	N	N	N	1	104.705
S01_28450881	1	28450881	ID=Ciclev10007429m.g	28450659	28453946	1	104.705
S01_28483916	1	28483916	ID=Ciclev10008669m.g	28482413	28484064	1	104.705
S01_28460747	1	28460747	ID=Ciclev10007375m.g	28458306	28465466	1	104.705
S01_28538972	1	28538972	N	N	N	1	104.705
S01_28390555	1	28390555	ID=Ciclev10008803m.g	28388950	28392647	1	104.705
S01_28384028	1	28384028	ID=Ciclev10010200m.g	28383278	28384146	1	104.705
S01_28719974	1	28719974	ID=Ciclev10007533m.g	28716725	28730151	1	106.68
S01_28697834	1	28697834	ID=Ciclev10007241m.g	28696666	28707075	1	106.68
S01_28751816	1	28751816	ID=Ciclev10007695m.g	28750623	28753276	1	106.68
S01_28931563	1	28931563	N	N	N	1	106.68
S01_28809774	1	28809774	ID=Ciclev10007967m.g	28809512	28814574	1	106.68
S01_28756815	1	28756815	ID=Ciclev10007567m.g	28754555	28760192	1	106.68
S01_28711802	1	28711802	ID=Ciclev10007366m.g	28710367	28713767	1	106.68
S01_28792452	1	28792452	ID=Ciclev10007243m.g	28787154	28792998	1	106.68
S02_87652	2	87652	ID=Ciclev10014163m.g	85744	92491	2	0
S02_94725	2	94725	N	N	N	2	0.671
S02_113748	2	113748	N	N	N	2	0.671
S02_142155	2	142155	ID=Ciclev10016282m.g	138851	142736	2	1.996
S02_148274	2	148274	ID=Ciclev10014977m.g	148005	151853	2	1.996
S02_189192	2	189192	ID=Ciclev10014439m.g	188504	193028	2	1.996
S02_245657	2	245657	N	N	N	2	2.214
S02_252187	2	252187	ID=Ciclev10018316m.g	252017	253903	2	2.432
S02_261562	2	261562	ID=Ciclev10017000m.g	261440	264627	2	2.655
S02_281675	2	281675	N	N	N	2	2.655
S02_375705	2	375705	N	N	N	2	3.971
S02_397614	2	397614	ID=Ciclev10015648m.g	397328	398730	2	3.971
S02_413657	2	413657	ID=Ciclev10015550m.g	412160	415182	2	4.63
S02_458287	2	458287	N	N	N	2	4.63
S02_487541	2	487541	ID=Ciclev10015028m.g	486529	490767	2	5.947
S02_502297	2	502297	N	N	N	2	6.606
S02_541287	2	541287	ID=Ciclev10014404m.g	538543	545225	2	6.606
S02_554400	2	554400	ID=Ciclev10016896m.g	553135	556043	2	6.606
S02_587051	2	587051	N	N	N	2	6.606
S02_4494438	2	4494438	ID=Ciclev10014343m.g	4490384	4495119	2	6.606
S02_4499828	2	4499828	ID=Ciclev10014206m.g	4499414	4511556	2	6.714
S02_4673098	2	4673098	ID=Ciclev10016848m.g	4672769	4673615	2	6.824
S02_4683120	2	4683120	ID=Ciclev10017225m.g	4682813	4683331	2	6.933
S02_5009759	2	5009759	ID=Ciclev10015496m.g	5008486	5011804	2	7.041
S02_5033399	2	5033399	ID=Ciclev10014066m.g	5019441	5035380	2	7.151
S02_5047830	2	5047830	ID=Ciclev10014530m.g	5039056	5048791	2	7.264
S02_5110343	2	5110343	ID=Ciclev10015614m.g	5108674	5112244	2	7.922
S02_5134168	2	5134168	N	N	N	2	7.922
S02_5250832	2	5250832	ID=Ciclev10014334m.g	5249720	5252152	2	8.58
S02_5275107	2	5275107	ID=Ciclev10017810m.g	5273994	5276426	2	8.58
S02_5323744	2	5323744	ID=Ciclev10017816m.g	5322568	5325017	2	8.58
S02_5363108	2	5363108	N	N	N	2	8.58
S02_5373941	2	5373941	ID=Ciclev10014312m.g	5371915	5374615	2	8.796
S02_5405558	2	5405558	ID=Ciclev10017777m.g	5401278	5408814	2	9.013
S02_5635142	2	5635142	ID=Ciclev10014352m.g	5631549	5635227	2	9.238
S02_5646838	2	5646838	ID=Ciclev10017962m.g	5640762	5648343	2	9.238
S02_5920768	2	5920768	ID=Ciclev10018184m.g	5920361	5921647	2	11.214
S02_5970737	2	5970737	ID=Ciclev10015185m.g	5969023	5973023	2	11.873
S02_5976760	2	5976760	ID=Ciclev10014858m.g	5975367	5977280	2	11.873
S02_6086614	2	6086614	ID=Ciclev10017722m.g	6085256	6087034	2	11.873
S02_6109085	2	6109085	ID=Ciclev10014934m.g	6106687	6109539	2	11.873
S02_6113656	2	6113656	ID=Ciclev10015437m.g	6112767	6115811	2	11.873
S02_6140673	2	6140673	ID=Ciclev10014863m.g	6140140	6141999	2	11.873
S02_6296485	2	6296485	ID=Ciclev10014240m.g	6295898	6302897	2	11.873
S02_6344725	2	6344725	N	N	N	2	12.531
S02_6472825	2	6472825	ID=Ciclev10015392m.g	6472571	6474273	2	12.531
S02_6532462	2	6532462	N	N	N	2	12.531
S02_6533657	2	6533657	ID=Ciclev10016944m.g	6532952	6535930	2	12.531
S02_6618769	2	6618769	ID=Ciclev10016213m.g	6611813	6619116	2	12.531
S02_6753290	2	6753290	ID=Ciclev10014051m.g	6747734	6759030	2	12.531
S02_6774090	2	6774090	ID=Ciclev10015576m.g	6772921	6775813	2	12.531
S02_6790492	2	6790492	N	N	N	2	12.531
S02_6862759	2	6862759	ID=Ciclev10014437m.g	6861956	6865446	2	12.531
S02_6876864	2	6876864	ID=Ciclev10014795m.g	6870822	6877750	2	12.531
S02_6881243	2	6881243	ID=Ciclev10016574m.g	6880111	6883726	2	12.531
S02_6885355	2	6885355	ID=Ciclev10016322m.g	6884274	6888069	2	12.531
S02_6951995	2	6951995	ID=Ciclev10017618m.g	6951871	6953339	2	12.531
S02_7048654	2	7048654	ID=Ciclev10014197m.g	7048187	7051168	2	13.189
S02_7111478	2	7111478	ID=Ciclev10018301m.g	7111077	7112636	2	13.847
S02_7300578	2	7300578	ID=Ciclev10018328m.g	7297997	7303361	2	15.164
S02_7324051	2	7324051	ID=Ciclev10014113m.g	7321979	7325809	2	15.164
S02_7413460	2	7413460	ID=Ciclev10014074m.g	7409934	7416233	2	15.822
S02_7469007	2	7469007	ID=Ciclev10014237m.g	7459184	7475509	2	15.822
S02_7569519	2	7569519	ID=Ciclev10014216m.g	7566785	7569782	2	16.48
S02_7614443	2	7614443	ID=Ciclev10015838m.g	7612564	7617574	2	16.48
S02_7686264	2	7686264	ID=Ciclev10018312m.g	7686101	7688683	2	17.796
S02_7711239	2	7711239	ID=Ciclev10017748m.g	7710555	7711460	2	17.796
S05_19921054	5	19921054	N	N	N	2	17.796
S02_7760399	2	7760399	N	N	N	2	17.796
S02_7828152	2	7828152	N	N	N	2	17.796
S02_7853773	2	7853773	ID=Ciclev10014100m.g	7847299	7855719	2	17.796
S02_7965293	2	7965293	ID=Ciclev10017108m.g	7964984	7965603	2	17.796
S02_7982487	2	7982487	ID=Ciclev10014151m.g	7980152	7986524	2	17.796
S02_8000837	2	8000837	ID=Ciclev10017928m.g	7992751	8008631	2	17.796
S02_8012731	2	8012731	N	N	N	2	17.796
S02_8021088	2	8021088	ID=Ciclev10016281m.g	8020120	8022107	2	17.796
S02_8028270	2	8028270	ID=Ciclev10016520m.g	8027602	8030614	2	17.796
S02_8067637	2	8067637	ID=Ciclev10014772m.g	8064310	8070501	2	17.796
S02_8075342	2	8075342	ID=Ciclev10015475m.g	8071299	8076757	2	17.796
S02_8114501	2	8114501	ID=Ciclev10016188m.g	8114170	8118405	2	18.454
S02_8244509	2	8244509	ID=Ciclev10018197m.g	8244207	8246618	2	18.454
S02_8272407	2	8272407	ID=Ciclev10015393m.g	8271912	8273575	2	18.454
S02_8299155	2	8299155	ID=Ciclev10014694m.g	8295126	8306247	2	18.783
S02_8311404	2	8311404	ID=Ciclev10016592m.g	8310446	8313748	2	19.112
S02_8314387	2	8314387	ID=Ciclev10018028m.g	8313110	8320567	2	19.112
S02_8349833	2	8349833	ID=Ciclev10018084m.g	8348257	8351219	2	19.112
S02_8390489	2	8390489	ID=Ciclev10017900m.g	8387597	8392008	2	19.112
S02_8446693	2	8446693	ID=Ciclev10016555m.g	8445989	8450370	2	19.112
S02_8481867	2	8481867	ID=Ciclev10014180m.g	8470088	8483205	2	19.112
S02_8523724	2	8523724	ID=Ciclev10015272m.g	8518855	8526597	2	20.428
S02_8561796	2	8561796	ID=Ciclev10017666m.g	8561188	8562429	2	21.086
S02_8572000	2	8572000	ID=Ciclev10018062m.g	8568840	8572029	2	21.086
S02_8591010	2	8591010	ID=Ciclev10018273m.g	8589696	8592471	2	21.306
S02_8685858	2	8685858	ID=Ciclev10017508m.g	8683898	8685984	2	21.525
S02_8728445	2	8728445	ID=Ciclev10014531m.g	8727346	8730038	2	21.744
S02_8863748	2	8863748	ID=Ciclev10017903m.g	8863230	8866953	2	21.904
S02_8936584	2	8936584	ID=Ciclev10018188m.g	8934669	8937224	2	22.062
S02_9071841	2	9071841	ID=Ciclev10015286m.g	9069334	9073496	2	22.224
S02_9129689	2	9129689	ID=Ciclev10018374m.g	9129025	9130744	2	22.403
S02_9163271	2	9163271	ID=Ciclev10014403m.g	9161513	9164490	2	23.719
S02_9198705	2	9198705	ID=Ciclev10015214m.g	9198525	9203327	2	23.719
S02_9204064	2	9204064	N	N	N	2	23.719
S02_9225183	2	9225183	ID=Ciclev10015945m.g	9224784	9226076	2	24.377
S02_9279163	2	9279163	N	N	N	2	24.377
S02_9309522	2	9309522	ID=Ciclev10014124m.g	9308800	9313080	2	24.377
S02_9391736	2	9391736	ID=Ciclev10014911m.g	9389103	9392832	2	24.377
S02_9405516	2	9405516	ID=Ciclev10015814m.g	9404428	9406140	2	24.377
S02_9526392	2	9526392	ID=Ciclev10017496m.g	9519786	9529028	2	25.688
S02_9579670	2	9579670	ID=Ciclev10015712m.g	9578498	9584531	2	25.688
S02_9594645	2	9594645	ID=Ciclev10014333m.g	9592458	9595926	2	25.688
S02_9606098	2	9606098	ID=Ciclev10014743m.g	9603290	9607349	2	25.699
S02_9617008	2	9617008	ID=Ciclev10014173m.g	9609974	9620171	2	27.009
S02_9625463	2	9625463	ID=Ciclev10018361m.g	9624932	9626743	2	27.009
S02_9768937	2	9768937	N	N	N	2	29.643
S02_9784842	2	9784842	N	N	N	2	29.643
S02_9814172	2	9814172	ID=Ciclev10018026m.g	9805460	9816275	2	29.643
S02_9823291	2	9823291	ID=Ciclev10014326m.g	9820973	9828925	2	29.643
S02_9842445	2	9842445	ID=Ciclev10014494m.g	9842220	9845321	2	29.643
S02_9853547	2	9853547	ID=Ciclev10017819m.g	9852588	9853712	2	29.643
S02_9896935	2	9896935	ID=Ciclev10017795m.g	9896648	9898177	2	29.643
S02_9904589	2	9904589	ID=Ciclev10016054m.g	9902662	9906589	2	29.643
S02_9930953	2	9930953	N	N	N	2	30.301
S02_9969826	2	9969826	ID=Ciclev10017693m.g	9968926	9971998	2	30.301
S02_10013339	2	10013339	ID=Ciclev10015586m.g	10011215	10013704	2	30.301
S02_10096327	2	10096327	ID=Ciclev10015979m.g	10093188	10097079	2	30.96
S02_10123188	2	10123188	N	N	N	2	30.96
S02_10215618	2	10215618	N	N	N	2	32.935
S02_10262388	2	10262388	ID=Ciclev10015761m.g	10262269	10264079	2	33.594
S02_10298618	2	10298618	ID=Ciclev10015869m.g	10298471	10299566	2	33.594
S02_10306034	2	10306034	N	N	N	2	33.594
S02_10363721	2	10363721	N	N	N	2	33.594
S02_10387357	2	10387357	ID=Ciclev10014210m.g	10382040	10390501	2	33.594
S02_10445090	2	10445090	ID=Ciclev10017580m.g	10444525	10445759	2	34.91
S02_10551075	2	10551075	ID=Ciclev10015198m.g	10548130	10551974	2	36.227
S02_10688425	2	10688425	ID=Ciclev10016978m.g	10686095	10688635	2	36.885
S02_10696094	2	10696094	ID=Ciclev10014502m.g	10695424	10700095	2	36.885
S02_10738277	2	10738277	ID=Ciclev10016797m.g	10737296	10738854	2	36.885
S02_10788958	2	10788958	ID=Ciclev10018123m.g	10787033	10791612	2	36.885
S02_10831858	2	10831858	N	N	N	2	36.885
S02_10847760	2	10847760	ID=Ciclev10014349m.g	10844445	10847804	2	36.885
S02_10945868	2	10945868	ID=Ciclev10017432m.g	10944956	10946086	2	36.885
S02_10988467	2	10988467	ID=Ciclev10015734m.g	10982873	10988638	2	36.885
S02_11062108	2	11062108	ID=Ciclev10017452m.g	11061827	11062240	2	36.885
S02_11063597	2	11063597	ID=Ciclev10018346m.g	11063250	11063663	2	36.885
S02_11115592	2	11115592	N	N	N	2	36.885
S02_11137635	2	11137635	ID=Ciclev10018274m.g	11137574	11138731	2	38.644
S02_11215705	2	11215705	N	N	N	2	39.523
S02_11318873	2	11318873	ID=Ciclev10017936m.g	11316175	11318976	2	39.523
S02_11344963	2	11344963	ID=Ciclev10015375m.g	11344738	11350784	2	40.181
S02_11382643	2	11382643	ID=Ciclev10017707m.g	11381917	11385787	2	40.181
S02_11439513	2	11439513	ID=Ciclev10016257m.g	11439285	11441367	2	40.181
S02_11486551	2	11486551	ID=Ciclev10017942m.g	11485893	11487349	2	40.181
S02_11498109	2	11498109	ID=Ciclev10017229m.g	11497515	11498250	2	40.181
S02_11501770	2	11501770	ID=Ciclev10016894m.g	11498830	11501800	2	40.181
S02_11517679	2	11517679	ID=Ciclev10014134m.g	11503784	11518436	2	40.181
S02_11528738	2	11528738	ID=Ciclev10014353m.g	11522687	11529458	2	40.181
S02_11669636	2	11669636	ID=Ciclev10015161m.g	11668763	11671628	2	40.181
S02_11698665	2	11698665	N	N	N	2	40.181
S02_11899246	2	11899246	N	N	N	2	41.829
S02_11917966	2	11917966	ID=Ciclev10015537m.g	11916420	11918383	2	43.476
S02_11968536	2	11968536	ID=Ciclev10014280m.g	11962608	11970518	2	43.476
S02_12003859	2	12003859	ID=Ciclev10018158m.g	12003612	12005635	2	43.476
S02_12030892	2	12030892	ID=Ciclev10018093m.g	12030312	12036334	2	43.476
S02_12079062	2	12079062	ID=Ciclev10014123m.g	12074952	12085984	2	43.476
S02_12150246	2	12150246	ID=Ciclev10017639m.g	12149563	12151798	2	43.476
S02_12243851	2	12243851	ID=Ciclev10015052m.g	12239751	12244121	2	43.476
S02_12288425	2	12288425	ID=Ciclev10015374m.g	12286244	12288765	2	43.476
S02_12372899	2	12372899	ID=Ciclev10014749m.g	12370901	12374131	2	43.476
S02_12374698	2	12374698	ID=Ciclev10017128m.g	12374281	12376220	2	43.476
S02_12549569	2	12549569	ID=Ciclev10016868m.g	12549543	12550712	2	43.476
S02_12564539	2	12564539	ID=Ciclev10014550m.g	12562232	12570881	2	43.476
S02_12819369	2	12819369	ID=Ciclev10016434m.g	12818317	12819910	2	44.134
S02_12881866	2	12881866	N	N	N	2	44.134
S02_13007182	2	13007182	N	N	N	2	44.134
S02_13112116	2	13112116	ID=Ciclev10015545m.g	13111150	13117640	2	44.792
S02_13142135	2	13142135	ID=Ciclev10014024m.g	13139553	13147518	2	44.792
S02_13351242	2	13351242	ID=Ciclev10017370m.g	13350082	13351899	2	45.45
S02_13369624	2	13369624	N	N	N	2	45.45
S02_13473358	2	13473358	ID=Ciclev10014073m.g	13473155	13480880	2	46.108
S02_13506426	2	13506426	ID=Ciclev10017250m.g	13506080	13508503	2	46.108
S02_13566179	2	13566179	ID=Ciclev10015526m.g	13564286	13570027	2	46.108
S02_13585971	2	13585971	ID=Ciclev10017920m.g	13585002	13586480	2	46.108
S02_13599409	2	13599409	ID=Ciclev10014820m.g	13599065	13602043	2	46.108
S02_13680846	2	13680846	ID=Ciclev10014341m.g	13677328	13681293	2	46.108
S02_13726126	2	13726126	N	N	N	2	46.108
S02_13865119	2	13865119	ID=Ciclev10017541m.g	13863971	13866058	2	46.766
S02_13870038	2	13870038	ID=Ciclev10018267m.g	13869717	13870142	2	46.766
S02_13913892	2	13913892	N	N	N	2	46.766
S02_13922341	2	13922341	ID=Ciclev10014358m.g	13919662	13923501	2	46.766
S02_13941007	2	13941007	N	N	N	2	46.766
S02_13941677	2	13941677	ID=Ciclev10014964m.g	13941409	13949243	2	46.766
S02_13962229	2	13962229	ID=Ciclev10014385m.g	13959190	13963622	2	47.424
S02_14148569	2	14148569	ID=Ciclev10014955m.g	14148392	14153974	2	47.424
S02_14234950	2	14234950	ID=Ciclev10015213m.g	14233234	14237268	2	47.424
S02_14277094	2	14277094	ID=Ciclev10017154m.g	14276628	14279686	2	47.424
S02_14429672	2	14429672	ID=Ciclev10015755m.g	14429309	14434365	2	47.424
S02_14443094	2	14443094	ID=Ciclev10015153m.g	14442707	14448921	2	47.424
S02_14529761	2	14529761	ID=Ciclev10014898m.g	14523711	14530184	2	47.424
S02_14644881	2	14644881	ID=Ciclev10016239m.g	14644641	14649552	2	49.399
S02_14662488	2	14662488	ID=Ciclev10014295m.g	14659708	14665608	2	49.399
S02_15425492	2	15425492	ID=Ciclev10017238m.g	15425227	15429206	2	49.399
S02_15487988	2	15487988	ID=Ciclev10015358m.g	15485437	15488234	2	49.399
S02_15489574	2	15489574	ID=Ciclev10015280m.g	15488470	15493620	2	49.399
S02_15708001	2	15708001	ID=Ciclev10016311m.g	15707895	15710013	2	49.399
S02_15775340	2	15775340	ID=Ciclev10016841m.g	15774222	15776937	2	49.399
S02_15796336	2	15796336	ID=Ciclev10017424m.g	15795261	15800378	2	49.399
S02_15834904	2	15834904	ID=Ciclev10015260m.g	15833142	15836770	2	49.399
S02_16372050	2	16372050	N	N	N	2	49.399
S02_16601447	2	16601447	ID=Ciclev10014998m.g	16597796	16602257	2	49.399
S02_16619799	2	16619799	N	N	N	2	49.399
S02_16753266	2	16753266	ID=Ciclev10014508m.g	16752013	16756015	2	50.057
S02_16758205	2	16758205	ID=Ciclev10017547m.g	16756231	16759245	2	50.057
S02_16838789	2	16838789	ID=Ciclev10014768m.g	16833387	16839435	2	50.057
S02_16974968	2	16974968	ID=Ciclev10017068m.g	16972864	16975595	2	50.057
S02_17376673	2	17376673	N	N	N	2	50.057
S02_17392482	2	17392482	N	N	N	2	50.057
S02_17977651	2	17977651	ID=Ciclev10015144m.g	17976119	17977981	2	50.057
S02_18794045	2	18794045	ID=Ciclev10016651m.g	18791205	18794712	2	50.057
S02_19305985	2	19305985	ID=Ciclev10014791m.g	19305433	19309405	2	50.057
S02_19557610	2	19557610	ID=Ciclev10017293m.g	19555829	19557795	2	50.057
S02_19573706	2	19573706	ID=Ciclev10014869m.g	19572439	19577226	2	50.057
S02_19846236	2	19846236	ID=Ciclev10016167m.g	19844963	19847663	2	50.057
S02_19890698	2	19890698	ID=Ciclev10017486m.g	19888952	19892367	2	50.057
S02_19958718	2	19958718	ID=Ciclev10017298m.g	19958493	19959075	2	50.057
S02_20035339	2	20035339	ID=Ciclev10016098m.g	20031905	20036210	2	50.057
S02_20110533	2	20110533	ID=Ciclev10017668m.g	20109706	20110967	2	50.057
S02_20344418	2	20344418	ID=Ciclev10018263m.g	20342545	20346784	2	52.031
S02_20365380	2	20365380	N	N	N	2	52.031
S02_21024553	2	21024553	ID=Ciclev10018162m.g	21023664	21025851	2	52.031
S02_21111839	2	21111839	ID=Ciclev10015999m.g	21111679	21116170	2	52.031
S02_21255854	2	21255854	N	N	N	2	52.031
S02_21319200	2	21319200	ID=Ciclev10014929m.g	21317980	21320849	2	52.031
S02_21380385	2	21380385	ID=Ciclev10018332m.g	21380312	21380971	2	52.031
S02_21563544	2	21563544	N	N	N	2	52.031
S02_21665541	2	21665541	ID=Ciclev10016010m.g	21664546	21665739	2	52.031
S02_21719302	2	21719302	ID=Ciclev10015924m.g	21717832	21719535	2	52.031
S02_21760414	2	21760414	ID=Ciclev10017243m.g	21759011	21761073	2	52.031
S02_21808227	2	21808227	N	N	N	2	52.031
S02_21990009	2	21990009	ID=Ciclev10017974m.g	21988778	21990153	2	52.031
S02_22022551	2	22022551	ID=Ciclev10016578m.g	22019867	22022847	2	52.031
S02_22082888	2	22082888	N	N	N	2	52.031
S02_22130609	2	22130609	N	N	N	2	52.031
S02_22139401	2	22139401	ID=Ciclev10014140m.g	22131630	22139650	2	52.031
S02_22172310	2	22172310	ID=Ciclev10014908m.g	22168521	22174833	2	52.031
S02_22191663	2	22191663	ID=Ciclev10015443m.g	22189832	22194196	2	52.689
S02_22316710	2	22316710	N	N	N	2	52.689
S02_22341303	2	22341303	ID=Ciclev10017821m.g	22341045	22341777	2	52.689
S02_22348025	2	22348025	ID=Ciclev10015580m.g	22344916	22350916	2	52.689
S02_22364388	2	22364388	ID=Ciclev10014842m.g	22362548	22366644	2	52.689
S02_22388179	2	22388179	ID=Ciclev10016648m.g	22386727	22388706	2	52.689
S02_22474696	2	22474696	ID=Ciclev10016206m.g	22471208	22474774	2	52.689
S02_22487507	2	22487507	N	N	N	2	52.689
S02_22621316	2	22621316	ID=Ciclev10016847m.g	22620377	22622795	2	54.006
S02_22698557	2	22698557	N	N	N	2	54.006
S02_22705572	2	22705572	ID=Ciclev10016164m.g	22705497	22707933	2	54.006
S02_22712572	2	22712572	ID=Ciclev10018017m.g	22708754	22714614	2	54.663
S02_22727202	2	22727202	N	N	N	2	54.663
S02_22746289	2	22746289	ID=Ciclev10014719m.g	22744618	22750220	2	54.663
S02_22765094	2	22765094	N	N	N	2	54.663
S02_22836464	2	22836464	ID=Ciclev10014744m.g	22836155	22838521	2	54.663
S02_22961076	2	22961076	ID=Ciclev10014865m.g	22956783	22961853	2	54.663
S02_22964295	2	22964295	ID=Ciclev10015493m.g	22962786	22966571	2	54.663
S02_23000965	2	23000965	ID=Ciclev10014919m.g	22995969	23001278	2	54.663
S02_23051824	2	23051824	ID=Ciclev10017756m.g	23051627	23056177	2	54.663
S02_23148754	2	23148754	N	N	N	2	54.663
S02_23159204	2	23159204	N	N	N	2	54.663
S02_23180729	2	23180729	ID=Ciclev10016668m.g	23180085	23182810	2	54.663
S02_23208632	2	23208632	N	N	N	2	54.663
S02_23311591	2	23311591	ID=Ciclev10014523m.g	23307374	23313279	2	54.663
S02_23318610	2	23318610	ID=Ciclev10015116m.g	23318281	23323182	2	54.663
S02_23326915	2	23326915	ID=Ciclev10014979m.g	23326560	23330494	2	54.663
S02_23331182	2	23331182	ID=Ciclev10018308m.g	23330799	23334179	2	54.663
S02_23339573	2	23339573	N	N	N	2	54.663
S02_23341070	2	23341070	ID=Ciclev10014827m.g	23341054	23346044	2	54.663
S02_23670563	2	23670563	ID=Ciclev10014722m.g	23668186	23671890	2	54.663
S02_23687033	2	23687033	ID=Ciclev10016457m.g	23685043	23687598	2	55.321
S02_23724853	2	23724853	ID=Ciclev10017035m.g	23723588	23725753	2	55.321
S02_23764607	2	23764607	ID=Ciclev10015492m.g	23762752	23765126	2	55.321
S02_23767927	2	23767927	ID=Ciclev10018169m.g	23767422	23768717	2	55.321
S02_23827606	2	23827606	ID=Ciclev10015049m.g	23826323	23829613	2	55.321
S02_23830440	2	23830440	ID=Ciclev10014845m.g	23829862	23832918	2	55.321
S02_23875278	2	23875278	ID=Ciclev10017917m.g	23875059	23875445	2	55.321
S02_23878428	2	23878428	ID=Ciclev10014182m.g	23877364	23881540	2	55.321
S02_23899332	2	23899332	ID=Ciclev10014054m.g	23898670	23905586	2	55.321
S02_23925512	2	23925512	ID=Ciclev10014902m.g	23924259	23927984	2	55.321
S02_23951256	2	23951256	ID=Ciclev10014185m.g	23948693	23951464	2	55.979
S02_24233618	2	24233618	ID=Ciclev10018209m.g	24233491	24236621	2	56.638
S02_24290597	2	24290597	ID=Ciclev10016749m.g	24290273	24291409	2	56.638
S02_24502907	2	24502907	ID=Ciclev10015897m.g	24501335	24503092	2	56.638
S02_24539680	2	24539680	ID=Ciclev10014235m.g	24539106	24541966	2	57.296
S02_24619597	2	24619597	ID=Ciclev10016955m.g	24619305	24622426	2	57.296
S02_24677038	2	24677038	ID=Ciclev10014049m.g	24676753	24684379	2	57.954
S02_24809904	2	24809904	ID=Ciclev10017839m.g	24809138	24812306	2	57.954
S02_24924793	2	24924793	ID=Ciclev10014351m.g	24921558	24926440	2	58.612
S02_25204029	2	25204029	ID=Ciclev10016771m.g	25203100	25204788	2	58.612
S02_25205376	2	25205376	ID=Ciclev10015195m.g	25205134	25208439	2	58.612
S02_25490084	2	25490084	N	N	N	2	59.27
S02_25525334	2	25525334	ID=Ciclev10016082m.g	25524119	25526492	2	59.27
S02_25540648	2	25540648	ID=Ciclev10017835m.g	25538783	25540686	2	59.27
S02_25548233	2	25548233	N	N	N	2	59.27
S02_25731111	2	25731111	ID=Ciclev10016721m.g	25729608	25732292	2	59.27
S02_25789045	2	25789045	ID=Ciclev10017765m.g	25788937	25790076	2	59.27
S02_25904529	2	25904529	N	N	N	2	59.27
S02_25930490	2	25930490	ID=Ciclev10016998m.g	25930308	25931908	2	59.27
S02_25939194	2	25939194	ID=Ciclev10017221m.g	25938901	25939546	2	59.928
S02_25951255	2	25951255	N	N	N	2	60.587
S02_25968411	2	25968411	ID=Ciclev10016497m.g	25968068	25970211	2	60.587
S02_25994513	2	25994513	ID=Ciclev10018355m.g	25994466	25995956	2	60.587
S02_26001916	2	26001916	ID=Ciclev10017823m.g	25999032	26002636	2	60.587
S02_26016410	2	26016410	ID=Ciclev10016106m.g	26016189	26017223	2	60.587
S02_26031809	2	26031809	ID=Ciclev10014821m.g	26030786	26035127	2	60.587
S02_26079680	2	26079680	ID=Ciclev10018196m.g	26079557	26082625	2	60.587
S02_26161827	2	26161827	ID=Ciclev10014371m.g	26159413	26162104	2	60.587
S02_26194487	2	26194487	ID=Ciclev10017924m.g	26194450	26197099	2	61.245
S02_26265403	2	26265403	ID=Ciclev10015017m.g	26262943	26266468	2	61.245
S02_26285567	2	26285567	N	N	N	2	61.245
S02_26305652	2	26305652	ID=Ciclev10015265m.g	26303530	26307026	2	61.245
S02_26484396	2	26484396	N	N	N	2	61.903
S02_26494407	2	26494407	N	N	N	2	61.903
S02_26528749	2	26528749	N	N	N	2	62.561
S02_26610171	2	26610171	ID=Ciclev10014588m.g	26607129	26612420	2	63.878
S02_26662831	2	26662831	ID=Ciclev10014296m.g	26658862	26663240	2	63.878
S02_26668470	2	26668470	N	N	N	2	63.878
S02_26746419	2	26746419	ID=Ciclev10015599m.g	26745507	26746983	2	63.878
S02_26869075	2	26869075	ID=Ciclev10017583m.g	26867034	26869084	2	65.194
S02_26891554	2	26891554	ID=Ciclev10015541m.g	26890335	26894409	2	65.194
S02_27021585	2	27021585	ID=Ciclev10015171m.g	27021123	27022514	2	65.194
S02_27051071	2	27051071	ID=Ciclev10014606m.g	27042649	27053881	2	65.194
S02_27076702	2	27076702	ID=Ciclev10014563m.g	27074282	27084009	2	65.852
S02_27106551	2	27106551	ID=Ciclev10014036m.g	27097750	27107605	2	65.852
S02_27125580	2	27125580	ID=Ciclev10014855m.g	27125175	27129923	2	65.852
S02_27208228	2	27208228	N	N	N	2	67.169
S02_27310971	2	27310971	ID=Ciclev10014030m.g	27310237	27325458	2	67.169
S02_27344823	2	27344823	ID=Ciclev10015846m.g	27344587	27346090	2	67.169
S02_27482527	2	27482527	ID=Ciclev10014721m.g	27479907	27486732	2	69.143
S02_27499179	2	27499179	ID=Ciclev10015463m.g	27497101	27501650	2	69.143
S02_27512516	2	27512516	ID=Ciclev10014119m.g	27509979	27514016	2	69.143
S02_27587558	2	27587558	ID=Ciclev10017324m.g	27587364	27587739	2	70.459
S02_27604275	2	27604275	N	N	N	2	70.459
S02_27617318	2	27617318	ID=Ciclev10017056m.g	27616966	27617813	2	70.459
S02_27655236	2	27655236	ID=Ciclev10015117m.g	27654067	27658578	2	70.459
S02_27701907	2	27701907	ID=Ciclev10014776m.g	27701172	27707522	2	70.459
S02_27771353	2	27771353	N	N	N	2	71.117
S02_27780105	2	27780105	ID=Ciclev10016184m.g	27779247	27785501	2	71.117
S02_27789733	2	27789733	ID=Ciclev10014786m.g	27789143	27790943	2	71.117
S02_27852898	2	27852898	ID=Ciclev10014569m.g	27849257	27854640	2	72.434
S02_27935738	2	27935738	ID=Ciclev10014584m.g	27935055	27938445	2	72.434
S02_28037101	2	28037101	N	N	N	2	72.434
S02_28082828	2	28082828	ID=Ciclev10016251m.g	28080389	28083539	2	72.434
S02_28101742	2	28101742	N	N	N	2	72.434
S02_28123682	2	28123682	ID=Ciclev10015390m.g	28120167	28126203	2	72.434
S02_28132267	2	28132267	ID=Ciclev10014287m.g	28131619	28137663	2	72.434
S02_28158950	2	28158950	ID=Ciclev10015022m.g	28158701	28161820	2	72.434
S02_28175503	2	28175503	ID=Ciclev10015241m.g	28173644	28175932	2	72.434
S02_28188211	2	28188211	ID=Ciclev10015542m.g	28186028	28190676	2	72.434
S02_28193997	2	28193997	ID=Ciclev10015744m.g	28189350	28194237	2	72.434
S02_28201101	2	28201101	ID=Ciclev10017504m.g	28199753	28201931	2	72.434
S02_28212281	2	28212281	ID=Ciclev10015341m.g	28209589	28216224	2	72.434
S02_28238796	2	28238796	ID=Ciclev10014079m.g	28237783	28249157	2	72.434
S02_28644831	2	28644831	ID=Ciclev10015908m.g	28643550	28645682	2	73.092
S02_28649783	2	28649783	ID=Ciclev10014969m.g	28647504	28652278	2	74.409
S02_28667332	2	28667332	N	N	N	2	74.409
S02_28684016	2	28684016	ID=Ciclev10017575m.g	28683490	28684109	2	74.409
S02_28719944	2	28719944	N	N	N	2	74.409
S02_28767009	2	28767009	N	N	N	2	74.409
S02_28785673	2	28785673	ID=Ciclev10016859m.g	28784848	28786033	2	74.409
S02_28829110	2	28829110	ID=Ciclev10014492m.g	28826134	28829533	2	74.409
S02_28847004	2	28847004	ID=Ciclev10015330m.g	28845911	28849786	2	74.409
S02_28933386	2	28933386	ID=Ciclev10014065m.g	28932641	28942243	2	75.725
S02_28969026	2	28969026	ID=Ciclev10014843m.g	28968668	28973736	2	75.725
S02_29024848	2	29024848	ID=Ciclev10014320m.g	29022433	29030724	2	75.725
S02_29042681	2	29042681	N	N	N	2	75.725
S02_29054819	2	29054819	ID=Ciclev10017054m.g	29054438	29056627	2	76.383
S02_29060136	2	29060136	N	N	N	2	76.383
S02_29073689	2	29073689	N	N	N	2	76.383
S02_29140869	2	29140869	ID=Ciclev10016274m.g	29140509	29143804	2	78.357
S02_29158520	2	29158520	ID=Ciclev10014060m.g	29155998	29160335	2	78.357
S02_29193522	2	29193522	ID=Ciclev10015173m.g	29192388	29194491	2	78.357
S02_29237735	2	29237735	N	N	N	2	78.357
S02_29267515	2	29267515	ID=Ciclev10016869m.g	29265696	29269901	2	79.015
S02_29276615	2	29276615	ID=Ciclev10015778m.g	29275821	29278801	2	79.015
S02_29314224	2	29314224	ID=Ciclev10014963m.g	29314176	29319032	2	79.015
S02_29335250	2	29335250	N	N	N	2	79.673
S02_29335963	2	29335963	ID=Ciclev10015943m.g	29335745	29338334	2	79.673
S02_29339241	2	29339241	ID=Ciclev10014294m.g	29338882	29346713	2	79.673
S02_29356175	2	29356175	ID=Ciclev10014323m.g	29353054	29360609	2	80.325
S02_29407611	2	29407611	ID=Ciclev10014110m.g	29400985	29409394	2	80.99
S02_29439310	2	29439310	ID=Ciclev10014085m.g	29432677	29444736	2	81.648
S02_29465843	2	29465843	N	N	N	2	81.648
S02_29538373	2	29538373	ID=Ciclev10015668m.g	29537458	29539321	2	81.648
S02_29552581	2	29552581	ID=Ciclev10015606m.g	29550746	29553863	2	81.648
S02_29560428	2	29560428	ID=Ciclev10014145m.g	29559640	29563784	2	81.648
S02_29611525	2	29611525	N	N	N	2	82.306
S02_29619516	2	29619516	ID=Ciclev10014882m.g	29616640	29620120	2	82.306
S02_29629122	2	29629122	N	N	N	2	82.965
S02_29650322	2	29650322	ID=Ciclev10014061m.g	29647106	29650955	2	82.965
S02_29708070	2	29708070	ID=Ciclev10014246m.g	29706029	29709011	2	84.94
S02_29716740	2	29716740	ID=Ciclev10014573m.g	29713050	29718691	2	84.94
S02_29722614	2	29722614	ID=Ciclev10015087m.g	29720006	29725465	2	84.94
S02_29747711	2	29747711	ID=Ciclev10014698m.g	29746361	29748343	2	84.94
S02_29754119	2	29754119	ID=Ciclev10016117m.g	29754008	29757232	2	84.94
S02_29775623	2	29775623	ID=Ciclev10014398m.g	29773816	29781129	2	84.94
S02_29834696	2	29834696	ID=Ciclev10018061m.g	29834155	29836015	2	84.94
S02_29847480	2	29847480	ID=Ciclev10015120m.g	29847210	29851852	2	84.94
S02_29856094	2	29856094	N	N	N	2	84.94
S02_29866034	2	29866034	ID=Ciclev10015034m.g	29864678	29866537	2	85.598
S02_29886922	2	29886922	ID=Ciclev10016595m.g	29886356	29887239	2	85.598
S02_29892712	2	29892712	ID=Ciclev10014141m.g	29892184	29899865	2	85.598
S02_29941971	2	29941971	ID=Ciclev10017803m.g	29941718	29943628	2	85.598
S02_29967481	2	29967481	ID=Ciclev10016161m.g	29963276	29967760	2	85.598
S02_29998873	2	29998873	ID=Ciclev10014052m.g	29996936	30005047	2	85.927
S02_30049717	2	30049717	ID=Ciclev10016394m.g	30047731	30050229	2	86.256
S02_30143867	2	30143867	ID=Ciclev10015510m.g	30142887	30145311	2	86.256
S02_30149208	2	30149208	N	N	N	2	86.256
S02_30156565	2	30156565	ID=Ciclev10018102m.g	30153933	30158487	2	86.256
S02_30170540	2	30170540	ID=Ciclev10015089m.g	30169033	30172263	2	86.256
S02_30248486	2	30248486	ID=Ciclev10014047m.g	30241891	30256579	2	86.256
S02_30289850	2	30289850	ID=Ciclev10014264m.g	30287230	30291578	2	86.914
S02_30319431	2	30319431	ID=Ciclev10014445m.g	30317147	30319476	2	86.914
S02_30364864	2	30364864	N	N	N	2	86.914
S02_30389893	2	30389893	ID=Ciclev10014649m.g	30388460	30393717	2	86.914
S02_30406325	2	30406325	ID=Ciclev10017084m.g	30404217	30406505	2	86.914
S02_30409168	2	30409168	ID=Ciclev10014844m.g	30406775	30412389	2	86.914
S02_30444239	2	30444239	ID=Ciclev10017610m.g	30442034	30445127	2	87.572
S02_30516120	2	30516120	N	N	N	2	87.572
S02_30598362	2	30598362	ID=Ciclev10016196m.g	30597998	30598935	2	88.888
S02_30609845	2	30609845	ID=Ciclev10015548m.g	30607996	30610863	2	88.888
S02_30635903	2	30635903	N	N	N	2	89.546
S02_30652550	2	30652550	ID=Ciclev10018136m.g	30651044	30658038	2	89.546
S02_30699417	2	30699417	N	N	N	2	89.546
S02_30792654	2	30792654	ID=Ciclev10014013m.g	30787796	30807383	2	90.204
S02_30863305	2	30863305	ID=Ciclev10017111m.g	30862925	30863577	2	90.862
S02_30880581	2	30880581	ID=Ciclev10014116m.g	30875490	30882715	2	90.862
S02_30904092	2	30904092	ID=Ciclev10018122m.g	30903636	30904496	2	90.862
S02_30916579	2	30916579	ID=Ciclev10014122m.g	30911111	30921552	2	90.862
S02_30925247	2	30925247	ID=Ciclev10016127m.g	30923398	30926574	2	90.862
S02_30940839	2	30940839	ID=Ciclev10014133m.g	30940303	30947005	2	90.862
S02_30951693	2	30951693	ID=Ciclev10014330m.g	30951169	30955052	2	90.862
S02_30956878	2	30956878	ID=Ciclev10016755m.g	30956495	30957444	2	90.862
S02_30960657	2	30960657	ID=Ciclev10014257m.g	30960208	30962957	2	91.52
S02_30972053	2	30972053	ID=Ciclev10014984m.g	30971742	30974734	2	91.52
S02_31185969	2	31185969	N	N	N	2	91.52
S02_31249636	2	31249636	ID=Ciclev10014031m.g	31241080	31249842	2	91.52
S02_31258759	2	31258759	ID=Ciclev10016504m.g	31256160	31258762	2	91.52
S02_31296300	2	31296300	ID=Ciclev10015058m.g	31294113	31299368	2	91.52
S02_31345232	2	31345232	ID=Ciclev10014250m.g	31344537	31347747	2	92.178
S02_31481702	2	31481702	ID=Ciclev10014271m.g	31471038	31482943	2	93.495
S02_31490396	2	31490396	ID=Ciclev10014454m.g	31489811	31497594	2	93.495
S02_31562992	2	31562992	ID=Ciclev10014084m.g	31552711	31567003	2	93.495
S02_31569063	2	31569063	ID=Ciclev10018362m.g	31567507	31569260	2	93.495
S02_31620178	2	31620178	ID=Ciclev10014028m.g	31610106	31623860	2	93.495
S02_31641648	2	31641648	ID=Ciclev10014029m.g	31625516	31643202	2	93.495
S02_31715898	2	31715898	N	N	N	2	94.153
S02_31717702	2	31717702	ID=Ciclev10014263m.g	31716486	31719535	2	94.153
S02_31730357	2	31730357	N	N	N	2	94.153
S02_31740887	2	31740887	ID=Ciclev10014198m.g	31740431	31747095	2	94.153
S02_31762167	2	31762167	ID=Ciclev10014878m.g	31761011	31769690	2	94.811
S02_31769755	2	31769755	N	N	N	2	94.811
S02_31798268	2	31798268	ID=Ciclev10018100m.g	31797603	31799123	2	95.031
S02_31818730	2	31818730	ID=Ciclev10014038m.g	31811547	31820596	2	95.25
S02_31846084	2	31846084	ID=Ciclev10014165m.g	31842327	31849393	2	95.469
S02_31852495	2	31852495	ID=Ciclev10015157m.g	31851698	31857541	2	95.469
S02_31862785	2	31862785	N	N	N	2	95.469
S02_31886791	2	31886791	ID=Ciclev10017932m.g	31884966	31886853	2	96.127
S02_31890166	2	31890166	ID=Ciclev10015325m.g	31888068	31891985	2	96.127
S02_31919836	2	31919836	ID=Ciclev10014738m.g	31916440	31920491	2	96.127
S02_31943633	2	31943633	ID=Ciclev10014986m.g	31940559	31944987	2	96.785
S02_31950507	2	31950507	N	N	N	2	96.785
S02_31956461	2	31956461	ID=Ciclev10015378m.g	31954702	31957411	2	96.785
S02_31972253	2	31972253	ID=Ciclev10014608m.g	31971857	31977611	2	96.785
S02_32028635	2	32028635	ID=Ciclev10017125m.g	32027843	32029973	2	97.442
S02_32035102	2	32035102	ID=Ciclev10015407m.g	32030344	32035492	2	97.442
S02_32040916	2	32040916	N	N	N	2	97.442
S02_32045345	2	32045345	ID=Ciclev10014034m.g	32043139	32053665	2	97.442
S02_32075290	2	32075290	ID=Ciclev10016130m.g	32072447	32077800	2	97.442
S02_32082115	2	32082115	ID=Ciclev10015461m.g	32081840	32084232	2	97.442
S02_32118007	2	32118007	N	N	N	2	97.442
S02_32122916	2	32122916	ID=Ciclev10014970m.g	32121969	32123805	2	98.1
S02_32167499	2	32167499	ID=Ciclev10014158m.g	32165682	32173220	2	98.1
S02_32244665	2	32244665	ID=Ciclev10015727m.g	32244184	32245928	2	99.417
S02_32249855	2	32249855	ID=Ciclev10015776m.g	32249165	32251694	2	99.417
S02_32260237	2	32260237	ID=Ciclev10014587m.g	32257053	32262117	2	99.417
S02_32283957	2	32283957	ID=Ciclev10016643m.g	32283519	32286736	2	99.417
S02_32341494	2	32341494	ID=Ciclev10017818m.g	32340728	32343304	2	100.075
S02_32357326	2	32357326	N	N	N	2	100.075
S02_32403306	2	32403306	ID=Ciclev10014789m.g	32401638	32405896	2	100.075
S02_32408174	2	32408174	ID=Ciclev10017888m.g	32407519	32410395	2	100.075
S02_32508222	2	32508222	ID=Ciclev10016236m.g	32507260	32509012	2	101.062
S02_32597948	2	32597948	ID=Ciclev10014255m.g	32593507	32599641	2	102.05
S02_32608530	2	32608530	ID=Ciclev10014386m.g	32605277	32609032	2	102.05
S02_32628052	2	32628052	ID=Ciclev10016798m.g	32627021	32628215	2	102.05
S02_32642877	2	32642877	ID=Ciclev10016069m.g	32640743	32643349	2	102.05
S02_32680550	2	32680550	N	N	N	2	102.05
S02_32681965	2	32681965	ID=Ciclev10015301m.g	32681452	32684775	2	102.05
S02_32818126	2	32818126	N	N	N	2	103.807
S02_32833516	2	32833516	N	N	N	2	104.683
S02_32838534	2	32838534	ID=Ciclev10015313m.g	32836062	32841317	2	104.683
S02_32843614	2	32843614	ID=Ciclev10015592m.g	32842062	32845829	2	104.683
S02_32912578	2	32912578	ID=Ciclev10014219m.g	32903448	32914855	2	104.683
S02_32935874	2	32935874	ID=Ciclev10016038m.g	32934832	32936263	2	104.683
S02_32954707	2	32954707	ID=Ciclev10017808m.g	32951406	32957830	2	104.683
S02_33006465	2	33006465	ID=Ciclev10015451m.g	33004825	33011251	2	105.341
S02_33028848	2	33028848	ID=Ciclev10014112m.g	33025581	33034988	2	105.341
S02_33041450	2	33041450	ID=Ciclev10014419m.g	33039314	33044618	2	105.341
S02_33057873	2	33057873	ID=Ciclev10017033m.g	33054091	33058053	2	105.341
S02_33066078	2	33066078	N	N	N	2	105.341
S02_33086223	2	33086223	ID=Ciclev10017806m.g	33085025	33087353	2	106.218
S02_33165478	2	33165478	ID=Ciclev10017687m.g	33163058	33166101	2	107.977
S02_33247531	2	33247531	ID=Ciclev10015933m.g	33246221	33249159	2	107.977
S02_33286568	2	33286568	N	N	N	2	107.977
S02_33316175	2	33316175	ID=Ciclev10017521m.g	33315168	33316267	2	107.977
S02_33321076	2	33321076	ID=Ciclev10014972m.g	33319564	33323605	2	107.977
S02_33328590	2	33328590	ID=Ciclev10014268m.g	33325002	33329313	2	107.977
S02_33358488	2	33358488	N	N	N	2	107.977
S02_33421461	2	33421461	ID=Ciclev10014282m.g	33421080	33423773	2	109.952
S02_33425001	2	33425001	ID=Ciclev10014194m.g	33424944	33432142	2	109.952
S02_33458530	2	33458530	N	N	N	2	109.952
S02_33461296	2	33461296	ID=Ciclev10014447m.g	33460712	33463106	2	109.952
S02_33470365	2	33470365	N	N	N	2	110.61
S02_33517738	2	33517738	N	N	N	2	110.61
S02_33545418	2	33545418	ID=Ciclev10014136m.g	33545352	33550708	2	110.61
S02_33559221	2	33559221	ID=Ciclev10015841m.g	33557769	33561197	2	110.61
S02_33563300	2	33563300	ID=Ciclev10016057m.g	33561487	33563802	2	110.61
S02_33575156	2	33575156	N	N	N	2	111.268
S02_33591336	2	33591336	N	N	N	2	111.268
S02_33594023	2	33594023	ID=Ciclev10015710m.g	33593642	33595988	2	111.268
S02_33660810	2	33660810	ID=Ciclev10017171m.g	33660011	33663665	2	113.243
S02_33676645	2	33676645	N	N	N	2	113.243
S02_33699044	2	33699044	ID=Ciclev10016529m.g	33695995	33699245	2	113.901
S02_33720555	2	33720555	ID=Ciclev10017073m.g	33720254	33720869	2	113.901
S02_33778448	2	33778448	N	N	N	2	113.901
S02_33837754	2	33837754	ID=Ciclev10015064m.g	33837403	33842156	2	113.901
S02_33864813	2	33864813	ID=Ciclev10017211m.g	33863106	33865585	2	113.901
S02_33896688	2	33896688	ID=Ciclev10017809m.g	33896518	33897327	2	115.217
S02_33905599	2	33905599	N	N	N	2	115.217
S02_33934204	2	33934204	ID=Ciclev10017786m.g	33932883	33934798	2	115.875
S02_33956461	2	33956461	ID=Ciclev10018204m.g	33952243	33956586	2	115.875
S02_33968616	2	33968616	ID=Ciclev10014624m.g	33962415	33970658	2	115.875
S02_33981815	2	33981815	ID=Ciclev10016080m.g	33978528	33982559	2	115.875
S02_34021809	2	34021809	N	N	N	2	115.875
S02_34038414	2	34038414	ID=Ciclev10014987m.g	34036936	34038622	2	115.875
S02_34048067	2	34048067	ID=Ciclev10016114m.g	34048019	34051174	2	115.875
S02_34094240	2	34094240	N	N	N	2	116.533
S02_34111227	2	34111227	ID=Ciclev10015284m.g	34107232	34111569	2	116.533
S02_34295571	2	34295571	ID=Ciclev10015509m.g	34293044	34297514	2	117.849
S02_34337528	2	34337528	ID=Ciclev10014603m.g	34337213	34341162	2	117.849
S02_34350260	2	34350260	ID=Ciclev10016384m.g	34349132	34350783	2	117.849
S02_34365146	2	34365146	ID=Ciclev10014155m.g	34363431	34369047	2	117.849
S02_34404044	2	34404044	N	N	N	2	117.849
S02_34470335	2	34470335	ID=Ciclev10014773m.g	34469663	34473333	2	117.849
S02_34503018	2	34503018	ID=Ciclev10014430m.g	34501501	34504295	2	117.849
S02_34517581	2	34517581	ID=Ciclev10015472m.g	34516499	34518924	2	117.849
S02_34531299	2	34531299	ID=Ciclev10015910m.g	34528355	34531488	2	118.507
S02_34607855	2	34607855	N	N	N	2	119.823
S02_34658448	2	34658448	N	N	N	2	119.823
S02_34664415	2	34664415	ID=Ciclev10014347m.g	34662005	34667592	2	119.823
S02_34740697	2	34740697	ID=Ciclev10014058m.g	34736070	34742644	2	121.141
S02_34750509	2	34750509	N	N	N	2	122.458
S02_34759282	2	34759282	ID=Ciclev10017020m.g	34758768	34759899	2	122.458
S02_34780831	2	34780831	ID=Ciclev10014092m.g	34780711	34787054	2	122.458
S02_34798611	2	34798611	ID=Ciclev10014087m.g	34796753	34803516	2	122.458
S02_34818079	2	34818079	ID=Ciclev10014224m.g	34817075	34823291	2	122.458
S02_34824872	2	34824872	ID=Ciclev10014753m.g	34823744	34829162	2	122.458
S02_34861941	2	34861941	ID=Ciclev10018230m.g	34859930	34862118	2	122.458
S02_34925368	2	34925368	ID=Ciclev10017622m.g	34925069	34925384	2	123.116
S02_34926170	2	34926170	ID=Ciclev10017980m.g	34926102	34926362	2	123.116
S02_34947402	2	34947402	N	N	N	2	123.774
S02_34957343	2	34957343	ID=Ciclev10014315m.g	34957319	34960394	2	123.774
S02_35003973	2	35003973	ID=Ciclev10017750m.g	35000958	35005649	2	123.774
S02_35108374	2	35108374	ID=Ciclev10015527m.g	35104844	35109655	2	123.774
S02_35112894	2	35112894	ID=Ciclev10017164m.g	35112850	35114799	2	123.774
S02_35135757	2	35135757	N	N	N	2	124.432
S02_35144465	2	35144465	ID=Ciclev10018291m.g	35144387	35147564	2	124.432
S02_35191096	2	35191096	N	N	N	2	124.432
S02_35210915	2	35210915	ID=Ciclev10017916m.g	35210723	35210959	2	124.432
S02_35289407	2	35289407	ID=Ciclev10015200m.g	35286935	35291496	2	125.749
S02_35323976	2	35323976	ID=Ciclev10014823m.g	35323615	35328102	2	126.407
S02_35333242	2	35333242	ID=Ciclev10017854m.g	35330529	35334033	2	126.407
S02_35366706	2	35366706	N	N	N	2	126.407
S02_35391506	2	35391506	ID=Ciclev10017141m.g	35391012	35392163	2	126.407
S02_35407384	2	35407384	ID=Ciclev10016134m.g	35407311	35410097	2	126.407
S02_35424678	2	35424678	ID=Ciclev10015162m.g	35422598	35425980	2	126.407
S02_35432260	2	35432260	ID=Ciclev10014440m.g	35429103	35435228	2	126.407
S02_35464514	2	35464514	ID=Ciclev10014465m.g	35461900	35466268	2	126.407
S02_35485766	2	35485766	ID=Ciclev10017564m.g	35485371	35486630	2	126.407
S02_35498766	2	35498766	ID=Ciclev10016599m.g	35497040	35499702	2	126.407
S02_35531499	2	35531499	ID=Ciclev10017994m.g	35531357	35531786	2	126.407
S02_35551951	2	35551951	ID=Ciclev10015649m.g	35551655	35556229	2	126.407
S02_35570198	2	35570198	ID=Ciclev10014405m.g	35564238	35570619	2	126.408
S02_35616512	2	35616512	ID=Ciclev10014418m.g	35612410	35618022	2	127.724
S02_35653928	2	35653928	N	N	N	2	129.039
S02_35666271	2	35666271	ID=Ciclev10014675m.g	35662164	35666966	2	129.04
S02_35667952	2	35667952	ID=Ciclev10017034m.g	35667232	35668414	2	129.04
S02_35670206	2	35670206	ID=Ciclev10015792m.g	35669892	35671475	2	129.04
S02_35699177	2	35699177	ID=Ciclev10017636m.g	35698782	35699480	2	129.04
S02_35716628	2	35716628	N	N	N	2	129.04
S02_35719187	2	35719187	ID=Ciclev10014348m.g	35717170	35719814	2	129.04
S02_35723337	2	35723337	ID=Ciclev10016786m.g	35723132	35725455	2	129.04
S02_35809200	2	35809200	N	N	N	2	129.04
S02_35830901	2	35830901	ID=Ciclev10018181m.g	35830777	35831406	2	129.04
S02_35850729	2	35850729	ID=Ciclev10018278m.g	35850092	35850875	2	129.26
S02_35896884	2	35896884	ID=Ciclev10014770m.g	35895662	35898841	2	129.48
S02_35992532	2	35992532	N	N	N	2	129.698
S02_35995157	2	35995157	ID=Ciclev10016754m.g	35994368	35996314	2	129.698
S02_36037098	2	36037098	N	N	N	2	129.698
S02_36064491	2	36064491	ID=Ciclev10014469m.g	36062172	36064699	2	129.698
S02_36072477	2	36072477	ID=Ciclev10016401m.g	36072085	36073563	2	129.698
S02_36116562	2	36116562	ID=Ciclev10016498m.g	36114762	36117093	2	129.698
S02_36142192	2	36142192	ID=Ciclev10017002m.g	36140663	36142765	2	129.698
S02_36145907	2	36145907	ID=Ciclev10016440m.g	36145310	36147106	2	129.698
S02_36150245	2	36150245	ID=Ciclev10015403m.g	36147557	36152899	2	129.698
S02_36180728	2	36180728	ID=Ciclev10015350m.g	36180161	36182248	2	129.698
S02_36186525	2	36186525	ID=Ciclev10014837m.g	36183109	36186773	2	129.698
S02_36188990	2	36188990	ID=Ciclev10018215m.g	36188906	36193362	2	129.698
S02_36225769	2	36225769	ID=Ciclev10015263m.g	36223846	36229802	2	129.698
S02_36247564	2	36247564	N	N	N	2	129.698
S02_36262971	2	36262971	ID=Ciclev10017669m.g	36262363	36266216	2	129.698
S02_36270473	2	36270473	ID=Ciclev10014046m.g	36267216	36275179	2	129.698
S02_36282174	2	36282174	ID=Ciclev10018000m.g	36280496	36284459	2	130.356
S02_36308023	2	36308023	ID=Ciclev10015031m.g	36305904	36308724	2	130.356
S02_36312793	2	36312793	ID=Ciclev10014935m.g	36310752	36313620	2	130.356
S02_36354653	2	36354653	ID=Ciclev10014339m.g	36354215	36359772	2	130.356
S03_51980	3	51980	ID=Ciclev10019592m.g	51433	54241	3	0
S03_1134208	3	1134208	ID=Ciclev10019635m.g	1131356	1134462	3	5.621
S03_1307403	3	1307403	ID=Ciclev10019573m.g	1306958	1310158	3	6.354
S03_1210816	3	1210816	ID=Ciclev10018518m.g	1208946	1215347	3	6.354
S03_1262816	3	1262816	ID=Ciclev10018864m.g	1259960	1263345	3	6.354
S03_1506407	3	1506407	ID=Ciclev10019842m.g	1501465	1506491	3	6.354
S03_1410416	3	1410416	ID=Ciclev10024192m.g	1410257	1411034	3	6.354
S03_1431123	3	1431123	ID=Ciclev10024541m.g	1424707	1432166	3	6.354
S03_1290664	3	1290664	ID=Ciclev10020858m.g	1288175	1294561	3	6.354
S03_1141894	3	1141894	ID=Ciclev10018610m.g	1136008	1142628	3	6.354
S03_1532065	3	1532065	ID=Ciclev10019095m.g	1531643	1535015	3	6.354
S03_1408269	3	1408269	N	N	N	3	6.354
S03_1439269	3	1439269	ID=Ciclev10018484m.g	1436579	1444179	3	6.354
S03_1460564	3	1460564	ID=Ciclev10020644m.g	1459981	1463905	3	6.354
S03_1543161	3	1543161	ID=Ciclev10020633m.g	1540174	1544282	3	6.354
S03_1569707	3	1569707	N	N	N	3	7.012
S03_1600568	3	1600568	N	N	N	3	7.012
S03_1584872	3	1584872	ID=Ciclev10019694m.g	1582675	1586208	3	7.012
S03_1668185	3	1668185	ID=Ciclev10018786m.g	1662830	1669591	3	7.03
S03_1643602	3	1643602	ID=Ciclev10021189m.g	1641431	1643635	3	7.67
S03_1803439	3	1803439	ID=Ciclev10018878m.g	1801953	1805043	3	7.67
S03_1702003	3	1702003	N	N	N	3	7.67
S03_1788124	3	1788124	ID=Ciclev10019505m.g	1786655	1788423	3	7.67
S03_1719483	3	1719483	ID=Ciclev10018808m.g	1718252	1725123	3	7.67
S03_1649849	3	1649849	ID=Ciclev10019088m.g	1649410	1655963	3	7.67
S03_1782766	3	1782766	ID=Ciclev10019598m.g	1778484	1784053	3	7.67
S03_1639385	3	1639385	N	N	N	3	7.67
S03_2320535	3	2320535	ID=Ciclev10021819m.g	2319675	2322962	3	8.328
S03_2003527	3	2003527	ID=Ciclev10021000m.g	2002427	2008126	3	8.328
S03_2063924	3	2063924	ID=Ciclev10020397m.g	2062740	2065492	3	8.328
S03_2279495	3	2279495	ID=Ciclev10021785m.g	2278675	2280175	3	8.328
S03_1849948	3	1849948	N	N	N	3	8.328
S03_2015362	3	2015362	ID=Ciclev10018462m.g	2011477	2026931	3	8.328
S03_1829784	3	1829784	ID=Ciclev10022634m.g	1828215	1831739	3	8.328
S03_2229155	3	2229155	ID=Ciclev10019383m.g	2226805	2230144	3	8.328
S03_2389374	3	2389374	ID=Ciclev10018829m.g	2387801	2392571	3	8.328
S03_2311974	3	2311974	ID=Ciclev10024310m.g	2310798	2312390	3	8.328
S03_2241273	3	2241273	ID=Ciclev10019562m.g	2235279	2241566	3	8.328
S03_2397719	3	2397719	ID=Ciclev10018472m.g	2393806	2401659	3	8.328
S03_2071707	3	2071707	N	N	N	3	8.328
S03_1852869	3	1852869	ID=Ciclev10019111m.g	1852220	1856865	3	8.328
S03_2097070	3	2097070	ID=Ciclev10020275m.g	2096572	2098539	3	8.328
S03_2074705	3	2074705	ID=Ciclev10020017m.g	2073078	2074731	3	8.328
S03_1881810	3	1881810	ID=Ciclev10019696m.g	1881156	1887598	3	8.328
S03_2210805	3	2210805	ID=Ciclev10019494m.g	2210485	2215202	3	8.328
S03_1935839	3	1935839	ID=Ciclev10019647m.g	1935327	1939320	3	8.328
S03_2613173	3	2613173	ID=Ciclev10018728m.g	2603083	2615649	3	10.962
S03_2620882	3	2620882	ID=Ciclev10020176m.g	2619020	2621609	3	10.962
S03_2636924	3	2636924	ID=Ciclev10018817m.g	2633412	2638404	3	11.621
S03_2940777	3	2940777	ID=Ciclev10019147m.g	2939620	2941934	3	14.918
S03_3031685	3	3031685	N	N	N	3	16.893
S03_3070737	3	3070737	ID=Ciclev10019836m.g	3066960	3071658	3	16.893
S03_3144880	3	3144880	N	N	N	3	17.551
S03_3188386	3	3188386	ID=Ciclev10019060m.g	3184718	3190341	3	17.551
S03_3220867	3	3220867	ID=Ciclev10018588m.g	3220004	3226144	3	17.551
S03_3193123	3	3193123	ID=Ciclev10021880m.g	3192159	3195638	3	17.551
S03_3101043	3	3101043	ID=Ciclev10018427m.g	3092290	3130540	3	17.551
S03_3246592	3	3246592	ID=Ciclev10020016m.g	3241862	3247042	3	18.209
S03_3248919	3	3248919	ID=Ciclev10022897m.g	3248173	3249946	3	18.209
S03_3256494	3	3256494	ID=Ciclev10018615m.g	3251761	3258182	3	18.209
S03_3374932	3	3374932	ID=Ciclev10018599m.g	3372883	3377278	3	18.867
S03_3348205	3	3348205	ID=Ciclev10021762m.g	3347748	3350257	3	18.867
S03_3364406	3	3364406	ID=Ciclev10019926m.g	3363104	3366786	3	18.867
S03_3411267	3	3411267	ID=Ciclev10020974m.g	3406567	3412591	3	19.525
S03_3433699	3	3433699	ID=Ciclev10019708m.g	3431094	3434532	3	20.183
S03_3578110	3	3578110	N	N	N	3	22.158
S03_3563836	3	3563836	ID=Ciclev10019061m.g	3561268	3564592	3	22.158
S03_3551895	3	3551895	ID=Ciclev10019394m.g	3551542	3555978	3	22.158
S03_3601279	3	3601279	ID=Ciclev10020096m.g	3599251	3602077	3	22.816
S03_3633337	3	3633337	ID=Ciclev10020078m.g	3629891	3633557	3	22.816
S03_3746717	3	3746717	ID=Ciclev10023549m.g	3745747	3747441	3	24.132
S03_3687034	3	3687034	ID=Ciclev10019026m.g	3682434	3687764	3	24.132
S03_3757889	3	3757889	ID=Ciclev10019903m.g	3757806	3760648	3	24.132
S03_3858961	3	3858961	ID=Ciclev10019772m.g	3856395	3859467	3	25.449
S03_3886348	3	3886348	N	N	N	3	25.449
S03_4028491	3	4028491	ID=Ciclev10019136m.g	4026945	4034249	3	26.765
S03_3927783	3	3927783	ID=Ciclev10019194m.g	3925207	3929174	3	26.765
S03_3897055	3	3897055	N	N	N	3	26.765
S03_3917484	3	3917484	ID=Ciclev10019054m.g	3915455	3918620	3	26.765
S03_3999525	3	3999525	ID=Ciclev10018456m.g	3970210	4002069	3	26.765
S03_4053140	3	4053140	ID=Ciclev10018616m.g	4049053	4056197	3	27.423
S03_4183764	3	4183764	N	N	N	3	27.423
S03_4232440	3	4232440	ID=Ciclev10022969m.g	4232104	4234557	3	28.86
S03_4623458	3	4623458	ID=Ciclev10018424m.g	4595056	4624436	3	35.367
S03_4748827	3	4748827	ID=Ciclev10020980m.g	4747209	4751029	3	36.026
S03_4716774	3	4716774	N	N	N	3	36.026
S03_4819123	3	4819123	ID=Ciclev10019138m.g	4818578	4821597	3	36.026
S03_4807134	3	4807134	ID=Ciclev10024446m.g	4800389	4817316	3	36.026
S03_4823004	3	4823004	ID=Ciclev10023888m.g	4822002	4823415	3	37.351
S03_5173518	3	5173518	ID=Ciclev10019636m.g	5169504	5174898	3	41.991
S03_5236493	3	5236493	ID=Ciclev10021722m.g	5234418	5238376	3	41.991
S03_5658652	3	5658652	ID=Ciclev10022693m.g	5657541	5659830	3	52.628
S03_6000973	3	6000973	ID=Ciclev10021834m.g	6000266	6002833	3	54.02
S03_6077449	3	6077449	ID=Ciclev10018943m.g	6076949	6080875	3	54.02
S03_5846890	3	5846890	N	N	N	3	54.02
S03_5952982	3	5952982	ID=Ciclev10020110m.g	5952074	5953587	3	54.02
S03_6066228	3	6066228	ID=Ciclev10024149m.g	6065907	6066833	3	54.02
S03_5866515	3	5866515	ID=Ciclev10021633m.g	5865766	5866801	3	54.02
S03_5757741	3	5757741	ID=Ciclev10020910m.g	5756057	5758185	3	54.02
S03_5874396	3	5874396	ID=Ciclev10022476m.g	5874124	5878839	3	54.02
S03_5977557	3	5977557	ID=Ciclev10020501m.g	5972288	5978062	3	54.02
S03_6133764	3	6133764	ID=Ciclev10020471m.g	6131214	6135849	3	54.02
S03_6108313	3	6108313	ID=Ciclev10022285m.g	6107861	6109237	3	54.02
S03_6154339	3	6154339	N	N	N	3	54.02
S03_6700544	3	6700544	ID=Ciclev10023551m.g	6698814	6702490	3	54.678
S03_6828939	3	6828939	ID=Ciclev10021923m.g	6828481	6829499	3	54.678
S03_6505841	3	6505841	N	N	N	3	54.678
S03_6496012	3	6496012	ID=Ciclev10022033m.g	6495251	6496559	3	54.678
S03_6425353	3	6425353	ID=Ciclev10020346m.g	6424582	6428757	3	54.678
S03_6516671	3	6516671	ID=Ciclev10024346m.g	6515142	6517370	3	54.678
S03_6396461	3	6396461	ID=Ciclev10018779m.g	6394345	6403865	3	54.678
S03_6201220	3	6201220	ID=Ciclev10020257m.g	6200207	6201965	3	54.678
S03_6226351	3	6226351	ID=Ciclev10019076m.g	6223082	6226734	3	54.678
S03_6210996	3	6210996	ID=Ciclev10020454m.g	6209510	6215018	3	54.678
S03_6761768	3	6761768	N	N	N	3	54.678
S03_6234032	3	6234032	ID=Ciclev10021953m.g	6233806	6237064	3	54.678
S03_6533435	3	6533435	ID=Ciclev10023558m.g	6532593	6534845	3	54.678
S03_6835299	3	6835299	N	N	N	3	54.678
S03_6466126	3	6466126	ID=Ciclev10019738m.g	6465380	6470794	3	54.678
S03_6264065	3	6264065	ID=Ciclev10023147m.g	6262133	6265711	3	54.678
S03_6999658	3	6999658	ID=Ciclev10019930m.g	6999317	7003137	3	55.336
S03_6906493	3	6906493	ID=Ciclev10021851m.g	6902898	6906964	3	55.336
S03_6970957	3	6970957	ID=Ciclev10019148m.g	6968896	6978361	3	55.336
S03_6911554	3	6911554	ID=Ciclev10019047m.g	6911059	6914961	3	55.336
S03_6884209	3	6884209	N	N	N	3	55.336
S03_6967330	3	6967330	ID=Ciclev10023269m.g	6966276	6968416	3	55.336
S03_7031890	3	7031890	ID=Ciclev10023740m.g	7025618	7039869	3	55.513
S03_7166339	3	7166339	ID=Ciclev10018833m.g	7163697	7167661	3	55.994
S03_7173412	3	7173412	ID=Ciclev10021645m.g	7170825	7174786	3	55.994
S03_7142040	3	7142040	ID=Ciclev10018609m.g	7136662	7145051	3	55.994
S03_7170224	3	7170224	ID=Ciclev10023457m.g	7169476	7170783	3	55.994
S03_7273462	3	7273462	ID=Ciclev10023301m.g	7272723	7274213	3	56.652
S03_7289819	3	7289819	ID=Ciclev10019949m.g	7286661	7290182	3	57.311
S03_7447135	3	7447135	ID=Ciclev10019899m.g	7443494	7447295	3	57.969
S03_7362785	3	7362785	ID=Ciclev10022880m.g	7361612	7363184	3	57.969
S03_7534534	3	7534534	N	N	N	3	57.969
S03_7393007	3	7393007	ID=Ciclev10023440m.g	7391206	7393067	3	57.969
S03_7648747	3	7648747	ID=Ciclev10024608m.g	7648039	7650966	3	57.969
S03_7388181	3	7388181	N	N	N	3	58.002
S03_7679196	3	7679196	ID=Ciclev10018667m.g	7674223	7679805	3	58.627
S03_7690588	3	7690588	ID=Ciclev10020924m.g	7688341	7690805	3	58.627
S03_7707543	3	7707543	ID=Ciclev10020323m.g	7707175	7710491	3	58.645
S03_7793041	3	7793041	ID=Ciclev10019841m.g	7792188	7795727	3	59.285
S03_7746273	3	7746273	ID=Ciclev10019304m.g	7744611	7750707	3	59.285
S03_7699963	3	7699963	ID=Ciclev10023293m.g	7698528	7700931	3	59.285
S03_7767517	3	7767517	ID=Ciclev10020474m.g	7767515	7771356	3	59.285
S03_7773370	3	7773370	ID=Ciclev10020317m.g	7772092	7775118	3	59.285
S03_7723400	3	7723400	ID=Ciclev10018579m.g	7719437	7732379	3	59.285
S03_8022443	3	8022443	ID=Ciclev10019637m.g	8018777	8022807	3	59.36
S03_7924955	3	7924955	ID=Ciclev10023795m.g	7923507	7924960	3	59.943
S03_7951390	3	7951390	ID=Ciclev10018461m.g	7945352	7956062	3	59.943
S03_7833104	3	7833104	ID=Ciclev10019101m.g	7823759	7834649	3	59.943
S03_8049039	3	8049039	ID=Ciclev10018483m.g	8029833	8049392	3	60.601
S03_8231667	3	8231667	ID=Ciclev10020540m.g	8228694	8232723	3	60.601
S03_8269735	3	8269735	N	N	N	3	60.601
S03_8245409	3	8245409	ID=Ciclev10023536m.g	8243044	8246480	3	60.601
S03_8192525	3	8192525	ID=Ciclev10023292m.g	8191986	8192754	3	60.601
S03_8225764	3	8225764	ID=Ciclev10019317m.g	8225088	8228320	3	60.601
S03_8174610	3	8174610	ID=Ciclev10021169m.g	8173864	8179112	3	60.601
S03_8069073	3	8069073	ID=Ciclev10020262m.g	8068124	8071018	3	60.601
S03_8369549	3	8369549	N	N	N	3	61.917
S03_8339212	3	8339212	ID=Ciclev10021158m.g	8339013	8344388	3	61.917
S03_8307432	3	8307432	ID=Ciclev10018923m.g	8304665	8309177	3	61.917
S03_8382789	3	8382789	N	N	N	3	61.917
S03_8312412	3	8312412	ID=Ciclev10018493m.g	8309803	8317120	3	61.917
S03_8353590	3	8353590	ID=Ciclev10019251m.g	8352177	8358299	3	61.917
S03_8672154	3	8672154	ID=Ciclev10019356m.g	8669957	8673841	3	62.575
S03_8601546	3	8601546	ID=Ciclev10021731m.g	8600080	8601637	3	62.575
S03_8528700	3	8528700	ID=Ciclev10022680m.g	8528292	8529236	3	62.575
S03_8684648	3	8684648	ID=Ciclev10020006m.g	8684448	8686118	3	62.575
S03_8556756	3	8556756	ID=Ciclev10021205m.g	8556241	8560871	3	62.575
S03_8591846	3	8591846	ID=Ciclev10020920m.g	8590483	8593922	3	62.575
S03_8568017	3	8568017	ID=Ciclev10018555m.g	8563136	8573524	3	62.578
S03_8927778	3	8927778	ID=Ciclev10018681m.g	8926864	8933381	3	63.233
S03_8816181	3	8816181	ID=Ciclev10021674m.g	8812689	8816485	3	63.233
S03_9082062	3	9082062	ID=Ciclev10019188m.g	9080655	9086013	3	63.233
S03_8880596	3	8880596	ID=Ciclev10024264m.g	8879835	8880671	3	63.233
S03_9330497	3	9330497	ID=Ciclev10021342m.g	9330368	9331940	3	63.233
S03_8862771	3	8862771	ID=Ciclev10021913m.g	8859430	8863221	3	63.233
S03_8779703	3	8779703	ID=Ciclev10021281m.g	8778586	8780979	3	63.233
S03_8912134	3	8912134	ID=Ciclev10021818m.g	8910454	8913829	3	63.233
S03_8843395	3	8843395	N	N	N	3	63.233
S03_9297569	3	9297569	ID=Ciclev10018746m.g	9292305	9301943	3	63.233
S03_9252966	3	9252966	ID=Ciclev10018514m.g	9242251	9262502	3	63.233
S03_8712059	3	8712059	ID=Ciclev10024105m.g	8711295	8713180	3	63.233
S03_8865201	3	8865201	ID=Ciclev10021506m.g	8863738	8868063	3	63.233
S03_8920314	3	8920314	ID=Ciclev10019034m.g	8914744	8921411	3	63.233
S03_8871799	3	8871799	ID=Ciclev10020008m.g	8868431	8872712	3	63.233
S03_8812374	3	8812374	N	N	N	3	63.233
S03_9012390	3	9012390	ID=Ciclev10023347m.g	9012256	9012738	3	63.233
S03_9370281	3	9370281	ID=Ciclev10018539m.g	9369827	9380578	3	65.867
S03_10020341	3	10020341	ID=Ciclev10020493m.g	10019297	10022106	3	65.867
S03_10017963	3	10017963	ID=Ciclev10023578m.g	10015826	10018162	3	65.867
S03_9750834	3	9750834	N	N	N	3	65.867
S03_34002061	3	34002061	ID=Ciclev10023387m.g	34001845	34002561	3	66.525
S03_34183984	3	34183984	ID=Ciclev10023261m.g	34183932	34185426	3	66.525
S03_10151394	3	10151394	ID=Ciclev10023109m.g	10151279	10156572	3	66.525
S03_34230565	3	34230565	ID=Ciclev10024177m.g	34230315	34234672	3	66.525
S03_10077936	3	10077936	N	N	N	3	66.525
S03_32163974	3	32163974	N	N	N	3	68.5
S03_31037351	3	31037351	ID=Ciclev10019246m.g	31034197	31040200	3	68.5
S03_33159124	3	33159124	ID=Ciclev10019496m.g	33154214	33159595	3	68.5
S03_33709983	3	33709983	ID=Ciclev10023366m.g	33709911	33710234	3	68.5
S03_33746645	3	33746645	ID=Ciclev10023053m.g	33746266	33746994	3	68.5
S03_33749294	3	33749294	ID=Ciclev10018724m.g	33748483	33753225	3	68.5
S03_32074612	3	32074612	ID=Ciclev10022935m.g	32071630	32076377	3	68.5
S03_30913799	3	30913799	N	N	N	3	68.5
S03_31309690	3	31309690	ID=Ciclev10019972m.g	31304519	31310511	3	68.5
S03_31838432	3	31838432	N	N	N	3	68.5
S03_30867979	3	30867979	ID=Ciclev10021233m.g	30867974	30870542	3	68.5
S03_30923442	3	30923442	ID=Ciclev10024615m.g	30922824	30924113	3	68.5
S03_31396441	3	31396441	ID=Ciclev10023107m.g	31396283	31397618	3	68.5
S03_32988401	3	32988401	ID=Ciclev10020396m.g	32988398	32989686	3	68.5
S03_33018372	3	33018372	ID=Ciclev10020204m.g	33017444	33018751	3	68.5
S03_30731890	3	30731890	ID=Ciclev10021714m.g	30729866	30732384	3	68.5
S03_31166382	3	31166382	ID=Ciclev10018721m.g	31161659	31168396	3	68.5
S03_30955763	3	30955763	ID=Ciclev10018908m.g	30953430	30960114	3	68.5
S03_30757833	3	30757833	ID=Ciclev10019182m.g	30755859	30759190	3	68.5
S03_30875349	3	30875349	ID=Ciclev10021488m.g	30873886	30877367	3	68.5
S03_30216054	3	30216054	N	N	N	3	68.829
S03_30472475	3	30472475	N	N	N	3	69.158
S03_29559514	3	29559514	ID=Ciclev10018666m.g	29551633	29562037	3	69.158
S03_30333906	3	30333906	N	N	N	3	69.158
S03_30648318	3	30648318	N	N	N	3	69.158
S03_30508384	3	30508384	ID=Ciclev10023422m.g	30508199	30509068	3	69.158
S03_30518430	3	30518430	ID=Ciclev10019362m.g	30515493	30520783	3	69.158
S03_29715909	3	29715909	N	N	N	3	69.158
S03_30724394	3	30724394	ID=Ciclev10021239m.g	30721842	30725003	3	69.158
S03_29879990	3	29879990	ID=Ciclev10023702m.g	29877858	29880190	3	69.158
S03_29906584	3	29906584	ID=Ciclev10022627m.g	29906396	29907009	3	69.158
S03_10418108	3	10418108	ID=Ciclev10020659m.g	10415818	10420009	3	70.474
S03_10711310	3	10711310	N	N	N	3	70.474
S03_10252645	3	10252645	ID=Ciclev10018793m.g	10250671	10255338	3	70.474
S03_10431672	3	10431672	ID=Ciclev10020181m.g	10427313	10435293	3	70.474
S03_10898255	3	10898255	ID=Ciclev10018922m.g	10896169	10902243	3	70.474
S03_10472142	3	10472142	ID=Ciclev10022203m.g	10471192	10473537	3	70.474
S03_10360646	3	10360646	ID=Ciclev10019948m.g	10359587	10365180	3	70.474
S03_32316231	3	32316231	N	N	N	3	73.768
S03_32835837	3	32835837	ID=Ciclev10022056m.g	32835189	32836309	3	73.768
S03_32545331	3	32545331	ID=Ciclev10023690m.g	32543684	32555854	3	73.768
S03_9881911	3	9881911	ID=Ciclev10023895m.g	9876901	9882844	3	77.724
S03_9585300	3	9585300	ID=Ciclev10019823m.g	9583734	9585374	3	77.724
S03_9805676	3	9805676	N	N	N	3	77.724
S03_9701351	3	9701351	ID=Ciclev10018557m.g	9688696	9704133	3	77.724
S03_9851350	3	9851350	N	N	N	3	77.724
S03_9817656	3	9817656	ID=Ciclev10020074m.g	9814222	9820633	3	77.724
S03_9717672	3	9717672	ID=Ciclev10019473m.g	9713109	9718085	3	77.724
S03_9727530	3	9727530	ID=Ciclev10019485m.g	9726823	9731547	3	77.724
S03_33355718	3	33355718	ID=Ciclev10018500m.g	33346282	33357142	3	80.358
S03_32114785	3	32114785	N	N	N	3	80.358
S03_33422800	3	33422800	ID=Ciclev10023523m.g	33421985	33423582	3	80.358
S03_29353961	3	29353961	ID=Ciclev10019364m.g	29351854	29354190	3	82.992
S03_10914744	3	10914744	ID=Ciclev10020166m.g	10913453	10917878	3	82.992
S03_11012224	3	11012224	N	N	N	3	83.65
S03_11236451	3	11236451	N	N	N	3	84.308
S03_11178864	3	11178864	ID=Ciclev10021271m.g	11178539	11181135	3	84.308
S03_11412104	3	11412104	ID=Ciclev10018947m.g	11411337	11415886	3	84.308
S03_11501031	3	11501031	ID=Ciclev10018464m.g	11498992	11509198	3	84.308
S03_11194747	3	11194747	N	N	N	3	84.308
S03_11399491	3	11399491	ID=Ciclev10019376m.g	11399185	11403123	3	84.308
S03_12706349	3	12706349	N	N	N	3	84.966
S03_11635322	3	11635322	ID=Ciclev10019884m.g	11631022	11635628	3	84.966
S03_12793287	3	12793287	ID=Ciclev10020083m.g	12791630	12795091	3	84.966
S03_12708054	3	12708054	ID=Ciclev10019244m.g	12706376	12708343	3	84.966
S03_13226668	3	13226668	ID=Ciclev10018879m.g	13226416	13233923	3	84.966
S03_12221833	3	12221833	ID=Ciclev10020013m.g	12216733	12222479	3	84.966
S03_12186668	3	12186668	ID=Ciclev10021055m.g	12182672	12187107	3	84.966
S03_12832954	3	12832954	N	N	N	3	84.966
S03_13255871	3	13255871	N	N	N	3	84.966
S03_12415501	3	12415501	ID=Ciclev10021983m.g	12413337	12415802	3	84.966
S03_12257606	3	12257606	ID=Ciclev10020542m.g	12254177	12259003	3	84.966
S03_11585284	3	11585284	N	N	N	3	84.966
S03_13261710	3	13261710	ID=Ciclev10018613m.g	13258124	13262266	3	84.966
S03_11663181	3	11663181	ID=Ciclev10020388m.g	11660538	11664557	3	84.966
S03_13057004	3	13057004	N	N	N	3	84.966
S03_12823367	3	12823367	ID=Ciclev10021946m.g	12822911	12825620	3	85.051
S03_15177658	3	15177658	ID=Ciclev10019405m.g	15167736	15179858	3	85.624
S03_13977896	3	13977896	ID=Ciclev10019368m.g	13977377	13980070	3	85.624
S03_13812636	3	13812636	ID=Ciclev10022215m.g	13810497	13813004	3	85.624
S03_14071246	3	14071246	ID=Ciclev10018589m.g	14070859	14075178	3	85.624
S03_13405546	3	13405546	N	N	N	3	85.624
S03_14881659	3	14881659	ID=Ciclev10020337m.g	14878427	14882285	3	85.624
S03_13316880	3	13316880	ID=Ciclev10021619m.g	13316416	13318060	3	85.624
S03_13567953	3	13567953	N	N	N	3	85.624
S03_13828360	3	13828360	N	N	N	3	85.624
S03_13829187	3	13829187	ID=Ciclev10018632m.g	13828975	13834857	3	85.624
S03_14851593	3	14851593	N	N	N	3	85.624
S03_14761669	3	14761669	N	N	N	3	85.624
S03_14475042	3	14475042	ID=Ciclev10018840m.g	14468144	14477222	3	85.624
S03_13582742	3	13582742	ID=Ciclev10019177m.g	13580886	13586189	3	85.624
S03_14551013	3	14551013	ID=Ciclev10022731m.g	14548216	14551367	3	85.624
S03_16350919	3	16350919	N	N	N	3	86.282
S03_16297173	3	16297173	ID=Ciclev10018661m.g	16295417	16299477	3	86.282
S03_16498072	3	16498072	ID=Ciclev10018570m.g	16491125	16502213	3	86.282
S03_16197989	3	16197989	ID=Ciclev10019153m.g	16194520	16198109	3	86.282
S03_16436682	3	16436682	ID=Ciclev10018592m.g	16427978	16437545	3	86.282
S03_16211872	3	16211872	ID=Ciclev10018948m.g	16208638	16228612	3	86.282
S03_16315107	3	16315107	N	N	N	3	86.282
S03_16827413	3	16827413	N	N	N	3	86.94
S03_16775540	3	16775540	ID=Ciclev10020172m.g	16772904	16780195	3	86.94
S03_16840067	3	16840067	ID=Ciclev10018571m.g	16834307	16840129	3	86.94
S03_18731963	3	18731963	ID=Ciclev10021799m.g	18731910	18733443	3	86.94
S03_17749069	3	17749069	ID=Ciclev10018888m.g	17748548	17755524	3	86.94
S03_16794951	3	16794951	ID=Ciclev10024468m.g	16789904	16796624	3	86.94
S03_17511077	3	17511077	N	N	N	3	86.94
S03_19237013	3	19237013	ID=Ciclev10024467m.g	19235152	19239636	3	86.94
S03_18929484	3	18929484	ID=Ciclev10021568m.g	18925719	18929979	3	86.94
S03_16822007	3	16822007	ID=Ciclev10018487m.g	16816357	16822991	3	86.94
S03_16916833	3	16916833	ID=Ciclev10024534m.g	16912692	16917880	3	86.94
S03_17516883	3	17516883	ID=Ciclev10021576m.g	17516414	17517777	3	86.94
S03_18892402	3	18892402	ID=Ciclev10023658m.g	18892043	18895238	3	86.94
S03_17562253	3	17562253	ID=Ciclev10020902m.g	17561127	17562695	3	86.94
S03_18205257	3	18205257	ID=Ciclev10023590m.g	18205243	18205467	3	86.94
S03_17457150	3	17457150	ID=Ciclev10023627m.g	17456516	17457792	3	86.94
S03_17474004	3	17474004	ID=Ciclev10020883m.g	17470555	17474419	3	86.94
S03_17740237	3	17740237	ID=Ciclev10022536m.g	17739031	17741083	3	86.94
S03_18600191	3	18600191	ID=Ciclev10021034m.g	18593396	18602254	3	86.94
S03_17806608	3	17806608	ID=Ciclev10018551m.g	17801173	17810498	3	86.94
S03_18341646	3	18341646	ID=Ciclev10022001m.g	18341166	18342395	3	86.94
S03_16699336	3	16699336	ID=Ciclev10023713m.g	16697119	16701540	3	86.94
S03_18652398	3	18652398	N	N	N	3	86.94
S03_19253780	3	19253780	ID=Ciclev10019173m.g	19253240	19255491	3	87.598
S03_19250281	3	19250281	ID=Ciclev10021337m.g	19244783	19252200	3	87.598
S03_19267066	3	19267066	ID=Ciclev10021647m.g	19266871	19268499	3	88.255
S03_19330786	3	19330786	ID=Ciclev10023970m.g	19328524	19332329	3	88.255
S03_19312105	3	19312105	ID=Ciclev10019695m.g	19310540	19317661	3	88.255
S03_19321779	3	19321779	ID=Ciclev10021509m.g	19318930	19323592	3	88.255
S03_19909162	3	19909162	ID=Ciclev10019664m.g	19905914	19911599	3	88.255
S03_20522522	3	20522522	N	N	N	3	88.913
S03_20529528	3	20529528	N	N	N	3	88.913
S03_20657560	3	20657560	N	N	N	3	89.571
S03_20637113	3	20637113	ID=Ciclev10023891m.g	20633597	20638029	3	89.571
S03_20672495	3	20672495	ID=Ciclev10020938m.g	20672103	20677318	3	89.571
S03_20719607	3	20719607	N	N	N	3	89.571
S03_20885481	3	20885481	N	N	N	3	90.229
S03_21808845	3	21808845	N	N	N	3	90.237
S03_21766806	3	21766806	ID=Ciclev10024345m.g	21763502	21767140	3	90.888
S03_22196696	3	22196696	N	N	N	3	90.888
S03_22024843	3	22024843	ID=Ciclev10023938m.g	22023776	22029457	3	90.888
S03_21538907	3	21538907	ID=Ciclev10022992m.g	21537725	21539478	3	90.888
S04_16667152	4	16667152	N	N	N	3	91.545
S03_22332631	3	22332631	N	N	N	3	91.545
S03_22335735	3	22335735	ID=Ciclev10024525m.g	22335488	22335892	3	91.545
S01_13317835	1	13317835	N	N	N	3	91.545
S03_23194866	3	23194866	ID=Ciclev10019721m.g	23193477	23199693	3	92.203
S03_23291632	3	23291632	N	N	N	3	92.203
S03_23034923	3	23034923	ID=Ciclev10021219m.g	23034603	23041873	3	92.203
S03_23155826	3	23155826	N	N	N	3	92.203
S03_23735428	3	23735428	ID=Ciclev10021154m.g	23734621	23736313	3	92.861
S03_23388606	3	23388606	ID=Ciclev10021520m.g	23388134	23393485	3	92.861
S03_23428737	3	23428737	N	N	N	3	92.861
S03_23405661	3	23405661	ID=Ciclev10019077m.g	23394731	23406560	3	92.861
S03_23708097	3	23708097	ID=Ciclev10020352m.g	23708083	23711317	3	93.495
S03_24774832	3	24774832	N	N	N	3	94.178
S03_24783356	3	24783356	ID=Ciclev10018504m.g	24779630	24784345	3	94.178
S03_24742465	3	24742465	ID=Ciclev10021112m.g	24741494	24743967	3	94.178
S03_23760867	3	23760867	ID=Ciclev10024319m.g	23760735	23761447	3	94.178
S03_24808467	3	24808467	ID=Ciclev10023969m.g	24806596	24809323	3	94.178
S03_25600272	3	25600272	ID=Ciclev10020079m.g	25598722	25601734	3	94.836
S03_25558596	3	25558596	ID=Ciclev10018510m.g	25558189	25563873	3	94.836
S03_25049058	3	25049058	ID=Ciclev10020879m.g	25044600	25051607	3	94.836
S03_25663404	3	25663404	ID=Ciclev10024293m.g	25657664	25663490	3	94.836
S03_25274144	3	25274144	N	N	N	3	94.836
S03_24819590	3	24819590	ID=Ciclev10018511m.g	24819124	24831081	3	94.836
S03_25219525	3	25219525	ID=Ciclev10024119m.g	25216526	25220629	3	94.836
S03_25447645	3	25447645	ID=Ciclev10023789m.g	25445568	25448031	3	94.836
S03_25667527	3	25667527	ID=Ciclev10019293m.g	25663967	25668616	3	94.836
S03_25626663	3	25626663	ID=Ciclev10019447m.g	25625682	25630835	3	94.836
S03_25649256	3	25649256	N	N	N	3	94.836
S03_25635398	3	25635398	ID=Ciclev10018897m.g	25633452	25636420	3	94.836
S03_25401571	3	25401571	ID=Ciclev10023525m.g	25398286	25402615	3	94.836
S03_27185376	3	27185376	ID=Ciclev10018865m.g	27182222	27186798	3	96.811
S03_23488154	3	23488154	N	N	N	3	97.152
S03_27341367	3	27341367	N	N	N	3	97.469
S03_27394510	3	27394510	N	N	N	3	97.469
S03_27321856	3	27321856	ID=Ciclev10024530m.g	27320758	27322899	3	97.469
S03_27273632	3	27273632	N	N	N	3	97.469
S03_27255662	3	27255662	ID=Ciclev10023613m.g	27252187	27258492	3	97.469
S03_27294352	3	27294352	ID=Ciclev10024454m.g	27291189	27295420	3	97.469
S03_27287705	3	27287705	N	N	N	3	97.798
S03_27190733	3	27190733	N	N	N	3	98.127
S03_27182071	3	27182071	N	N	N	3	98.127
S03_26131405	3	26131405	N	N	N	3	98.127
S03_27204632	3	27204632	ID=Ciclev10024617m.g	27203532	27205968	3	98.127
S03_27239842	3	27239842	ID=Ciclev10018492m.g	27236430	27242516	3	98.127
S03_27807432	3	27807432	ID=Ciclev10018774m.g	27807172	27813248	3	99.444
S03_27799994	3	27799994	ID=Ciclev10023071m.g	27798973	27801782	3	99.444
S03_28038700	3	28038700	ID=Ciclev10019509m.g	28037826	28040140	3	100.102
S03_28339612	3	28339612	N	N	N	3	100.102
S03_28379605	3	28379605	N	N	N	3	100.102
S03_28529858	3	28529858	N	N	N	3	100.102
S03_28407534	3	28407534	ID=Ciclev10020481m.g	28402147	28407834	3	100.102
S03_28006546	3	28006546	ID=Ciclev10020519m.g	28004907	28011925	3	100.102
S03_28058421	3	28058421	ID=Ciclev10024601m.g	28055809	28059361	3	100.102
S03_35984882	3	35984882	N	N	N	3	100.76
S03_36097025	3	36097025	ID=Ciclev10022339m.g	36096009	36099799	3	100.76
S03_36612452	3	36612452	N	N	N	3	100.76
S03_36552060	3	36552060	ID=Ciclev10019677m.g	36551568	36553786	3	100.76
S03_36694822	3	36694822	ID=Ciclev10018699m.g	36693141	36696308	3	101.418
S03_36867535	3	36867535	N	N	N	3	101.422
S03_37896696	3	37896696	ID=Ciclev10021850m.g	37893391	37900992	3	102.076
S03_36812588	3	36812588	N	N	N	3	102.076
S03_36784906	3	36784906	N	N	N	3	102.076
S03_37127543	3	37127543	ID=Ciclev10024050m.g	37126698	37127915	3	102.076
S03_36804389	3	36804389	ID=Ciclev10023611m.g	36801865	36804436	3	102.076
S03_37814899	3	37814899	N	N	N	3	102.076
S03_37846161	3	37846161	ID=Ciclev10023535m.g	37846062	37848400	3	102.076
S03_36960526	3	36960526	ID=Ciclev10019576m.g	36960322	36963432	3	102.076
S03_36793566	3	36793566	ID=Ciclev10021602m.g	36791207	36793775	3	102.076
S03_37983113	3	37983113	ID=Ciclev10018994m.g	37979248	37984418	3	102.734
S03_38331127	3	38331127	ID=Ciclev10022280m.g	38329427	38331574	3	103.392
S03_38471737	3	38471737	ID=Ciclev10018556m.g	38467972	38472111	3	103.392
S03_38117144	3	38117144	ID=Ciclev10019615m.g	38116519	38126805	3	103.392
S03_38225716	3	38225716	ID=Ciclev10021382m.g	38223845	38228503	3	103.392
S03_38299718	3	38299718	ID=Ciclev10023480m.g	38299629	38300495	3	103.392
S03_38071733	3	38071733	ID=Ciclev10018733m.g	38068173	38077968	3	103.392
S03_38521240	3	38521240	ID=Ciclev10019579m.g	38521127	38528461	3	104.05
S03_38552912	3	38552912	ID=Ciclev10018533m.g	38552144	38556787	3	104.05
S03_39038033	3	39038033	ID=Ciclev10023340m.g	39037746	39038702	3	104.05
S03_39076102	3	39076102	ID=Ciclev10020116m.g	39072135	39079586	3	104.05
S03_38530834	3	38530834	ID=Ciclev10022331m.g	38529597	38531433	3	104.05
S03_38624241	3	38624241	ID=Ciclev10018558m.g	38618866	38627663	3	104.05
S03_38502993	3	38502993	ID=Ciclev10018759m.g	38502086	38505211	3	104.05
S03_38495452	3	38495452	ID=Ciclev10019428m.g	38488591	38497526	3	104.05
S03_39014191	3	39014191	ID=Ciclev10021008m.g	39013556	39018244	3	104.05
S03_38604290	3	38604290	ID=Ciclev10018680m.g	38603552	38615585	3	104.05
S03_39186140	3	39186140	ID=Ciclev10020553m.g	39181845	39187097	3	106.025
S03_39207307	3	39207307	ID=Ciclev10023454m.g	39203449	39207397	3	106.025
S03_39352434	3	39352434	ID=Ciclev10020134m.g	39347956	39352797	3	106.683
S03_39402669	3	39402669	ID=Ciclev10024181m.g	39401957	39402901	3	107.342
S03_39475113	3	39475113	ID=Ciclev10018676m.g	39472056	39480575	3	107.342
S03_39502849	3	39502849	N	N	N	3	107.342
S03_39555061	3	39555061	N	N	N	3	107.342
S03_39407544	3	39407544	ID=Ciclev10019508m.g	39405236	39409867	3	107.342
S03_39430003	3	39430003	ID=Ciclev10020661m.g	39424397	39431594	3	107.342
S03_39910400	3	39910400	ID=Ciclev10020377m.g	39909517	39912455	3	108
S03_39622154	3	39622154	ID=Ciclev10021532m.g	39620223	39625996	3	108
S03_39723420	3	39723420	ID=Ciclev10023587m.g	39723029	39724187	3	108
S03_39579859	3	39579859	N	N	N	3	108
S03_39993201	3	39993201	ID=Ciclev10019245m.g	39987679	39993513	3	108
S03_39756508	3	39756508	ID=Ciclev10018854m.g	39744783	39758090	3	108
S03_39702459	3	39702459	ID=Ciclev10018740m.g	39696782	39707081	3	108
S03_40090316	3	40090316	ID=Ciclev10024321m.g	40089418	40091626	3	108
S03_39772260	3	39772260	ID=Ciclev10018764m.g	39771122	39787967	3	108
S03_39692871	3	39692871	ID=Ciclev10020648m.g	39692471	39696185	3	108
S03_39733918	3	39733918	ID=Ciclev10018590m.g	39725125	39735671	3	108
S03_39770544	3	39770544	ID=Ciclev10019770m.g	39768345	39771032	3	108
S03_40254614	3	40254614	ID=Ciclev10019808m.g	40253151	40254806	3	108.988
S03_40505014	3	40505014	ID=Ciclev10018711m.g	40504073	40515121	3	109.976
S03_40747514	3	40747514	ID=Ciclev10022368m.g	40744173	40747967	3	109.976
S03_40758400	3	40758400	ID=Ciclev10020331m.g	40757641	40758990	3	109.976
S03_40359004	3	40359004	ID=Ciclev10022244m.g	40358891	40360194	3	109.976
S03_40853502	3	40853502	N	N	N	3	110.634
S03_41038098	3	41038098	N	N	N	3	111.292
S03_41009093	3	41009093	N	N	N	3	111.292
S03_41000721	3	41000721	ID=Ciclev10020067m.g	40994992	41001689	3	111.292
S03_40974451	3	40974451	ID=Ciclev10021104m.g	40973423	40976172	3	111.292
S03_40964939	3	40964939	ID=Ciclev10020717m.g	40963774	40965744	3	111.292
S03_41114010	3	41114010	ID=Ciclev10019997m.g	41113635	41115769	3	111.611
S03_41096022	3	41096022	ID=Ciclev10021887m.g	41095306	41096701	3	111.951
S03_41067624	3	41067624	N	N	N	3	111.951
S03_41229400	3	41229400	ID=Ciclev10022656m.g	41229262	41232505	3	113.267
S03_41347357	3	41347357	ID=Ciclev10019348m.g	41345629	41350936	3	113.267
S03_41291868	3	41291868	ID=Ciclev10021582m.g	41291409	41295457	3	113.267
S03_41240830	3	41240830	ID=Ciclev10020171m.g	41238803	41241110	3	113.267
S03_41316130	3	41316130	ID=Ciclev10018850m.g	41314051	41317333	3	113.267
S03_41321502	3	41321502	ID=Ciclev10021354m.g	41319153	41323763	3	113.267
S03_41260059	3	41260059	ID=Ciclev10018788m.g	41254856	41267108	3	113.267
S03_41290299	3	41290299	N	N	N	3	113.36
S03_41449092	3	41449092	ID=Ciclev10021611m.g	41448471	41449519	3	113.925
S03_41516999	3	41516999	N	N	N	3	113.925
S03_41407879	3	41407879	ID=Ciclev10021129m.g	41404067	41408588	3	113.925
S03_41482983	3	41482983	ID=Ciclev10023255m.g	41482063	41482987	3	113.925
S03_41587728	3	41587728	N	N	N	3	114.583
S03_41572353	3	41572353	ID=Ciclev10018636m.g	41566338	41572373	3	114.583
S03_41611618	3	41611618	ID=Ciclev10021570m.g	41610563	41616227	3	115.901
S03_41784171	3	41784171	ID=Ciclev10019878m.g	41780339	41785634	3	116.56
S03_41787380	3	41787380	ID=Ciclev10020215m.g	41785801	41791049	3	116.56
S03_41864445	3	41864445	N	N	N	3	116.56
S03_41725740	3	41725740	ID=Ciclev10019164m.g	41721218	41726395	3	116.56
S03_41871209	3	41871209	ID=Ciclev10020145m.g	41869948	41871954	3	116.56
S03_41893771	3	41893771	ID=Ciclev10019321m.g	41892791	41901662	3	116.56
S03_41768843	3	41768843	ID=Ciclev10021843m.g	41767745	41769070	3	116.56
S03_41819665	3	41819665	ID=Ciclev10020854m.g	41818452	41823411	3	116.56
S03_41705215	3	41705215	ID=Ciclev10021370m.g	41703812	41708873	3	116.56
S03_41667258	3	41667258	ID=Ciclev10018921m.g	41666880	41671111	3	116.56
S03_41812466	3	41812466	ID=Ciclev10022640m.g	41811981	41813993	3	116.56
S03_41659461	3	41659461	N	N	N	3	116.56
S03_41923940	3	41923940	ID=Ciclev10019872m.g	41921730	41924701	3	118.539
S03_42111012	3	42111012	ID=Ciclev10020276m.g	42109589	42112025	3	120.518
S03_42073495	3	42073495	ID=Ciclev10021457m.g	42073316	42076287	3	120.518
S03_41974549	3	41974549	ID=Ciclev10021118m.g	41974017	41977031	3	120.518
S03_42179251	3	42179251	ID=Ciclev10023606m.g	42178934	42179389	3	120.518
S03_41990192	3	41990192	ID=Ciclev10021072m.g	41985549	41991032	3	120.518
S03_42152970	3	42152970	ID=Ciclev10020691m.g	42149296	42153979	3	120.518
S03_42120181	3	42120181	N	N	N	3	120.518
S03_42167815	3	42167815	ID=Ciclev10021726m.g	42166130	42169227	3	120.518
S03_42082979	3	42082979	ID=Ciclev10019961m.g	42080454	42083713	3	120.518
S03_42226698	3	42226698	N	N	N	3	121.176
S03_42283308	3	42283308	ID=Ciclev10019391m.g	42281251	42284493	3	121.176
S03_42288538	3	42288538	ID=Ciclev10020793m.g	42287920	42291019	3	121.176
S03_42238639	3	42238639	ID=Ciclev10019563m.g	42235928	42239879	3	121.176
S03_42259937	3	42259937	N	N	N	3	121.176
S03_42291813	3	42291813	ID=Ciclev10018776m.g	42291472	42296255	3	121.176
S03_42360870	3	42360870	ID=Ciclev10021450m.g	42357955	42361557	3	121.744
S03_42406373	3	42406373	ID=Ciclev10022209m.g	42404982	42407135	3	121.834
S03_42373441	3	42373441	ID=Ciclev10022827m.g	42372297	42373478	3	121.834
S03_42374445	3	42374445	ID=Ciclev10020152m.g	42374097	42378456	3	121.834
S03_42365210	3	42365210	ID=Ciclev10020126m.g	42362871	42366230	3	121.834
S03_42272605	3	42272605	ID=Ciclev10018446m.g	42260806	42273081	3	121.834
S03_42434713	3	42434713	ID=Ciclev10021827m.g	42433521	42436870	3	122.822
S03_42476420	3	42476420	ID=Ciclev10018522m.g	42470915	42478889	3	123.81
S03_42465502	3	42465502	ID=Ciclev10020068m.g	42463542	42467955	3	123.81
S03_42552591	3	42552591	ID=Ciclev10019039m.g	42550083	42553223	3	123.81
S03_42725294	3	42725294	ID=Ciclev10018480m.g	42716995	42733040	3	123.862
S03_42601033	3	42601033	ID=Ciclev10019585m.g	42599755	42606052	3	124.468
S03_42672229	3	42672229	ID=Ciclev10022750m.g	42672043	42673648	3	124.468
S03_42668290	3	42668290	ID=Ciclev10019870m.g	42667796	42670673	3	124.468
S03_42882896	3	42882896	N	N	N	3	124.764
S03_42626451	3	42626451	ID=Ciclev10018498m.g	42618559	42630429	3	125.064
S03_42741338	3	42741338	ID=Ciclev10024404m.g	42740079	42743123	3	125.126
S01_19908353	1	19908353	ID=Ciclev10010285m.g	19905421	19909313	3	125.126
S03_42929666	3	42929666	ID=Ciclev10019502m.g	42928893	42932215	3	125.126
S03_42948926	3	42948926	ID=Ciclev10018866m.g	42942191	42951889	3	125.126
S03_42802167	3	42802167	ID=Ciclev10018935m.g	42800195	42807761	3	125.126
S03_42817208	3	42817208	ID=Ciclev10019675m.g	42817026	42820382	3	125.126
S03_42655005	3	42655005	N	N	N	3	125.126
S03_42781107	3	42781107	ID=Ciclev10018910m.g	42775430	42784038	3	125.126
S03_42641966	3	42641966	ID=Ciclev10020728m.g	42641294	42643019	3	125.126
S03_43074010	3	43074010	ID=Ciclev10018912m.g	43070754	43074991	3	127.101
S03_43055397	3	43055397	ID=Ciclev10020365m.g	43053575	43057823	3	127.101
S03_43089195	3	43089195	N	N	N	3	127.101
S03_43185730	3	43185730	ID=Ciclev10020291m.g	43185629	43190699	3	127.447
S03_43268621	3	43268621	ID=Ciclev10021562m.g	43267425	43270778	3	127.759
S03_43266860	3	43266860	ID=Ciclev10018548m.g	43260746	43267321	3	127.759
S03_43181073	3	43181073	N	N	N	3	127.759
S03_43048638	3	43048638	ID=Ciclev10020148m.g	43047189	43049129	3	127.759
S03_43156285	3	43156285	ID=Ciclev10024202m.g	43154660	43156863	3	127.759
S03_43213567	3	43213567	N	N	N	3	127.759
S03_43450567	3	43450567	N	N	N	3	128.417
S03_43438511	3	43438511	ID=Ciclev10023734m.g	43436065	43439310	3	128.417
S03_43326906	3	43326906	ID=Ciclev10022295m.g	43326236	43327717	3	128.761
S03_43491541	3	43491541	ID=Ciclev10023393m.g	43491193	43491651	3	129.075
S03_43314958	3	43314958	ID=Ciclev10018924m.g	43309851	43315758	3	129.075
S03_43543998	3	43543998	ID=Ciclev10024363m.g	43542024	43544145	3	129.075
S03_43305077	3	43305077	ID=Ciclev10021312m.g	43301684	43305338	3	129.075
S03_43583220	3	43583220	N	N	N	3	129.075
S03_43481707	3	43481707	ID=Ciclev10023656m.g	43481670	43482152	3	129.075
S03_43421033	3	43421033	ID=Ciclev10021699m.g	43420187	43422432	3	129.075
S03_43376977	3	43376977	ID=Ciclev10023554m.g	43373434	43377396	3	129.075
S03_43635432	3	43635432	ID=Ciclev10024066m.g	43630476	43641127	3	130.392
S03_43723537	3	43723537	ID=Ciclev10019917m.g	43719322	43724297	3	130.392
S03_43628658	3	43628658	ID=Ciclev10023342m.g	43628067	43628762	3	130.392
S03_43765458	3	43765458	N	N	N	3	130.689
S03_43776830	3	43776830	N	N	N	3	131.05
S03_43800137	3	43800137	N	N	N	3	131.05
S03_44113526	3	44113526	ID=Ciclev10024247m.g	44113525	44114514	3	132.366
S03_44032459	3	44032459	ID=Ciclev10022698m.g	44031714	44032693	3	132.366
S03_44125789	3	44125789	ID=Ciclev10019959m.g	44125299	44128833	3	132.366
S03_44166136	3	44166136	ID=Ciclev10023714m.g	44165478	44167435	3	132.366
S03_44205111	3	44205111	ID=Ciclev10021936m.g	44202968	44205663	3	132.366
S03_44041301	3	44041301	N	N	N	3	132.366
S03_44212219	3	44212219	N	N	N	3	132.366
S03_44252652	3	44252652	N	N	N	3	133.025
S03_44349135	3	44349135	ID=Ciclev10021499m.g	44346026	44349632	3	133.683
S03_44318983	3	44318983	ID=Ciclev10022764m.g	44318459	44320484	3	133.683
S03_44273196	3	44273196	ID=Ciclev10018988m.g	44270206	44278189	3	133.683
S03_44339187	3	44339187	N	N	N	3	133.683
S03_44287351	3	44287351	ID=Ciclev10020605m.g	44286096	44289701	3	133.683
S03_44499097	3	44499097	ID=Ciclev10018523m.g	44497362	44503252	3	135.66
S03_44504383	3	44504383	N	N	N	3	136.319
S03_44604997	3	44604997	ID=Ciclev10019771m.g	44604898	44607136	3	136.319
S03_44633077	3	44633077	ID=Ciclev10019118m.g	44630858	44636267	3	136.319
S03_44609642	3	44609642	ID=Ciclev10023667m.g	44608796	44610790	3	136.319
S03_44558506	3	44558506	ID=Ciclev10021982m.g	44556803	44560092	3	136.319
S03_44839787	3	44839787	ID=Ciclev10020923m.g	44837225	44841711	3	138.295
S03_44741537	3	44741537	N	N	N	3	138.295
S03_44775593	3	44775593	ID=Ciclev10019740m.g	44771258	44776607	3	138.295
S03_44857112	3	44857112	ID=Ciclev10018517m.g	44849891	44857702	3	138.295
S03_44782308	3	44782308	ID=Ciclev10018884m.g	44778267	44783857	3	138.295
S03_44753514	3	44753514	N	N	N	3	138.295
S03_44891319	3	44891319	ID=Ciclev10020955m.g	44887864	44892989	3	138.295
S03_44718822	3	44718822	ID=Ciclev10021390m.g	44717415	44719637	3	138.295
S03_44733842	3	44733842	ID=Ciclev10021775m.g	44733493	44737706	3	138.295
S03_45047027	3	45047027	N	N	N	3	138.953
S03_45000574	3	45000574	ID=Ciclev10019778m.g	44999605	45002966	3	138.953
S03_45026377	3	45026377	ID=Ciclev10019923m.g	45025943	45029853	3	138.953
S03_44943432	3	44943432	ID=Ciclev10022630m.g	44942859	44944970	3	138.953
S03_44995870	3	44995870	ID=Ciclev10018843m.g	44994354	44997478	3	138.953
S03_44993629	3	44993629	N	N	N	3	138.953
S03_44988097	3	44988097	ID=Ciclev10022348m.g	44987719	44991534	3	138.953
S03_45153259	3	45153259	ID=Ciclev10018730m.g	45147510	45155340	3	140.71
S03_45164417	3	45164417	ID=Ciclev10018593m.g	45160203	45169388	3	140.71
S03_45176537	3	45176537	N	N	N	3	140.71
S03_45142751	3	45142751	ID=Ciclev10018791m.g	45137044	45144899	3	140.71
S03_45217646	3	45217646	ID=Ciclev10021328m.g	45215841	45219396	3	141.586
S03_45231547	3	45231547	ID=Ciclev10021313m.g	45231225	45232292	3	141.586
S03_45755940	3	45755940	ID=Ciclev10021114m.g	45754691	45756062	3	142.244
S03_45711992	3	45711992	ID=Ciclev10018482m.g	45704361	45713084	3	142.244
S03_45418716	3	45418716	ID=Ciclev10020375m.g	45418664	45420521	3	142.244
S03_45417115	3	45417115	ID=Ciclev10018836m.g	45412307	45417781	3	142.244
S03_45788992	3	45788992	ID=Ciclev10021537m.g	45788775	45791990	3	142.244
S03_45373710	3	45373710	ID=Ciclev10021031m.g	45371717	45374708	3	142.244
S03_45512318	3	45512318	N	N	N	3	142.244
S03_45655113	3	45655113	ID=Ciclev10018538m.g	45648418	45658606	3	142.244
S03_45317621	3	45317621	ID=Ciclev10023989m.g	45317605	45317916	3	142.244
S03_45618452	3	45618452	ID=Ciclev10020260m.g	45616197	45621279	3	142.244
S03_45426454	3	45426454	ID=Ciclev10018729m.g	45423444	45429922	3	142.244
S03_45718186	3	45718186	ID=Ciclev10022428m.g	45716860	45718557	3	142.244
S03_45346247	3	45346247	ID=Ciclev10020545m.g	45343901	45347433	3	142.244
S03_45613296	3	45613296	N	N	N	3	142.244
S03_45639281	3	45639281	ID=Ciclev10018516m.g	45636134	45640648	3	142.244
S03_45477153	3	45477153	ID=Ciclev10023420m.g	45476721	45479172	3	142.244
S03_45895468	3	45895468	ID=Ciclev10023029m.g	45895271	45897033	3	143.56
S03_45838011	3	45838011	ID=Ciclev10019600m.g	45833456	45838349	3	143.56
S03_45853888	3	45853888	ID=Ciclev10018978m.g	45848283	45854279	3	143.56
S03_45912265	3	45912265	N	N	N	3	143.56
S03_45888488	3	45888488	ID=Ciclev10021907m.g	45885975	45888854	3	143.56
S03_45816423	3	45816423	ID=Ciclev10020811m.g	45816254	45820244	3	143.56
S03_45913532	3	45913532	ID=Ciclev10024146m.g	45912284	45914734	3	143.56
S03_46069635	3	46069635	N	N	N	3	144.218
S03_46135838	3	46135838	ID=Ciclev10024041m.g	46135728	46137740	3	144.877
S03_46366165	3	46366165	N	N	N	3	144.877
S03_46168747	3	46168747	ID=Ciclev10022679m.g	46168531	46169395	3	144.877
S03_46349291	3	46349291	ID=Ciclev10019452m.g	46349127	46351795	3	144.877
S03_46400565	3	46400565	ID=Ciclev10019225m.g	46398622	46401196	3	144.877
S03_46230555	3	46230555	ID=Ciclev10022452m.g	46230161	46230893	3	144.877
S03_46440004	3	46440004	ID=Ciclev10018936m.g	46439054	46446904	3	144.877
S03_46462117	3	46462117	ID=Ciclev10018738m.g	46456836	46462328	3	144.877
S03_46224445	3	46224445	N	N	N	3	144.877
S03_46245994	3	46245994	N	N	N	3	144.877
S03_46132035	3	46132035	ID=Ciclev10024493m.g	46131199	46132185	3	144.877
S03_46358803	3	46358803	ID=Ciclev10018959m.g	46357700	46364094	3	144.877
S03_46489239	3	46489239	ID=Ciclev10018849m.g	46482149	46489836	3	145.535
S03_46556800	3	46556800	ID=Ciclev10024151m.g	46556475	46557083	3	145.574
S03_46628812	3	46628812	ID=Ciclev10018807m.g	46625279	46629564	3	146.193
S03_46645062	3	46645062	N	N	N	3	146.193
S03_46499675	3	46499675	ID=Ciclev10021624m.g	46498627	46500232	3	146.193
S03_46502413	3	46502413	ID=Ciclev10021318m.g	46501637	46505635	3	146.193
S03_46660312	3	46660312	N	N	N	3	146.193
S03_46521889	3	46521889	ID=Ciclev10019041m.g	46519434	46525640	3	146.193
S03_46616414	3	46616414	ID=Ciclev10018561m.g	46608334	46620141	3	146.193
S03_46776855	3	46776855	N	N	N	3	147.509
S03_47107574	3	47107574	ID=Ciclev10022352m.g	47106145	47109263	3	148.155
S03_46948157	3	46948157	ID=Ciclev10023411m.g	46946781	46948481	3	148.168
S03_47000071	3	47000071	ID=Ciclev10020776m.g	46998745	47002683	3	148.168
S03_46992664	3	46992664	ID=Ciclev10018697m.g	46989630	46996051	3	148.168
S03_47049011	3	47049011	ID=Ciclev10019888m.g	47046135	47049135	3	148.168
S03_46959825	3	46959825	ID=Ciclev10018861m.g	46956023	46960642	3	148.168
S03_46863260	3	46863260	ID=Ciclev10020852m.g	46860731	46864523	3	148.168
S03_46997783	3	46997783	N	N	N	3	148.168
S03_47151629	3	47151629	ID=Ciclev10019510m.g	47151471	47153278	3	148.826
S03_47200001	3	47200001	N	N	N	3	148.826
S03_47303551	3	47303551	ID=Ciclev10022186m.g	47302695	47304614	3	150.143
S03_47262686	3	47262686	ID=Ciclev10018847m.g	47259964	47263470	3	150.143
S03_47349611	3	47349611	ID=Ciclev10020529m.g	47346847	47350348	3	150.143
S03_47343611	3	47343611	N	N	N	3	150.143
S03_47321450	3	47321450	ID=Ciclev10020349m.g	47317477	47321678	3	150.143
S03_47273880	3	47273880	ID=Ciclev10023395m.g	47270667	47274045	3	150.143
S03_47321949	3	47321949	ID=Ciclev10021604m.g	47321564	47325365	3	150.143
S03_47397214	3	47397214	N	N	N	3	152.118
S03_47388743	3	47388743	ID=Ciclev10022564m.g	47387248	47388927	3	152.118
S03_47591108	3	47591108	ID=Ciclev10018449m.g	47587084	47598488	3	152.776
S03_47585195	3	47585195	ID=Ciclev10020210m.g	47583337	47586652	3	152.776
S03_47477881	3	47477881	ID=Ciclev10018964m.g	47476188	47482822	3	152.776
S03_47614403	3	47614403	N	N	N	3	152.776
S03_47563442	3	47563442	ID=Ciclev10022290m.g	47562253	47564186	3	153.334
S03_47708704	3	47708704	ID=Ciclev10020168m.g	47707385	47711982	3	153.434
S03_47656721	3	47656721	N	N	N	3	153.434
S03_47738967	3	47738967	ID=Ciclev10019749m.g	47737984	47739878	3	154.75
S03_47786325	3	47786325	N	N	N	3	154.75
S03_47755260	3	47755260	ID=Ciclev10024101m.g	47754574	47758019	3	154.75
S03_47770742	3	47770742	ID=Ciclev10019386m.g	47767461	47776185	3	154.75
S03_47804060	3	47804060	ID=Ciclev10021877m.g	47803712	47805628	3	154.75
S03_47864887	3	47864887	N	N	N	3	155.409
S03_47930154	3	47930154	ID=Ciclev10018702m.g	47925933	47931243	3	156.725
S03_47893474	3	47893474	ID=Ciclev10018671m.g	47892246	47897508	3	156.725
[truncated: 2,598 more rows]

## Sheet: C. x aur. clem.
SNP Marker	Scaffold	Phy. Pos.	Gene	Gene init	Gene end	LG	Genet. Pos.
[truncated: 987 more rows]

[truncated: 4 more sheets: C. x limon, C. trifoliata, C. glauca, C. austral x C. inod]
