# Supplementary material for: Comparative genetic mapping and a consensus interspecific genetic map reveal strong synteny and collinearity within the Citrus genus
Source: Front Plant Sci. 2024 Dec 16;15:1475965. doi: 10.3389/fpls.2024.1475965 (PMC11682908; doi:10.3389/fpls.2024.1475965)
Supplement: Supplementary file 7 [file Table3.xlsx]

## Sheet: Add Table3 Synt LG-ClemeV1
Ollitrault et al., Comparative genetic mapping and a consensus interspecific genetic map reveals strong synteny and collinearity within the Citrus genus. Frontiers in Plant Science.
Supplementary Table 3: Synteny of the nine genetic map with the C. clementina V1.0 assembly
	LG1	LG2	LG3	LG4	LG5	LG6	LG7	LG8	LG9	Mean
C. maxima	0.9875	0.994845	0.976359	0.929204	0.985955	0.979592	0.923077	0.925926	0.977143	0.970+/-0.019
C. reticulata	1	0.982833	0.996324	0.940678	0.95858	0.976331	0.87574	0.92517	0.987578	0.967+/-0.026
C. medica	0.965517	1	0.982906	0.930556	1	0.969231	0.961538	0.981818	0.967213	0.982+/-0.013
C. x aurantium var clementina	1	1	0.989899	1	1	1	1	1	1	0.997+/-0.002
C. x limon var limon	0.997653	0.992278	0.991045	0.969767	0.989717	0.961219	0.897059	0.88172	0.994186	0.970+/-0.028
C. maxima x C. reticulata	0.996289	0.998392	0.996173	0.945946	0.992016	0.95814	0.866255	0.833333	0.993644	0.961+/-0.040
C. trifoliata	0.993976	0.994819	0.996454	0.95302	0.961538	0.971154	0.835938	0.978102	0.993671	0.969+/-0.033
C. glauca	1	1	0.993711	0.965217	0.989744	0.978417	0.904977	0.85625	0.98125	0.966+/-0.032
C. australis x C. inodora	1	0.991803	0.99455	0.948	1	0.968421	0.883978	0.867021	0.994624	0.965+/-0.033
Mean by LG	0.993+/-0.007	0.994+/-0.003	0.990+/-0.004	0.953+/-0.014	0.986+/-0.010	0.973+/-0.008	0.905+/-0.032	0.916+/-0.039	0.987+/-0.006
