# Supplementary material for: Comparative genetic mapping and a consensus interspecific genetic map reveal strong synteny and collinearity within the Citrus genus
Source: Front Plant Sci. 2024 Dec 16;15:1475965. doi: 10.3389/fpls.2024.1475965 (PMC11682908; doi:10.3389/fpls.2024.1475965)
Supplement: Supplementary file 9 [file Table5.xlsx]

## Sheet: Sup_Table5
Ollitrault et al., Comparative genetic mapping and a consensus interspecific genetic map reveals strong synteny and collinearity within the Citrus genus. Frontiers in Plant Science.
Supplementary table 5: Correspondences of chromosome numbering and orientation ("+"= identical;" -"= inverted) between genetic maps (individual and consensus) and 15 chromosome scale genome assemblies
All individual genetic maps	Consensus	C. clementina V1.0	C. trifoliata USA	C. trifoliata china	SWO-USA-Mand	SWO-USA-Pamp	SWO-China V1	SWO-China V3	C. maxima China 1	C.limon-Ita-Prim	C.limon-Ita-Alt	C. japonica var hindsii	C. maxima China 2	C. australis Aus	C. lemon China HapA	C. lemon China HapB
1	1	1; +	1; +	1; +	1; +	1; +	4; -	4; +	4; +	4; +	4; +	4; +	4; -	4; +	4; +	4; +
2	2	2; +	2; +	2; +	2; +	2; +	2; -	2; -	2; +	2; +	2; +	2; +	2; -	2; +	2; +	2; +
3	3	3; +	3; +	3; +	3; +	3; +	5; +	5; -	5; +	5; +	5; +	5; +	5; -	5; +	5; +	5; +
4	4	4; +	4; +	4; -	4; +	4; +	7; -	7; +	7; +	7; +	7; +	7; +	7; -	7; -	7; -	7; -
5	5	5; +	5; +	5; -	5; +	5; +	3; +	3; -	3; +	3; +	3; +	3; +	3; +	3; -	3; +	3; +
6	6	6; +	6; +	6; -	6; +	6; +	6; +	6; -	6; +	6; +	6; +	6; +	6; +	6; -	6; +	6; +
7	7	7; +	7; +	7; -	7; +	7; +	1; -	1; -	1; +	1; +	1; +	1; +	1; -	1; -	1; +	1; +
8	8	8; +	8; +	8; +	8; +	8; +	8; -	8; -	8; +	8; +	8; +	8; +	8; -	8; +	8; +	8; +
9	9	9; +	9; +	9; +	9; -	9; -	9; +	9; +	9; +	9; +	9; +	9; +	9; N	9; +	9; +	9; +
