# Supplementary material for: Comparative genetic mapping and a consensus interspecific genetic map reveal strong synteny and collinearity within the Citrus genus
Source: Front Plant Sci. 2024 Dec 16;15:1475965. doi: 10.3389/fpls.2024.1475965 (PMC11682908; doi:10.3389/fpls.2024.1475965)
Supplement: Supplementary file 10 [file Table6.xlsx]

## Sheet: Feuil1
Ollitrault et al., Comparative genetic mapping and a consensus interspecific genetic map reveals strong synteny and collinearity within the Citrus genus. Frontiers in Plant Science.
Supplementary table 6: Synteny and collinéarity of individal genetic maps with related genome assemblies
Genome	Genetic map	nb markers	Syntenic markers	Synteny	Collinearity
					1	2	3	4	5	6	7	8	9	Global
C. clementina V1.0	C. x aurantium var clementina	987	985	0.997	0.999399	0.999228	0.992607	0.998794	0.878015	0.77998	0.835215	0.938093	0.995181	0.935+/-0.054
Pum-China-V1	C. maxima	2647	2347	0.886664	0.997143	0.999383	0.99642	0.999313	0.997868	0.999419	0.999259	0.999814	0.999541	0.998+/-0.000
Pum-China-V2	C. maxima	2571	2538	0.987165	0.995224	0.998384	0.978641	0.98593	0.987585	0.968706	0.990264	0.987979	0.503502	0.932+/-0.105
SwO-China-V1	C. maxima	2324	2112	0.908778	0.999323	0.896978	0.993947	0.997417	0.997762	0.998167	0.999416	0.998451	0.971289	0.983+/-0.022
	C. reticulata	1384	1258	0.90896	0.970888	0.957064	0.995009	0.999082	0.998654	0.998452	0.998189	0.998371	0.991554	0.989+/-0.009
	C. maxima x C. reticulata	3696	3404	0.920996	0.991129	0.908224	0.992933	0.999407	0.999325	0.845464	0.998948	0.995957	0.9953	0.969+/-0.035
SwO-China-V3	C. maxima	2705	2663	0.984473	0.998833	0.99939	0.997321	0.999337	0.999028	0.999048	0.996989	0.999687	0.999622	0.998+/-0.000
	C. reticulata	1636	1608	0.982885	0.999449	0.999475	0.970425	0.932441	0.942284	0.931402	0.947871	0.951529	0.96074	0.959+/-0.016
	C. maxima x C. reticulata	4395	4372	0.994767	0.99911	0.999896	0.999463	0.999434	0.933722	0.925024	0.956998	0.965669	0.999109	0.975+/-0.020
SwO-USA-HapA	C. maxima	2697	2421	0.897664	0.991025	0.999394	0.99676	0.998666	0.998926	0.999066	0.999586	0.999711	0.99911	0.998+/-0.001
	C. reticulata	1620	1434	0.885185	0.99798	0.999476	0.9992	0.99935	0.999359	0.999018	0.997318	0.999011	0.997766	0.998+/-0.000
	C. maxima x C. reticulata	4363	3794	0.869585	0.992571	0.999896	0.999126	0.99944	0.999019	0.990794	0.998614	0.993147	0.996216	0.996+/-0.002
SwO-USA-HapB	C. maxima	2709	2668	0.984865	0.998797	0.999393	0.997218	0.999332	0.999037	0.999115	0.99962	0.999705	0.999622	0.999+/-0.000
	C. reticulata	1631	1608	0.985898	0.99945	0.999478	0.998641	0.999338	0.999357	0.999081	0.998602	0.999058	0.994166	0.998+/-0.001
	C. maxima x C. reticulata	4393	4369	0.994537	0.9975	0.9999	0.999459	0.999438	0.999101	0.990624	0.998936	0.992802	0.999108	0.997+/-0.002
Lemon-It-Prim	C. x limon	3540	3146	0.888701	0.975496	0.822512	0.997129	0.439413	0.997544	0.87771	0.776802	0.669131	0.998339	0.839+/-0.124
Lemon-It-Alt	C. x limon	3448	3087	0.895302	0.976004	0.874817	0.997252	0.407207	0.998439	0.897612	0.819335	0.665223	0.998101	0.848+/-0.129
lemon-china -HapA	C. x limon	3880	3864	0.995876	0.999022	0.99337	0.999576	0.998916	0.998336	0.991012	0.998981	0.997333	0.99846	0.997+/-0.001
Lemon-China-HapB	C. x limon	3876	3854	0.994324	0.99904	0.995173	0.996604	0.991536	0.998257	0.991287	0.999023	0.997232	0.998422	0.996+/-0.001
TrO-USA	C. trifoliata	1484	1470	0.990566	0.99891	0.988841	0.980002	0.969462	0.93747	0.970251	0.976208	0.933	0.974809	0.969+/-0.014
TrO-China	C. trifoliata	1399	1365	0.975697	0.998897	0.999124	0.991567	0.989213	0.989031	0.984099	0.988161	0.983884	0.990289	0.990+/-0.003
C. australis	C. australis x C. inodora	1987	1973	0.992954	0.999745	0.999186	0.999767	0.999495	0.999623	0.994237	0.997881	0.997808	0.999034	0.998+/-0.001
