# Supplementary material for: Comparative genetic mapping and a consensus interspecific genetic map reveal strong synteny and collinearity within the Citrus genus
Source: Front Plant Sci. 2024 Dec 16;15:1475965. doi: 10.3389/fpls.2024.1475965 (PMC11682908; doi:10.3389/fpls.2024.1475965)
Supplement: Supplementary file 11 [file Table7.xlsx]

## Sheet: Feuil1
Ollitrault et al., Comparative genetic mapping and a consensus interspecific genetic map reveals strong synteny and collinearity within the Citrus genus. Frontiers in Plant Science.
Supplementary Table 7: Detailed information on the consensus genetic map; genetic and physical positions on the C. clementina V1.0 assembly
Consensus map			C. clementina V1.0 genome
LG	marker	position	Within gene	Gene start	Gene end
1	Ciclev10008259m.g	0	1	57754	61142
1	Ciclev10009318m.g	0	1	67028	70390
1	Ciclev10009548m.g	0	1	84902	86892
1	Ciclev10009104m.g	0	1	102595	105601
1	Ciclev10007230m.g	0	1	106602	115752
1	Ciclev10007345m.g	0	1	137166	149015
1	Ciclev10009072m.g	0	1	168023	170638
1	Ciclev10007657m.g	0	1	369608	374728
1	Ciclev10007367m.g	0	1	427145	433794
1	Ciclev10007306m.g	0	1	43794	52980
1	Ciclev10007339m.g	0	1	182934	193447
1	S01_72308	0	0	NA	NA
1	Ciclev10008275m.g	0.103	1	165672	167810
1	SUN_3491865	1.159	0	NA	NA
1	Ciclev10010213m.g	1.42	1	149283	154945
1	Ciclev10009046m.g	1.42	1	215152	217266
1	Ciclev10008249m.g	1.42	1	275263	280936
1	Ciclev10007859m.g	1.42	1	302653	306653
1	Ciclev10010501m.g	1.42	1	318718	322078
1	Ciclev10009139m.g	1.42	1	363482	366894
1	Ciclev10007354m.g	1.42	1	238856	247876
1	Ciclev10008739m.g	1.42	1	116681	118262
1	S01_258654	1.42	0	NA	NA
1	Ciclev10008541m.g	1.42	1	332444	339109
1	Ciclev10008476m.g	2.065	1	385469	388179
1	S01_467957	2.078	0	NA	NA
1	Ciclev10009808m.g	2.19	1	326166	328950
1	Ciclev10010327m.g	2.706	1	391672	392892
1	Ciclev10010482m.g	2.706	1	405055	406125
1	Ciclev10007752m.g	2.706	1	406501	412982
1	Ciclev10007897m.g	3.159	1	448785	452517
1	S01_467900	3.273	0	NA	NA
1	Ciclev10010159m.g	3.273	1	577735	581006
1	S01_591503	3.273	0	NA	NA
1	Ciclev10009422m.g	4.047	1	474707	476724
1	Ciclev10007364m.g	4.047	1	503903	509879
1	Ciclev10007643m.g	4.055	1	521632	524099
1	Ciclev10007223m.g	4.714	1	541340	551976
1	Ciclev10009111m.g	4.714	1	697203	700509
1	Ciclev10010214m.g	4.714	1	746712	751952
1	Ciclev10009036m.g	4.714	1	512675	514181
1	Ciclev10010162m.g	4.714	1	623431	627655
1	Ciclev10008143m.g	4.714	1	845484	849143
1	Ciclev10010499m.g	5.286	1	477533	481593
1	Ciclev10010598m.g	5.286	1	634455	640129
1	Ciclev10010696m.g	5.286	1	642700	647057
1	S01_647350	5.286	0	NA	NA
1	Ciclev10009695m.g	5.286	1	710009	710699
1	S01_710839	5.373	0	NA	NA
1	Ciclev10010730m.g	5.373	1	872449	878303
1	S01_807311	5.373	0	NA	NA
1	Ciclev10008263m.g	5.733	1	1406702	1410403
1	S01_1047025	6.031	0	NA	NA
1	Ciclev10009304m.g	6.651	1	947896	950969
1	Ciclev10008089m.g	6.651	1	878816	881721
1	Ciclev10010834m.g	6.651	1	881842	883786
1	Ciclev10007716m.g	6.651	1	985261	989352
1	S01_1105563	6.651	0	NA	NA
1	Ciclev10010546m.g	6.651	1	1395148	1398082
1	Ciclev10007357m.g	6.983	1	928640	936397
1	Ciclev10007257m.g	6.983	1	1029922	1040732
1	Ciclev10008815m.g	7.349	1	1021237	1023791
1	S01_1086983	7.349	0	NA	NA
1	Ciclev10008729m.g	7.349	1	966393	971529
1	Ciclev10008500m.g	7.349	1	905112	909081
1	Ciclev10007902m.g	7.349	1	915787	918943
1	Ciclev10009649m.g	7.382	1	982762	983693
1	S01_1087004	7.864	0	NA	NA
1	S01_1105536	7.864	0	NA	NA
1	S01_1105537	8.139	0	NA	NA
1	S01_1171043	8.275	0	NA	NA
1	Ciclev10008336m.g	8.275	1	1352944	1359682
1	S01_1128799	8.668	0	NA	NA
1	Ciclev10009935m.g	8.68	1	1472060	1472860
1	Ciclev10010432m.g	8.867	1	1200857	1203580
1	Ciclev10009242m.g	9.202	1	1430455	1434069
1	Ciclev10010421m.g	9.202	1	1489051	1495972
1	S01_1669355	9.202	0	NA	NA
1	S01_1711033	9.202	0	NA	NA
1	Ciclev10008790m.g	9.202	1	1713892	1717819
1	S01_1171549	9.64	0	NA	NA
1	S01_1235802	9.985	0	NA	NA
1	S01_1260025	9.985	0	NA	NA
1	Ciclev10008054m.g	10.351	1	1533261	1537458
1	Ciclev10007238m.g	10.351	1	1653124	1661196
1	S01_1318589	10.644	0	NA	NA
1	Ciclev10007276m.g	11.301	1	1440556	1447132
1	Ciclev10008607m.g	11.301	1	1608395	1612445
1	Ciclev10009428m.g	11.301	1	1671835	1674259
1	S01_1475112	11.301	0	NA	NA
1	Ciclev10010445m.g	11.301	1	1617670	1620134
1	Ciclev10007597m.g	11.498	1	1524420	1527971
1	Ciclev10010308m.g	11.498	1	1578590	1580800
1	Ciclev10007293m.g	11.676	1	1515320	1523526
1	S01_1451421	11.961	0	NA	NA
1	Ciclev10010618m.g	11.961	1	1574100	1575910
1	Ciclev10007749m.g	12.325	1	1703376	1707207
1	Ciclev10009464m.g	12.486	1	1604942	1607921
1	Ciclev10007312m.g	12.567	1	1634245	1639542
1	Ciclev10010401m.g	12.567	1	1592275	1594883
1	S01_1711034	12.567	0	NA	NA
1	S01_1676265	12.619	0	NA	NA
1	Ciclev10009892m.g	13.609	1	1676368	1677018
1	Ciclev10009485m.g	13.65	1	1687894	1690412
1	Ciclev10007642m.g	13.65	1	1697216	1700458
1	Ciclev10007910m.g	13.672	1	1550195	1553253
1	S01_1725943	13.935	0	NA	NA
1	Ciclev10007687m.g	14.188	1	1740602	1745322
1	S01_1876232	14.313	0	NA	NA
1	Ciclev10008383m.g	14.313	1	1876281	1881825
1	Ciclev10007508m.g	14.591	1	1732230	1739359
1	Ciclev10007706m.g	14.593	1	1747314	1750072
1	Ciclev10007591m.g	14.593	1	1763950	1768718
1	Ciclev10009875m.g	14.593	1	1872343	1874936
1	Ciclev10010440m.g	14.593	1	1886650	1889832
1	Ciclev10010827m.g	15.04	1	1974177	1976938
1	Ciclev10010693m.g	15.199	1	1933705	1936186
1	S01_1957775	15.199	0	NA	NA
1	Ciclev10010816m.g	15.199	1	2134989	2137541
1	Ciclev10007580m.g	15.199	1	2214708	2220534
1	Ciclev10009550m.g	15.199	1	2220599	2222674
1	Ciclev10008199m.g	16.062	1	1970232	1974100
1	Ciclev10009080m.g	16.064	1	2096895	2101387
1	Ciclev10009882m.g	16.45	1	2011738	2014271
1	S01_2123178	16.45	0	NA	NA
1	Ciclev10010173m.g	16.45	1	2143942	2144169
1	Ciclev10010494m.g	16.45	1	2148031	2149194
1	Ciclev10010379m.g	17.093	1	2121273	2122889
1	Ciclev10007595m.g	17.093	1	2200405	2205620
1	Ciclev10008268m.g	17.535	1	2231396	2233831
1	Ciclev10008018m.g	17.662	1	2521458	2523863
1	Ciclev10010442m.g	17.784	1	2140346	2141955
1	Ciclev10010636m.g	17.912	1	1937509	1940005
1	Ciclev10010712m.g	17.912	1	1826665	1830235
1	S01_1876220	17.912	0	NA	NA
1	S01_1957761	17.912	0	NA	NA
1	Ciclev10010431m.g	18.225	1	2433380	2439823
1	Ciclev10007390m.g	18.225	1	2481585	2489352
1	Ciclev10009427m.g	18.297	1	2156679	2158871
1	Ciclev10007406m.g	18.297	1	2190407	2194638
1	Ciclev10010398m.g	18.297	1	2195699	2198791
1	Ciclev10010291m.g	18.297	1	2207952	2208442
1	S01_2271585	18.297	0	NA	NA
1	S01_2350300	18.297	0	NA	NA
1	Ciclev10008244m.g	18.471	1	2509193	2511727
1	S01_2105679	18.7	0	NA	NA
1	S01_2131464	18.7	0	NA	NA
1	Ciclev10008850m.g	18.955	1	2605753	2609177
1	Ciclev10008063m.g	18.955	1	2660828	2662640
1	Ciclev10010030m.g	19.093	1	2674515	2678813
1	Ciclev10008356m.g	19.093	1	2512163	2517523
1	Ciclev10008015m.g	19.093	1	2551920	2555129
1	Ciclev10010498m.g	19.525	1	2624783	2630038
1	Ciclev10008128m.g	20.008	1	2544154	2549879
1	Ciclev10007225m.g	20.407	1	2682800	2707083
1	Ciclev10007226m.g	20.407	1	2583572	2599783
1	Ciclev10008522m.g	20.407	1	2664060	2666819
1	Ciclev10009000m.g	20.407	1	2823113	2826609
1	Ciclev10010490m.g	20.407	1	2916046	2918030
1	Ciclev10010641m.g	20.407	1	3028470	3031610
1	Ciclev10010658m.g	20.407	1	3045539	3049336
1	Ciclev10007564m.g	21.339	1	2742373	2746341
1	Ciclev10007228m.g	21.854	1	2766539	2783333
1	Ciclev10009403m.g	21.854	1	2844906	2847136
1	Ciclev10010742m.g	22.021	1	2725368	2727898
1	Ciclev10007447m.g	22.238	1	2827327	2834096
1	Ciclev10010242m.g	22.37	1	2886983	2888164
1	Ciclev10007656m.g	22.642	1	2934248	2940997
1	Ciclev10008593m.g	22.642	1	2928808	2932100
1	Ciclev10010704m.g	22.642	1	2911280	2914037
1	Ciclev10007989m.g	22.642	1	2918531	2922318
1	Ciclev10007267m.g	22.642	1	2971710	2978294
1	Ciclev10010565m.g	22.642	1	3001866	3002249
1	Ciclev10007892m.g	22.642	1	2981716	2984571
1	S01_2905450	22.642	0	NA	NA
1	Ciclev10007857m.g	22.886	1	3010843	3013856
1	Ciclev10008274m.g	23.429	1	2905892	2909734
1	Ciclev10007316m.g	23.429	1	2899663	2905240
1	Ciclev10007348m.g	23.813	1	2990297	2996152
1	Ciclev10010188m.g	23.813	1	3042272	3044316
1	Ciclev10008414m.g	23.813	1	3059166	3061483
1	S01_2914371	23.813	0	NA	NA
1	S01_3187693	24.432	0	NA	NA
1	Ciclev10010551m.g	24.471	1	3113083	3117053
1	S01_3139477	24.495	0	NA	NA
1	Ciclev10007340m.g	24.495	1	3230047	3235228
1	Ciclev10009310m.g	24.598	1	3118702	3121808
1	S01_3214957	25.004	0	NA	NA
1	Ciclev10010269m.g	25.004	1	3372369	3372908
1	Ciclev10008690m.g	25.421	1	3266178	3267636
1	Ciclev10007668m.g	25.421	1	3407665	3413915
1	Ciclev10009418m.g	25.421	1	3444867	3446616
1	S01_3314041	25.421	0	NA	NA
1	Ciclev10008638m.g	25.421	1	3356192	3359284
1	Ciclev10009617m.g	25.421	1	3383960	3384623
1	Ciclev10007610m.g	25.421	1	3236337	3242326
1	S01_3314220	25.421	0	NA	NA
1	Ciclev10010609m.g	25.421	1	3208799	3212434
1	Ciclev10008913m.g	26.045	1	3217853	3221085
1	Ciclev10010799m.g	26.244	1	3448486	3451426
1	Ciclev10007557m.g	27.201	1	3473516	3477431
1	Ciclev10007358m.g	27.201	1	3297427	3301437
1	Ciclev10010168m.g	27.275	1	3452554	3455245
1	S01_3514825	27.275	0	NA	NA
1	Ciclev10009815m.g	27.275	1	3531558	3532369
1	Ciclev10010192m.g	27.275	1	3627231	3629292
1	Ciclev10009092m.g	27.275	1	3526497	3530029
1	Ciclev10010526m.g	27.275	1	3533436	3545037
1	Ciclev10007592m.g	27.275	1	3616388	3622116
1	S01_3636661	27.275	0	NA	NA
1	Ciclev10010157m.g	27.275	1	3704738	3706120
1	S01_3515473	27.275	0	NA	NA
1	Ciclev10010686m.g	27.275	1	3426407	3433286
1	Ciclev10007432m.g	27.509	1	3678600	3683434
1	Ciclev10008443m.g	27.843	1	3634552	3636488
1	Ciclev10009515m.g	27.843	1	3711749	3716370
1	Ciclev10009494m.g	27.843	1	3738484	3742722
1	Ciclev10008931m.g	27.843	1	3874907	3877195
1	Ciclev10009158m.g	28.201	1	3442376	3444018
1	Ciclev10007888m.g	28.306	1	3603608	3608662
1	Ciclev10009729m.g	28.306	1	3647539	3651252
1	S01_3663008	28.306	0	NA	NA
1	S01_3697306	28.306	0	NA	NA
1	S01_4053461	28.905	0	NA	NA
1	Ciclev10007663m.g	28.98	1	3757244	3763178
1	Ciclev10010212m.g	28.98	1	3803268	3805585
1	Ciclev10009901m.g	28.98	1	3730833	3732364
1	Ciclev10008171m.g	28.98	1	3746178	3749903
1	Ciclev10009236m.g	29.366	1	3862913	3866838
1	Ciclev10008419m.g	29.366	1	4024079	4027074
1	Ciclev10010211m.g	29.366	1	3624378	3626387
1	Ciclev10009011m.g	29.366	1	3823014	3824251
1	S01_3833558	29.819	0	NA	NA
1	Ciclev10010193m.g	29.831	1	3887082	3893799
1	Ciclev10007310m.g	29.831	1	3941093	3948163
1	Ciclev10008401m.g	29.831	1	3833592	3840298
1	Ciclev10010268m.g	29.831	1	3882983	3885580
1	Ciclev10009885m.g	29.969	1	3719882	3722131
1	Ciclev10008943m.g	30.478	1	3957073	3960020
1	Ciclev10009178m.g	30.757	1	4036231	4038959
1	Ciclev10009100m.g	30.757	1	4063146	4067203
1	Ciclev10007603m.g	30.757	1	4099685	4105561
1	S01_3736934	30.757	0	NA	NA
1	Ciclev10009478m.g	30.757	1	4056976	4060133
1	Ciclev10008617m.g	30.757	1	4143948	4146608
1	S01_4190470	30.757	0	NA	NA
1	Ciclev10010195m.g	30.757	1	4053587	4054930
1	S01_4261385	30.757	0	NA	NA
1	Ciclev10009458m.g	30.757	1	4267476	4268413
1	S01_3935871	30.861	0	NA	NA
1	Ciclev10009194m.g	30.966	1	3986693	3988340
1	S01_4012857	31.136	0	NA	NA
1	Ciclev10008860m.g	31.136	1	4029778	4031597
1	S01_4046079	31.136	0	NA	NA
1	Ciclev10007747m.g	32.924	1	4234079	4236501
1	Ciclev10007259m.g	32.924	1	4243845	4257303
1	S01_4267312	32.924	0	NA	NA
1	S01_4187447	32.924	0	NA	NA
1	S01_4190446	32.924	0	NA	NA
1	S01_4267319	32.924	0	NA	NA
1	Ciclev10010753m.g	33.027	1	4319755	4320591
1	Ciclev10008822m.g	33.123	1	4163202	4166973
1	S01_4187460	33.123	0	NA	NA
1	Ciclev10008418m.g	33.545	1	4404555	4409802
1	S01_4335974	33.711	0	NA	NA
1	Ciclev10009039m.g	33.991	1	4371293	4375983
1	Ciclev10007739m.g	33.991	1	4415728	4418878
1	Ciclev10009146m.g	34.108	1	4606912	4610637
1	Ciclev10008560m.g	34.108	1	4619628	4622108
1	Ciclev10009673m.g	34.498	1	4448306	4450980
1	Ciclev10008193m.g	34.498	1	4365381	4369697
1	Ciclev10009447m.g	34.889	1	4491276	4492240
1	S01_4565112	34.889	0	NA	NA
1	Ciclev10008382m.g	34.889	1	4648284	4652060
1	S01_4702236	34.889	0	NA	NA
1	S01_4429878	34.889	0	NA	NA
1	S01_4564130	34.889	0	NA	NA
1	S01_4564332	34.889	0	NA	NA
1	Ciclev10009129m.g	34.889	1	4635112	4638292
1	S01_4762443	34.889	0	NA	NA
1	S01_4846457	34.889	0	NA	NA
1	Ciclev10008330m.g	35.083	1	4575675	4580798
1	Ciclev10007244m.g	35.424	1	4545401	4563382
1	Ciclev10008397m.g	35.424	1	4585756	4588563
1	Ciclev10008932m.g	35.424	1	4541676	4543982
1	S01_4740023	35.877	0	NA	NA
1	Ciclev10009893m.g	35.877	1	4752415	4753820
1	Ciclev10010402m.g	36.176	1	4829563	4834618
1	S01_4846409	36.215	0	NA	NA
1	Ciclev10007689m.g	36.35	1	4666521	4671623
1	Ciclev10009401m.g	36.35	1	4707500	4708999
1	Ciclev10007523m.g	36.35	1	4780912	4783394
1	Ciclev10010021m.g	36.35	1	4849147	4849702
1	Ciclev10010748m.g	36.863	1	5090445	5093541
1	Ciclev10008122m.g	36.863	1	4775564	4777305
1	Ciclev10009255m.g	36.863	1	4861412	4866144
1	Ciclev10009426m.g	36.863	1	4913879	4916578
1	Ciclev10008796m.g	36.863	1	4984340	4987674
1	Ciclev10008976m.g	36.972	1	4961854	4965772
1	Ciclev10010063m.g	36.972	1	5003829	5004439
1	S01_4762653	37.052	0	NA	NA
1	Ciclev10009984m.g	37.052	1	4764991	4766132
1	Ciclev10007850m.g	37.052	1	4803574	4806836
1	S01_4851587	37.052	0	NA	NA
1	Ciclev10007412m.g	37.052	1	4952749	4958195
1	S01_5106518	37.052	0	NA	NA
1	Ciclev10007449m.g	37.052	1	5120974	5128999
1	Ciclev10008447m.g	37.052	1	4885529	4889782
1	S01_4911937	37.277	0	NA	NA
1	Ciclev10009973m.g	37.547	1	4927380	4929396
1	Ciclev10007916m.g	38.205	1	4991984	4994456
1	Ciclev10008889m.g	38.205	1	5179148	5182620
1	S01_4936763	38.205	0	NA	NA
1	S01_5056878	38.334	0	NA	NA
1	S01_5089251	38.334	0	NA	NA
1	S01_5317679	38.34	0	NA	NA
1	Ciclev10008435m.g	38.443	1	5194085	5198860
1	Ciclev10007952m.g	38.443	1	5184320	5188255
1	Ciclev10007249m.g	38.443	1	5137337	5146463
1	S01_5649279	38.709	0	NA	NA
1	S01_5793911	38.709	0	NA	NA
1	Ciclev10007224m.g	38.869	1	5226582	5243985
1	Ciclev10010814m.g	39.131	1	5094264	5096753
1	S01_5226370	39.131	0	NA	NA
1	S01_5494513	39.131	0	NA	NA
1	Ciclev10010574m.g	39.657	1	6168508	6168822
1	Ciclev10007378m.g	39.657	1	5539851	5542980
1	Ciclev10010624m.g	39.657	1	5566699	5571112
1	Ciclev10010275m.g	39.657	1	5607430	5608680
1	S01_5649269	39.657	0	NA	NA
1	Ciclev10007961m.g	39.657	1	6158271	6161582
1	Ciclev10009547m.g	39.657	1	6209571	6213398
1	S09_23279839	39.657	0	NA	NA
1	Ciclev10010697m.g	39.657	1	5225009	5225868
1	Ciclev10008958m.g	39.657	1	5262745	5266604
1	Ciclev10008544m.g	39.657	1	5318851	5327042
1	S01_5392836	39.657	0	NA	NA
1	Ciclev10008077m.g	39.657	1	5619538	5622746
1	Ciclev10007575m.g	39.671	1	5388562	5392710
1	Ciclev10007554m.g	39.671	1	5468974	5476714
1	Ciclev10007618m.g	39.671	1	5268562	5271164
1	Ciclev10009035m.g	41.143	1	6146811	6156438
1	Ciclev10009735m.g	41.448	1	5863718	5866856
1	S01_6288546	41.448	0	NA	NA
1	Ciclev10010350m.g	41.448	1	6293601	6298241
1	Ciclev10009070m.g	41.448	1	6847018	6850082
1	Ciclev10007666m.g	41.448	1	6169621	6178216
1	Ciclev10010514m.g	41.448	1	5650217	5655629
1	Ciclev10007938m.g	41.615	1	6299191	6301558
1	Ciclev10008039m.g	41.615	1	6412027	6416004
1	Ciclev10007670m.g	41.615	1	6420804	6425294
1	Ciclev10007326m.g	41.624	1	6430425	6437092
1	Ciclev10008031m.g	41.627	1	6301969	6304016
1	Ciclev10007776m.g	41.65	1	6448590	6452516
1	Ciclev10009505m.g	41.65	1	6427075	6430191
1	Ciclev10007624m.g	41.743	1	6439718	6444010
1	Ciclev10008142m.g	41.804	1	6402443	6406121
1	Ciclev10009029m.g	41.804	1	6455199	6457058
1	Ciclev10007676m.g	42.273	1	6396027	6400037
1	Ciclev10008857m.g	42.273	1	6452792	6455084
1	Ciclev10007255m.g	42.32	1	6724911	6731810
1	Ciclev10007651m.g	42.32	1	7114558	7118282
1	Ciclev10008655m.g	42.411	1	6617921	6622625
1	Ciclev10007831m.g	42.541	1	6716129	6721429
1	S01_6733795	42.541	0	NA	NA
1	Ciclev10008372m.g	42.541	1	6999845	7007241
1	Ciclev10008049m.g	42.541	1	7045213	7048799
1	Ciclev10010395m.g	42.541	1	7054135	7054860
1	S01_7141356	42.541	0	NA	NA
1	S01_7172468	42.541	0	NA	NA
1	Ciclev10010361m.g	42.541	1	7173143	7175233
1	Ciclev10009216m.g	42.541	1	6463486	6467814
1	Ciclev10008115m.g	42.541	1	6628388	6634237
1	Ciclev10007553m.g	42.541	1	6911822	6918085
1	Ciclev10007862m.g	42.541	1	6959944	6961769
1	Ciclev10008732m.g	42.541	1	7016413	7020773
1	S01_7172493	42.541	0	NA	NA
1	S01_7263860	42.541	0	NA	NA
1	S01_7767471	42.541	0	NA	NA
1	Ciclev10010139m.g	42.541	1	7843073	7844026
1	Ciclev10008771m.g	42.541	1	7916945	7921026
1	Ciclev10007939m.g	42.541	1	6388570	6391033
1	Ciclev10009534m.g	42.541	1	8364059	8368382
1	Ciclev10010570m.g	42.541	1	8681800	8686022
1	Ciclev10007800m.g	42.779	1	6722397	6724560
1	Ciclev10008684m.g	42.931	1	6772264	6775904
1	Ciclev10009138m.g	43.199	1	7151775	7153282
1	Ciclev10007513m.g	43.199	1	7218548	7227996
1	Ciclev10007544m.g	43.199	1	7284483	7293716
1	Ciclev10009423m.g	43.199	1	7328755	7330400
1	S01_7384462	43.199	0	NA	NA
1	Ciclev10008044m.g	43.199	1	7060622	7063342
1	S01_7263857	43.199	0	NA	NA
1	Ciclev10008215m.g	43.199	1	7281198	7282662
1	S01_7325834	43.199	0	NA	NA
1	Ciclev10007331m.g	43.593	1	7390098	7401504
1	Ciclev10008962m.g	43.709	1	8211438	8213973
1	Ciclev10007810m.g	43.709	1	7402730	7407596
1	Ciclev10008594m.g	43.77	1	7697420	7700750
1	Ciclev10008086m.g	43.77	1	7776970	7783395
1	Ciclev10009327m.g	43.77	1	8015798	8020208
1	Ciclev10009913m.g	43.77	1	7780560	7782514
1	Ciclev10007707m.g	43.77	1	7903444	7910533
1	Ciclev10010851m.g	43.77	1	7696567	7697258
1	Ciclev10008680m.g	43.77	1	7720492	7722440
1	Ciclev10007935m.g	44.012	1	8830289	8834085
1	Ciclev10007886m.g	44.012	1	8125279	8130885
1	Ciclev10010146m.g	44.012	1	8588920	8599298
1	S01_9742653	44.012	0	NA	NA
1	Ciclev10008865m.g	44.012	1	7417422	7421085
1	S01_7585781	44.012	0	NA	NA
1	Ciclev10008287m.g	44.012	1	7848671	7851354
1	S01_8008204	44.012	0	NA	NA
1	Ciclev10007793m.g	44.012	1	8791914	8799826
1	Ciclev10008074m.g	44.012	1	8875648	8878444
1	Ciclev10008296m.g	44.059	1	7793459	7795200
1	Ciclev10008786m.g	44.318	1	7767685	7769641
1	Ciclev10008080m.g	44.363	1	8004294	8008148
1	Ciclev10007242m.g	44.367	1	7882128	7893687
1	S01_8015792	44.367	0	NA	NA
1	Ciclev10008040m.g	44.367	1	8105704	8111657
1	S01_8116947	44.367	0	NA	NA
1	Ciclev10007750m.g	44.515	1	8167390	8170757
1	Ciclev10009336m.g	44.515	1	8314753	8316131
1	S01_8422276	44.515	0	NA	NA
1	Ciclev10009342m.g	44.515	1	8633373	8634867
1	Ciclev10009335m.g	44.515	1	8670786	8673448
1	Ciclev10009919m.g	44.515	1	8698643	8701746
1	Ciclev10010615m.g	44.515	1	8961641	8964866
1	S01_8170826	44.696	0	NA	NA
1	S01_8727142	44.696	0	NA	NA
1	Ciclev10007842m.g	44.696	1	9007493	9016152
1	Ciclev10010325m.g	44.696	1	9318619	9319218
1	Ciclev10009373m.g	44.696	1	9321920	9325462
1	S01_9385678	44.696	0	NA	NA
1	Ciclev10008095m.g	44.696	1	9519841	9521614
1	Ciclev10007413m.g	44.696	1	10488730	10494673
1	S01_10686830	44.696	0	NA	NA
1	S01_10950093	44.696	0	NA	NA
1	Ciclev10007498m.g	44.696	1	11865834	11878182
1	S01_12980704	44.696	0	NA	NA
1	S01_13508966	44.696	0	NA	NA
1	S01_14508316	44.696	0	NA	NA
1	Ciclev10007362m.g	44.696	1	14626718	14635291
1	S01_14848229	44.696	0	NA	NA
1	S01_14868394	44.696	0	NA	NA
1	Ciclev10008848m.g	44.954	1	8985919	8989356
1	Ciclev10010286m.g	44.954	1	8627912	8628939
1	Ciclev10008884m.g	44.968	1	8865236	8868708
1	Ciclev10007650m.g	45.089	1	8979709	8984340
1	Ciclev10010846m.g	45.219	1	14993808	14994694
1	Ciclev10009026m.g	45.547	1	8543173	8547077
1	Ciclev10010626m.g	45.547	1	8422905	8424670
1	Ciclev10007865m.g	45.547	1	11213419	11215532
1	Ciclev10009263m.g	45.547	1	14702052	14706757
1	Ciclev10008783m.g	45.547	1	13930453	13932559
1	Ciclev10008657m.g	45.547	1	12277893	12282510
1	Ciclev10007619m.g	45.547	1	14412071	14415252
1	Ciclev10009207m.g	45.547	1	14838664	14840710
1	Ciclev10010506m.g	45.547	1	9688738	9695111
1	S01_10686804	45.547	0	NA	NA
1	S01_11019219	45.547	0	NA	NA
1	Ciclev10007863m.g	45.547	1	14596540	14600383
1	S01_14782945	45.547	0	NA	NA
1	Ciclev10010569m.g	45.547	1	14937920	14939562
1	Ciclev10010444m.g	45.547	1	15491474	15495103
1	S01_15710614	45.547	0	NA	NA
1	S01_16766872	45.547	0	NA	NA
1	Ciclev10010392m.g	45.547	1	9320128	9321373
1	Ciclev10010605m.g	45.547	1	9392101	9396350
1	Ciclev10008090m.g	45.547	1	9605198	9611169
1	Ciclev10007937m.g	45.547	1	10398795	10401278
1	Ciclev10010770m.g	45.634	1	9385705	9389138
1	Ciclev10010815m.g	45.634	1	9452153	9455317
1	Ciclev10009610m.g	45.634	1	9895996	9900184
1	Ciclev10007992m.g	45.634	1	9912914	9915380
1	Ciclev10007832m.g	45.634	1	10530304	10534418
1	Ciclev10010400m.g	45.634	1	10556696	10559221
1	Ciclev10007981m.g	45.634	1	11031535	11041945
1	S01_12212461	45.634	0	NA	NA
1	Ciclev10010566m.g	45.634	1	13047541	13052028
1	S01_13061013	45.634	0	NA	NA
1	Ciclev10007714m.g	45.634	1	13325813	13336158
1	S01_13865593	45.634	0	NA	NA
1	Ciclev10010749m.g	45.634	1	13865893	13872943
1	S01_9423118	45.634	0	NA	NA
1	S01_9531929	45.634	0	NA	NA
1	Ciclev10009613m.g	45.634	1	10822674	10826523
1	Ciclev10009291m.g	45.634	1	14007946	14009687
1	Ciclev10010560m.g	45.634	1	9592681	9593277
1	Ciclev10009484m.g	45.833	1	16724987	16726058
1	Ciclev10008410m.g	45.876	1	10946316	10949617
1	Ciclev10007325m.g	45.876	1	11524305	11532757
1	Ciclev10010588m.g	45.876	1	13128081	13135941
1	Ciclev10007659m.g	45.876	1	13143876	13148629
1	S01_9321806	45.876	0	NA	NA
1	Ciclev10008116m.g	45.876	1	10527419	10529892
1	S01_10818913	45.876	0	NA	NA
1	Ciclev10007527m.g	45.876	1	11005474	11010348
1	S01_11514823	45.876	0	NA	NA
1	S01_12980947	45.876	0	NA	NA
1	Ciclev10007788m.g	45.876	1	14383197	14392828
1	Ciclev10008539m.g	45.876	1	14999308	15006120
1	S01_15049741	45.876	0	NA	NA
1	Ciclev10008222m.g	45.876	1	15860208	15866603
1	S01_16353598	45.876	0	NA	NA
1	Ciclev10010796m.g	46.123	1	12807597	12808725
1	Ciclev10008504m.g	46.123	1	13063201	13068419
1	Ciclev10009459m.g	46.123	1	11258635	11261886
1	Ciclev10009849m.g	46.123	1	11340406	11344077
1	Ciclev10009814m.g	46.123	1	12500806	12501631
1	S01_9321780	46.226	0	NA	NA
1	S01_9592295	46.226	0	NA	NA
1	S01_11492032	46.226	0	NA	NA
1	Ciclev10007469m.g	46.226	1	12798698	12801839
1	Ciclev10007297m.g	46.226	1	12883722	12897805
1	Ciclev10009694m.g	46.226	1	13032452	13036231
1	S01_13208432	46.226	0	NA	NA
1	S01_13405022	46.226	0	NA	NA
1	Ciclev10007317m.g	46.226	1	14109499	14121586
1	Ciclev10008667m.g	46.226	1	14257824	14261262
1	Ciclev10010346m.g	46.226	1	14331244	14333190
1	Ciclev10010603m.g	46.226	1	14663756	14668278
1	S01_16173407	46.226	0	NA	NA
1	Ciclev10008034m.g	46.226	1	14715308	14725997
1	Ciclev10009538m.g	46.473	1	11008759	11012720
1	Ciclev10007265m.g	46.473	1	11099017	11111328
1	Ciclev10007295m.g	46.473	1	11936871	11954016
1	Ciclev10007274m.g	46.473	1	14939484	14953966
1	Ciclev10008114m.g	46.473	1	14872335	14875384
1	Ciclev10007673m.g	46.561	1	12900392	12905055
1	S01_13031502	46.561	0	NA	NA
1	Ciclev10008533m.g	46.561	1	14862508	14866666
1	Ciclev10010284m.g	46.561	1	14828561	14829793
1	Ciclev10007290m.g	46.561	1	12622640	12634394
1	Ciclev10008126m.g	46.561	1	15909467	15911358
1	Ciclev10010852m.g	46.715	1	15741710	15742268
1	Ciclev10009228m.g	46.802	1	15854182	15855429
1	Ciclev10007809m.g	46.802	1	16203907	16208234
1	Ciclev10007669m.g	46.802	1	15364879	15367025
1	Ciclev10008394m.g	46.802	1	15806121	15811109
1	Ciclev10008068m.g	46.802	1	15829556	15834823
1	Ciclev10009079m.g	46.802	1	16102482	16104368
1	Ciclev10010577m.g	46.802	1	16256118	16259325
1	Ciclev10007229m.g	46.802	1	16576410	16586621
1	Ciclev10008583m.g	46.802	1	15710757	15714366
1	Ciclev10010809m.g	46.802	1	15875751	15879724
1	Ciclev10008640m.g	46.802	1	16444731	16450516
1	Ciclev10007570m.g	46.802	1	16463445	16466075
1	Ciclev10010824m.g	46.802	1	16587640	16591052
1	Ciclev10007782m.g	46.802	1	14527801	14535285
1	Ciclev10008619m.g	46.911	1	16677234	16679793
1	S01_16724048	46.911	0	NA	NA
1	S01_8317537	47.23	0	NA	NA
1	S01_16353574	47.439	0	NA	NA
1	S01_16315041	47.46	0	NA	NA
1	Ciclev10008387m.g	47.46	1	17263261	17265543
1	Ciclev10008721m.g	47.612	1	16451114	16456491
1	Ciclev10008595m.g	47.698	1	16739008	16742148
1	S01_16766855	47.698	0	NA	NA
1	S01_17018325	47.698	0	NA	NA
1	S01_17030230	47.698	0	NA	NA
1	Ciclev10009383m.g	47.698	1	17147784	17150200
1	Ciclev10007885m.g	48.365	1	16685843	16695643
1	Ciclev10007625m.g	48.365	1	17150275	17158805
1	Ciclev10007960m.g	48.528	1	16720228	16721894
1	Ciclev10010505m.g	48.528	1	17180175	17180879
1	S01_16766853	48.528	0	NA	NA
1	S01_17261850	48.528	0	NA	NA
1	Ciclev10009636m.g	48.538	1	16696979	16699623
1	Ciclev10009870m.g	49.189	1	16730782	16734515
1	Ciclev10007808m.g	49.196	1	17398026	17404386
1	Ciclev10007314m.g	49.696	1	17208076	17212038
1	Ciclev10009308m.g	50.062	1	17412139	17416007
1	Ciclev10010182m.g	50.062	1	17689298	17689792
1	Ciclev10008455m.g	50.062	1	17487218	17491004
1	Ciclev10007828m.g	50.062	1	17529726	17534811
1	Ciclev10008146m.g	50.062	1	17313113	17316285
1	Ciclev10009333m.g	50.062	1	17512962	17514220
1	Ciclev10008004m.g	50.275	1	17472920	17478533
1	Ciclev10009260m.g	50.275	1	17418249	17419200
1	Ciclev10007392m.g	50.72	1	17492479	17499915
1	S01_17647698	50.72	0	NA	NA
1	Ciclev10008644m.g	50.72	1	18405770	18409946
1	S01_18526608	50.72	0	NA	NA
1	Ciclev10007821m.g	50.85	1	17572891	17577842
1	Ciclev10010785m.g	50.85	1	17996435	17998564
1	Ciclev10007835m.g	50.85	1	18042572	18051290
1	Ciclev10008907m.g	50.854	1	17471330	17472833
1	Ciclev10010102m.g	50.854	1	17508003	17508265
1	S01_17793417	50.976	0	NA	NA
1	S01_17799790	50.976	0	NA	NA
1	Ciclev10007263m.g	50.976	1	17806633	17811579
1	Ciclev10007637m.g	50.976	1	17987193	17993013
1	S01_18001996	50.976	0	NA	NA
1	S01_18056996	50.976	0	NA	NA
1	Ciclev10008120m.g	50.976	1	18058468	18065507
1	Ciclev10008977m.g	50.976	1	18109648	18113127
1	S01_18176548	50.976	0	NA	NA
1	S01_18260336	50.976	0	NA	NA
1	Ciclev10009061m.g	50.989	1	17831333	17834889
1	Ciclev10007869m.g	50.989	1	18003472	18011122
1	Ciclev10010317m.g	50.989	1	18168397	18169352
1	Ciclev10010026m.g	50.989	1	17506576	17512567
1	S01_17820846	50.989	0	NA	NA
1	S01_17919486	50.989	0	NA	NA
1	Ciclev10008058m.g	50.989	1	18326557	18331589
1	Ciclev10007271m.g	50.989	1	18719132	18732443
1	S01_18937167	50.989	0	NA	NA
1	Ciclev10007807m.g	50.989	1	18973978	18978763
1	S01_19010593	50.989	0	NA	NA
1	S01_19300266	50.989	0	NA	NA
1	S01_19679841	50.989	0	NA	NA
1	S01_20432114	50.989	0	NA	NA
1	Ciclev10010750m.g	50.989	1	20482907	20483685
1	S01_20549824	50.989	0	NA	NA
1	Ciclev10009838m.g	51.714	1	18052867	18056771
1	Ciclev10009880m.g	51.963	1	18303958	18305041
1	Ciclev10007556m.g	51.963	1	18463685	18466819
1	Ciclev10008520m.g	51.963	1	18117264	18119451
1	Ciclev10007273m.g	51.963	1	18370435	18381839
1	S01_18391198	51.976	0	NA	NA
1	S01_18526636	51.976	0	NA	NA
1	S01_18563434	51.976	0	NA	NA
1	Ciclev10009149m.g	53.214	1	18691171	18695249
1	S01_19097713	53.214	0	NA	NA
1	Ciclev10009067m.g	53.214	1	18391462	18393694
1	Ciclev10008953m.g	53.214	1	18688873	18690138
1	Ciclev10009103m.g	53.557	1	18476999	18480284
1	Ciclev10007579m.g	54.001	1	18766406	18774710
1	Ciclev10009966m.g	54.001	1	18803916	18804969
1	S01_18853994	54.001	0	NA	NA
1	S01_18940668	54.001	0	NA	NA
1	S01_19010553	54.001	0	NA	NA
1	Ciclev10009334m.g	54.001	1	19049996	19054408
1	S01_19207287	54.001	0	NA	NA
1	S01_19299983	54.001	0	NA	NA
1	S01_18940646	54.53	0	NA	NA
1	S01_18957473	54.53	0	NA	NA
1	Ciclev10007478m.g	54.53	1	18958678	18968622
1	S01_18987552	54.53	0	NA	NA
1	S01_19058678	54.53	0	NA	NA
1	Ciclev10007471m.g	54.53	1	19189252	19192844
1	Ciclev10007426m.g	54.53	1	19443216	19446597
1	Ciclev10007490m.g	54.53	1	19589032	19592589
1	Ciclev10010163m.g	54.789	1	19123576	19126818
1	Ciclev10008228m.g	54.789	1	20010652	20012710
1	S01_18828489	54.789	0	NA	NA
1	S01_19012705	54.789	0	NA	NA
1	Ciclev10007547m.g	54.789	1	19939755	19943248
1	Ciclev10009473m.g	54.908	1	18972164	18973223
1	Ciclev10010587m.g	54.908	1	19642942	19646167
1	Ciclev10011237m.g	54.908	1	6710220	6713490
1	Ciclev10010175m.g	54.908	1	19226988	19230572
1	S01_20432149	55.577	0	NA	NA
1	Ciclev10009497m.g	55.595	1	20003432	20007339
1	Ciclev10007843m.g	55.595	1	20440643	20444068
1	Ciclev10010368m.g	55.595	1	19688666	19692235
1	S01_20054388	55.846	0	NA	NA
1	Ciclev10009235m.g	55.846	1	20056926	20059238
1	Ciclev10008689m.g	55.846	1	20096297	20101958
1	Ciclev10008012m.g	55.846	1	20102612	20107488
1	S01_20432121	55.846	0	NA	NA
1	Ciclev10008310m.g	55.846	1	20474445	20476909
1	S01_20453685	56.425	0	NA	NA
1	Ciclev10008802m.g	56.425	1	20468398	20472963
1	S01_20516806	56.425	0	NA	NA
1	Ciclev10007389m.g	56.9	1	20857812	20863340
1	Ciclev10008351m.g	56.9	1	20457915	20462359
1	Ciclev10009433m.g	56.941	1	20889860	20890704
1	S01_17676291	57.604	0	NA	NA
1	S01_20473750	57.941	0	NA	NA
1	S01_20516192	57.941	0	NA	NA
1	Ciclev10010684m.g	57.941	1	20520064	20524530
1	Ciclev10008765m.g	58.066	1	21082902	21086082
1	Ciclev10010638m.g	58.066	1	21341753	21346177
1	Ciclev10008874m.g	58.229	1	21003623	21007084
1	Ciclev10008777m.g	58.229	1	21325880	21329103
1	Ciclev10010362m.g	58.48	1	20935700	20938217
1	Ciclev10010479m.g	58.48	1	21093195	21095452
1	S01_21369993	58.48	0	NA	NA
1	Ciclev10007404m.g	58.488	1	21471415	21476261
1	S01_20683107	58.73	0	NA	NA
1	Ciclev10007871m.g	59.222	1	21348358	21355352
1	Ciclev10009906m.g	59.222	1	21464732	21466099
1	Ciclev10008134m.g	59.222	1	21318784	21325312
1	Ciclev10009005m.g	59.456	1	21872550	21873925
1	Ciclev10008629m.g	59.518	1	21446506	21451689
1	Ciclev10007907m.g	59.518	1	21506751	21511900
1	S01_21937553	59.518	0	NA	NA
1	S01_21037568	59.518	0	NA	NA
1	Ciclev10009059m.g	59.518	1	21086307	21090724
1	S01_21731385	59.518	0	NA	NA
1	S01_21937546	59.518	0	NA	NA
1	S01_22046902	59.518	0	NA	NA
1	Ciclev10008180m.g	59.536	1	21901403	21909560
1	S01_22400819	59.551	0	NA	NA
1	Ciclev10007978m.g	59.88	1	22145495	22148716
1	Ciclev10007294m.g	59.88	1	21964189	21969517
1	Ciclev10008983m.g	60.034	1	22038517	22041113
1	Ciclev10007950m.g	60.034	1	22185234	22188147
1	Ciclev10007236m.g	60.034	1	22001138	22007828
1	Ciclev10008440m.g	60.034	1	22008438	22013742
1	Ciclev10009352m.g	60.034	1	22121294	22122743
1	S01_22136889	60.034	0	NA	NA
1	Ciclev10007980m.g	60.034	1	22138397	22141621
1	Ciclev10008020m.g	60.034	1	22168260	22171495
1	Ciclev10007304m.g	60.034	1	21918726	21922966
1	Ciclev10009212m.g	60.034	1	21993131	21994952
1	Ciclev10010256m.g	60.034	1	20924599	20929248
1	Ciclev10010540m.g	60.034	1	21580427	21581101
1	Ciclev10009486m.g	60.209	1	22111808	22117031
1	Ciclev10008338m.g	60.209	1	22352206	22358129
1	Ciclev10009227m.g	60.209	1	21887856	21889750
1	Ciclev10008204m.g	60.209	1	21412806	21415549
1	Ciclev10008061m.g	60.209	1	21426286	21433920
1	Ciclev10008747m.g	60.209	1	21907946	21911501
1	S01_22377995	60.209	0	NA	NA
1	S01_22409573	60.209	0	NA	NA
1	Ciclev10009601m.g	60.209	1	22449031	22450169
1	Ciclev10008345m.g	60.209	1	21911567	21914523
1	S01_21937987	60.209	0	NA	NA
1	Ciclev10007877m.g	60.209	1	22021976	22027951
1	S01_22117237	60.209	0	NA	NA
1	S01_22136792	60.209	0	NA	NA
1	Ciclev10007338m.g	60.209	1	22394280	22400807
1	S01_21925047	60.334	0	NA	NA
1	Ciclev10008752m.g	60.844	1	22390818	22394165
1	Ciclev10007654m.g	60.991	1	22498751	22504057
1	S01_22506105	60.991	0	NA	NA
1	Ciclev10009443m.g	60.991	1	22118203	22120791
1	Ciclev10007844m.g	60.991	1	22360880	22365494
1	Ciclev10010571m.g	60.991	1	22503521	22504687
1	S01_22402115	61.064	0	NA	NA
1	S01_22469107	61.064	0	NA	NA
1	Ciclev10007983m.g	61.367	1	22378859	22384122
1	Ciclev10010614m.g	61.58	1	22679581	22680024
1	Ciclev10010510m.g	61.58	1	22722027	22723655
1	Ciclev10008725m.g	61.582	1	22552501	22555558
1	S01_22554639	61.649	0	NA	NA
1	S01_22599759	61.649	0	NA	NA
1	S01_22631721	61.649	0	NA	NA
1	Ciclev10010304m.g	61.771	1	22555904	22564833
1	Ciclev10010620m.g	61.771	1	22457467	22459879
1	S01_22527416	61.771	0	NA	NA
1	Ciclev10007388m.g	61.771	1	22665983	22675655
1	Ciclev10010199m.g	61.771	1	22694513	22694992
1	Ciclev10007401m.g	61.939	1	22702187	22710340
1	S01_22680515	62.582	0	NA	NA
1	Ciclev10007883m.g	62.586	1	22824479	22829259
1	Ciclev10010222m.g	62.672	1	22527431	22529497
1	Ciclev10009301m.g	62.69	1	22698688	22701817
1	Ciclev10010484m.g	62.965	1	22696235	22698066
1	Ciclev10010548m.g	62.965	1	22770028	22770618
1	Ciclev10007984m.g	62.965	1	22784904	22786989
1	Ciclev10008176m.g	62.965	1	22792920	22795069
1	S01_22881879	62.988	0	NA	NA
1	Ciclev10008445m.g	62.988	1	22902020	22904804
1	Ciclev10009483m.g	63.351	1	23022569	23025718
1	Ciclev10009684m.g	63.351	1	23085510	23087429
1	Ciclev10008511m.g	63.351	1	23111733	23116067
1	Ciclev10007970m.g	63.508	1	22897218	22901872
1	Ciclev10007504m.g	63.623	1	22876218	22881016
1	Ciclev10007944m.g	63.623	1	22847397	22852110
1	Ciclev10008309m.g	63.623	1	22862773	22866389
1	S01_22874093	63.623	0	NA	NA
1	Ciclev10009012m.g	63.623	1	22885751	22890756
1	Ciclev10009364m.g	63.623	1	22893476	22896534
1	Ciclev10009361m.g	63.96	1	22810929	22812161
1	Ciclev10007823m.g	63.96	1	22857599	22862279
1	S01_22962761	64.087	0	NA	NA
1	Ciclev10007252m.g	64.138	1	22943036	22953887
1	S01_22962743	64.939	0	NA	NA
1	Ciclev10007536m.g	64.939	1	22974133	22979718
1	S01_22984337	64.939	0	NA	NA
1	Ciclev10010218m.g	64.939	1	23055164	23057117
1	Ciclev10010287m.g	64.939	1	23161981	23164851
1	Ciclev10010406m.g	64.939	1	23258178	23259804
1	Ciclev10008121m.g	64.939	1	22991909	22995676
1	Ciclev10007280m.g	64.939	1	23026294	23032032
1	Ciclev10010185m.g	64.939	1	23306198	23307797
1	Ciclev10008892m.g	64.939	1	23365319	23368311
1	S01_23333375	64.939	0	NA	NA
1	Ciclev10007256m.g	65.309	1	23042607	23047230
1	S01_23021396	65.597	0	NA	NA
1	Ciclev10008378m.g	65.597	1	23039479	23042402
1	Ciclev10007927m.g	65.597	1	23094968	23098030
1	Ciclev10009869m.g	65.597	1	23110013	23110928
1	Ciclev10007929m.g	66.751	1	23068076	23072144
1	Ciclev10010386m.g	66.792	1	23246043	23251931
1	Ciclev10007266m.g	66.792	1	23223353	23230532
1	Ciclev10007245m.g	66.792	1	23236312	23242718
1	S01_23263877	66.792	0	NA	NA
1	S01_23333381	66.792	0	NA	NA
1	Ciclev10008214m.g	66.792	1	23157247	23159095
1	Ciclev10007644m.g	66.792	1	23348525	23353287
1	Ciclev10010292m.g	66.792	1	23370939	23372640
1	Ciclev10008774m.g	66.792	1	23407139	23409883
1	Ciclev10008354m.g	66.792	1	23415589	23419190
1	Ciclev10007324m.g	66.792	1	23147214	23156453
1	Ciclev10010582m.g	66.792	1	23185487	23185852
1	S01_23191960	66.792	0	NA	NA
1	Ciclev10031280m.g	66.792	1	2236039	2238244
1	Ciclev10010336m.g	66.792	1	23374195	23377234
1	Ciclev10007691m.g	67.862	1	23428137	23434141
1	S01_23500112	67.887	0	NA	NA
1	Ciclev10008896m.g	67.887	1	23523185	23525470
1	Ciclev10007682m.g	68.012	1	23483864	23485840
1	S01_23500078	68.012	0	NA	NA
1	Ciclev10010650m.g	68.012	1	23507071	23509182
1	Ciclev10007227m.g	68.398	1	23487200	23497316
1	Ciclev10010260m.g	68.398	1	23516666	23522116
1	Ciclev10007219m.g	68.398	1	23527053	23542559
1	Ciclev10007585m.g	68.398	1	23561656	23565432
1	Ciclev10010783m.g	68.398	1	23573684	23577272
1	Ciclev10007571m.g	68.703	1	23581313	23584733
1	Ciclev10007298m.g	68.703	1	23544823	23548834
1	Ciclev10010623m.g	68.888	1	23504483	23505208
1	S01_23511257	68.888	0	NA	NA
1	S01_23516278	68.888	0	NA	NA
1	S01_23701375	69.658	0	NA	NA
1	Ciclev10007586m.g	70.116	1	23610859	23615349
1	S01_23618633	70.116	0	NA	NA
1	Ciclev10007701m.g	70.116	1	23645333	23649664
1	Ciclev10007763m.g	70.116	1	23689852	23692549
1	Ciclev10007550m.g	70.116	1	23701399	23704524
1	Ciclev10007552m.g	70.116	1	23694991	23699893
1	S01_23641350	70.116	0	NA	NA
1	Ciclev10010604m.g	70.116	1	23685942	23688606
1	Ciclev10007522m.g	70.116	1	23727904	23733335
1	Ciclev10007493m.g	70.116	1	23776796	23782088
1	Ciclev10009425m.g	70.116	1	23820247	23823101
1	Ciclev10010552m.g	70.174	1	23706037	23708658
1	Ciclev10010822m.g	70.174	1	23708962	23710839
1	Ciclev10010223m.g	70.174	1	23741011	23743740
1	Ciclev10009709m.g	70.174	1	23773573	23776570
1	Ciclev10007329m.g	70.174	1	23833803	23837179
1	Ciclev10009386m.g	70.174	1	23753759	23756754
1	Ciclev10008862m.g	70.174	1	23759730	23762184
1	Ciclev10008832m.g	70.603	1	23764337	23768786
1	Ciclev10007289m.g	70.603	1	23843156	23850135
1	Ciclev10008211m.g	70.603	1	24171632	24175378
1	Ciclev10009077m.g	70.603	1	24200103	24206223
1	Ciclev10008762m.g	70.709	1	23865511	23867371
1	S01_24086220	70.904	0	NA	NA
1	S01_23726524	70.904	0	NA	NA
1	Ciclev10010380m.g	71.042	1	24070127	24073246
1	Ciclev10010711m.g	71.042	1	24078783	24082369
1	Ciclev10010451m.g	71.432	1	24005275	24007882
1	Ciclev10008898m.g	71.432	1	24052197	24054905
1	Ciclev10010144m.g	71.68	1	24108907	24110284
1	Ciclev10010631m.g	71.721	1	24100782	24106388
1	Ciclev10007802m.g	71.721	1	24115728	24121631
1	Ciclev10007234m.g	71.721	1	24176381	24190285
1	Ciclev10008478m.g	71.952	1	24110290	24115326
1	Ciclev10008155m.g	71.952	1	24251499	24257969
1	Ciclev10007777m.g	71.952	1	24285934	24289230
1	Ciclev10007261m.g	72.256	1	24125003	24131816
1	Ciclev10009431m.g	72.338	1	24192518	24194019
1	Ciclev10007343m.g	72.338	1	24294489	24297455
1	Ciclev10010250m.g	72.752	1	24214005	24218228
1	Ciclev10007904m.g	72.895	1	24328901	24333161
1	Ciclev10007786m.g	72.929	1	24351537	24353944
1	Ciclev10007558m.g	72.953	1	24324107	24328344
1	Ciclev10010160m.g	73.037	1	24241503	24244805
1	S01_24336920	73.037	0	NA	NA
1	Ciclev10008979m.g	73.037	1	24354877	24358736
1	S01_24381295	73.037	0	NA	NA
1	S01_24499447	73.037	0	NA	NA
1	Ciclev10009634m.g	73.412	1	24400222	24402626
1	Ciclev10008687m.g	73.412	1	24523400	24526186
1	Ciclev10007268m.g	73.412	1	24338302	24342997
1	Ciclev10008755m.g	73.522	1	24426760	24434342
1	Ciclev10009857m.g	73.574	1	24331033	24333097
1	Ciclev10007546m.g	73.947	1	24553382	24559515
1	S01_24458576	74.109	0	NA	NA
1	Ciclev10010564m.g	74.109	1	24485305	24486952
1	Ciclev10009493m.g	74.115	1	24488744	24491397
1	Ciclev10007805m.g	74.539	1	24281880	24283664
1	Ciclev10008392m.g	74.994	1	24456730	24458491
1	Ciclev10008437m.g	74.994	1	24629647	24635508
1	Ciclev10008226m.g	74.994	1	24376031	24377410
1	Ciclev10009353m.g	75.162	1	24636879	24638600
1	Ciclev10008682m.g	75.404	1	24541002	24544631
1	S01_24499433	75.961	0	NA	NA
1	Ciclev10009897m.g	75.961	1	24574964	24578460
1	Ciclev10009013m.g	75.961	1	24584865	24587207
1	Ciclev10007286m.g	76.149	1	24674258	24681956
1	S01_24566718	76.423	0	NA	NA
1	Ciclev10010655m.g	76.887	1	24773591	24775559
1	Ciclev10007237m.g	76.887	1	24794829	24807351
1	S01_24885822	76.887	0	NA	NA
1	Ciclev10010172m.g	76.887	1	25092759	25093973
1	Ciclev10010343m.g	77.138	1	24769195	24772566
1	Ciclev10007377m.g	77.138	1	24829793	24836678
1	Ciclev10009511m.g	78.1	1	24724345	24725778
1	Ciclev10007563m.g	78.995	1	24898769	24905716
1	Ciclev10010427m.g	80.434	1	24855288	24857733
1	Ciclev10010149m.g	80.434	1	24914885	24923422
1	Ciclev10007512m.g	80.434	1	24924416	24934675
1	Ciclev10007964m.g	80.434	1	24942842	24945912
1	S01_25024824	80.528	0	NA	NA
1	Ciclev10009053m.g	80.528	1	25075622	25080986
1	Ciclev10010720m.g	80.591	1	24888293	24890920
1	Ciclev10009541m.g	80.873	1	24717350	24718170
1	Ciclev10008123m.g	80.962	1	24866281	24869688
1	Ciclev10009160m.g	80.962	1	24883109	24885343
1	S01_24885821	80.962	0	NA	NA
1	Ciclev10008008m.g	80.962	1	24893716	24897647
1	S06_10193270	81.092	0	NA	NA
1	Ciclev10007819m.g	81.75	1	24960580	24962726
1	Ciclev10007993m.g	81.75	1	24986848	24990044
1	S01_24996454	81.75	0	NA	NA
1	Ciclev10008705m.g	81.75	1	24998678	25002361
1	Ciclev10008333m.g	81.75	1	25028240	25030911
1	Ciclev10007246m.g	81.75	1	25046220	25062346
1	Ciclev10007806m.g	81.75	1	25001341	25004726
1	Ciclev10008969m.g	81.75	1	25095005	25097485
1	Ciclev10007953m.g	81.75	1	25128984	25131787
1	Ciclev10008427m.g	81.855	1	25037028	25040422
1	Ciclev10008127m.g	81.859	1	25022794	25024741
1	Ciclev10009663m.g	81.859	1	25072654	25073652
1	Ciclev10007634m.g	81.859	1	25155898	25161499
1	Ciclev10007884m.g	81.859	1	25161784	25168552
1	Ciclev10007239m.g	82.537	1	25180495	25191344
1	Ciclev10007851m.g	82.537	1	25196338	25202267
1	Ciclev10008663m.g	82.537	1	25241368	25245143
1	S01_25333698	82.537	0	NA	NA
1	Ciclev10010608m.g	82.6	1	25215071	25216899
1	Ciclev10008420m.g	82.6	1	25235929	25240774
1	Ciclev10009800m.g	82.92	1	25204979	25205573
1	Ciclev10009830m.g	82.92	1	25211315	25212784
1	Ciclev10010780m.g	83.464	1	25260253	25278175
1	Ciclev10007397m.g	83.464	1	25283807	25291472
1	S01_25322061	83.464	0	NA	NA
1	Ciclev10007880m.g	83.464	1	25694700	25698959
1	Ciclev10007408m.g	83.499	1	25313332	25322034
1	Ciclev10007327m.g	83.499	1	25337687	25347002
1	Ciclev10010155m.g	83.499	1	25325245	25331925
1	S01_25333711	83.845	0	NA	NA
1	Ciclev10007999m.g	84.531	1	25355351	25359330
1	Ciclev10010315m.g	84.764	1	25482942	25484731
1	Ciclev10009756m.g	84.764	1	25592494	25593617
1	Ciclev10010543m.g	84.764	1	25675940	25678679
1	Ciclev10008188m.g	85.17	1	25502042	25504073
1	Ciclev10010180m.g	85.17	1	25594037	25598957
1	S01_25427092	85.227	0	NA	NA
1	Ciclev10008847m.g	85.227	1	25427131	25431022
1	Ciclev10009512m.g	85.227	1	25721039	25722484
1	S01_25729122	85.227	0	NA	NA
1	S01_25745219	85.227	0	NA	NA
1	Ciclev10010841m.g	85.245	1	25611761	25618071
1	Ciclev10008164m.g	85.245	1	25518711	25521121
1	Ciclev10008891m.g	85.299	1	25724885	25728563
1	Ciclev10009446m.g	85.299	1	25731007	25733094
1	Ciclev10008844m.g	85.299	1	25739602	25743738
1	Ciclev10007867m.g	85.299	1	25685982	25691108
1	Ciclev10009319m.g	85.44	1	25659551	25663375
1	S01_25664086	86.157	0	NA	NA
1	S01_25664405	86.157	0	NA	NA
1	S01_25745177	86.157	0	NA	NA
1	Ciclev10007308m.g	86.302	1	25792927	25798123
1	Ciclev10008662m.g	86.83	1	25898214	25903698
1	Ciclev10007427m.g	88.22	1	25807712	25814164
1	Ciclev10007855m.g	88.22	1	25926885	25932473
1	S01_25938317	88.22	0	NA	NA
1	S01_25997402	88.22	0	NA	NA
1	Ciclev10008809m.g	88.22	1	26018428	26020452
1	S01_26025203	88.22	0	NA	NA
1	S01_25745195	88.22	0	NA	NA
1	Ciclev10007858m.g	88.488	1	25949347	25953711
1	S01_26041572	88.488	0	NA	NA
1	Ciclev10007919m.g	88.488	1	26032709	26035828
1	Ciclev10007734m.g	89.146	1	26059705	26066070
1	S01_26067366	89.146	0	NA	NA
1	S01_26100061	89.146	0	NA	NA
1	Ciclev10007524m.g	89.251	1	25987803	25992258
1	Ciclev10007630m.g	89.251	1	26000429	26003254
1	Ciclev10007933m.g	89.251	1	26026278	26032641
1	S01_26100514	89.251	0	NA	NA
1	Ciclev10007497m.g	89.251	1	26102196	26105224
1	S01274_2944	89.251	0	NA	NA
1	S01_26041589	89.251	0	NA	NA
1	S01_26067599	89.251	0	NA	NA
1	Ciclev10010795m.g	89.668	1	26079117	26085611
1	Ciclev10010833m.g	89.668	1	26233403	26235119
1	Ciclev10008092m.g	89.668	1	26132646	26136128
1	Ciclev10008141m.g	89.668	1	26141012	26143051
1	Ciclev10010782m.g	89.668	1	26306443	26308847
1	Ciclev10007599m.g	89.668	1	26070072	26074858
1	Ciclev10008173m.g	89.668	1	26244009	26247997
1	Ciclev10007395m.g	89.668	1	26327610	26336293
1	Ciclev10008213m.g	89.668	1	25959550	25962463
1	Ciclev10007887m.g	89.909	1	26090516	26095522
1	S01_26201821	89.909	0	NA	NA
1	Ciclev10007456m.g	89.909	1	26248371	26253868
1	Ciclev10007279m.g	89.909	1	26211567	26226830
1	Ciclev10010381m.g	90.238	1	26181273	26186058
1	Ciclev10010281m.g	90.508	1	26364826	26367896
1	Ciclev10007292m.g	90.508	1	26387638	26395168
1	Ciclev10007853m.g	90.508	1	26427306	26431123
1	Ciclev10007431m.g	90.508	1	26143662	26156067
1	Ciclev10008130m.g	90.508	1	26127433	26131379
1	Ciclev10007868m.g	90.508	1	26189199	26200039
1	Ciclev10008843m.g	90.508	1	26404750	26409802
1	Ciclev10010105m.g	90.537	1	26411428	26412973
1	Ciclev10010625m.g	90.562	1	26437731	26441995
1	Ciclev10009331m.g	90.567	1	26373049	26375504
1	Ciclev10010385m.g	90.567	1	26433434	26436619
1	Ciclev10010203m.g	90.567	1	26473162	26473580
1	S01_26513934	90.567	0	NA	NA
1	Ciclev10007305m.g	90.567	1	26543311	26555691
1	Ciclev10007489m.g	91.159	1	26459701	26471409
1	Ciclev10010271m.g	91.183	1	26477937	26480488
1	Ciclev10008581m.g	91.198	1	26509536	26513207
1	Ciclev10009690m.g	91.405	1	26506045	26506884
1	Ciclev10010702m.g	91.593	1	26523084	26523395
1	Ciclev10007518m.g	91.754	1	26485087	26490576
1	Ciclev10009162m.g	92.109	1	26576059	26578193
1	S03_34283760	92.109	0	NA	NA
1	Ciclev10009594m.g	92.366	1	26727578	26729609
1	Ciclev10010167m.g	92.475	1	26662473	26664126
1	S01_26638011	92.625	0	NA	NA
1	Ciclev10007337m.g	93.14	1	26628950	26632932
1	Ciclev10008494m.g	93.14	1	26664744	26668680
1	Ciclev10009285m.g	93.14	1	26683180	26687729
1	Ciclev10009010m.g	93.14	1	26773396	26776856
1	Ciclev10007425m.g	93.14	1	26615112	26624993
1	Ciclev10009588m.g	93.36	1	26600303	26601217
1	Ciclev10007587m.g	93.719	1	26744973	26750726
1	S01_26771283	93.776	0	NA	NA
1	S01_26692874	93.791	0	NA	NA
1	Ciclev10010500m.g	95.137	1	26725788	26727306
1	Ciclev10007470m.g	95.137	1	26802787	26810465
1	Ciclev10008911m.g	95.137	1	26810795	26816497
1	Ciclev10009750m.g	95.137	1	26836409	26837592
1	Ciclev10008567m.g	95.137	1	26892992	26898736
1	Ciclev10007457m.g	95.342	1	26952018	26957456
1	Ciclev10010390m.g	96.634	1	26795141	26797276
1	Ciclev10007330m.g	96.634	1	26963180	26970238
1	Ciclev10007283m.g	97.051	1	26692878	26704500
1	Ciclev10007849m.g	97.051	1	27167271	27171073
1	S01_26983847	97.119	0	NA	NA
1	Ciclev10007387m.g	97.535	1	26934198	26940906
1	S01_26983845	97.535	0	NA	NA
1	Ciclev10007368m.g	97.535	1	27052802	27058991
1	Ciclev10007700m.g	97.535	1	27079481	27084934
1	S01_27117938	97.535	0	NA	NA
1	Ciclev10009532m.g	97.535	1	27145166	27146787
1	S04_18404534	97.564	0	NA	NA
1	Ciclev10008442m.g	98.193	1	27088284	27095331
1	Ciclev10007460m.g	98.193	1	27098793	27102412
1	S01_26833831	98.193	0	NA	NA
1	Ciclev10008659m.g	98.193	1	26872071	26875269
1	Ciclev10009311m.g	98.193	1	26979382	26983460
1	Ciclev10007762m.g	98.193	1	27104323	27109731
1	S03_29348503	98.193	0	NA	NA
1	Ciclev10007562m.g	98.193	1	27148937	27154125
1	Ciclev10010690m.g	98.851	1	27122126	27122904
1	Ciclev10007405m.g	98.851	1	27123194	27131344
1	S01_27159174	98.851	0	NA	NA
1	Ciclev10007535m.g	98.851	1	27204998	27211059
1	Ciclev10008675m.g	98.851	1	27187045	27191517
1	Ciclev10008878m.g	98.851	1	27259400	27262797
1	Ciclev10009172m.g	98.851	1	27402470	27406142
1	Ciclev10010545m.g	98.851	1	27407083	27409339
1	Ciclev10009206m.g	99.178	1	27177018	27180318
1	Ciclev10010049m.g	99.178	1	27086759	27087231
1	S01_27320807	99.791	0	NA	NA
1	S01_27351079	99.791	0	NA	NA
1	Ciclev10009662m.g	100.168	1	27332600	27333762
1	Ciclev10009829m.g	100.348	1	27111412	27114276
1	Ciclev10009343m.g	100.423	1	27229293	27232045
1	Ciclev10007720m.g	100.559	1	27457358	27462893
1	Ciclev10009728m.g	100.559	1	27512650	27513436
1	Ciclev10010524m.g	101.828	1	27412335	27414011
1	Ciclev10010751m.g	101.835	1	27537822	27538499
1	Ciclev10007754m.g	102.201	1	27475035	27482727
1	Ciclev10007301m.g	103.15	1	27486049	27491908
1	Ciclev10008201m.g	103.215	1	27518023	27525012
1	Ciclev10008154m.g	103.215	1	27529849	27535221
1	S01_27615985	103.215	0	NA	NA
1	Ciclev10008060m.g	103.215	1	27632489	27634677
1	Ciclev10009166m.g	103.215	1	27544532	27545731
1	Ciclev10009155m.g	103.521	1	27943663	27947865
1	Ciclev10007718m.g	103.521	1	28033285	28037413
1	S01_28044249	103.521	0	NA	NA
1	Ciclev10007836m.g	103.596	1	27264810	27270486
1	Ciclev10009163m.g	103.596	1	27300417	27304668
1	Ciclev10007594m.g	103.596	1	27704655	27709844
1	Ciclev10009021m.g	103.692	1	27940263	27942612
1	Ciclev10008104m.g	103.833	1	27798571	27800478
1	Ciclev10010601m.g	103.833	1	27873635	27875278
1	Ciclev10007320m.g	104.142	1	27686388	27690703
1	Ciclev10010196m.g	104.142	1	27978604	27982967
1	S01_27948342	104.142	0	NA	NA
1	Ciclev10008980m.g	104.197	1	28410233	28413508
1	Ciclev10008052m.g	104.41	1	27783419	27789937
1	Ciclev10007971m.g	104.41	1	27802690	27806822
1	Ciclev10008554m.g	104.41	1	27809482	27811561
1	Ciclev10010602m.g	104.41	1	27877089	27878260
1	Ciclev10010074m.g	104.41	1	27889526	27892022
1	Ciclev10010558m.g	104.41	1	27894316	27895500
1	Ciclev10010455m.g	104.41	1	28000847	28002193
1	Ciclev10008324m.g	104.41	1	28011275	28013393
1	Ciclev10009916m.g	104.41	1	28119767	28120450
1	Ciclev10010118m.g	105.068	1	28063114	28066620
1	Ciclev10007232m.g	105.068	1	28105855	28118736
1	Ciclev10008825m.g	105.068	1	28124583	28127463
1	Ciclev10007765m.g	105.068	1	28141890	28149541
1	S01_28044286	105.068	0	NA	NA
1	Ciclev10009180m.g	105.565	1	27881275	27883611
1	Ciclev10009257m.g	105.565	1	27922256	27925639
1	Ciclev10007623m.g	105.994	1	28156955	28162994
1	S01_28199521	105.994	0	NA	NA
1	S01_28457695	106.32	0	NA	NA
1	Ciclev10007333m.g	106.447	1	28176132	28185088
1	S01_28199557	106.616	0	NA	NA
1	S01_28211245	106.616	0	NA	NA
1	S01_28215598	106.616	0	NA	NA
1	Ciclev10007430m.g	106.92	1	28172273	28175740
1	Ciclev10010652m.g	106.92	1	28191410	28194643
1	S01_28200202	106.92	0	NA	NA
1	Ciclev10009711m.g	106.92	1	28209166	28211161
1	Ciclev10007321m.g	106.92	1	28248423	28253100
1	S01_28259909	106.92	0	NA	NA
1	Ciclev10007494m.g	106.92	1	28262202	28267878
1	S01_28345564	106.92	0	NA	NA
1	Ciclev10010088m.g	107.551	1	28334536	28336598
1	Ciclev10010200m.g	107.578	1	28383278	28384146
1	Ciclev10010828m.g	107.578	1	28398894	28399620
1	S01_28529143	107.578	0	NA	NA
1	S01_28538972	107.578	0	NA	NA
1	S01_28330121	107.647	0	NA	NA
1	Ciclev10007753m.g	107.846	1	28373759	28378206
1	Ciclev10008803m.g	107.846	1	28388950	28392647
1	Ciclev10007727m.g	107.846	1	28403181	28407070
1	S01_28439791	107.846	0	NA	NA
1	Ciclev10007834m.g	108.205	1	28416015	28420995
1	Ciclev10008754m.g	109.497	1	28440700	28442008
1	Ciclev10007429m.g	109.497	1	28450659	28453946
1	Ciclev10007375m.g	109.497	1	28458306	28465466
1	Ciclev10008669m.g	109.497	1	28482413	28484064
1	S01_28494985	109.497	0	NA	NA
1	Ciclev10010075m.g	109.497	1	28529272	28532866
1	Ciclev10009068m.g	109.497	1	28492008	28494909
1	Ciclev10007258m.g	109.497	1	28555337	28565005
1	Ciclev10010403m.g	109.523	1	28587252	28588220
1	Ciclev10007241m.g	109.523	1	28696666	28707075
1	Ciclev10007366m.g	109.523	1	28710367	28713767
1	Ciclev10007533m.g	109.523	1	28716725	28730151
1	Ciclev10007695m.g	109.523	1	28750623	28753276
1	Ciclev10007567m.g	109.523	1	28754555	28760192
1	Ciclev10007243m.g	109.523	1	28787154	28792998
1	Ciclev10007967m.g	109.523	1	28809512	28814574
1	S01_28931563	109.523	0	NA	NA
1	Ciclev10007794m.g	109.523	1	28744871	28749398
1	Ciclev10007581m.g	109.523	1	28838050	28846371
1	Ciclev10009248m.g	109.523	1	28859825	28861482
1	Ciclev10007342m.g	109.523	1	28821463	28827153
1	S01_28494939	109.699	0	NA	NA
1	Ciclev10008875m.g	109.699	1	28868797	28872705
1	Ciclev10007959m.g	109.699	1	28888521	28892194
1	S01_28921109	109.699	0	NA	NA
1	Ciclev10010826m.g	113.033	1	28510744	28512018
2	Ciclev10014163m.g	0	1	85744	92491
2	S02_94725	0.671	0	NA	NA
2	S02_113748	0.671	0	NA	NA
2	Ciclev10015642m.g	1.382	1	145509	147469
2	Ciclev10015873m.g	1.382	1	248256	250675
2	Ciclev10018053m.g	1.382	1	258528	260759
2	Ciclev10014977m.g	1.996	1	148005	151853
2	Ciclev10014439m.g	1.996	1	188504	193028
2	Ciclev10014640m.g	1.996	1	224769	229598
2	Ciclev10017409m.g	1.996	1	303476	303722
2	Ciclev10016282m.g	2.214	1	138851	142736
2	S02_245657	2.214	0	NA	NA
2	Ciclev10018316m.g	2.214	1	252017	253903
2	SUN_10967263	2.214	0	NA	NA
2	Ciclev10014478m.g	2.214	1	199419	204075
2	S02_320293	2.214	0	NA	NA
2	Ciclev10015338m.g	2.214	1	290799	294122
2	Ciclev10017000m.g	2.437	1	261440	264627
2	S02_281675	2.437	0	NA	NA
2	Ciclev10018044m.g	2.937	1	367179	368057
2	Ciclev10016443m.g	2.937	1	347634	354348
2	Ciclev10015648m.g	3.095	1	397328	398730
2	Ciclev10014161m.g	3.525	1	175429	179259
2	S02_195824	3.525	0	NA	NA
2	S02_245625	3.525	0	NA	NA
2	S02_375705	3.753	0	NA	NA
2	S02_458287	3.754	0	NA	NA
2	S02_244454	3.849	0	NA	NA
2	Ciclev10016635m.g	3.849	1	390463	395075
2	S02_458107	3.849	0	NA	NA
2	Ciclev10015582m.g	3.849	1	4441285	4443386
2	Ciclev10015009m.g	3.849	1	4486300	4489761
2	S02_4604145	3.849	0	NA	NA
2	Ciclev10016782m.g	3.849	1	4690840	4692130
2	Ciclev10018254m.g	3.849	1	4733317	4734570
2	S02_4815588	3.849	0	NA	NA
2	Ciclev10014661m.g	3.849	1	4850205	4853824
2	S02_5232667	3.849	0	NA	NA
2	Ciclev10017506m.g	3.849	1	5302023	5304467
2	S02_5318757	3.849	0	NA	NA
2	Ciclev10014207m.g	3.849	1	5533591	5538729
2	S02_6127329	3.849	0	NA	NA
2	S03_36567341	3.849	0	NA	NA
2	Ciclev10014012m.g	4.04	1	297543	314196
2	Ciclev10014014m.g	4.04	1	328862	345082
2	Ciclev10015550m.g	4.049	1	412160	415182
2	S02_375709	4.556	0	NA	NA
2	Ciclev10016371m.g	5.036	1	479437	484203
2	Ciclev10015028m.g	5.071	1	486529	490767
2	Ciclev10016896m.g	5.071	1	553135	556043
2	Ciclev10014836m.g	5.071	1	434537	439663
2	S02_464052	5.071	0	NA	NA
2	Ciclev10014384m.g	5.325	1	455595	457955
2	S02_502289	5.587	0	NA	NA
2	Ciclev10014402m.g	5.587	1	546098	552884
2	S02_502297	5.73	0	NA	NA
2	Ciclev10014404m.g	5.73	1	538543	545225
2	Ciclev10017565m.g	5.73	1	4438321	4439726
2	Ciclev10015614m.g	6.357	1	5108674	5112244
2	Ciclev10018150m.g	6.357	1	587065	588778
2	S02_587051	7.1	0	NA	NA
2	Ciclev10014343m.g	7.1	1	4490384	4495119
2	Ciclev10015109m.g	7.1	1	579313	581255
2	Ciclev10018265m.g	7.1	1	4727639	4728025
2	Ciclev10016939m.g	7.1	1	4471156	4473536
2	Ciclev10016391m.g	7.1	1	4495596	4498439
2	Ciclev10014206m.g	7.208	1	4499414	4511556
2	Ciclev10016848m.g	7.318	1	4672769	4673615
2	Ciclev10017225m.g	7.427	1	4682813	4683331
2	Ciclev10015496m.g	7.535	1	5008486	5011804
2	Ciclev10014066m.g	7.645	1	5019441	5035380
2	Ciclev10015107m.g	7.65	1	4687331	4689163
2	Ciclev10015308m.g	7.65	1	4703393	4704688
2	S02_4814534	7.65	0	NA	NA
2	S02_4814770	7.65	0	NA	NA
2	Ciclev10015422m.g	7.65	1	4840236	4844193
2	Ciclev10014530m.g	7.989	1	5039056	5048791
2	Ciclev10015088m.g	7.989	1	5011912	5016026
2	Ciclev10015589m.g	7.989	1	4461151	4463605
2	Ciclev10016842m.g	7.989	1	4481223	4482431
2	S02_5134168	8.215	0	NA	NA
2	Ciclev10014015m.g	8.267	1	5051727	5070220
2	Ciclev10018144m.g	8.679	1	5078755	5083103
2	Ciclev10017711m.g	8.679	1	5335435	5337882
2	Ciclev10014209m.g	8.679	1	5582927	5587253
2	Ciclev10014393m.g	8.681	1	5115871	5120839
2	Ciclev10015082m.g	8.681	1	5167853	5171721
2	Ciclev10014485m.g	8.681	1	5185310	5189362
2	Ciclev10015259m.g	8.681	1	5193354	5198751
2	S02_4983013	8.681	0	NA	NA
2	S02_5276817	8.681	0	NA	NA
2	Ciclev10017743m.g	8.681	1	5379722	5382121
2	S02_5375286	8.681	0	NA	NA
2	Ciclev10014334m.g	8.873	1	5249720	5252152
2	Ciclev10017810m.g	8.873	1	5273994	5276426
2	Ciclev10017816m.g	8.873	1	5322568	5325017
2	S02_5363108	8.873	0	NA	NA
2	Ciclev10017967m.g	8.873	1	5382644	5384275
2	Ciclev10014312m.g	9.089	1	5371915	5374615
2	Ciclev10014329m.g	9.089	1	5375326	5378200
2	Ciclev10017777m.g	9.306	1	5401278	5408814
2	Ciclev10014352m.g	9.531	1	5631549	5635227
2	Ciclev10017962m.g	10.259	1	5640762	5648343
2	Ciclev10015021m.g	10.743	1	5838103	5839731
2	Ciclev10018184m.g	11.507	1	5920361	5921647
2	S02_6127005	11.838	0	NA	NA
2	Ciclev10017945m.g	11.904	1	5890801	5895245
2	Ciclev10014671m.g	11.904	1	5905224	5907905
2	Ciclev10015437m.g	11.982	1	6112767	6115811
2	Ciclev10014862m.g	11.982	1	5980374	5982264
2	Ciclev10017730m.g	11.982	1	6173458	6177469
2	Ciclev10015185m.g	12.166	1	5969023	5973023
2	Ciclev10014858m.g	12.166	1	5975367	5977280
2	Ciclev10017722m.g	12.166	1	6085256	6087034
2	Ciclev10014934m.g	12.166	1	6106687	6109539
2	Ciclev10014863m.g	12.166	1	6140140	6141999
2	Ciclev10015056m.g	12.166	1	5834137	5835796
2	Ciclev10014240m.g	12.483	1	6295898	6302897
2	S02_6344725	13.141	0	NA	NA
2	S02_6790492	13.141	0	NA	NA
2	S02_6532462	13.503	0	NA	NA
2	Ciclev10016944m.g	13.503	1	6532952	6535930
2	Ciclev10017637m.g	13.639	1	6334277	6338878
2	Ciclev10014148m.g	13.639	1	6650918	6656534
2	S02_6666993	13.873	0	NA	NA
2	Ciclev10015392m.g	13.967	1	6472571	6474273
2	Ciclev10016213m.g	13.967	1	6611813	6619116
2	Ciclev10014051m.g	13.967	1	6747734	6759030
2	Ciclev10015576m.g	13.967	1	6772921	6775813
2	Ciclev10017618m.g	13.967	1	6951871	6953339
2	Ciclev10014514m.g	13.967	1	6800959	6808304
2	S02_6344803	13.967	0	NA	NA
2	Ciclev10018039m.g	13.967	1	6349184	6350434
2	Ciclev10015331m.g	13.967	1	6388613	6390719
2	Ciclev10014809m.g	13.967	1	6496760	6499440
2	Ciclev10014769m.g	13.967	1	6840743	6844063
2	Ciclev10014936m.g	13.967	1	6846910	6850951
2	S02_6878758	13.967	0	NA	NA
2	Ciclev10014192m.g	14.334	1	6777395	6786492
2	Ciclev10014437m.g	14.566	1	6861956	6865446
2	Ciclev10016322m.g	14.566	1	6884274	6888069
2	Ciclev10015244m.g	14.566	1	6826732	6832001
2	Ciclev10014795m.g	14.783	1	6870822	6877750
2	Ciclev10016574m.g	14.783	1	6880111	6883726
2	Ciclev10014197m.g	15.441	1	7048187	7051168
2	Ciclev10014939m.g	15.441	1	6939113	6941487
2	Ciclev10017794m.g	15.522	1	7091006	7093729
2	Ciclev10015808m.g	15.975	1	6900992	6905827
2	Ciclev10018301m.g	16.099	1	7111077	7112636
2	Ciclev10014382m.g	16.099	1	6927081	6932080
2	Ciclev10015912m.g	16.099	1	6974425	6980953
2	Ciclev10016808m.g	16.099	1	7208672	7212343
2	S02_7218468	16.099	0	NA	NA
2	Ciclev10015901m.g	16.11	1	6964964	6972690
2	Ciclev10017983m.g	16.257	1	7242361	7243311
2	Ciclev10017339m.g	16.257	1	7213322	7218224
2	Ciclev10014515m.g	16.341	1	7232448	7237511
2	Ciclev10018229m.g	16.881	1	7018897	7024367
2	Ciclev10014881m.g	16.899	1	7029166	7038213
2	Ciclev10015044m.g	16.899	1	7360380	7367946
2	Ciclev10018328m.g	17.416	1	7297997	7303361
2	Ciclev10014113m.g	17.416	1	7321979	7325809
2	Ciclev10014361m.g	17.416	1	7429310	7438670
2	Ciclev10016889m.g	17.416	1	7406304	7408138
2	Ciclev10014074m.g	17.477	1	7409934	7416233
2	Ciclev10018294m.g	17.477	1	7347491	7348024
2	Ciclev10014020m.g	17.478	1	7441787	7452231
2	Ciclev10017244m.g	17.672	1	7477430	7479641
2	Ciclev10014237m.g	18.074	1	7459184	7475509
2	Ciclev10014216m.g	18.732	1	7566785	7569782
2	Ciclev10015838m.g	18.865	1	7612564	7617574
2	Ciclev10018011m.g	18.865	1	7497785	7501244
2	Ciclev10014019m.g	18.865	1	7638848	7661169
2	Ciclev10017500m.g	18.865	1	7012363	7013949
2	Ciclev10015158m.g	18.865	1	7177136	7184525
2	Ciclev10014072m.g	18.865	1	7336964	7346103
2	Ciclev10015321m.g	18.865	1	7330319	7336406
2	Ciclev10014100m.g	18.991	1	7847299	7855719
2	Ciclev10015899m.g	18.991	1	7627242	7631796
2	S02_7685454	18.991	0	NA	NA
2	S02_7939091	18.991	0	NA	NA
2	Ciclev10015876m.g	19.024	1	7621259	7625957
2	Ciclev10018312m.g	20.181	1	7686101	7688683
2	Ciclev10017748m.g	20.181	1	7710555	7711460
2	S02_7760399	20.181	0	NA	NA
2	S02_7828152	20.181	0	NA	NA
2	S02_8012731	20.181	0	NA	NA
2	S05_19921054	20.181	0	NA	NA
2	Ciclev10014886m.g	20.255	1	7692307	7694086
2	Ciclev10017571m.g	20.255	1	7760455	7767192
2	Ciclev10014928m.g	20.496	1	7863353	7869814
2	S02_7931221	20.496	0	NA	NA
2	Ciclev10017108m.g	22.043	1	7964984	7965603
2	Ciclev10014151m.g	22.043	1	7980152	7986524
2	Ciclev10017928m.g	22.043	1	7992751	8008631
2	Ciclev10016281m.g	22.043	1	8020120	8022107
2	Ciclev10016520m.g	22.043	1	8027602	8030614
2	Ciclev10014772m.g	22.043	1	8064310	8070501
2	Ciclev10015475m.g	22.043	1	8071299	8076757
2	Ciclev10017793m.g	22.043	1	8036159	8041911
2	Ciclev10017459m.g	22.043	1	8107991	8109028
2	S02_8156126	22.043	0	NA	NA
2	S02_8249926	22.043	0	NA	NA
2	S02_8022458	22.043	0	NA	NA
2	Ciclev10014018m.g	22.145	1	8129596	8151399
2	S02_8156130	22.145	0	NA	NA
2	Ciclev10016188m.g	22.924	1	8114170	8118405
2	Ciclev10014331m.g	23.026	1	8360951	8371212
2	Ciclev10001965m.g	23.026	1	40393802	40400154
2	S02_8150880	23.78	0	NA	NA
2	Ciclev10018197m.g	23.851	1	8244207	8246618
2	Ciclev10015393m.g	23.851	1	8271912	8273575
2	Ciclev10014694m.g	24.18	1	8295126	8306247
2	Ciclev10016592m.g	24.509	1	8310446	8313748
2	Ciclev10015010m.g	24.509	1	8258114	8264958
2	Ciclev10015197m.g	24.509	1	8275059	8282271
2	Ciclev10014186m.g	24.985	1	8458209	8466681
2	Ciclev10018028m.g	25.121	1	8313110	8320567
2	Ciclev10018084m.g	25.121	1	8348257	8351219
2	Ciclev10017900m.g	25.121	1	8387597	8392008
2	Ciclev10016555m.g	25.121	1	8445989	8450370
2	Ciclev10014180m.g	25.844	1	8470088	8483205
2	Ciclev10015419m.g	25.844	1	8657807	8662884
2	Ciclev10016186m.g	25.844	1	8503009	8507698
2	Ciclev10015272m.g	26.437	1	8518855	8526597
2	Ciclev10015579m.g	26.457	1	8539410	8545538
2	Ciclev10014611m.g	27.084	1	8911567	8917638
2	Ciclev10017666m.g	27.095	1	8561188	8562429
2	Ciclev10018062m.g	27.095	1	8568840	8572029
2	Ciclev10018273m.g	27.095	1	8589696	8592471
2	Ciclev10016831m.g	27.095	1	8546088	8548227
2	Ciclev10018154m.g	27.095	1	8674410	8677155
2	Ciclev10018001m.g	27.095	1	8677984	8679003
2	Ciclev10015360m.g	27.095	1	8742985	8745818
2	Ciclev10015466m.g	27.095	1	9074064	9077904
2	Ciclev10016148m.g	27.095	1	9088939	9091584
2	Ciclev10014233m.g	27.095	1	8583246	8588715
2	Ciclev10014149m.g	27.474	1	8410448	8415480
2	Ciclev10017508m.g	27.534	1	8683898	8685984
2	Ciclev10015791m.g	27.61	1	8724271	8725932
2	Ciclev10014531m.g	27.753	1	8727346	8730038
2	Ciclev10017903m.g	27.928	1	8863230	8866953
2	Ciclev10014711m.g	27.928	1	8816261	8822464
2	Ciclev10018188m.g	28.126	1	8934669	8937224
2	Ciclev10015286m.g	28.126	1	9069334	9073496
2	Ciclev10014025m.g	28.126	1	8870131	8882246
2	Ciclev10017762m.g	28.126	1	8888881	8890083
2	Ciclev10018163m.g	28.126	1	8886585	8888059
2	S02_9204149	28.126	0	NA	NA
2	Ciclev10015090m.g	28.126	1	9323157	9327860
2	Ciclev10014849m.g	28.461	1	8644004	8647788
2	Ciclev10018374m.g	28.467	1	9129025	9130744
2	Ciclev10014403m.g	29.8	1	9161513	9164490
2	Ciclev10015214m.g	29.8	1	9198525	9203327
2	S02_9204064	29.8	0	NA	NA
2	Ciclev10014026m.g	30.036	1	9008920	9021876
2	Ciclev10017382m.g	30.036	1	8950661	8953716
2	Ciclev10015945m.g	30.458	1	9224784	9226076
2	S02_9279163	30.458	0	NA	NA
2	Ciclev10014911m.g	30.458	1	9389103	9392832
2	Ciclev10015814m.g	30.458	1	9404428	9406140
2	Ciclev10015583m.g	30.655	1	9164804	9166682
2	Ciclev10014124m.g	31.14	1	9308800	9313080
2	Ciclev10016926m.g	31.14	1	9305651	9308520
2	Ciclev10014466m.g	31.323	1	9262667	9275068
2	Ciclev10018177m.g	32.372	1	9481340	9484650
2	Ciclev10014159m.g	32.717	1	9471061	9480543
2	Ciclev10014520m.g	32.717	1	9507231	9510821
2	Ciclev10017502m.g	32.997	1	9348292	9351074
2	Ciclev10017927m.g	32.997	1	9557695	9560141
2	Ciclev10017496m.g	33.178	1	9519786	9529028
2	Ciclev10014333m.g	33.178	1	9592458	9595926
2	Ciclev10015712m.g	33.189	1	9578498	9584531
2	Ciclev10014743m.g	33.189	1	9603290	9607349
2	Ciclev10014173m.g	33.189	1	9609974	9620171
2	Ciclev10018361m.g	33.189	1	9624932	9626743
2	Ciclev10018186m.g	33.189	1	9598731	9598988
2	Ciclev10016190m.g	33.189	1	9571176	9573019
2	Ciclev10014033m.g	33.189	1	9636153	9651661
2	Ciclev10014699m.g	33.798	1	9690544	9696681
2	Ciclev10014006m.g	33.798	1	9700438	9713691
2	Ciclev10014634m.g	34.107	1	9744574	9752276
2	Ciclev10017819m.g	34.146	1	9852588	9853712
2	Ciclev10016054m.g	34.299	1	9902662	9906589
2	Ciclev10017435m.g	34.419	1	9767973	9768929
2	S02_9768937	34.725	0	NA	NA
2	S02_9784842	34.725	0	NA	NA
2	Ciclev10018026m.g	34.725	1	9805460	9816275
2	Ciclev10014326m.g	34.725	1	9820973	9828925
2	Ciclev10014494m.g	34.725	1	9842220	9845321
2	Ciclev10017795m.g	34.725	1	9896648	9898177
2	S02_9930920	34.725	0	NA	NA
2	Ciclev10014189m.g	34.725	1	9951956	9960637
2	Ciclev10015245m.g	34.725	1	10087523	10092758
2	S02_10215524	34.725	0	NA	NA
2	S02_9930953	34.957	0	NA	NA
2	Ciclev10017693m.g	34.957	1	9968926	9971998
2	Ciclev10015586m.g	34.957	1	10011215	10013704
2	S02_10123188	35.616	0	NA	NA
2	Ciclev10015979m.g	36.577	1	10093188	10097079
2	Ciclev10016241m.g	36.577	1	10101190	10105053
2	Ciclev10015567m.g	36.577	1	10202277	10205534
2	Ciclev10016815m.g	36.577	1	10210805	10213389
2	Ciclev10014249m.g	36.577	1	10224035	10231584
2	Ciclev10014771m.g	36.577	1	10234918	10241393
2	S02_10304100	36.577	0	NA	NA
2	Ciclev10015858m.g	36.577	1	10136092	10139906
2	S02_10215618	37.236	0	NA	NA
2	Ciclev10015761m.g	37.236	1	10262269	10264079
2	Ciclev10015869m.g	37.236	1	10298471	10299566
2	S02_10306034	37.236	0	NA	NA
2	S02_10363721	37.236	0	NA	NA
2	Ciclev10014210m.g	37.236	1	10382040	10390501
2	Ciclev10017580m.g	37.236	1	10444525	10445759
2	Ciclev10014022m.g	37.236	1	10459593	10472483
2	S02_10284269	37.236	0	NA	NA
2	Ciclev10016096m.g	37.236	1	10391379	10392539
2	Ciclev10018402m.g	37.236	1	10029872	10032264
2	Ciclev10014628m.g	37.236	1	10040102	10043977
2	S02_10634395	37.236	0	NA	NA
2	Ciclev10014503m.g	37.236	1	10268804	10282136
2	Ciclev10017769m.g	37.236	1	10359992	10362982
2	Ciclev10015198m.g	37.378	1	10548130	10551974
2	Ciclev10016978m.g	37.378	1	10686095	10688635
2	Ciclev10018123m.g	37.614	1	10787033	10791612
2	Ciclev10015043m.g	37.614	1	10530811	10532986
2	S02_10537833	37.614	0	NA	NA
2	S02_10628533	37.614	0	NA	NA
2	Ciclev10018171m.g	37.849	1	10813423	10815027
2	Ciclev10014164m.g	38.351	1	11088808	11095416
2	Ciclev10016407m.g	38.554	1	10569901	10571074
2	Ciclev10014502m.g	39.085	1	10695424	10700095
2	Ciclev10016797m.g	39.085	1	10737296	10738854
2	Ciclev10018340m.g	39.085	1	11478185	11480297
2	Ciclev10018407m.g	39.215	1	10723491	10725303
2	Ciclev10017800m.g	39.475	1	10961698	10963150
2	S02_10644126	39.945	0	NA	NA
2	S02_10831858	40.395	0	NA	NA
2	Ciclev10014349m.g	40.395	1	10844445	10847804
2	Ciclev10017432m.g	40.395	1	10944956	10946086
2	Ciclev10015734m.g	40.395	1	10982873	10988638
2	S02_11115592	40.395	0	NA	NA
2	Ciclev10017059m.g	40.395	1	11065282	11068645
2	Ciclev10016299m.g	40.395	1	11071587	11074479
2	Ciclev10017452m.g	40.533	1	11061827	11062240
2	Ciclev10018346m.g	40.533	1	11063250	11063663
2	Ciclev10018274m.g	40.533	1	11137574	11138731
2	Ciclev10014817m.g	40.546	1	10916294	10918357
2	Ciclev10018253m.g	40.546	1	11129648	11130797
2	S03_34578205	40.648	0	NA	NA
2	S02_11224245	40.91	0	NA	NA
2	Ciclev10014471m.g	41.015	1	11418331	11422243
2	Ciclev10017936m.g	41.195	1	11316175	11318976
2	S02_11215705	41.321	0	NA	NA
2	Ciclev10015375m.g	41.321	1	11344738	11350784
2	Ciclev10017707m.g	41.321	1	11381917	11385787
2	Ciclev10014241m.g	41.321	1	11310625	11315360
2	S02_11334458	41.321	0	NA	NA
2	SUN_9108622	41.321	0	NA	NA
2	S02_11373005	41.321	0	NA	NA
2	Ciclev10015386m.g	41.426	1	11306354	11307978
2	S02_11373009	41.426	0	NA	NA
2	Ciclev10016580m.g	41.674	1	11611058	11615878
2	Ciclev10016269m.g	41.801	1	11680330	11683191
2	Ciclev10016257m.g	41.853	1	11439285	11441367
2	Ciclev10017942m.g	41.853	1	11485893	11487349
2	Ciclev10016894m.g	41.853	1	11498830	11501800
2	Ciclev10015161m.g	41.853	1	11668763	11671628
2	S02_11698665	41.853	0	NA	NA
2	Ciclev10014293m.g	41.915	1	11197072	11210308
2	Ciclev10017229m.g	41.922	1	11497515	11498250
2	S02_11351517	42.248	0	NA	NA
2	S02_11372559	42.248	0	NA	NA
2	Ciclev10018350m.g	42.248	1	11400152	11401889
2	Ciclev10018065m.g	42.248	1	11532654	11533970
2	Ciclev10014200m.g	42.898	1	11468590	11477257
2	Ciclev10014630m.g	43.509	1	11715435	11718336
2	Ciclev10014134m.g	43.654	1	11503784	11518436
2	Ciclev10014353m.g	43.654	1	11522687	11529458
2	S02_11899246	43.654	0	NA	NA
2	Ciclev10014280m.g	43.654	1	11962608	11970518
2	Ciclev10018158m.g	43.654	1	12003612	12005635
2	Ciclev10018093m.g	43.654	1	12030312	12036334
2	Ciclev10015078m.g	43.654	1	11952945	11961596
2	S02_12001677	43.654	0	NA	NA
2	Ciclev10017898m.g	43.654	1	11652562	11654706
2	Ciclev10014338m.g	43.654	1	11718578	11725069
2	Ciclev10016162m.g	43.654	1	11927402	11930852
2	Ciclev10015333m.g	43.654	1	12047115	12049476
2	Ciclev10002417m.g	43.654	1	39818784	39820264
2	Ciclev10017635m.g	43.654	1	12050432	12059112
2	Ciclev10014272m.g	43.654	1	12125406	12127903
2	Ciclev10014778m.g	43.654	1	12132152	12137292
2	Ciclev10016142m.g	43.654	1	12387213	12388669
2	Ciclev10014389m.g	43.825	1	12204949	12207183
2	Ciclev10015638m.g	44.132	1	12308673	12314225
2	Ciclev10015537m.g	44.401	1	11916420	11918383
2	Ciclev10014123m.g	44.401	1	12074952	12085984
2	Ciclev10017639m.g	44.401	1	12149563	12151798
2	Ciclev10015052m.g	44.401	1	12239751	12244121
2	Ciclev10015374m.g	44.401	1	12286244	12288765
2	Ciclev10014749m.g	44.401	1	12370901	12374131
2	Ciclev10016868m.g	44.401	1	12549543	12550712
2	Ciclev10014550m.g	44.401	1	12562232	12570881
2	Ciclev10015254m.g	44.401	1	12609675	12614222
2	Ciclev10018153m.g	44.401	1	13052654	13055178
2	Ciclev10017128m.g	45.059	1	12374281	12376220
2	Ciclev10016434m.g	45.059	1	12818317	12819910
2	S02_12881866	45.059	0	NA	NA
2	S02_13007182	45.059	0	NA	NA
2	Ciclev10015545m.g	45.059	1	13111150	13117640
2	Ciclev10014024m.g	45.059	1	13139553	13147518
2	Ciclev10017370m.g	45.059	1	13350082	13351899
2	S02_13369624	45.059	0	NA	NA
2	S02_12735496	45.059	0	NA	NA
2	S02_12881924	45.059	0	NA	NA
2	S02_12893206	45.059	0	NA	NA
2	Ciclev10014761m.g	45.059	1	12897887	12901322
2	Ciclev10015302m.g	45.059	1	13105782	13108297
2	Ciclev10018081m.g	45.059	1	13272741	13276502
2	S02_13525582	45.059	0	NA	NA
2	Ciclev10015046m.g	45.059	1	12341110	12346771
2	Ciclev10014551m.g	45.059	1	12781841	12788122
2	Ciclev10014073m.g	45.23	1	13473155	13480880
2	Ciclev10017250m.g	45.23	1	13506080	13508503
2	Ciclev10015526m.g	45.23	1	13564286	13570027
2	Ciclev10017920m.g	45.23	1	13585002	13586480
2	Ciclev10014820m.g	45.23	1	13599065	13602043
2	Ciclev10014341m.g	45.23	1	13677328	13681293
2	S02_13726126	45.23	0	NA	NA
2	Ciclev10014358m.g	45.23	1	13919662	13923501
2	Ciclev10017811m.g	45.23	1	12745948	12748867
2	Ciclev10015578m.g	45.23	1	13525592	13527457
2	S02_13917605	45.23	0	NA	NA
2	Ciclev10014957m.g	45.536	1	13681210	13685473
2	Ciclev10017602m.g	45.548	1	13385196	13386230
2	Ciclev10014314m.g	45.548	1	13969342	13975357
2	S02_13817469	45.846	0	NA	NA
2	Ciclev10017541m.g	45.888	1	13863971	13866058
2	Ciclev10018267m.g	45.888	1	13869717	13870142
2	S02_13913892	45.888	0	NA	NA
2	S02_13941007	45.888	0	NA	NA
2	Ciclev10015421m.g	46.156	1	13836742	13840427
2	Ciclev10014086m.g	46.156	1	14017067	14023845
2	Ciclev10014964m.g	46.156	1	13941409	13949243
2	Ciclev10015755m.g	46.156	1	14429309	14434365
2	S02_13917271	46.156	0	NA	NA
2	S02_13939741	46.156	0	NA	NA
2	Ciclev10014385m.g	46.412	1	13959190	13963622
2	Ciclev10014955m.g	46.412	1	14148392	14153974
2	Ciclev10014804m.g	46.412	1	14143537	14146003
2	Ciclev10015213m.g	47.338	1	14233234	14237268
2	Ciclev10015153m.g	47.338	1	14442707	14448921
2	Ciclev10014898m.g	47.338	1	14523711	14530184
2	S02_14224083	47.338	0	NA	NA
2	Ciclev10014505m.g	47.338	1	14270261	14274038
2	Ciclev10014307m.g	47.338	1	14509027	14516757
2	Ciclev10021245m.g	47.338	1	43528151	43529367
2	Ciclev10017154m.g	47.594	1	14276628	14279686
2	Ciclev10015345m.g	47.594	1	14009703	14016024
2	Ciclev10016239m.g	48.801	1	14644641	14649552
2	Ciclev10017698m.g	48.801	1	15098123	15098546
2	Ciclev10014283m.g	49.609	1	14649840	14656636
2	Ciclev10015314m.g	49.669	1	15733570	15734975
2	Ciclev10014295m.g	49.958	1	14659708	14665608
2	Ciclev10017238m.g	49.958	1	15425227	15429206
2	Ciclev10015358m.g	49.958	1	15485437	15488234
2	Ciclev10015280m.g	49.958	1	15488470	15493620
2	Ciclev10016311m.g	49.958	1	15707895	15710013
2	Ciclev10016841m.g	49.958	1	15774222	15776937
2	Ciclev10017424m.g	49.958	1	15795261	15800378
2	Ciclev10015260m.g	49.958	1	15833142	15836770
2	S02_16372050	49.958	0	NA	NA
2	Ciclev10014998m.g	49.958	1	16597796	16602257
2	S02_16619799	49.958	0	NA	NA
2	Ciclev10014508m.g	49.958	1	16752013	16756015
2	Ciclev10017547m.g	49.958	1	16756231	16759245
2	Ciclev10014768m.g	49.958	1	16833387	16839435
2	Ciclev10017068m.g	49.958	1	16972864	16975595
2	S02_17376673	49.958	0	NA	NA
2	S02_17392482	49.958	0	NA	NA
2	Ciclev10015144m.g	49.958	1	17976119	17977981
2	Ciclev10016651m.g	49.958	1	18791205	18794712
2	Ciclev10014791m.g	49.958	1	19305433	19309405
2	Ciclev10017293m.g	49.958	1	19555829	19557795
2	Ciclev10014869m.g	49.958	1	19572439	19577226
2	Ciclev10016167m.g	49.958	1	19844963	19847663
2	Ciclev10017486m.g	49.958	1	19888952	19892367
2	Ciclev10017298m.g	49.958	1	19958493	19959075
2	Ciclev10016098m.g	49.958	1	20031905	20036210
2	Ciclev10017668m.g	49.958	1	20109706	20110967
2	Ciclev10018263m.g	49.958	1	20342545	20346784
2	Ciclev10016221m.g	49.958	1	14702408	14706158
2	S02_15022189	49.958	0	NA	NA
2	Ciclev10015864m.g	49.958	1	15144188	15148000
2	Ciclev10015209m.g	49.958	1	15409062	15415424
2	Ciclev10015303m.g	49.958	1	15477860	15482125
2	Ciclev10016276m.g	49.958	1	15671429	15672816
2	Ciclev10014095m.g	49.958	1	15693525	15706704
2	Ciclev10014891m.g	49.958	1	15781605	15786427
2	S02_17256851	49.958	0	NA	NA
2	S02_17956756	49.958	0	NA	NA
2	Ciclev10018370m.g	49.958	1	18309092	18312175
2	Ciclev10014147m.g	49.958	1	19900320	19914295
2	S02_21056381	49.958	0	NA	NA
2	Ciclev10017933m.g	49.958	1	21275045	21278832
2	Ciclev10015598m.g	49.958	1	21640162	21644769
2	S02_21784171	49.958	0	NA	NA
2	Ciclev10017336m.g	49.958	1	22210596	22211474
2	S02_22687113	49.958	0	NA	NA
2	Ciclev10014378m.g	49.958	1	22689124	22695586
2	S02_22708492	49.958	0	NA	NA
2	Ciclev10015400m.g	49.958	1	23209087	23211197
2	Ciclev10014379m.g	49.958	1	23230585	23236238
2	S02_23339583	49.958	0	NA	NA
2	Ciclev10017145m.g	49.958	1	23582149	23583162
2	Ciclev10017136m.g	49.958	1	23837168	23839062
2	Ciclev10014482m.g	49.958	1	23889637	23891706
2	Ciclev10017625m.g	49.958	1	24004821	24006291
2	Ciclev10017893m.g	49.958	1	24297921	24301094
2	S02_24397177	49.958	0	NA	NA
2	S02_24902237	49.958	0	NA	NA
2	S02_25137941	49.958	0	NA	NA
2	S02_25263882	49.958	0	NA	NA
2	Ciclev10018124m.g	49.958	1	25623104	25627674
2	Ciclev10014999m.g	49.958	1	25772798	25775677
2	S02_25951173	49.958	0	NA	NA
2	Ciclev10014464m.g	49.958	1	26129983	26137482
2	Ciclev10017512m.g	49.958	1	26410695	26412331
2	S02_26530306	49.958	0	NA	NA
2	Ciclev10014137m.g	49.958	1	26696362	26703280
2	S02_26709625	49.958	0	NA	NA
2	S02_26984699	49.958	0	NA	NA
2	Ciclev10017985m.g	49.958	1	27036807	27039244
2	Ciclev10015731m.g	49.958	1	27084177	27089027
2	Ciclev10016278m.g	49.958	1	27156058	27158380
2	Ciclev10014990m.g	49.958	1	27340086	27344491
2	S04_13712183	49.958	0	NA	NA
2	S02_20443976	49.958	0	NA	NA
2	Ciclev10016039m.g	49.958	1	21791665	21797802
2	Ciclev10014190m.g	49.958	1	22005783	22011411
2	S02_22074582	49.958	0	NA	NA
2	Ciclev10015471m.g	49.958	1	15059632	15063672
2	S02_15123878	49.958	0	NA	NA
2	Ciclev10014208m.g	49.958	1	20410113	20414242
2	S02_20443942	49.958	0	NA	NA
2	S08_3122417	49.958	0	NA	NA
2	Ciclev10014727m.g	49.958	1	15106722	15111727
2	Ciclev10015950m.g	49.958	1	19530113	19532329
2	Ciclev10017445m.g	49.958	1	19536867	19539688
2	Ciclev10018063m.g	49.958	1	19551325	19554528
2	Ciclev10017300m.g	49.958	1	19944533	19945406
2	Ciclev10014346m.g	49.958	1	15754316	15758930
2	Ciclev10014745m.g	49.958	1	15839408	15847167
2	Ciclev10017642m.g	49.958	1	20019659	20019910
2	Ciclev10014009m.g	49.958	1	21223597	21235946
2	Ciclev10015212m.g	50.586	1	20127452	20130458
2	Ciclev10015547m.g	50.694	1	19176889	19181602
2	Ciclev10015096m.g	50.694	1	21398469	21400348
2	S02_20365380	51.431	0	NA	NA
2	Ciclev10018162m.g	51.431	1	21023664	21025851
2	Ciclev10015999m.g	51.431	1	21111679	21116170
2	S02_21255854	51.431	0	NA	NA
2	Ciclev10014929m.g	51.431	1	21317980	21320849
2	Ciclev10018332m.g	51.431	1	21380312	21380971
2	S02_21563544	51.431	0	NA	NA
2	Ciclev10016010m.g	51.431	1	21664546	21665739
2	Ciclev10015924m.g	51.431	1	21717832	21719535
2	Ciclev10017243m.g	51.431	1	21759011	21761073
2	S02_21808227	51.431	0	NA	NA
2	Ciclev10017974m.g	51.431	1	21988778	21990153
2	S02_22082888	51.431	0	NA	NA
2	S02_22130609	51.431	0	NA	NA
2	Ciclev10018024m.g	51.431	1	20347679	20350137
2	S02_21254073	51.431	0	NA	NA
2	Ciclev10014655m.g	51.431	1	21787588	21791049
2	S02_22074770	51.431	0	NA	NA
2	Ciclev10016578m.g	52.01	1	22019867	22022847
2	Ciclev10014140m.g	52.01	1	22131630	22139650
2	Ciclev10014175m.g	52.01	1	21993085	21998728
2	Ciclev10014586m.g	52.01	1	22488689	22492808
2	Ciclev10014908m.g	52.322	1	22168521	22174833
2	Ciclev10017018m.g	52.322	1	22208365	22210333
2	Ciclev10014373m.g	52.322	1	21915246	21921678
2	S02_21563664	52.322	0	NA	NA
2	Ciclev10015025m.g	52.322	1	21566357	21571128
2	Ciclev10015544m.g	52.322	1	22112815	22116763
2	Ciclev10015443m.g	53.11	1	22189832	22194196
2	S02_22316710	53.11	0	NA	NA
2	Ciclev10017821m.g	53.11	1	22341045	22341777
2	Ciclev10015580m.g	53.11	1	22344916	22350916
2	Ciclev10014842m.g	53.11	1	22362548	22366644
2	Ciclev10016648m.g	53.11	1	22386727	22388706
2	Ciclev10016206m.g	53.11	1	22471208	22474774
2	S02_22487507	53.11	0	NA	NA
2	Ciclev10016847m.g	53.11	1	22620377	22622795
2	S02_22698557	53.11	0	NA	NA
2	Ciclev10016164m.g	53.11	1	22705497	22707933
2	Ciclev10014719m.g	53.11	1	22744618	22750220
2	Ciclev10015493m.g	53.11	1	22962786	22966571
2	Ciclev10014919m.g	53.11	1	22995969	23001278
2	Ciclev10014576m.g	53.11	1	21386586	21390439
2	S02_22463098	53.11	0	NA	NA
2	S02_22487394	53.11	0	NA	NA
2	Ciclev10014542m.g	53.11	1	22661717	22666995
2	Ciclev10014696m.g	53.11	1	22672195	22678711
2	Ciclev10017754m.g	53.11	1	22442896	22448643
2	Ciclev10018017m.g	53.574	1	22708754	22714614
2	S02_22727202	53.574	0	NA	NA
2	S02_22765094	53.574	0	NA	NA
2	Ciclev10014744m.g	53.574	1	22836155	22838521
2	Ciclev10014865m.g	53.574	1	22956783	22961853
2	S02_23148754	53.574	0	NA	NA
2	S02_23159204	53.574	0	NA	NA
2	S02_23208632	53.574	0	NA	NA
2	Ciclev10018308m.g	53.574	1	23330799	23334179
2	S02_23339573	53.574	0	NA	NA
2	Ciclev10015438m.g	53.574	1	22791517	22793979
2	S02_23056915	53.9	0	NA	NA
2	Ciclev10017756m.g	54.588	1	23051627	23056177
2	Ciclev10014750m.g	54.588	1	22918674	22922359
2	Ciclev10014491m.g	54.588	1	23094791	23102366
2	Ciclev10017979m.g	54.877	1	23211877	23213703
2	Ciclev10014201m.g	55.506	1	23150754	23159027
2	Ciclev10016668m.g	56.268	1	23180085	23182810
2	Ciclev10014523m.g	56.268	1	23307374	23313279
2	Ciclev10015116m.g	56.268	1	23318281	23323182
2	Ciclev10014979m.g	56.268	1	23326560	23330494
2	Ciclev10014827m.g	56.268	1	23341054	23346044
2	Ciclev10014722m.g	56.268	1	23668186	23671890
2	Ciclev10014864m.g	56.268	1	23645931	23655043
2	S02_23717138	56.268	0	NA	NA
2	Ciclev10014451m.g	56.268	1	24533044	24538470
2	Ciclev10015452m.g	56.268	1	24557242	24561827
2	S07_19974221	56.268	0	NA	NA
2	S02_23208665	56.268	0	NA	NA
2	Ciclev10015327m.g	56.268	1	23226394	23230298
2	Ciclev10016457m.g	57.056	1	23685043	23687598
2	Ciclev10017035m.g	57.056	1	23723588	23725753
2	Ciclev10015492m.g	57.056	1	23762752	23765126
2	Ciclev10017917m.g	57.056	1	23875059	23875445
2	Ciclev10014182m.g	57.056	1	23877364	23881540
2	Ciclev10016448m.g	57.589	1	24337967	24341345
2	Ciclev10018169m.g	57.746	1	23767422	23768717
2	Ciclev10014845m.g	57.746	1	23829862	23832918
2	Ciclev10014335m.g	57.746	1	23811561	23815068
2	S02_24402906	57.746	0	NA	NA
2	S02_24503111	57.746	0	NA	NA
2	Ciclev10017742m.g	57.746	1	24504362	24507645
2	S02_24508125	57.746	0	NA	NA
2	S02_24565805	57.746	0	NA	NA
2	Ciclev10018013m.g	57.746	1	24565857	24567752
2	Ciclev10014764m.g	57.746	1	24641959	24644161
2	Ciclev10016561m.g	57.746	1	24692919	24694730
2	Ciclev10018131m.g	57.746	1	24775843	24778647
2	S02_24902195	57.746	0	NA	NA
2	Ciclev10015049m.g	57.844	1	23826323	23829613
2	Ciclev10014054m.g	57.844	1	23898670	23905586
2	Ciclev10014902m.g	57.844	1	23924259	23927984
2	Ciclev10014185m.g	57.844	1	23948693	23951464
2	Ciclev10017772m.g	57.844	1	23815449	23818481
2	Ciclev10017199m.g	57.844	1	23838407	23840360
2	Ciclev10014355m.g	57.844	1	24737093	24740962
2	Ciclev10015423m.g	57.844	1	23744323	23745958
2	Ciclev10014068m.g	57.844	1	23840774	23849610
2	Ciclev10014091m.g	57.844	1	23893670	23897580
2	Ciclev10014131m.g	57.844	1	25242458	25249484
2	Ciclev10018209m.g	58.103	1	24233491	24236621
2	Ciclev10014096m.g	58.119	1	24302053	24307850
2	Ciclev10016749m.g	58.252	1	24290273	24291409
2	Ciclev10015897m.g	58.503	1	24501335	24503092
2	Ciclev10017468m.g	58.503	1	24517873	24523436
2	Ciclev10014215m.g	58.503	1	24626908	24635528
2	Ciclev10018068m.g	58.503	1	24913918	24914465
2	S02_23951515	58.632	0	NA	NA
2	S02_24003917	58.632	0	NA	NA
2	S06_17087012	58.632	0	NA	NA
2	Ciclev10014235m.g	58.761	1	24539106	24541966
2	Ciclev10016955m.g	58.762	1	24619305	24622426
2	Ciclev10015364m.g	59.409	1	24667102	24672331
2	Ciclev10014049m.g	59.419	1	24676753	24684379
2	Ciclev10017839m.g	59.419	1	24809138	24812306
2	Ciclev10014351m.g	59.419	1	24921558	24926440
2	Ciclev10016771m.g	59.419	1	25203100	25204788
2	Ciclev10015195m.g	59.419	1	25205134	25208439
2	Ciclev10016082m.g	59.419	1	25524119	25526492
2	Ciclev10017835m.g	59.419	1	25538783	25540686
2	Ciclev10016721m.g	59.419	1	25729608	25732292
2	S02_25904529	59.419	0	NA	NA
2	Ciclev10018242m.g	59.419	1	25630492	25634783
2	Ciclev10014974m.g	59.419	1	24604370	24608563
2	Ciclev10016996m.g	59.419	1	25908249	25909392
2	Ciclev10014369m.g	59.419	1	25170016	25173266
2	Ciclev10014121m.g	59.419	1	25179668	25188103
2	Ciclev10014094m.g	59.419	1	25228848	25236502
2	S02_25236573	59.419	0	NA	NA
2	S02_25252846	59.419	0	NA	NA
2	S02_25263876	59.419	0	NA	NA
2	Ciclev10014088m.g	59.419	1	25323393	25327614
2	Ciclev10016354m.g	59.419	1	25346439	25350875
2	S02_25488469	59.419	0	NA	NA
2	S02_25488709	59.419	0	NA	NA
2	S02_25502644	59.419	0	NA	NA
2	Ciclev10015007m.g	59.419	1	25769262	25772686
2	S02_24359392	59.419	0	NA	NA
2	S02_24363636	59.419	0	NA	NA
2	S02_24565832	59.419	0	NA	NA
2	S02_24708580	59.419	0	NA	NA
2	S02_24913916	59.419	0	NA	NA
2	Ciclev10018269m.g	59.419	1	25520324	25523768
2	Ciclev10014680m.g	59.419	1	25812551	25816916
2	Ciclev10017761m.g	59.419	1	25904873	25906030
2	Ciclev10016450m.g	59.419	1	24690261	24692734
2	Ciclev10018077m.g	59.419	1	25883453	25885407
2	Ciclev10014421m.g	59.419	1	24613405	24618480
2	Ciclev10017528m.g	59.419	1	24635775	24636435
2	Ciclev10016954m.g	59.419	1	25200098	25202857
2	Ciclev10016133m.g	59.419	1	25208923	25211881
2	Ciclev10016823m.g	59.419	1	25669058	25670108
2	Ciclev10015149m.g	59.419	1	25476736	25478886
2	Ciclev10015499m.g	59.419	1	25982026	25985903
2	S02_25490084	60.077	0	NA	NA
2	S02_25548233	60.077	0	NA	NA
2	Ciclev10017765m.g	60.077	1	25788937	25790076
2	Ciclev10016998m.g	60.45	1	25930308	25931908
2	Ciclev10017221m.g	60.45	1	25938901	25939546
2	S02_25951494	60.45	0	NA	NA
2	Ciclev10017823m.g	60.481	1	25999032	26002636
2	Ciclev10014821m.g	60.481	1	26030786	26035127
2	Ciclev10018196m.g	60.481	1	26079557	26082625
2	S02_25951255	60.736	0	NA	NA
2	Ciclev10016497m.g	60.736	1	25968068	25970211
2	Ciclev10018355m.g	60.736	1	25994466	25995956
2	Ciclev10016106m.g	60.736	1	26016189	26017223
2	Ciclev10014371m.g	60.736	1	26159413	26162104
2	Ciclev10016207m.g	60.737	1	26186880	26187859
2	Ciclev10015017m.g	60.89	1	26262943	26266468
2	S02_26285567	60.89	0	NA	NA
2	Ciclev10015265m.g	60.89	1	26303530	26307026
2	Ciclev10016655m.g	60.89	1	25973421	25975797
2	Ciclev10017924m.g	60.997	1	26194450	26197099
2	S02_25951266	60.997	0	NA	NA
2	Ciclev10018329m.g	61.025	1	26321843	26325613
2	Ciclev10014662m.g	61.025	1	26509929	26515893
2	Ciclev10016084m.g	61.025	1	26230655	26234306
2	S02_26484396	61.548	0	NA	NA
2	S02_26494407	61.548	0	NA	NA
2	Ciclev10018249m.g	62.056	1	26499632	26502746
2	S02_26528669	62.056	0	NA	NA
2	S02_26528749	62.206	0	NA	NA
2	Ciclev10014399m.g	62.312	1	26297742	26303205
2	Ciclev10015473m.g	62.312	1	26603589	26606954
2	Ciclev10014588m.g	62.572	1	26607129	26612420
2	S02_26494396	62.572	0	NA	NA
2	Ciclev10014296m.g	62.988	1	26658862	26663240
2	Ciclev10014076m.g	62.988	1	26801498	26811737
2	Ciclev10014689m.g	62.988	1	26821203	26826886
2	S02_26800878	62.988	0	NA	NA
2	S02_26668470	63.523	0	NA	NA
2	Ciclev10015599m.g	63.573	1	26745507	26746983
2	Ciclev10017843m.g	64.147	1	26788845	26797382
2	Ciclev10014317m.g	64.147	1	26817593	26820324
2	S02_26898501	64.79	0	NA	NA
2	Ciclev10017583m.g	64.889	1	26867034	26869084
2	S02_26969511	64.935	0	NA	NA
2	S02_27035943	64.935	0	NA	NA
2	Ciclev10015541m.g	65.486	1	26890335	26894409
2	Ciclev10015171m.g	65.486	1	27021123	27022514
2	Ciclev10014527m.g	65.498	1	27009601	27014648
2	Ciclev10014606m.g	66.144	1	27042649	27053881
2	Ciclev10014563m.g	66.144	1	27074282	27084009
2	Ciclev10014036m.g	66.144	1	27097750	27107605
2	Ciclev10014855m.g	66.144	1	27125175	27129923
2	Ciclev10016393m.g	66.66	1	27002920	27008945
2	Ciclev10014030m.g	67.331	1	27310237	27325458
2	Ciclev10016899m.g	67.331	1	27019345	27021172
2	Ciclev10017484m.g	67.331	1	27163800	27166928
2	S02_27208228	67.461	0	NA	NA
2	Ciclev10015846m.g	67.461	1	27344587	27346090
2	Ciclev10014721m.g	67.846	1	27479907	27486732
2	Ciclev10015463m.g	67.846	1	27497101	27501650
2	Ciclev10014119m.g	67.846	1	27509979	27514016
2	Ciclev10014242m.g	67.846	1	27533371	27540184
2	Ciclev10014774m.g	67.846	1	27521107	27527377
2	Ciclev10018299m.g	67.846	1	27447574	27450204
2	Ciclev10014686m.g	67.846	1	27543761	27548100
2	Ciclev10017117m.g	67.846	1	27599381	27600941
2	Ciclev10014994m.g	67.846	1	27428715	27432877
2	Ciclev10017606m.g	67.846	1	27566939	27569442
2	Ciclev10017324m.g	68.788	1	27587364	27587739
2	Ciclev10017056m.g	68.788	1	27616966	27617813
2	Ciclev10014850m.g	68.788	1	27551456	27556431
2	Ciclev10017466m.g	68.788	1	27579627	27581411
2	S02_27604275	69.162	0	NA	NA
2	Ciclev10015117m.g	69.162	1	27654067	27658578
2	Ciclev10014776m.g	69.426	1	27701172	27707522
2	Ciclev10017657m.g	69.426	1	27684971	27686533
2	S02_27771353	70.084	0	NA	NA
2	Ciclev10014786m.g	70.084	1	27789143	27790943
2	Ciclev10016184m.g	71.51	1	27779247	27785501
2	S02_27771351	71.51	0	NA	NA
2	Ciclev10018252m.g	71.51	1	27774863	27778271
2	Ciclev10017342m.g	71.732	1	27895403	27895826
2	Ciclev10014569m.g	71.795	1	27849257	27854640
2	Ciclev10014169m.g	71.795	1	27742181	27755612
2	Ciclev10014584m.g	71.963	1	27935055	27938445
2	Ciclev10015481m.g	72.31	1	27969464	27972032
2	S02_27981531	72.31	0	NA	NA
2	Ciclev10014411m.g	72.31	1	28020358	28026621
2	S02_27899570	72.721	0	NA	NA
2	Ciclev10014027m.g	72.721	1	27916670	27923849
2	S02_27981511	72.721	0	NA	NA
2	S02_28488622	72.721	0	NA	NA
2	S02_28601757	72.721	0	NA	NA
2	S02_28684119	72.721	0	NA	NA
2	Ciclev10014231m.g	72.721	1	28848180	28855506
2	Ciclev10014567m.g	72.721	1	28884033	28887294
2	Ciclev10015402m.g	72.721	1	28946267	28953481
2	Ciclev10014737m.g	72.924	1	27958037	27961375
2	Ciclev10015960m.g	72.924	1	28014474	28018607
2	Ciclev10015447m.g	73.372	1	28008519	28012694
2	Ciclev10015050m.g	73.372	1	28085474	28090629
2	S02_28037101	73.472	0	NA	NA
2	Ciclev10016251m.g	73.472	1	28080389	28083539
2	S02_28101742	73.472	0	NA	NA
2	Ciclev10015390m.g	73.472	1	28120167	28126203
2	Ciclev10015241m.g	73.472	1	28173644	28175932
2	Ciclev10015542m.g	73.472	1	28186028	28190676
2	Ciclev10015341m.g	73.472	1	28209589	28216224
2	Ciclev10014287m.g	74.063	1	28131619	28137663
2	Ciclev10015022m.g	74.063	1	28158701	28161820
[truncated: 8,760 more rows]
