# Supplementary material for: Comparative genetic mapping and a consensus interspecific genetic map reveal strong synteny and collinearity within the Citrus genus
Source: Front Plant Sci. 2024 Dec 16;15:1475965. doi: 10.3389/fpls.2024.1475965 (PMC11682908; doi:10.3389/fpls.2024.1475965)
Supplement: Supplementary file 12 [file Table8.xlsx]

## Sheet: Feuil1
Ollitrault et al., Comparative genetic mapping and a consensus interspecific genetic map reveals strong synteny and collinearity within the Citrus genus. Frontiers in Plant Science.
Supplementary table 8: Number of shared markers and collinearity beetween the consensus map and the individual genetic maps
Table 8a: number of shared markers
	C. maxima x C. reticulata	C. x auvantium var clementina	C. x lemon	C. maxima	C. reticulata	C. trifoliata	C. glauca	C. australis x C. inodora
1	539	92	426	285	197	166	175	211
2	622	114	518	357	209	193	248	244
3	784	198	670	377	246	282	318	364
4	481	125	430	207	113	149	230	246
5	501	131	389	330	159	182	195	198
6	215	106	361	267	160	104	139	185
7	486	55	408	257	151	128	221	180
8	335	82	366	259	138	95	160	185
9	472	82	344	155	146	158	160	181
Total	4435	985	3912	2494	1519	1457	1846	1994
Table 8b: Collinearity
	C. maxima x C. reticulata	C. x auvantium var clementina	C. x lemon	C. maxima	C. reticulata	C. trifoliata	C. glauca	C. australis x C. inodora
1	0.999389	0.999422	0.999291	0.999298	0.99966	0.999046	0.999511	0.999778
2	0.99981	0.999043	0.995879	0.999567	0.999777	0.999773	0.999694	0.999479
3	0.999607	0.9995	0.999905	0.99824	0.999378	0.999516	0.996377	0.999783
4	0.99962	0.999534	0.999196	0.999286	0.999863	0.999184	0.999666	0.999558
5	0.998998	0.999765	0.998675	0.999685	0.999718	0.998741	0.999772	0.999768
6	0.997329	0.998454	0.992684	0.999388	0.999518	0.999033	0.992555	0.999038
7	0.99962	0.99737	0.999069	0.999545	0.998765	0.997123	0.998692	0.998431
8	0.996777	0.998807	0.997538	0.999623	0.999365	0.997546	0.998692	0.997799
9	0.999576	0.995743	0.99893	0.999464	0.998982	0.999404	0.999311	0.997984
Mean	0.99897	0.998626	0.997908	0.999344	0.999447	0.998818	0.998252	0.999069
