# Supplementary material for: Comparative genetic mapping and a consensus interspecific genetic map reveal strong synteny and collinearity within the Citrus genus
Source: Front Plant Sci. 2024 Dec 16;15:1475965. doi: 10.3389/fpls.2024.1475965 (PMC11682908; doi:10.3389/fpls.2024.1475965)
Supplement: Supplementary file 13 [file Table9.xlsx]

## Sheet: Feuil2
Ollitrault et al., Comparative genetic mapping and a consensus interspecific genetic map reveals strong synteny and collinearity within the Citrus genus. Frontiers in Plant Science.
Supplementary Table 9: Detailed information for probe sequences used to anchor the consensus genetic map on the different genome assemblies
C. clementina V1.0 genome			Individual maps	Consensus genetic map
Probe name	Scaffold	Position	SNP name	Marker name	LG	Position
scaffold-1-Positions-105432-to-105632	1	105532	S01_105532	Ciclev10009104m.g	1	0
scaffold-1-Positions-105465-to-105665	1	105565	S01_105565	Ciclev10009104m.g	1	0
scaffold-1-Positions-112466-to-112666	1	112566	S01_112566	Ciclev10007230m.g	1	0
scaffold-1-Positions-137310-to-137510	1	137410	S01_137410	Ciclev10007345m.g	1	0
scaffold-1-Positions-137376-to-137576	1	137476	S01_137476	Ciclev10007345m.g	1	0
scaffold-1-Positions-137995-to-138195	1	138095	S01_138095	Ciclev10007345m.g	1	0
scaffold-1-Positions-141648-to-141848	1	141748	S01_141748	Ciclev10007345m.g	1	0
scaffold-1-Positions-141673-to-141873	1	141773	S01_141773	Ciclev10007345m.g	1	0
scaffold-1-Positions-170193-to-170393	1	170293	S01_170293	Ciclev10009072m.g	1	0
scaffold-1-Positions-170217-to-170417	1	170317	S01_170317	Ciclev10009072m.g	1	0
scaffold-1-Positions-186004-to-186204	1	186104	S01_186104	Ciclev10007339m.g	1	0
scaffold-1-Positions-372169-to-372369	1	372269	S01_372269	Ciclev10007657m.g	1	0
scaffold-1-Positions-373671-to-373871	1	373771	S01_373771	Ciclev10007657m.g	1	0
scaffold-1-Positions-373736-to-373936	1	373836	S01_373836	Ciclev10007657m.g	1	0
scaffold-1-Positions-430908-to-431108	1	431008	S01_431008	Ciclev10007367m.g	1	0
scaffold-1-Positions-431442-to-431642	1	431542	S01_431542	Ciclev10007367m.g	1	0
scaffold-1-Positions-52826-to-53026	1	52926	S01_52926	Ciclev10007306m.g	1	0
scaffold-1-Positions-58102-to-58302	1	58202	S01_58202	Ciclev10008259m.g	1	0
scaffold-1-Positions-70172-to-70372	1	70272	S01_70272	Ciclev10009318m.g	1	0
scaffold-1-Positions-70196-to-70396	1	70296	S01_70296	Ciclev10009318m.g	1	0
scaffold-1-Positions-72208-to-72408	1	72308	S01_72308	S01_72308	1	0
scaffold-1-Positions-85287-to-85487	1	85387	S01_85387	Ciclev10009548m.g	1	0
scaffold-1-Positions-166216-to-166416	1	166316	S01_166316	Ciclev10008275m.g	1	0.103
scaffold-1-Positions-117452-to-117652	1	117552	S01_117552	Ciclev10008739m.g	1	1.42
scaffold-1-Positions-150117-to-150317	1	150217	S01_150217	Ciclev10010213m.g	1	1.42
scaffold-1-Positions-150294-to-150494	1	150394	S01_150394	Ciclev10010213m.g	1	1.42
scaffold-1-Positions-150358-to-150558	1	150458	S01_150458	Ciclev10010213m.g	1	1.42
scaffold-1-Positions-216585-to-216785	1	216685	S01_216685	Ciclev10009046m.g	1	1.42
scaffold-1-Positions-216921-to-217121	1	217021	S01_217021	Ciclev10009046m.g	1	1.42
scaffold-1-Positions-244580-to-244780	1	244680	S01_244680	Ciclev10007354m.g	1	1.42
scaffold-1-Positions-244893-to-245093	1	244993	S01_244993	Ciclev10007354m.g	1	1.42
scaffold-1-Positions-244968-to-245168	1	245068	S01_245068	Ciclev10007354m.g	1	1.42
scaffold-1-Positions-258554-to-258754	1	258654	S01_258654	S01_258654	1	1.42
scaffold-1-Positions-275468-to-275668	1	275568	S01_275568	Ciclev10008249m.g	1	1.42
scaffold-1-Positions-275476-to-275676	1	275576	S01_275576	Ciclev10008249m.g	1	1.42
scaffold-1-Positions-275550-to-275750	1	275650	S01_275650	Ciclev10008249m.g	1	1.42
scaffold-1-Positions-279906-to-280106	1	280006	S01_280006	Ciclev10008249m.g	1	1.42
scaffold-1-Positions-305596-to-305796	1	305696	S01_305696	Ciclev10007859m.g	1	1.42
scaffold-1-Positions-321328-to-321528	1	321428	S01_321428	Ciclev10010501m.g	1	1.42
scaffold-1-Positions-321341-to-321541	1	321441	S01_321441	Ciclev10010501m.g	1	1.42
scaffold-1-Positions-321465-to-321665	1	321565	S01_321565	Ciclev10010501m.g	1	1.42
scaffold-1-Positions-338729-to-338929	1	338829	S01_338829	Ciclev10008541m.g	1	1.42
scaffold-1-Positions-364227-to-364427	1	364327	S01_364327	Ciclev10009139m.g	1	1.42
scaffold-1-Positions-387545-to-387745	1	387645	S01_387645	Ciclev10008476m.g	1	2.065
scaffold-1-Positions-467857-to-468057	1	467957	S01_467957	S01_467957	1	2.078
scaffold-1-Positions-326923-to-327123	1	327023	S01_327023	Ciclev10009808m.g	1	2.19
scaffold-1-Positions-391590-to-391790	1	391690	S01_391690	Ciclev10010327m.g	1	2.706
scaffold-1-Positions-405022-to-405222	1	405122	S01_405122	Ciclev10010482m.g	1	2.706
scaffold-1-Positions-410336-to-410536	1	410436	S01_410436	Ciclev10007752m.g	1	2.706
scaffold-1-Positions-448727-to-448927	1	448827	S01_448827	Ciclev10007897m.g	1	3.159
scaffold-1-Positions-448872-to-449072	1	448972	S01_448972	Ciclev10007897m.g	1	3.159
scaffold-1-Positions-467800-to-468000	1	467900	S01_467900	S01_467900	1	3.273
scaffold-1-Positions-580628-to-580828	1	580728	S01_580728	Ciclev10010159m.g	1	3.273
scaffold-1-Positions-580672-to-580872	1	580772	S01_580772	Ciclev10010159m.g	1	3.273
scaffold-1-Positions-591403-to-591603	1	591503	S01_591503	S01_591503	1	3.273
scaffold-1-Positions-474809-to-475009	1	474909	S01_474909	Ciclev10009422m.g	1	4.047
scaffold-1-Positions-474985-to-475185	1	475085	S01_475085	Ciclev10009422m.g	1	4.047
scaffold-1-Positions-475049-to-475249	1	475149	S01_475149	Ciclev10009422m.g	1	4.047
scaffold-1-Positions-506378-to-506578	1	506478	S01_506478	Ciclev10007364m.g	1	4.047
scaffold-1-Positions-509409-to-509609	1	509509	S01_509509	Ciclev10007364m.g	1	4.047
scaffold-1-Positions-523407-to-523607	1	523507	S01_523507	Ciclev10007643m.g	1	4.055
scaffold-1-Positions-512760-to-512960	1	512860	S01_512860	Ciclev10009036m.g	1	4.714
scaffold-1-Positions-513712-to-513912	1	513812	S01_513812	Ciclev10009036m.g	1	4.714
scaffold-1-Positions-542113-to-542313	1	542213	S01_542213	Ciclev10007223m.g	1	4.714
scaffold-1-Positions-542159-to-542359	1	542259	S01_542259	Ciclev10007223m.g	1	4.714
scaffold-1-Positions-542211-to-542411	1	542311	S01_542311	Ciclev10007223m.g	1	4.714
scaffold-1-Positions-546510-to-546710	1	546610	S01_546610	Ciclev10007223m.g	1	4.714
scaffold-1-Positions-549854-to-550054	1	549954	S01_549954	Ciclev10007223m.g	1	4.714
scaffold-1-Positions-626927-to-627127	1	627027	S01_627027	Ciclev10010162m.g	1	4.714
scaffold-1-Positions-627267-to-627467	1	627367	S01_627367	Ciclev10010162m.g	1	4.714
scaffold-1-Positions-698502-to-698702	1	698602	S01_698602	Ciclev10009111m.g	1	4.714
scaffold-1-Positions-747147-to-747347	1	747247	S01_747247	Ciclev10010214m.g	1	4.714
scaffold-1-Positions-747174-to-747374	1	747274	S01_747274	Ciclev10010214m.g	1	4.714
scaffold-1-Positions-747231-to-747431	1	747331	S01_747331	Ciclev10010214m.g	1	4.714
scaffold-1-Positions-845660-to-845860	1	845760	S01_845760	Ciclev10008143m.g	1	4.714
scaffold-1-Positions-479189-to-479389	1	479289	S01_479289	Ciclev10010499m.g	1	5.286
scaffold-1-Positions-636050-to-636250	1	636150	S01_636150	Ciclev10010598m.g	1	5.286
scaffold-1-Positions-642606-to-642806	1	642706	S01_642706	Ciclev10010696m.g	1	5.286
scaffold-1-Positions-647250-to-647450	1	647350	S01_647350	S01_647350	1	5.286
scaffold-1-Positions-710130-to-710330	1	710230	S01_710230	Ciclev10009695m.g	1	5.286
scaffold-1-Positions-710739-to-710939	1	710839	S01_710839	S01_710839	1	5.373
scaffold-1-Positions-807211-to-807411	1	807311	S01_807311	S01_807311	1	5.373
scaffold-1-Positions-875609-to-875809	1	875709	S01_875709	Ciclev10010730m.g	1	5.373
scaffold-1-Positions-875619-to-875819	1	875719	S01_875719	Ciclev10010730m.g	1	5.373
scaffold-1-Positions-875689-to-875889	1	875789	S01_875789	Ciclev10010730m.g	1	5.373
scaffold-1-Positions-1409998-to-1410198	1	1410098	S01_1410098	Ciclev10008263m.g	1	5.733
scaffold-1-Positions-1046925-to-1047125	1	1047025	S01_1047025	S01_1047025	1	6.031
scaffold-1-Positions-1105463-to-1105663	1	1105563	S01_1105563	S01_1105563	1	6.651
scaffold-1-Positions-1397336-to-1397536	1	1397436	S01_1397436	Ciclev10010546m.g	1	6.651
scaffold-1-Positions-879031-to-879231	1	879131	S01_879131	Ciclev10008089m.g	1	6.651
scaffold-1-Positions-879050-to-879250	1	879150	S01_879150	Ciclev10008089m.g	1	6.651
scaffold-1-Positions-882074-to-882274	1	882174	S01_882174	Ciclev10010834m.g	1	6.651
scaffold-1-Positions-950530-to-950730	1	950630	S01_950630	Ciclev10009304m.g	1	6.651
scaffold-1-Positions-988494-to-988694	1	988594	S01_988594	Ciclev10007716m.g	1	6.651
scaffold-1-Positions-931831-to-932031	1	931931	S01_931931	Ciclev10007357m.g	1	6.983
scaffold-1-Positions-932880-to-933080	1	932980	S01_932980	Ciclev10007357m.g	1	6.983
scaffold-1-Positions-933769-to-933969	1	933869	S01_933869	Ciclev10007357m.g	1	6.983
scaffold-1-Positions-1030675-to-1030875	1	1030775	S01_1030775	Ciclev10007257m.g	1	6.983
scaffold-1-Positions-1030855-to-1031055	1	1030955	S01_1030955	Ciclev10007257m.g	1	6.983
scaffold-1-Positions-1022207-to-1022407	1	1022307	S01_1022307	Ciclev10008815m.g	1	7.349
scaffold-1-Positions-1022238-to-1022438	1	1022338	S01_1022338	Ciclev10008815m.g	1	7.349
scaffold-1-Positions-1022480-to-1022680	1	1022580	S01_1022580	Ciclev10008815m.g	1	7.349
scaffold-1-Positions-1086883-to-1087083	1	1086983	S01_1086983	S01_1086983	1	7.349
scaffold-1-Positions-906882-to-907082	1	906982	S01_906982	Ciclev10008500m.g	1	7.349
scaffold-1-Positions-917017-to-917217	1	917117	S01_917117	Ciclev10007902m.g	1	7.349
scaffold-1-Positions-917062-to-917262	1	917162	S01_917162	Ciclev10007902m.g	1	7.349
scaffold-1-Positions-917081-to-917281	1	917181	S01_917181	Ciclev10007902m.g	1	7.349
scaffold-1-Positions-968170-to-968370	1	968270	S01_968270	Ciclev10008729m.g	1	7.349
scaffold-1-Positions-968181-to-968381	1	968281	S01_968281	Ciclev10008729m.g	1	7.349
scaffold-1-Positions-983119-to-983319	1	983219	S01_983219	Ciclev10009649m.g	1	7.382
scaffold-1-Positions-1086904-to-1087104	1	1087004	S01_1087004	S01_1087004	1	7.864
scaffold-1-Positions-1105436-to-1105636	1	1105536	S01_1105536	S01_1105536	1	7.864
scaffold-1-Positions-1105437-to-1105637	1	1105537	S01_1105537	S01_1105537	1	8.139
scaffold-1-Positions-1170943-to-1171143	1	1171043	S01_1171043	S01_1171043	1	8.275
scaffold-1-Positions-1354288-to-1354488	1	1354388	S01_1354388	Ciclev10008336m.g	1	8.275
scaffold-1-Positions-1128699-to-1128899	1	1128799	S01_1128799	S01_1128799	1	8.668
scaffold-1-Positions-1472387-to-1472587	1	1472487	S01_1472487	Ciclev10009935m.g	1	8.68
scaffold-1-Positions-1472506-to-1472706	1	1472606	S01_1472606	Ciclev10009935m.g	1	8.68
scaffold-1-Positions-1201980-to-1202180	1	1202080	S01_1202080	Ciclev10010432m.g	1	8.867
scaffold-1-Positions-1202152-to-1202352	1	1202252	S01_1202252	Ciclev10010432m.g	1	8.867
scaffold-1-Positions-1433050-to-1433250	1	1433150	S01_1433150	Ciclev10009242m.g	1	9.202
scaffold-1-Positions-1495063-to-1495263	1	1495163	S01_1495163	Ciclev10010421m.g	1	9.202
scaffold-1-Positions-1669255-to-1669455	1	1669355	S01_1669355	S01_1669355	1	9.202
scaffold-1-Positions-1710933-to-1711133	1	1711033	S01_1711033	S01_1711033	1	9.202
scaffold-1-Positions-1714441-to-1714641	1	1714541	S01_1714541	Ciclev10008790m.g	1	9.202
scaffold-1-Positions-1171449-to-1171649	1	1171549	S01_1171549	S01_1171549	1	9.64
scaffold-1-Positions-1235702-to-1235902	1	1235802	S01_1235802	S01_1235802	1	9.985
scaffold-1-Positions-1259925-to-1260125	1	1260025	S01_1260025	S01_1260025	1	9.985
scaffold-1-Positions-1533167-to-1533367	1	1533267	S01_1533267	Ciclev10008054m.g	1	10.351
scaffold-1-Positions-1655111-to-1655311	1	1655211	S01_1655211	Ciclev10007238m.g	1	10.351
scaffold-1-Positions-1318489-to-1318689	1	1318589	S01_1318589	S01_1318589	1	10.644
scaffold-1-Positions-1444949-to-1445149	1	1445049	S01_1445049	Ciclev10007276m.g	1	11.301
scaffold-1-Positions-1444953-to-1445153	1	1445053	S01_1445053	Ciclev10007276m.g	1	11.301
scaffold-1-Positions-1475012-to-1475212	1	1475112	S01_1475112	S01_1475112	1	11.301
scaffold-1-Positions-1610286-to-1610486	1	1610386	S01_1610386	Ciclev10008607m.g	1	11.301
scaffold-1-Positions-1610483-to-1610683	1	1610583	S01_1610583	Ciclev10008607m.g	1	11.301
scaffold-1-Positions-1610504-to-1610704	1	1610604	S01_1610604	Ciclev10008607m.g	1	11.301
scaffold-1-Positions-1610639-to-1610839	1	1610739	S01_1610739	Ciclev10008607m.g	1	11.301
scaffold-1-Positions-1617606-to-1617806	1	1617706	S01_1617706	Ciclev10010445m.g	1	11.301
scaffold-1-Positions-1617650-to-1617850	1	1617750	S01_1617750	Ciclev10010445m.g	1	11.301
scaffold-1-Positions-1673216-to-1673416	1	1673316	S01_1673316	Ciclev10009428m.g	1	11.301
scaffold-1-Positions-1673223-to-1673423	1	1673323	S01_1673323	Ciclev10009428m.g	1	11.301
scaffold-1-Positions-1526265-to-1526465	1	1526365	S01_1526365	Ciclev10007597m.g	1	11.498
scaffold-1-Positions-1579127-to-1579327	1	1579227	S01_1579227	Ciclev10010308m.g	1	11.498
scaffold-1-Positions-1517850-to-1518050	1	1517950	S01_1517950	Ciclev10007293m.g	1	11.676
scaffold-1-Positions-1523131-to-1523331	1	1523231	S01_1523231	Ciclev10007293m.g	1	11.676
scaffold-1-Positions-1451321-to-1451521	1	1451421	S01_1451421	S01_1451421	1	11.961
scaffold-1-Positions-1574642-to-1574842	1	1574742	S01_1574742	Ciclev10010618m.g	1	11.961
scaffold-1-Positions-1703736-to-1703936	1	1703836	S01_1703836	Ciclev10007749m.g	1	12.325
scaffold-1-Positions-1605897-to-1606097	1	1605997	S01_1605997	Ciclev10009464m.g	1	12.486
scaffold-1-Positions-1594330-to-1594530	1	1594430	S01_1594430	Ciclev10010401m.g	1	12.567
scaffold-1-Positions-1594355-to-1594555	1	1594455	S01_1594455	Ciclev10010401m.g	1	12.567
scaffold-1-Positions-1635958-to-1636158	1	1636058	S01_1636058	Ciclev10007312m.g	1	12.567
scaffold-1-Positions-1638098-to-1638298	1	1638198	S01_1638198	Ciclev10007312m.g	1	12.567
scaffold-1-Positions-1638622-to-1638822	1	1638722	S01_1638722	Ciclev10007312m.g	1	12.567
scaffold-1-Positions-1638632-to-1638832	1	1638732	S01_1638732	Ciclev10007312m.g	1	12.567
scaffold-1-Positions-1710934-to-1711134	1	1711034	S01_1711034	S01_1711034	1	12.567
scaffold-1-Positions-1676165-to-1676365	1	1676265	S01_1676265	S01_1676265	1	12.619
scaffold-1-Positions-1676322-to-1676522	1	1676422	S01_1676422	Ciclev10009892m.g	1	13.609
scaffold-1-Positions-1688627-to-1688827	1	1688727	S01_1688727	Ciclev10009485m.g	1	13.65
scaffold-1-Positions-1690027-to-1690227	1	1690127	S01_1690127	Ciclev10009485m.g	1	13.65
scaffold-1-Positions-1699591-to-1699791	1	1699691	S01_1699691	Ciclev10007642m.g	1	13.65
scaffold-1-Positions-1699625-to-1699825	1	1699725	S01_1699725	Ciclev10007642m.g	1	13.65
scaffold-1-Positions-1551970-to-1552170	1	1552070	S01_1552070	Ciclev10007910m.g	1	13.672
scaffold-1-Positions-1552002-to-1552202	1	1552102	S01_1552102	Ciclev10007910m.g	1	13.672
scaffold-1-Positions-1725843-to-1726043	1	1725943	S01_1725943	S01_1725943	1	13.935
scaffold-1-Positions-1744081-to-1744281	1	1744181	S01_1744181	Ciclev10007687m.g	1	14.188
scaffold-1-Positions-1876132-to-1876332	1	1876232	S01_1876232	S01_1876232	1	14.313
scaffold-1-Positions-1876191-to-1876391	1	1876291	S01_1876291	Ciclev10008383m.g	1	14.313
scaffold-1-Positions-1738562-to-1738762	1	1738662	S01_1738662	Ciclev10007508m.g	1	14.591
scaffold-1-Positions-1738567-to-1738767	1	1738667	S01_1738667	Ciclev10007508m.g	1	14.591
scaffold-1-Positions-1738606-to-1738806	1	1738706	S01_1738706	Ciclev10007508m.g	1	14.591
scaffold-1-Positions-1738705-to-1738905	1	1738805	S01_1738805	Ciclev10007508m.g	1	14.591
scaffold-1-Positions-1749061-to-1749261	1	1749161	S01_1749161	Ciclev10007706m.g	1	14.593
scaffold-1-Positions-1749202-to-1749402	1	1749302	S01_1749302	Ciclev10007706m.g	1	14.593
scaffold-1-Positions-1749298-to-1749498	1	1749398	S01_1749398	Ciclev10007706m.g	1	14.593
scaffold-1-Positions-1764578-to-1764778	1	1764678	S01_1764678	Ciclev10007591m.g	1	14.593
scaffold-1-Positions-1764596-to-1764796	1	1764696	S01_1764696	Ciclev10007591m.g	1	14.593
scaffold-1-Positions-1764608-to-1764808	1	1764708	S01_1764708	Ciclev10007591m.g	1	14.593
scaffold-1-Positions-1764641-to-1764841	1	1764741	S01_1764741	Ciclev10007591m.g	1	14.593
scaffold-1-Positions-1766031-to-1766231	1	1766131	S01_1766131	Ciclev10007591m.g	1	14.593
scaffold-1-Positions-1874270-to-1874470	1	1874370	S01_1874370	Ciclev10009875m.g	1	14.593
scaffold-1-Positions-1874271-to-1874471	1	1874371	S01_1874371	Ciclev10009875m.g	1	14.593
scaffold-1-Positions-1874276-to-1874476	1	1874376	S01_1874376	Ciclev10009875m.g	1	14.593
scaffold-1-Positions-1888205-to-1888405	1	1888305	S01_1888305	Ciclev10010440m.g	1	14.593
scaffold-1-Positions-1974460-to-1974660	1	1974560	S01_1974560	Ciclev10010827m.g	1	15.04
scaffold-1-Positions-1974479-to-1974679	1	1974579	S01_1974579	Ciclev10010827m.g	1	15.04
scaffold-1-Positions-1974884-to-1975084	1	1974984	S01_1974984	Ciclev10010827m.g	1	15.04
scaffold-1-Positions-1974908-to-1975108	1	1975008	S01_1975008	Ciclev10010827m.g	1	15.04
scaffold-1-Positions-1934481-to-1934681	1	1934581	S01_1934581	Ciclev10010693m.g	1	15.199
scaffold-1-Positions-1957675-to-1957875	1	1957775	S01_1957775	S01_1957775	1	15.199
scaffold-1-Positions-2135344-to-2135544	1	2135444	S01_2135444	Ciclev10010816m.g	1	15.199
scaffold-1-Positions-2135423-to-2135623	1	2135523	S01_2135523	Ciclev10010816m.g	1	15.199
scaffold-1-Positions-2215083-to-2215283	1	2215183	S01_2215183	Ciclev10007580m.g	1	15.199
scaffold-1-Positions-2222559-to-2222759	1	2222659	S01_2222659	Ciclev10009550m.g	1	15.199
scaffold-1-Positions-1971030-to-1971230	1	1971130	S01_1971130	Ciclev10008199m.g	1	16.062
scaffold-1-Positions-1971033-to-1971233	1	1971133	S01_1971133	Ciclev10008199m.g	1	16.062
scaffold-1-Positions-2097061-to-2097261	1	2097161	S01_2097161	Ciclev10009080m.g	1	16.064
scaffold-1-Positions-2013811-to-2014011	1	2013911	S01_2013911	Ciclev10009882m.g	1	16.45
scaffold-1-Positions-2013998-to-2014198	1	2014098	S01_2014098	Ciclev10009882m.g	1	16.45
scaffold-1-Positions-2123078-to-2123278	1	2123178	S01_2123178	S01_2123178	1	16.45
scaffold-1-Positions-2143942-to-2144142	1	2144042	S01_2144042	Ciclev10010173m.g	1	16.45
scaffold-1-Positions-2148050-to-2148250	1	2148150	S01_2148150	Ciclev10010494m.g	1	16.45
scaffold-1-Positions-2121548-to-2121748	1	2121648	S01_2121648	Ciclev10010379m.g	1	17.093
scaffold-1-Positions-2121584-to-2121784	1	2121684	S01_2121684	Ciclev10010379m.g	1	17.093
scaffold-1-Positions-2204995-to-2205195	1	2205095	S01_2205095	Ciclev10007595m.g	1	17.093
scaffold-1-Positions-2205001-to-2205201	1	2205101	S01_2205101	Ciclev10007595m.g	1	17.093
scaffold-1-Positions-2231501-to-2231701	1	2231601	S01_2231601	Ciclev10008268m.g	1	17.535
scaffold-1-Positions-2232016-to-2232216	1	2232116	S01_2232116	Ciclev10008268m.g	1	17.535
scaffold-1-Positions-2523598-to-2523798	1	2523698	S01_2523698	Ciclev10008018m.g	1	17.662
scaffold-1-Positions-2523646-to-2523846	1	2523746	S01_2523746	Ciclev10008018m.g	1	17.662
scaffold-1-Positions-2141716-to-2141916	1	2141816	S01_2141816	Ciclev10010442m.g	1	17.784
scaffold-1-Positions-1827923-to-1828123	1	1828023	S01_1828023	Ciclev10010712m.g	1	17.912
scaffold-1-Positions-1876120-to-1876320	1	1876220	S01_1876220	S01_1876220	1	17.912
scaffold-1-Positions-1938312-to-1938512	1	1938412	S01_1938412	Ciclev10010636m.g	1	17.912
scaffold-1-Positions-1938317-to-1938517	1	1938417	S01_1938417	Ciclev10010636m.g	1	17.912
scaffold-1-Positions-1957661-to-1957861	1	1957761	S01_1957761	S01_1957761	1	17.912
scaffold-1-Positions-2438761-to-2438961	1	2438861	S01_2438861	Ciclev10010431m.g	1	18.225
scaffold-1-Positions-2483509-to-2483709	1	2483609	S01_2483609	Ciclev10007390m.g	1	18.225
scaffold-1-Positions-2157168-to-2157368	1	2157268	S01_2157268	Ciclev10009427m.g	1	18.297
scaffold-1-Positions-2192514-to-2192714	1	2192614	S01_2192614	Ciclev10007406m.g	1	18.297
scaffold-1-Positions-2194138-to-2194338	1	2194238	S01_2194238	Ciclev10007406m.g	1	18.297
scaffold-1-Positions-2194318-to-2194518	1	2194418	S01_2194418	Ciclev10007406m.g	1	18.297
scaffold-1-Positions-2196327-to-2196527	1	2196427	S01_2196427	Ciclev10010398m.g	1	18.297
scaffold-1-Positions-2196725-to-2196925	1	2196825	S01_2196825	Ciclev10010398m.g	1	18.297
scaffold-1-Positions-2196728-to-2196928	1	2196828	S01_2196828	Ciclev10010398m.g	1	18.297
scaffold-1-Positions-2207983-to-2208183	1	2208083	S01_2208083	Ciclev10010291m.g	1	18.297
scaffold-1-Positions-2271485-to-2271685	1	2271585	S01_2271585	S01_2271585	1	18.297
scaffold-1-Positions-2350200-to-2350400	1	2350300	S01_2350300	S01_2350300	1	18.297
scaffold-1-Positions-2510349-to-2510549	1	2510449	S01_2510449	Ciclev10008244m.g	1	18.471
scaffold-1-Positions-2105579-to-2105779	1	2105679	S01_2105679	S01_2105679	1	18.7
scaffold-1-Positions-2131364-to-2131564	1	2131464	S01_2131464	S01_2131464	1	18.7
scaffold-1-Positions-2607048-to-2607248	1	2607148	S01_2607148	Ciclev10008850m.g	1	18.955
scaffold-1-Positions-2661645-to-2661845	1	2661745	S01_2661745	Ciclev10008063m.g	1	18.955
scaffold-1-Positions-2515710-to-2515910	1	2515810	S01_2515810	Ciclev10008356m.g	1	19.093
scaffold-1-Positions-2515731-to-2515931	1	2515831	S01_2515831	Ciclev10008356m.g	1	19.093
scaffold-1-Positions-2517323-to-2517523	1	2517423	S01_2517423	Ciclev10008356m.g	1	19.093
scaffold-1-Positions-2553570-to-2553770	1	2553670	S01_2553670	Ciclev10008015m.g	1	19.093
scaffold-1-Positions-2553598-to-2553798	1	2553698	S01_2553698	Ciclev10008015m.g	1	19.093
scaffold-1-Positions-2553624-to-2553824	1	2553724	S01_2553724	Ciclev10008015m.g	1	19.093
scaffold-1-Positions-2675400-to-2675600	1	2675500	S01_2675500	Ciclev10010030m.g	1	19.093
scaffold-1-Positions-2627383-to-2627583	1	2627483	S01_2627483	Ciclev10010498m.g	1	19.525
scaffold-1-Positions-2629626-to-2629826	1	2629726	S01_2629726	Ciclev10010498m.g	1	19.525
scaffold-1-Positions-2548984-to-2549184	1	2549084	S01_2549084	Ciclev10008128m.g	1	20.008
scaffold-1-Positions-2548985-to-2549185	1	2549085	S01_2549085	Ciclev10008128m.g	1	20.008
scaffold-1-Positions-2584627-to-2584827	1	2584727	S01_2584727	Ciclev10007226m.g	1	20.407
scaffold-1-Positions-2589711-to-2589911	1	2589811	S01_2589811	Ciclev10007226m.g	1	20.407
scaffold-1-Positions-2598926-to-2599126	1	2599026	S01_2599026	Ciclev10007226m.g	1	20.407
scaffold-1-Positions-2666037-to-2666237	1	2666137	S01_2666137	Ciclev10008522m.g	1	20.407
scaffold-1-Positions-2683084-to-2683284	1	2683184	S01_2683184	Ciclev10007225m.g	1	20.407
scaffold-1-Positions-2683272-to-2683472	1	2683372	S01_2683372	Ciclev10007225m.g	1	20.407
scaffold-1-Positions-2695485-to-2695685	1	2695585	S01_2695585	Ciclev10007225m.g	1	20.407
scaffold-1-Positions-2698278-to-2698478	1	2698378	S01_2698378	Ciclev10007225m.g	1	20.407
scaffold-1-Positions-2698290-to-2698490	1	2698390	S01_2698390	Ciclev10007225m.g	1	20.407
scaffold-1-Positions-2698294-to-2698494	1	2698394	S01_2698394	Ciclev10007225m.g	1	20.407
scaffold-1-Positions-2702368-to-2702568	1	2702468	S01_2702468	Ciclev10007225m.g	1	20.407
scaffold-1-Positions-2824654-to-2824854	1	2824754	S01_2824754	Ciclev10009000m.g	1	20.407
scaffold-1-Positions-2915959-to-2916159	1	2916059	S01_2916059	Ciclev10010490m.g	1	20.407
scaffold-1-Positions-3028811-to-3029011	1	3028911	S01_3028911	Ciclev10010641m.g	1	20.407
scaffold-1-Positions-3047091-to-3047291	1	3047191	S01_3047191	Ciclev10010658m.g	1	20.407
scaffold-1-Positions-2742951-to-2743151	1	2743051	S01_2743051	Ciclev10007564m.g	1	21.339
scaffold-1-Positions-2766535-to-2766735	1	2766635	S01_2766635	Ciclev10007228m.g	1	21.854
scaffold-1-Positions-2766594-to-2766794	1	2766694	S01_2766694	Ciclev10007228m.g	1	21.854
scaffold-1-Positions-2782603-to-2782803	1	2782703	S01_2782703	Ciclev10007228m.g	1	21.854
scaffold-1-Positions-2844806-to-2845006	1	2844906	S01_2844906	Ciclev10009403m.g	1	21.854
scaffold-1-Positions-2844846-to-2845046	1	2844946	S01_2844946	Ciclev10009403m.g	1	21.854
scaffold-1-Positions-2725444-to-2725644	1	2725544	S01_2725544	Ciclev10010742m.g	1	22.021
scaffold-1-Positions-2830429-to-2830629	1	2830529	S01_2830529	Ciclev10007447m.g	1	22.238
scaffold-1-Positions-2831383-to-2831583	1	2831483	S01_2831483	Ciclev10007447m.g	1	22.238
scaffold-1-Positions-2833206-to-2833406	1	2833306	S01_2833306	Ciclev10007447m.g	1	22.238
scaffold-1-Positions-2833692-to-2833892	1	2833792	S01_2833792	Ciclev10007447m.g	1	22.238
scaffold-1-Positions-2887810-to-2888010	1	2887910	S01_2887910	Ciclev10010242m.g	1	22.37
scaffold-1-Positions-2905350-to-2905550	1	2905450	S01_2905450	S01_2905450	1	22.642
scaffold-1-Positions-2913125-to-2913325	1	2913225	S01_2913225	Ciclev10010704m.g	1	22.642
scaffold-1-Positions-2913226-to-2913426	1	2913326	S01_2913326	Ciclev10010704m.g	1	22.642
scaffold-1-Positions-2913627-to-2913827	1	2913727	S01_2913727	Ciclev10010704m.g	1	22.642
scaffold-1-Positions-2918682-to-2918882	1	2918782	S01_2918782	Ciclev10007989m.g	1	22.642
scaffold-1-Positions-2918749-to-2918949	1	2918849	S01_2918849	Ciclev10007989m.g	1	22.642
scaffold-1-Positions-2929636-to-2929836	1	2929736	S01_2929736	Ciclev10008593m.g	1	22.642
scaffold-1-Positions-2930448-to-2930648	1	2930548	S01_2930548	Ciclev10008593m.g	1	22.642
scaffold-1-Positions-2938494-to-2938694	1	2938594	S01_2938594	Ciclev10007656m.g	1	22.642
scaffold-1-Positions-2939131-to-2939331	1	2939231	S01_2939231	Ciclev10007656m.g	1	22.642
scaffold-1-Positions-2940067-to-2940267	1	2940167	S01_2940167	Ciclev10007656m.g	1	22.642
scaffold-1-Positions-2973065-to-2973265	1	2973165	S01_2973165	Ciclev10007267m.g	1	22.642
scaffold-1-Positions-2973067-to-2973267	1	2973167	S01_2973167	Ciclev10007267m.g	1	22.642
scaffold-1-Positions-2974109-to-2974309	1	2974209	S01_2974209	Ciclev10007267m.g	1	22.642
scaffold-1-Positions-2974125-to-2974325	1	2974225	S01_2974225	Ciclev10007267m.g	1	22.642
scaffold-1-Positions-2984075-to-2984275	1	2984175	S01_2984175	Ciclev10007892m.g	1	22.642
scaffold-1-Positions-2984121-to-2984321	1	2984221	S01_2984221	Ciclev10007892m.g	1	22.642
scaffold-1-Positions-3002098-to-3002298	1	3002198	S01_3002198	Ciclev10010565m.g	1	22.642
scaffold-1-Positions-3002117-to-3002317	1	3002217	S01_3002217	Ciclev10010565m.g	1	22.642
scaffold-1-Positions-3013424-to-3013624	1	3013524	S01_3013524	Ciclev10007857m.g	1	22.886
scaffold-1-Positions-3013430-to-3013630	1	3013530	S01_3013530	Ciclev10007857m.g	1	22.886
scaffold-1-Positions-3013457-to-3013657	1	3013557	S01_3013557	Ciclev10007857m.g	1	22.886
scaffold-1-Positions-2902913-to-2903113	1	2903013	S01_2903013	Ciclev10007316m.g	1	23.429
scaffold-1-Positions-2902927-to-2903127	1	2903027	S01_2903027	Ciclev10007316m.g	1	23.429
scaffold-1-Positions-2907436-to-2907636	1	2907536	S01_2907536	Ciclev10008274m.g	1	23.429
scaffold-1-Positions-2907452-to-2907652	1	2907552	S01_2907552	Ciclev10008274m.g	1	23.429
scaffold-1-Positions-2914271-to-2914471	1	2914371	S01_2914371	S01_2914371	1	23.813
scaffold-1-Positions-2991517-to-2991717	1	2991617	S01_2991617	Ciclev10007348m.g	1	23.813
scaffold-1-Positions-2991541-to-2991741	1	2991641	S01_2991641	Ciclev10007348m.g	1	23.813
scaffold-1-Positions-2991542-to-2991742	1	2991642	S01_2991642	Ciclev10007348m.g	1	23.813
scaffold-1-Positions-2994229-to-2994429	1	2994329	S01_2994329	Ciclev10007348m.g	1	23.813
scaffold-1-Positions-2994346-to-2994546	1	2994446	S01_2994446	Ciclev10007348m.g	1	23.813
scaffold-1-Positions-3043435-to-3043635	1	3043535	S01_3043535	Ciclev10010188m.g	1	23.813
scaffold-1-Positions-3059774-to-3059974	1	3059874	S01_3059874	Ciclev10008414m.g	1	23.813
scaffold-1-Positions-3059786-to-3059986	1	3059886	S01_3059886	Ciclev10008414m.g	1	23.813
scaffold-1-Positions-3059813-to-3060013	1	3059913	S01_3059913	Ciclev10008414m.g	1	23.813
scaffold-1-Positions-3060155-to-3060355	1	3060255	S01_3060255	Ciclev10008414m.g	1	23.813
scaffold-1-Positions-3060361-to-3060561	1	3060461	S01_3060461	Ciclev10008414m.g	1	23.813
scaffold-1-Positions-3060406-to-3060606	1	3060506	S01_3060506	Ciclev10008414m.g	1	23.813
scaffold-1-Positions-3187593-to-3187793	1	3187693	S01_3187693	S01_3187693	1	24.432
scaffold-1-Positions-3116758-to-3116958	1	3116858	S01_3116858	Ciclev10010551m.g	1	24.471
scaffold-1-Positions-3139377-to-3139577	1	3139477	S01_3139477	S01_3139477	1	24.495
scaffold-1-Positions-3230069-to-3230269	1	3230169	S01_3230169	Ciclev10007340m.g	1	24.495
scaffold-1-Positions-3230696-to-3230896	1	3230796	S01_3230796	Ciclev10007340m.g	1	24.495
scaffold-1-Positions-3232157-to-3232357	1	3232257	S01_3232257	Ciclev10007340m.g	1	24.495
scaffold-1-Positions-3120520-to-3120720	1	3120620	S01_3120620	Ciclev10009310m.g	1	24.598
scaffold-1-Positions-3120971-to-3121171	1	3121071	S01_3121071	Ciclev10009310m.g	1	24.598
scaffold-1-Positions-3121047-to-3121247	1	3121147	S01_3121147	Ciclev10009310m.g	1	24.598
scaffold-1-Positions-3214857-to-3215057	1	3214957	S01_3214957	S01_3214957	1	25.004
scaffold-1-Positions-3372466-to-3372666	1	3372566	S01_3372566	Ciclev10010269m.g	1	25.004
scaffold-1-Positions-3211904-to-3212104	1	3212004	S01_3212004	Ciclev10010609m.g	1	25.421
scaffold-1-Positions-3237730-to-3237930	1	3237830	S01_3237830	Ciclev10007610m.g	1	25.421
scaffold-1-Positions-3237868-to-3238068	1	3237968	S01_3237968	Ciclev10007610m.g	1	25.421
scaffold-1-Positions-3238066-to-3238266	1	3238166	S01_3238166	Ciclev10007610m.g	1	25.421
scaffold-1-Positions-3238824-to-3239024	1	3238924	S01_3238924	Ciclev10007610m.g	1	25.421
scaffold-1-Positions-3266549-to-3266749	1	3266649	S01_3266649	Ciclev10008690m.g	1	25.421
scaffold-1-Positions-3266648-to-3266848	1	3266748	S01_3266748	Ciclev10008690m.g	1	25.421
scaffold-1-Positions-3267107-to-3267307	1	3267207	S01_3267207	Ciclev10008690m.g	1	25.421
scaffold-1-Positions-3313941-to-3314141	1	3314041	S01_3314041	S01_3314041	1	25.421
scaffold-1-Positions-3314120-to-3314320	1	3314220	S01_3314220	S01_3314220	1	25.421
scaffold-1-Positions-3358741-to-3358941	1	3358841	S01_3358841	Ciclev10008638m.g	1	25.421
scaffold-1-Positions-3384135-to-3384335	1	3384235	S01_3384235	Ciclev10009617m.g	1	25.421
scaffold-1-Positions-3384383-to-3384583	1	3384483	S01_3384483	Ciclev10009617m.g	1	25.421
scaffold-1-Positions-3413242-to-3413442	1	3413342	S01_3413342	Ciclev10007668m.g	1	25.421
scaffold-1-Positions-3413546-to-3413746	1	3413646	S01_3413646	Ciclev10007668m.g	1	25.421
scaffold-1-Positions-3413553-to-3413753	1	3413653	S01_3413653	Ciclev10007668m.g	1	25.421
scaffold-1-Positions-3445322-to-3445522	1	3445422	S01_3445422	Ciclev10009418m.g	1	25.421
scaffold-1-Positions-3445425-to-3445625	1	3445525	S01_3445525	Ciclev10009418m.g	1	25.421
scaffold-1-Positions-3219135-to-3219335	1	3219235	S01_3219235	Ciclev10008913m.g	1	26.045
scaffold-1-Positions-3450469-to-3450669	1	3450569	S01_3450569	Ciclev10010799m.g	1	26.244
scaffold-1-Positions-3298985-to-3299185	1	3299085	S01_3299085	Ciclev10007358m.g	1	27.201
scaffold-1-Positions-3474674-to-3474874	1	3474774	S01_3474774	Ciclev10007557m.g	1	27.201
scaffold-1-Positions-3474704-to-3474904	1	3474804	S01_3474804	Ciclev10007557m.g	1	27.201
scaffold-1-Positions-3427243-to-3427443	1	3427343	S01_3427343	Ciclev10010686m.g	1	27.275
scaffold-1-Positions-3427287-to-3427487	1	3427387	S01_3427387	Ciclev10010686m.g	1	27.275
scaffold-1-Positions-3453695-to-3453895	1	3453795	S01_3453795	Ciclev10010168m.g	1	27.275
scaffold-1-Positions-3453714-to-3453914	1	3453814	S01_3453814	Ciclev10010168m.g	1	27.275
scaffold-1-Positions-3453719-to-3453919	1	3453819	S01_3453819	Ciclev10010168m.g	1	27.275
scaffold-1-Positions-3454295-to-3454495	1	3454395	S01_3454395	Ciclev10010168m.g	1	27.275
scaffold-1-Positions-3454357-to-3454557	1	3454457	S01_3454457	Ciclev10010168m.g	1	27.275
scaffold-1-Positions-3514725-to-3514925	1	3514825	S01_3514825	S01_3514825	1	27.275
scaffold-1-Positions-3515373-to-3515573	1	3515473	S01_3515473	S01_3515473	1	27.275
scaffold-1-Positions-3528303-to-3528503	1	3528403	S01_3528403	Ciclev10009092m.g	1	27.275
scaffold-1-Positions-3528421-to-3528621	1	3528521	S01_3528521	Ciclev10009092m.g	1	27.275
scaffold-1-Positions-3531806-to-3532006	1	3531906	S01_3531906	Ciclev10009815m.g	1	27.275
scaffold-1-Positions-3531814-to-3532014	1	3531914	S01_3531914	Ciclev10009815m.g	1	27.275
scaffold-1-Positions-3535462-to-3535662	1	3535562	S01_3535562	Ciclev10010526m.g	1	27.275
scaffold-1-Positions-3538067-to-3538267	1	3538167	S01_3538167	Ciclev10010526m.g	1	27.275
scaffold-1-Positions-3621058-to-3621258	1	3621158	S01_3621158	Ciclev10007592m.g	1	27.275
scaffold-1-Positions-3621095-to-3621295	1	3621195	S01_3621195	Ciclev10007592m.g	1	27.275
scaffold-1-Positions-3621168-to-3621368	1	3621268	S01_3621268	Ciclev10007592m.g	1	27.275
scaffold-1-Positions-3628176-to-3628376	1	3628276	S01_3628276	Ciclev10010192m.g	1	27.275
scaffold-1-Positions-3628487-to-3628687	1	3628587	S01_3628587	Ciclev10010192m.g	1	27.275
scaffold-1-Positions-3636561-to-3636761	1	3636661	S01_3636661	S01_3636661	1	27.275
scaffold-1-Positions-3704680-to-3704880	1	3704780	S01_3704780	Ciclev10010157m.g	1	27.275
scaffold-1-Positions-3679730-to-3679930	1	3679830	S01_3679830	Ciclev10007432m.g	1	27.509
scaffold-1-Positions-3681574-to-3681774	1	3681674	S01_3681674	Ciclev10007432m.g	1	27.509
scaffold-1-Positions-3681591-to-3681791	1	3681691	S01_3681691	Ciclev10007432m.g	1	27.509
scaffold-1-Positions-3681941-to-3682141	1	3682041	S01_3682041	Ciclev10007432m.g	1	27.509
scaffold-1-Positions-3634968-to-3635168	1	3635068	S01_3635068	Ciclev10008443m.g	1	27.843
scaffold-1-Positions-3712542-to-3712742	1	3712642	S01_3712642	Ciclev10009515m.g	1	27.843
scaffold-1-Positions-3712655-to-3712855	1	3712755	S01_3712755	Ciclev10009515m.g	1	27.843
scaffold-1-Positions-3740566-to-3740766	1	3740666	S01_3740666	Ciclev10009494m.g	1	27.843
scaffold-1-Positions-3740568-to-3740768	1	3740668	S01_3740668	Ciclev10009494m.g	1	27.843
scaffold-1-Positions-3875045-to-3875245	1	3875145	S01_3875145	Ciclev10008931m.g	1	27.843
scaffold-1-Positions-3443191-to-3443391	1	3443291	S01_3443291	Ciclev10009158m.g	1	28.201
scaffold-1-Positions-3443422-to-3443622	1	3443522	S01_3443522	Ciclev10009158m.g	1	28.201
scaffold-1-Positions-3606156-to-3606356	1	3606256	S01_3606256	Ciclev10007888m.g	1	28.306
scaffold-1-Positions-3651105-to-3651305	1	3651205	S01_3651205	Ciclev10009729m.g	1	28.306
scaffold-1-Positions-3662908-to-3663108	1	3663008	S01_3663008	S01_3663008	1	28.306
scaffold-1-Positions-3697206-to-3697406	1	3697306	S01_3697306	S01_3697306	1	28.306
scaffold-1-Positions-4053361-to-4053561	1	4053461	S01_4053461	S01_4053461	1	28.905
scaffold-1-Positions-3731389-to-3731589	1	3731489	S01_3731489	Ciclev10009901m.g	1	28.98
scaffold-1-Positions-3747137-to-3747337	1	3747237	S01_3747237	Ciclev10008171m.g	1	28.98
scaffold-1-Positions-3758137-to-3758337	1	3758237	S01_3758237	Ciclev10007663m.g	1	28.98
scaffold-1-Positions-3761346-to-3761546	1	3761446	S01_3761446	Ciclev10007663m.g	1	28.98
scaffold-1-Positions-3803962-to-3804162	1	3804062	S01_3804062	Ciclev10010212m.g	1	28.98
scaffold-1-Positions-3804872-to-3805072	1	3804972	S01_3804972	Ciclev10010212m.g	1	28.98
scaffold-1-Positions-3624464-to-3624664	1	3624564	S01_3624564	Ciclev10010211m.g	1	29.366
scaffold-1-Positions-3823962-to-3824162	1	3824062	S01_3824062	Ciclev10009011m.g	1	29.366
scaffold-1-Positions-3863633-to-3863833	1	3863733	S01_3863733	Ciclev10009236m.g	1	29.366
scaffold-1-Positions-3863650-to-3863850	1	3863750	S01_3863750	Ciclev10009236m.g	1	29.366
scaffold-1-Positions-3863656-to-3863856	1	3863756	S01_3863756	Ciclev10009236m.g	1	29.366
scaffold-1-Positions-3863977-to-3864177	1	3864077	S01_3864077	Ciclev10009236m.g	1	29.366
scaffold-1-Positions-4024932-to-4025132	1	4025032	S01_4025032	Ciclev10008419m.g	1	29.366
scaffold-1-Positions-3833458-to-3833658	1	3833558	S01_3833558	S01_3833558	1	29.819
scaffold-1-Positions-3836926-to-3837126	1	3837026	S01_3837026	Ciclev10008401m.g	1	29.831
scaffold-1-Positions-3836965-to-3837165	1	3837065	S01_3837065	Ciclev10008401m.g	1	29.831
scaffold-1-Positions-3883814-to-3884014	1	3883914	S01_3883914	Ciclev10010268m.g	1	29.831
scaffold-1-Positions-3884544-to-3884744	1	3884644	S01_3884644	Ciclev10010268m.g	1	29.831
scaffold-1-Positions-3890222-to-3890422	1	3890322	S01_3890322	Ciclev10010193m.g	1	29.831
scaffold-1-Positions-3890224-to-3890424	1	3890324	S01_3890324	Ciclev10010193m.g	1	29.831
scaffold-1-Positions-3890241-to-3890441	1	3890341	S01_3890341	Ciclev10010193m.g	1	29.831
scaffold-1-Positions-3890507-to-3890707	1	3890607	S01_3890607	Ciclev10010193m.g	1	29.831
scaffold-1-Positions-3943368-to-3943568	1	3943468	S01_3943468	Ciclev10007310m.g	1	29.831
scaffold-1-Positions-3945153-to-3945353	1	3945253	S01_3945253	Ciclev10007310m.g	1	29.831
scaffold-1-Positions-3946212-to-3946412	1	3946312	S01_3946312	Ciclev10007310m.g	1	29.831
scaffold-1-Positions-3721542-to-3721742	1	3721642	S01_3721642	Ciclev10009885m.g	1	29.969
scaffold-1-Positions-3721696-to-3721896	1	3721796	S01_3721796	Ciclev10009885m.g	1	29.969
scaffold-1-Positions-3957877-to-3958077	1	3957977	S01_3957977	Ciclev10008943m.g	1	30.478
scaffold-1-Positions-3736834-to-3737034	1	3736934	S01_3736934	S01_3736934	1	30.757
scaffold-1-Positions-4036771-to-4036971	1	4036871	S01_4036871	Ciclev10009178m.g	1	30.757
scaffold-1-Positions-4054657-to-4054857	1	4054757	S01_4054757	Ciclev10010195m.g	1	30.757
scaffold-1-Positions-4059747-to-4059947	1	4059847	S01_4059847	Ciclev10009478m.g	1	30.757
scaffold-1-Positions-4063272-to-4063472	1	4063372	S01_4063372	Ciclev10009100m.g	1	30.757
scaffold-1-Positions-4063349-to-4063549	1	4063449	S01_4063449	Ciclev10009100m.g	1	30.757
scaffold-1-Positions-4066433-to-4066633	1	4066533	S01_4066533	Ciclev10009100m.g	1	30.757
scaffold-1-Positions-4099666-to-4099866	1	4099766	S01_4099766	Ciclev10007603m.g	1	30.757
scaffold-1-Positions-4099722-to-4099922	1	4099822	S01_4099822	Ciclev10007603m.g	1	30.757
scaffold-1-Positions-4099760-to-4099960	1	4099860	S01_4099860	Ciclev10007603m.g	1	30.757
scaffold-1-Positions-4145921-to-4146121	1	4146021	S01_4146021	Ciclev10008617m.g	1	30.757
scaffold-1-Positions-4190370-to-4190570	1	4190470	S01_4190470	S01_4190470	1	30.757
scaffold-1-Positions-4261285-to-4261485	1	4261385	S01_4261385	S01_4261385	1	30.757
scaffold-1-Positions-4267892-to-4268092	1	4267992	S01_4267992	Ciclev10009458m.g	1	30.757
scaffold-1-Positions-3935771-to-3935971	1	3935871	S01_3935871	S01_3935871	1	30.861
scaffold-1-Positions-3986924-to-3987124	1	3987024	S01_3987024	Ciclev10009194m.g	1	30.966
scaffold-1-Positions-3986934-to-3987134	1	3987034	S01_3987034	Ciclev10009194m.g	1	30.966
scaffold-1-Positions-4012757-to-4012957	1	4012857	S01_4012857	S01_4012857	1	31.136
scaffold-1-Positions-4031337-to-4031537	1	4031437	S01_4031437	Ciclev10008860m.g	1	31.136
scaffold-1-Positions-4045979-to-4046179	1	4046079	S01_4046079	S01_4046079	1	31.136
scaffold-1-Positions-4187347-to-4187547	1	4187447	S01_4187447	S01_4187447	1	32.924
scaffold-1-Positions-4190346-to-4190546	1	4190446	S01_4190446	S01_4190446	1	32.924
scaffold-1-Positions-4235057-to-4235257	1	4235157	S01_4235157	Ciclev10007747m.g	1	32.924
scaffold-1-Positions-4236101-to-4236301	1	4236201	S01_4236201	Ciclev10007747m.g	1	32.924
scaffold-1-Positions-4245009-to-4245209	1	4245109	S01_4245109	Ciclev10007259m.g	1	32.924
scaffold-1-Positions-4245818-to-4246018	1	4245918	S01_4245918	Ciclev10007259m.g	1	32.924
scaffold-1-Positions-4246377-to-4246577	1	4246477	S01_4246477	Ciclev10007259m.g	1	32.924
scaffold-1-Positions-4246693-to-4246893	1	4246793	S01_4246793	Ciclev10007259m.g	1	32.924
scaffold-1-Positions-4267212-to-4267412	1	4267312	S01_4267312	S01_4267312	1	32.924
scaffold-1-Positions-4267219-to-4267419	1	4267319	S01_4267319	S01_4267319	1	32.924
scaffold-1-Positions-4319832-to-4320032	1	4319932	S01_4319932	Ciclev10010753m.g	1	33.027
scaffold-1-Positions-4166661-to-4166861	1	4166761	S01_4166761	Ciclev10008822m.g	1	33.123
scaffold-1-Positions-4187360-to-4187560	1	4187460	S01_4187460	S01_4187460	1	33.123
scaffold-1-Positions-4408464-to-4408664	1	4408564	S01_4408564	Ciclev10008418m.g	1	33.545
scaffold-1-Positions-4335874-to-4336074	1	4335974	S01_4335974	S01_4335974	1	33.711
scaffold-1-Positions-4373226-to-4373426	1	4373326	S01_4373326	Ciclev10009039m.g	1	33.991
scaffold-1-Positions-4373256-to-4373456	1	4373356	S01_4373356	Ciclev10009039m.g	1	33.991
scaffold-1-Positions-4373261-to-4373461	1	4373361	S01_4373361	Ciclev10009039m.g	1	33.991
scaffold-1-Positions-4373281-to-4373481	1	4373381	S01_4373381	Ciclev10009039m.g	1	33.991
scaffold-1-Positions-4416355-to-4416555	1	4416455	S01_4416455	Ciclev10007739m.g	1	33.991
scaffold-1-Positions-4418011-to-4418211	1	4418111	S01_4418111	Ciclev10007739m.g	1	33.991
scaffold-1-Positions-4607315-to-4607515	1	4607415	S01_4607415	Ciclev10009146m.g	1	34.108
scaffold-1-Positions-4621758-to-4621958	1	4621858	S01_4621858	Ciclev10008560m.g	1	34.108
scaffold-1-Positions-4367830-to-4368030	1	4367930	S01_4367930	Ciclev10008193m.g	1	34.498
scaffold-1-Positions-4367835-to-4368035	1	4367935	S01_4367935	Ciclev10008193m.g	1	34.498
scaffold-1-Positions-4449844-to-4450044	1	4449944	S01_4449944	Ciclev10009673m.g	1	34.498
scaffold-1-Positions-4449854-to-4450054	1	4449954	S01_4449954	Ciclev10009673m.g	1	34.498
scaffold-1-Positions-4450012-to-4450212	1	4450112	S01_4450112	Ciclev10009673m.g	1	34.498
scaffold-1-Positions-4429778-to-4429978	1	4429878	S01_4429878	S01_4429878	1	34.889
scaffold-1-Positions-4491480-to-4491680	1	4491580	S01_4491580	Ciclev10009447m.g	1	34.889
scaffold-1-Positions-4491512-to-4491712	1	4491612	S01_4491612	Ciclev10009447m.g	1	34.889
scaffold-1-Positions-4491523-to-4491723	1	4491623	S01_4491623	Ciclev10009447m.g	1	34.889
scaffold-1-Positions-4564030-to-4564230	1	4564130	S01_4564130	S01_4564130	1	34.889
scaffold-1-Positions-4564232-to-4564432	1	4564332	S01_4564332	S01_4564332	1	34.889
scaffold-1-Positions-4565012-to-4565212	1	4565112	S01_4565112	S01_4565112	1	34.889
scaffold-1-Positions-4636642-to-4636842	1	4636742	S01_4636742	Ciclev10009129m.g	1	34.889
scaffold-1-Positions-4649357-to-4649557	1	4649457	S01_4649457	Ciclev10008382m.g	1	34.889
scaffold-1-Positions-4702136-to-4702336	1	4702236	S01_4702236	S01_4702236	1	34.889
scaffold-1-Positions-4762343-to-4762543	1	4762443	S01_4762443	S01_4762443	1	34.889
scaffold-1-Positions-4846357-to-4846557	1	4846457	S01_4846457	S01_4846457	1	34.889
scaffold-1-Positions-4577558-to-4577758	1	4577658	S01_4577658	Ciclev10008330m.g	1	35.083
scaffold-1-Positions-4542170-to-4542370	1	4542270	S01_4542270	Ciclev10008932m.g	1	35.424
scaffold-1-Positions-4542176-to-4542376	1	4542276	S01_4542276	Ciclev10008932m.g	1	35.424
scaffold-1-Positions-4546208-to-4546408	1	4546308	S01_4546308	Ciclev10007244m.g	1	35.424
scaffold-1-Positions-4587844-to-4588044	1	4587944	S01_4587944	Ciclev10008397m.g	1	35.424
scaffold-1-Positions-4588062-to-4588262	1	4588162	S01_4588162	Ciclev10008397m.g	1	35.424
scaffold-1-Positions-4588089-to-4588289	1	4588189	S01_4588189	Ciclev10008397m.g	1	35.424
scaffold-1-Positions-4739923-to-4740123	1	4740023	S01_4740023	S01_4740023	1	35.877
scaffold-1-Positions-4753368-to-4753568	1	4753468	S01_4753468	Ciclev10009893m.g	1	35.877
scaffold-1-Positions-4834479-to-4834679	1	4834579	S01_4834579	Ciclev10010402m.g	1	36.176
scaffold-1-Positions-4834502-to-4834702	1	4834602	S01_4834602	Ciclev10010402m.g	1	36.176
scaffold-1-Positions-4846309-to-4846509	1	4846409	S01_4846409	S01_4846409	1	36.215
scaffold-1-Positions-4667971-to-4668171	1	4668071	S01_4668071	Ciclev10007689m.g	1	36.35
scaffold-1-Positions-4707558-to-4707758	1	4707658	S01_4707658	Ciclev10009401m.g	1	36.35
scaffold-1-Positions-4781700-to-4781900	1	4781800	S01_4781800	Ciclev10007523m.g	1	36.35
scaffold-1-Positions-4849475-to-4849675	1	4849575	S01_4849575	Ciclev10010021m.g	1	36.35
scaffold-1-Positions-4849488-to-4849688	1	4849588	S01_4849588	Ciclev10010021m.g	1	36.35
scaffold-1-Positions-4776472-to-4776672	1	4776572	S01_4776572	Ciclev10008122m.g	1	36.863
scaffold-1-Positions-4776564-to-4776764	1	4776664	S01_4776664	Ciclev10008122m.g	1	36.863
scaffold-1-Positions-4861927-to-4862127	1	4862027	S01_4862027	Ciclev10009255m.g	1	36.863
scaffold-1-Positions-4861958-to-4862158	1	4862058	S01_4862058	Ciclev10009255m.g	1	36.863
scaffold-1-Positions-4914378-to-4914578	1	4914478	S01_4914478	Ciclev10009426m.g	1	36.863
scaffold-1-Positions-4914428-to-4914628	1	4914528	S01_4914528	Ciclev10009426m.g	1	36.863
scaffold-1-Positions-4986951-to-4987151	1	4987051	S01_4987051	Ciclev10008796m.g	1	36.863
scaffold-1-Positions-5093365-to-5093565	1	5093465	S01_5093465	Ciclev10010748m.g	1	36.863
scaffold-1-Positions-4962571-to-4962771	1	4962671	S01_4962671	Ciclev10008976m.g	1	36.972
scaffold-1-Positions-5003980-to-5004180	1	5004080	S01_5004080	Ciclev10010063m.g	1	36.972
scaffold-1-Positions-4762553-to-4762753	1	4762653	S01_4762653	S01_4762653	1	37.052
scaffold-1-Positions-4765355-to-4765555	1	4765455	S01_4765455	Ciclev10009984m.g	1	37.052
scaffold-1-Positions-4806311-to-4806511	1	4806411	S01_4806411	Ciclev10007850m.g	1	37.052
scaffold-1-Positions-4851487-to-4851687	1	4851587	S01_4851587	S01_4851587	1	37.052
scaffold-1-Positions-4886141-to-4886341	1	4886241	S01_4886241	Ciclev10008447m.g	1	37.052
scaffold-1-Positions-4955992-to-4956192	1	4956092	S01_4956092	Ciclev10007412m.g	1	37.052
scaffold-1-Positions-4957651-to-4957851	1	4957751	S01_4957751	Ciclev10007412m.g	1	37.052
scaffold-1-Positions-4957859-to-4958059	1	4957959	S01_4957959	Ciclev10007412m.g	1	37.052
scaffold-1-Positions-5106418-to-5106618	1	5106518	S01_5106518	S01_5106518	1	37.052
scaffold-1-Positions-5124639-to-5124839	1	5124739	S01_5124739	Ciclev10007449m.g	1	37.052
scaffold-1-Positions-4911837-to-4912037	1	4911937	S01_4911937	S01_4911937	1	37.277
scaffold-1-Positions-4928940-to-4929140	1	4929040	S01_4929040	Ciclev10009973m.g	1	37.547
scaffold-1-Positions-4929016-to-4929216	1	4929116	S01_4929116	Ciclev10009973m.g	1	37.547
scaffold-1-Positions-4936663-to-4936863	1	4936763	S01_4936763	S01_4936763	1	38.205
scaffold-1-Positions-4992613-to-4992813	1	4992713	S01_4992713	Ciclev10007916m.g	1	38.205
scaffold-1-Positions-4992847-to-4993047	1	4992947	S01_4992947	Ciclev10007916m.g	1	38.205
scaffold-1-Positions-4992903-to-4993103	1	4993003	S01_4993003	Ciclev10007916m.g	1	38.205
scaffold-1-Positions-5180406-to-5180606	1	5180506	S01_5180506	Ciclev10008889m.g	1	38.205
scaffold-1-Positions-5180524-to-5180724	1	5180624	S01_5180624	Ciclev10008889m.g	1	38.205
scaffold-1-Positions-5180556-to-5180756	1	5180656	S01_5180656	Ciclev10008889m.g	1	38.205
scaffold-1-Positions-5056778-to-5056978	1	5056878	S01_5056878	S01_5056878	1	38.334
scaffold-1-Positions-5089151-to-5089351	1	5089251	S01_5089251	S01_5089251	1	38.334
scaffold-1-Positions-5317579-to-5317779	1	5317679	S01_5317679	S01_5317679	1	38.34
scaffold-1-Positions-5143505-to-5143705	1	5143605	S01_5143605	Ciclev10007249m.g	1	38.443
scaffold-1-Positions-5184760-to-5184960	1	5184860	S01_5184860	Ciclev10007952m.g	1	38.443
scaffold-1-Positions-5186504-to-5186704	1	5186604	S01_5186604	Ciclev10007952m.g	1	38.443
scaffold-1-Positions-5197485-to-5197685	1	5197585	S01_5197585	Ciclev10008435m.g	1	38.443
scaffold-1-Positions-5197531-to-5197731	1	5197631	S01_5197631	Ciclev10008435m.g	1	38.443
scaffold-1-Positions-5198069-to-5198269	1	5198169	S01_5198169	Ciclev10008435m.g	1	38.443
scaffold-1-Positions-5198180-to-5198380	1	5198280	S01_5198280	Ciclev10008435m.g	1	38.443
scaffold-1-Positions-5649179-to-5649379	1	5649279	S01_5649279	S01_5649279	1	38.709
scaffold-1-Positions-5793811-to-5794011	1	5793911	S01_5793911	S01_5793911	1	38.709
scaffold-1-Positions-5233976-to-5234176	1	5234076	S01_5234076	Ciclev10007224m.g	1	38.869
scaffold-1-Positions-5235531-to-5235731	1	5235631	S01_5235631	Ciclev10007224m.g	1	38.869
scaffold-1-Positions-5235671-to-5235871	1	5235771	S01_5235771	Ciclev10007224m.g	1	38.869
scaffold-1-Positions-5239521-to-5239721	1	5239621	S01_5239621	Ciclev10007224m.g	1	38.869
scaffold-1-Positions-5096493-to-5096693	1	5096593	S01_5096593	Ciclev10010814m.g	1	39.131
scaffold-1-Positions-5226270-to-5226470	1	5226370	S01_5226370	S01_5226370	1	39.131
scaffold-1-Positions-5494413-to-5494613	1	5494513	S01_5494513	S01_5494513	1	39.131
scaffold-1-Positions-5224920-to-5225120	1	5225020	S01_5225020	Ciclev10010697m.g	1	39.657
scaffold-1-Positions-5263204-to-5263404	1	5263304	S01_5263304	Ciclev10008958m.g	1	39.657
scaffold-1-Positions-5321489-to-5321689	1	5321589	S01_5321589	Ciclev10008544m.g	1	39.657
scaffold-1-Positions-5321501-to-5321701	1	5321601	S01_5321601	Ciclev10008544m.g	1	39.657
scaffold-1-Positions-5392736-to-5392936	1	5392836	S01_5392836	S01_5392836	1	39.657
scaffold-1-Positions-5541039-to-5541239	1	5541139	S01_5541139	Ciclev10007378m.g	1	39.657
scaffold-1-Positions-5541132-to-5541332	1	5541232	S01_5541232	Ciclev10007378m.g	1	39.657
scaffold-1-Positions-5541141-to-5541341	1	5541241	S01_5541241	Ciclev10007378m.g	1	39.657
scaffold-1-Positions-5569738-to-5569938	1	5569838	S01_5569838	Ciclev10010624m.g	1	39.657
scaffold-1-Positions-5607844-to-5608044	1	5607944	S01_5607944	Ciclev10010275m.g	1	39.657
scaffold-1-Positions-5607963-to-5608163	1	5608063	S01_5608063	Ciclev10010275m.g	1	39.657
scaffold-1-Positions-5608036-to-5608236	1	5608136	S01_5608136	Ciclev10010275m.g	1	39.657
scaffold-1-Positions-5621581-to-5621781	1	5621681	S01_5621681	Ciclev10008077m.g	1	39.657
scaffold-1-Positions-5649169-to-5649369	1	5649269	S01_5649269	S01_5649269	1	39.657
scaffold-1-Positions-6158423-to-6158623	1	6158523	S01_6158523	Ciclev10007961m.g	1	39.657
scaffold-1-Positions-6168652-to-6168852	1	6168752	S01_6168752	Ciclev10010574m.g	1	39.657
scaffold-1-Positions-6168673-to-6168873	1	6168773	S01_6168773	Ciclev10010574m.g	1	39.657
scaffold-1-Positions-6210492-to-6210692	1	6210592	S01_6210592	Ciclev10009547m.g	1	39.657
scaffold-1-Positions-6212754-to-6212954	1	6212854	S01_6212854	Ciclev10009547m.g	1	39.657
scaffold-9-Positions-23279739-to-23279939	9	23279839	S09_23279839	S09_23279839	1	39.657
scaffold-1-Positions-5268767-to-5268967	1	5268867	S01_5268867	Ciclev10007618m.g	1	39.671
scaffold-1-Positions-5269555-to-5269755	1	5269655	S01_5269655	Ciclev10007618m.g	1	39.671
scaffold-1-Positions-5392014-to-5392214	1	5392114	S01_5392114	Ciclev10007575m.g	1	39.671
scaffold-1-Positions-5392503-to-5392703	1	5392603	S01_5392603	Ciclev10007575m.g	1	39.671
scaffold-1-Positions-5392509-to-5392709	1	5392609	S01_5392609	Ciclev10007575m.g	1	39.671
scaffold-1-Positions-5392541-to-5392741	1	5392641	S01_5392641	Ciclev10007575m.g	1	39.671
scaffold-1-Positions-5473334-to-5473534	1	5473434	S01_5473434	Ciclev10007554m.g	1	39.671
scaffold-1-Positions-5473714-to-5473914	1	5473814	S01_5473814	Ciclev10007554m.g	1	39.671
scaffold-1-Positions-5474184-to-5474384	1	5474284	S01_5474284	Ciclev10007554m.g	1	39.671
scaffold-1-Positions-5474553-to-5474753	1	5474653	S01_5474653	Ciclev10007554m.g	1	39.671
scaffold-1-Positions-5474563-to-5474763	1	5474663	S01_5474663	Ciclev10007554m.g	1	39.671
scaffold-1-Positions-6151209-to-6151409	1	6151309	S01_6151309	Ciclev10009035m.g	1	41.143
scaffold-1-Positions-5652082-to-5652282	1	5652182	S01_5652182	Ciclev10010514m.g	1	41.448
scaffold-1-Positions-5863695-to-5863895	1	5863795	S01_5863795	Ciclev10009735m.g	1	41.448
scaffold-1-Positions-5863750-to-5863950	1	5863850	S01_5863850	Ciclev10009735m.g	1	41.448
scaffold-1-Positions-5863799-to-5863999	1	5863899	S01_5863899	Ciclev10009735m.g	1	41.448
scaffold-1-Positions-6171893-to-6172093	1	6171993	S01_6171993	Ciclev10007666m.g	1	41.448
scaffold-1-Positions-6288446-to-6288646	1	6288546	S01_6288546	S01_6288546	1	41.448
scaffold-1-Positions-6293618-to-6293818	1	6293718	S01_6293718	Ciclev10010350m.g	1	41.448
scaffold-1-Positions-6293646-to-6293846	1	6293746	S01_6293746	Ciclev10010350m.g	1	41.448
scaffold-1-Positions-6293655-to-6293855	1	6293755	S01_6293755	Ciclev10010350m.g	1	41.448
scaffold-1-Positions-6293765-to-6293965	1	6293865	S01_6293865	Ciclev10010350m.g	1	41.448
scaffold-1-Positions-6847462-to-6847662	1	6847562	S01_6847562	Ciclev10009070m.g	1	41.448
scaffold-1-Positions-6300613-to-6300813	1	6300713	S01_6300713	Ciclev10007938m.g	1	41.615
scaffold-1-Positions-6300995-to-6301195	1	6301095	S01_6301095	Ciclev10007938m.g	1	41.615
scaffold-1-Positions-6301006-to-6301206	1	6301106	S01_6301106	Ciclev10007938m.g	1	41.615
scaffold-1-Positions-6413736-to-6413936	1	6413836	S01_6413836	Ciclev10008039m.g	1	41.615
scaffold-1-Positions-6415300-to-6415500	1	6415400	S01_6415400	Ciclev10008039m.g	1	41.615
scaffold-1-Positions-6420735-to-6420935	1	6420835	S01_6420835	Ciclev10007670m.g	1	41.615
scaffold-1-Positions-6420745-to-6420945	1	6420845	S01_6420845	Ciclev10007670m.g	1	41.615
scaffold-1-Positions-6422738-to-6422938	1	6422838	S01_6422838	Ciclev10007670m.g	1	41.615
scaffold-1-Positions-6430710-to-6430910	1	6430810	S01_6430810	Ciclev10007326m.g	1	41.624
scaffold-1-Positions-6430716-to-6430916	1	6430816	S01_6430816	Ciclev10007326m.g	1	41.624
scaffold-1-Positions-6430726-to-6430926	1	6430826	S01_6430826	Ciclev10007326m.g	1	41.624
scaffold-1-Positions-6303071-to-6303271	1	6303171	S01_6303171	Ciclev10008031m.g	1	41.627
scaffold-1-Positions-6303129-to-6303329	1	6303229	S01_6303229	Ciclev10008031m.g	1	41.627
scaffold-1-Positions-6429238-to-6429438	1	6429338	S01_6429338	Ciclev10009505m.g	1	41.65
scaffold-1-Positions-6429246-to-6429446	1	6429346	S01_6429346	Ciclev10009505m.g	1	41.65
scaffold-1-Positions-6429790-to-6429990	1	6429890	S01_6429890	Ciclev10009505m.g	1	41.65
scaffold-1-Positions-6448715-to-6448915	1	6448815	S01_6448815	Ciclev10007776m.g	1	41.65
scaffold-1-Positions-6450200-to-6450400	1	6450300	S01_6450300	Ciclev10007776m.g	1	41.65
scaffold-1-Positions-6451896-to-6452096	1	6451996	S01_6451996	Ciclev10007776m.g	1	41.65
scaffold-1-Positions-6441738-to-6441938	1	6441838	S01_6441838	Ciclev10007624m.g	1	41.743
scaffold-1-Positions-6402498-to-6402698	1	6402598	S01_6402598	Ciclev10008142m.g	1	41.804
scaffold-1-Positions-6402536-to-6402736	1	6402636	S01_6402636	Ciclev10008142m.g	1	41.804
scaffold-1-Positions-6405763-to-6405963	1	6405863	S01_6405863	Ciclev10008142m.g	1	41.804
scaffold-1-Positions-6455356-to-6455556	1	6455456	S01_6455456	Ciclev10009029m.g	1	41.804
scaffold-1-Positions-6398570-to-6398770	1	6398670	S01_6398670	Ciclev10007676m.g	1	42.273
scaffold-1-Positions-6452757-to-6452957	1	6452857	S01_6452857	Ciclev10008857m.g	1	42.273
scaffold-1-Positions-6727522-to-6727722	1	6727622	S01_6727622	Ciclev10007255m.g	1	42.32
scaffold-1-Positions-7115545-to-7115745	1	7115645	S01_7115645	Ciclev10007651m.g	1	42.32
scaffold-1-Positions-6621675-to-6621875	1	6621775	S01_6621775	Ciclev10008655m.g	1	42.411
scaffold-1-Positions-6621743-to-6621943	1	6621843	S01_6621843	Ciclev10008655m.g	1	42.411
scaffold-1-Positions-6389195-to-6389395	1	6389295	S01_6389295	Ciclev10007939m.g	1	42.541
scaffold-1-Positions-6464876-to-6465076	1	6464976	S01_6464976	Ciclev10009216m.g	1	42.541
scaffold-1-Positions-6464887-to-6465087	1	6464987	S01_6464987	Ciclev10009216m.g	1	42.541
scaffold-1-Positions-6631284-to-6631484	1	6631384	S01_6631384	Ciclev10008115m.g	1	42.541
scaffold-1-Positions-6718086-to-6718286	1	6718186	S01_6718186	Ciclev10007831m.g	1	42.541
scaffold-1-Positions-6718877-to-6719077	1	6718977	S01_6718977	Ciclev10007831m.g	1	42.541
scaffold-1-Positions-6733695-to-6733895	1	6733795	S01_6733795	S01_6733795	1	42.541
scaffold-1-Positions-6912435-to-6912635	1	6912535	S01_6912535	Ciclev10007553m.g	1	42.541
scaffold-1-Positions-6960306-to-6960506	1	6960406	S01_6960406	Ciclev10007862m.g	1	42.541
scaffold-1-Positions-7003884-to-7004084	1	7003984	S01_7003984	Ciclev10008372m.g	1	42.541
scaffold-1-Positions-7006392-to-7006592	1	7006492	S01_7006492	Ciclev10008372m.g	1	42.541
scaffold-1-Positions-7017056-to-7017256	1	7017156	S01_7017156	Ciclev10008732m.g	1	42.541
scaffold-1-Positions-7045546-to-7045746	1	7045646	S01_7045646	Ciclev10008049m.g	1	42.541
scaffold-1-Positions-7054668-to-7054868	1	7054768	S01_7054768	Ciclev10010395m.g	1	42.541
scaffold-1-Positions-7054678-to-7054878	1	7054778	S01_7054778	Ciclev10010395m.g	1	42.541
scaffold-1-Positions-7054749-to-7054949	1	7054849	S01_7054849	Ciclev10010395m.g	1	42.541
scaffold-1-Positions-7141256-to-7141456	1	7141356	S01_7141356	S01_7141356	1	42.541
scaffold-1-Positions-7172368-to-7172568	1	7172468	S01_7172468	S01_7172468	1	42.541
scaffold-1-Positions-7172393-to-7172593	1	7172493	S01_7172493	S01_7172493	1	42.541
scaffold-1-Positions-7173476-to-7173676	1	7173576	S01_7173576	Ciclev10010361m.g	1	42.541
scaffold-1-Positions-7173499-to-7173699	1	7173599	S01_7173599	Ciclev10010361m.g	1	42.541
scaffold-1-Positions-7173580-to-7173780	1	7173680	S01_7173680	Ciclev10010361m.g	1	42.541
scaffold-1-Positions-7263760-to-7263960	1	7263860	S01_7263860	S01_7263860	1	42.541
scaffold-1-Positions-7767371-to-7767571	1	7767471	S01_7767471	S01_7767471	1	42.541
scaffold-1-Positions-7843479-to-7843679	1	7843579	S01_7843579	Ciclev10010139m.g	1	42.541
scaffold-1-Positions-7917038-to-7917238	1	7917138	S01_7917138	Ciclev10008771m.g	1	42.541
scaffold-1-Positions-8366074-to-8366274	1	8366174	S01_8366174	Ciclev10009534m.g	1	42.541
scaffold-1-Positions-8682305-to-8682505	1	8682405	S01_8682405	Ciclev10010570m.g	1	42.541
scaffold-1-Positions-6723069-to-6723269	1	6723169	S01_6723169	Ciclev10007800m.g	1	42.779
scaffold-1-Positions-6772275-to-6772475	1	6772375	S01_6772375	Ciclev10008684m.g	1	42.931
scaffold-1-Positions-6772330-to-6772530	1	6772430	S01_6772430	Ciclev10008684m.g	1	42.931
scaffold-1-Positions-6772522-to-6772722	1	6772622	S01_6772622	Ciclev10008684m.g	1	42.931
scaffold-1-Positions-7062249-to-7062449	1	7062349	S01_7062349	Ciclev10008044m.g	1	43.199
scaffold-1-Positions-7152220-to-7152420	1	7152320	S01_7152320	Ciclev10009138m.g	1	43.199
scaffold-1-Positions-7152239-to-7152439	1	7152339	S01_7152339	Ciclev10009138m.g	1	43.199
scaffold-1-Positions-7219871-to-7220071	1	7219971	S01_7219971	Ciclev10007513m.g	1	43.199
scaffold-1-Positions-7219895-to-7220095	1	7219995	S01_7219995	Ciclev10007513m.g	1	43.199
scaffold-1-Positions-7227782-to-7227982	1	7227882	S01_7227882	Ciclev10007513m.g	1	43.199
scaffold-1-Positions-7263757-to-7263957	1	7263857	S01_7263857	S01_7263857	1	43.199
scaffold-1-Positions-7281273-to-7281473	1	7281373	S01_7281373	Ciclev10008215m.g	1	43.199
scaffold-1-Positions-7281279-to-7281479	1	7281379	S01_7281379	Ciclev10008215m.g	1	43.199
scaffold-1-Positions-7286408-to-7286608	1	7286508	S01_7286508	Ciclev10007544m.g	1	43.199
scaffold-1-Positions-7287821-to-7288021	1	7287921	S01_7287921	Ciclev10007544m.g	1	43.199
scaffold-1-Positions-7325734-to-7325934	1	7325834	S01_7325834	S01_7325834	1	43.199
scaffold-1-Positions-7329111-to-7329311	1	7329211	S01_7329211	Ciclev10009423m.g	1	43.199
scaffold-1-Positions-7384362-to-7384562	1	7384462	S01_7384462	S01_7384462	1	43.199
scaffold-1-Positions-7390166-to-7390366	1	7390266	S01_7390266	Ciclev10007331m.g	1	43.593
scaffold-1-Positions-7390189-to-7390389	1	7390289	S01_7390289	Ciclev10007331m.g	1	43.593
scaffold-1-Positions-7390259-to-7390459	1	7390359	S01_7390359	Ciclev10007331m.g	1	43.593
scaffold-1-Positions-7390281-to-7390481	1	7390381	S01_7390381	Ciclev10007331m.g	1	43.593
scaffold-1-Positions-7400769-to-7400969	1	7400869	S01_7400869	Ciclev10007331m.g	1	43.593
scaffold-1-Positions-7400895-to-7401095	1	7400995	S01_7400995	Ciclev10007331m.g	1	43.593
scaffold-1-Positions-7403794-to-7403994	1	7403894	S01_7403894	Ciclev10007810m.g	1	43.709
scaffold-1-Positions-8211898-to-8212098	1	8211998	S01_8211998	Ciclev10008962m.g	1	43.709
scaffold-1-Positions-8213154-to-8213354	1	8213254	S01_8213254	Ciclev10008962m.g	1	43.709
scaffold-1-Positions-7697031-to-7697231	1	7697131	S01_7697131	Ciclev10010851m.g	1	43.77
scaffold-1-Positions-7700479-to-7700679	1	7700579	S01_7700579	Ciclev10008594m.g	1	43.77
scaffold-1-Positions-7700518-to-7700718	1	7700618	S01_7700618	Ciclev10008594m.g	1	43.77
scaffold-1-Positions-7721480-to-7721680	1	7721580	S01_7721580	Ciclev10008680m.g	1	43.77
scaffold-1-Positions-7777529-to-7777729	1	7777629	S01_7777629	Ciclev10008086m.g	1	43.77
scaffold-1-Positions-7777613-to-7777813	1	7777713	S01_7777713	Ciclev10008086m.g	1	43.77
scaffold-1-Positions-7779176-to-7779376	1	7779276	S01_7779276	Ciclev10008086m.g	1	43.77
scaffold-1-Positions-7781962-to-7782162	1	7782062	S01_7782062	Ciclev10009913m.g	1	43.77
scaffold-1-Positions-7903844-to-7904044	1	7903944	S01_7903944	Ciclev10007707m.g	1	43.77
scaffold-1-Positions-8015707-to-8015907	1	8015807	S01_8015807	Ciclev10009327m.g	1	43.77
scaffold-1-Positions-8015853-to-8016053	1	8015953	S01_8015953	Ciclev10009327m.g	1	43.77
scaffold-1-Positions-8016399-to-8016599	1	8016499	S01_8016499	Ciclev10009327m.g	1	43.77
scaffold-1-Positions-8016418-to-8016618	1	8016518	S01_8016518	Ciclev10009327m.g	1	43.77
scaffold-1-Positions-8018547-to-8018747	1	8018647	S01_8018647	Ciclev10009327m.g	1	43.77
scaffold-1-Positions-8018562-to-8018762	1	8018662	S01_8018662	Ciclev10009327m.g	1	43.77
scaffold-1-Positions-7420046-to-7420246	1	7420146	S01_7420146	Ciclev10008865m.g	1	44.012
scaffold-1-Positions-7585681-to-7585881	1	7585781	S01_7585781	S01_7585781	1	44.012
scaffold-1-Positions-7850396-to-7850596	1	7850496	S01_7850496	Ciclev10008287m.g	1	44.012
scaffold-1-Positions-8008104-to-8008304	1	8008204	S01_8008204	S01_8008204	1	44.012
scaffold-1-Positions-8128155-to-8128355	1	8128255	S01_8128255	Ciclev10007886m.g	1	44.012
scaffold-1-Positions-8128242-to-8128442	1	8128342	S01_8128342	Ciclev10007886m.g	1	44.012
scaffold-1-Positions-8130572-to-8130772	1	8130672	S01_8130672	Ciclev10007886m.g	1	44.012
scaffold-1-Positions-8130591-to-8130791	1	8130691	S01_8130691	Ciclev10007886m.g	1	44.012
scaffold-1-Positions-8130602-to-8130802	1	8130702	S01_8130702	Ciclev10007886m.g	1	44.012
scaffold-1-Positions-8130704-to-8130904	1	8130804	S01_8130804	Ciclev10007886m.g	1	44.012
scaffold-1-Positions-8589487-to-8589687	1	8589587	S01_8589587	Ciclev10010146m.g	1	44.012
scaffold-1-Positions-8597594-to-8597794	1	8597694	S01_8597694	Ciclev10010146m.g	1	44.012
scaffold-1-Positions-8795373-to-8795573	1	8795473	S01_8795473	Ciclev10007793m.g	1	44.012
scaffold-1-Positions-8833345-to-8833545	1	8833445	S01_8833445	Ciclev10007935m.g	1	44.012
scaffold-1-Positions-8833378-to-8833578	1	8833478	S01_8833478	Ciclev10007935m.g	1	44.012
scaffold-1-Positions-8876014-to-8876214	1	8876114	S01_8876114	Ciclev10008074m.g	1	44.012
scaffold-1-Positions-9742553-to-9742753	1	9742653	S01_9742653	S01_9742653	1	44.012
scaffold-1-Positions-7793631-to-7793831	1	7793731	S01_7793731	Ciclev10008296m.g	1	44.059
scaffold-1-Positions-7793783-to-7793983	1	7793883	S01_7793883	Ciclev10008296m.g	1	44.059
scaffold-1-Positions-7768508-to-7768708	1	7768608	S01_7768608	Ciclev10008786m.g	1	44.318
scaffold-1-Positions-8007932-to-8008132	1	8008032	S01_8008032	Ciclev10008080m.g	1	44.363
scaffold-1-Positions-7886369-to-7886569	1	7886469	S01_7886469	Ciclev10007242m.g	1	44.367
scaffold-1-Positions-8015692-to-8015892	1	8015792	S01_8015792	S01_8015792	1	44.367
scaffold-1-Positions-8105813-to-8106013	1	8105913	S01_8105913	Ciclev10008040m.g	1	44.367
scaffold-1-Positions-8116847-to-8117047	1	8116947	S01_8116947	S01_8116947	1	44.367
scaffold-1-Positions-8167662-to-8167862	1	8167762	S01_8167762	Ciclev10007750m.g	1	44.515
scaffold-1-Positions-8315595-to-8315795	1	8315695	S01_8315695	Ciclev10009336m.g	1	44.515
scaffold-1-Positions-8422176-to-8422376	1	8422276	S01_8422276	S01_8422276	1	44.515
scaffold-1-Positions-8634316-to-8634516	1	8634416	S01_8634416	Ciclev10009342m.g	1	44.515
scaffold-1-Positions-8634483-to-8634683	1	8634583	S01_8634583	Ciclev10009342m.g	1	44.515
scaffold-1-Positions-8671162-to-8671362	1	8671262	S01_8671262	Ciclev10009335m.g	1	44.515
scaffold-1-Positions-8700798-to-8700998	1	8700898	S01_8700898	Ciclev10009919m.g	1	44.515
scaffold-1-Positions-8700821-to-8701021	1	8700921	S01_8700921	Ciclev10009919m.g	1	44.515
scaffold-1-Positions-8961590-to-8961790	1	8961690	S01_8961690	Ciclev10010615m.g	1	44.515
scaffold-1-Positions-10489343-to-10489543	1	10489443	S01_10489443	Ciclev10007413m.g	1	44.696
scaffold-1-Positions-10686730-to-10686930	1	10686830	S01_10686830	S01_10686830	1	44.696
scaffold-1-Positions-10949993-to-10950193	1	10950093	S01_10950093	S01_10950093	1	44.696
scaffold-1-Positions-11872821-to-11873021	1	11872921	S01_11872921	Ciclev10007498m.g	1	44.696
scaffold-1-Positions-12980604-to-12980804	1	12980704	S01_12980704	S01_12980704	1	44.696
scaffold-1-Positions-13508866-to-13509066	1	13508966	S01_13508966	S01_13508966	1	44.696
scaffold-1-Positions-14508216-to-14508416	1	14508316	S01_14508316	S01_14508316	1	44.696
scaffold-1-Positions-14629017-to-14629217	1	14629117	S01_14629117	Ciclev10007362m.g	1	44.696
scaffold-1-Positions-14848129-to-14848329	1	14848229	S01_14848229	S01_14848229	1	44.696
scaffold-1-Positions-14868294-to-14868494	1	14868394	S01_14868394	S01_14868394	1	44.696
scaffold-1-Positions-8170726-to-8170926	1	8170826	S01_8170826	S01_8170826	1	44.696
scaffold-1-Positions-8727042-to-8727242	1	8727142	S01_8727142	S01_8727142	1	44.696
scaffold-1-Positions-9015830-to-9016030	1	9015930	S01_9015930	Ciclev10007842m.g	1	44.696
scaffold-1-Positions-9318796-to-9318996	1	9318896	S01_9318896	Ciclev10010325m.g	1	44.696
scaffold-1-Positions-9322029-to-9322229	1	9322129	S01_9322129	Ciclev10009373m.g	1	44.696
scaffold-1-Positions-9385578-to-9385778	1	9385678	S01_9385678	S01_9385678	1	44.696
scaffold-1-Positions-9520321-to-9520521	1	9520421	S01_9520421	Ciclev10008095m.g	1	44.696
scaffold-1-Positions-8628735-to-8628935	1	8628835	S01_8628835	Ciclev10010286m.g	1	44.954
scaffold-1-Positions-8986133-to-8986333	1	8986233	S01_8986233	Ciclev10008848m.g	1	44.954
scaffold-1-Positions-8986190-to-8986390	1	8986290	S01_8986290	Ciclev10008848m.g	1	44.954
scaffold-1-Positions-8866971-to-8867171	1	8867071	S01_8867071	Ciclev10008884m.g	1	44.968
scaffold-1-Positions-8867147-to-8867347	1	8867247	S01_8867247	Ciclev10008884m.g	1	44.968
scaffold-1-Positions-8867203-to-8867403	1	8867303	S01_8867303	Ciclev10008884m.g	1	44.968
scaffold-1-Positions-8982822-to-8983022	1	8982922	S01_8982922	Ciclev10007650m.g	1	45.089
scaffold-1-Positions-14994330-to-14994530	1	14994430	S01_14994430	Ciclev10010846m.g	1	45.219
scaffold-1-Positions-14994355-to-14994555	1	14994455	S01_14994455	Ciclev10010846m.g	1	45.219
scaffold-1-Positions-10400211-to-10400411	1	10400311	S01_10400311	Ciclev10007937m.g	1	45.547
scaffold-1-Positions-10686704-to-10686904	1	10686804	S01_10686804	S01_10686804	1	45.547
scaffold-1-Positions-11019119-to-11019319	1	11019219	S01_11019219	S01_11019219	1	45.547
scaffold-1-Positions-11213791-to-11213991	1	11213891	S01_11213891	Ciclev10007865m.g	1	45.547
scaffold-1-Positions-11214595-to-11214795	1	11214695	S01_11214695	Ciclev10007865m.g	1	45.547
scaffold-1-Positions-12281733-to-12281933	1	12281833	S01_12281833	Ciclev10008657m.g	1	45.547
scaffold-1-Positions-12281788-to-12281988	1	12281888	S01_12281888	Ciclev10008657m.g	1	45.547
scaffold-1-Positions-13931472-to-13931672	1	13931572	S01_13931572	Ciclev10008783m.g	1	45.547
scaffold-1-Positions-13931501-to-13931701	1	13931601	S01_13931601	Ciclev10008783m.g	1	45.547
scaffold-1-Positions-14411982-to-14412182	1	14412082	S01_14412082	Ciclev10007619m.g	1	45.547
scaffold-1-Positions-14412185-to-14412385	1	14412285	S01_14412285	Ciclev10007619m.g	1	45.547
scaffold-1-Positions-14412894-to-14413094	1	14412994	S01_14412994	Ciclev10007619m.g	1	45.547
scaffold-1-Positions-14414855-to-14415055	1	14414955	S01_14414955	Ciclev10007619m.g	1	45.547
scaffold-1-Positions-14599641-to-14599841	1	14599741	S01_14599741	Ciclev10007863m.g	1	45.547
scaffold-1-Positions-14702576-to-14702776	1	14702676	S01_14702676	Ciclev10009263m.g	1	45.547
scaffold-1-Positions-14702868-to-14703068	1	14702968	S01_14702968	Ciclev10009263m.g	1	45.547
scaffold-1-Positions-14702911-to-14703111	1	14703011	S01_14703011	Ciclev10009263m.g	1	45.547
scaffold-1-Positions-14706324-to-14706524	1	14706424	S01_14706424	Ciclev10009263m.g	1	45.547
scaffold-1-Positions-14782845-to-14783045	1	14782945	S01_14782945	S01_14782945	1	45.547
scaffold-1-Positions-14839341-to-14839541	1	14839441	S01_14839441	Ciclev10009207m.g	1	45.547
scaffold-1-Positions-14839352-to-14839552	1	14839452	S01_14839452	Ciclev10009207m.g	1	45.547
scaffold-1-Positions-14939075-to-14939275	1	14939175	S01_14939175	Ciclev10010569m.g	1	45.547
scaffold-1-Positions-15493824-to-15494024	1	15493924	S01_15493924	Ciclev10010444m.g	1	45.547
scaffold-1-Positions-15710514-to-15710714	1	15710614	S01_15710614	S01_15710614	1	45.547
scaffold-1-Positions-16766772-to-16766972	1	16766872	S01_16766872	S01_16766872	1	45.547
scaffold-1-Positions-8423066-to-8423266	1	8423166	S01_8423166	Ciclev10010626m.g	1	45.547
scaffold-1-Positions-8423116-to-8423316	1	8423216	S01_8423216	Ciclev10010626m.g	1	45.547
scaffold-1-Positions-8423295-to-8423495	1	8423395	S01_8423395	Ciclev10010626m.g	1	45.547
scaffold-1-Positions-8423466-to-8423666	1	8423566	S01_8423566	Ciclev10010626m.g	1	45.547
scaffold-1-Positions-8423538-to-8423738	1	8423638	S01_8423638	Ciclev10010626m.g	1	45.547
scaffold-1-Positions-8424088-to-8424288	1	8424188	S01_8424188	Ciclev10010626m.g	1	45.547
scaffold-1-Positions-8424210-to-8424410	1	8424310	S01_8424310	Ciclev10010626m.g	1	45.547
scaffold-1-Positions-8424226-to-8424426	1	8424326	S01_8424326	Ciclev10010626m.g	1	45.547
scaffold-1-Positions-8543542-to-8543742	1	8543642	S01_8543642	Ciclev10009026m.g	1	45.547
scaffold-1-Positions-8543613-to-8543813	1	8543713	S01_8543713	Ciclev10009026m.g	1	45.547
scaffold-1-Positions-8543622-to-8543822	1	8543722	S01_8543722	Ciclev10009026m.g	1	45.547
scaffold-1-Positions-8543629-to-8543829	1	8543729	S01_8543729	Ciclev10009026m.g	1	45.547
scaffold-1-Positions-8543631-to-8543831	1	8543731	S01_8543731	Ciclev10009026m.g	1	45.547
scaffold-1-Positions-9320605-to-9320805	1	9320705	S01_9320705	Ciclev10010392m.g	1	45.547
scaffold-1-Positions-9392920-to-9393120	1	9393020	S01_9393020	Ciclev10010605m.g	1	45.547
scaffold-1-Positions-9607905-to-9608105	1	9608005	S01_9608005	Ciclev10008090m.g	1	45.547
scaffold-1-Positions-9691499-to-9691699	1	9691599	S01_9691599	Ciclev10010506m.g	1	45.547
scaffold-1-Positions-10533809-to-10534009	1	10533909	S01_10533909	Ciclev10007832m.g	1	45.634
scaffold-1-Positions-10533824-to-10534024	1	10533924	S01_10533924	Ciclev10007832m.g	1	45.634
scaffold-1-Positions-10533841-to-10534041	1	10533941	S01_10533941	Ciclev10007832m.g	1	45.634
scaffold-1-Positions-10533942-to-10534142	1	10534042	S01_10534042	Ciclev10007832m.g	1	45.634
scaffold-1-Positions-10558043-to-10558243	1	10558143	S01_10558143	Ciclev10010400m.g	1	45.634
scaffold-1-Positions-10823814-to-10824014	1	10823914	S01_10823914	Ciclev10009613m.g	1	45.634
scaffold-1-Positions-10824025-to-10824225	1	10824125	S01_10824125	Ciclev10009613m.g	1	45.634
scaffold-1-Positions-10824090-to-10824290	1	10824190	S01_10824190	Ciclev10009613m.g	1	45.634
scaffold-1-Positions-11035669-to-11035869	1	11035769	S01_11035769	Ciclev10007981m.g	1	45.634
scaffold-1-Positions-11035681-to-11035881	1	11035781	S01_11035781	Ciclev10007981m.g	1	45.634
scaffold-1-Positions-12212361-to-12212561	1	12212461	S01_12212461	S01_12212461	1	45.634
scaffold-1-Positions-13048319-to-13048519	1	13048419	S01_13048419	Ciclev10010566m.g	1	45.634
scaffold-1-Positions-13060913-to-13061113	1	13061013	S01_13061013	S01_13061013	1	45.634
scaffold-1-Positions-13326104-to-13326304	1	13326204	S01_13326204	Ciclev10007714m.g	1	45.634
scaffold-1-Positions-13326571-to-13326771	1	13326671	S01_13326671	Ciclev10007714m.g	1	45.634
scaffold-1-Positions-13333651-to-13333851	1	13333751	S01_13333751	Ciclev10007714m.g	1	45.634
scaffold-1-Positions-13334279-to-13334479	1	13334379	S01_13334379	Ciclev10007714m.g	1	45.634
scaffold-1-Positions-13865493-to-13865693	1	13865593	S01_13865593	S01_13865593	1	45.634
scaffold-1-Positions-13870099-to-13870299	1	13870199	S01_13870199	Ciclev10010749m.g	1	45.634
scaffold-1-Positions-14009039-to-14009239	1	14009139	S01_14009139	Ciclev10009291m.g	1	45.634
scaffold-1-Positions-14009170-to-14009370	1	14009270	S01_14009270	Ciclev10009291m.g	1	45.634
scaffold-1-Positions-9385623-to-9385823	1	9385723	S01_9385723	Ciclev10010770m.g	1	45.634
scaffold-1-Positions-9423018-to-9423218	1	9423118	S01_9423118	S01_9423118	1	45.634
scaffold-1-Positions-9452517-to-9452717	1	9452617	S01_9452617	Ciclev10010815m.g	1	45.634
scaffold-1-Positions-9453061-to-9453261	1	9453161	S01_9453161	Ciclev10010815m.g	1	45.634
scaffold-1-Positions-9453086-to-9453286	1	9453186	S01_9453186	Ciclev10010815m.g	1	45.634
scaffold-1-Positions-9531829-to-9532029	1	9531929	S01_9531929	S01_9531929	1	45.634
scaffold-1-Positions-9592689-to-9592889	1	9592789	S01_9592789	Ciclev10010560m.g	1	45.634
scaffold-1-Positions-9897673-to-9897873	1	9897773	S01_9897773	Ciclev10009610m.g	1	45.634
scaffold-1-Positions-9913083-to-9913283	1	9913183	S01_9913183	Ciclev10007992m.g	1	45.634
scaffold-1-Positions-16725149-to-16725349	1	16725249	S01_16725249	Ciclev10009484m.g	1	45.833
scaffold-1-Positions-10528452-to-10528652	1	10528552	S01_10528552	Ciclev10008116m.g	1	45.876
scaffold-1-Positions-10818813-to-10819013	1	10818913	S01_10818913	S01_10818913	1	45.876
scaffold-1-Positions-10946517-to-10946717	1	10946617	S01_10946617	Ciclev10008410m.g	1	45.876
scaffold-1-Positions-11007861-to-11008061	1	11007961	S01_11007961	Ciclev10007527m.g	1	45.876
scaffold-1-Positions-11514723-to-11514923	1	11514823	S01_11514823	S01_11514823	1	45.876
scaffold-1-Positions-11525369-to-11525569	1	11525469	S01_11525469	Ciclev10007325m.g	1	45.876
scaffold-1-Positions-11526619-to-11526819	1	11526719	S01_11526719	Ciclev10007325m.g	1	45.876
scaffold-1-Positions-11527034-to-11527234	1	11527134	S01_11527134	Ciclev10007325m.g	1	45.876
scaffold-1-Positions-11529082-to-11529282	1	11529182	S01_11529182	Ciclev10007325m.g	1	45.876
scaffold-1-Positions-12980847-to-12981047	1	12980947	S01_12980947	S01_12980947	1	45.876
scaffold-1-Positions-13128313-to-13128513	1	13128413	S01_13128413	Ciclev10010588m.g	1	45.876
scaffold-1-Positions-13128413-to-13128613	1	13128513	S01_13128513	Ciclev10010588m.g	1	45.876
scaffold-1-Positions-13128422-to-13128622	1	13128522	S01_13128522	Ciclev10010588m.g	1	45.876
scaffold-1-Positions-13128445-to-13128645	1	13128545	S01_13128545	Ciclev10010588m.g	1	45.876
scaffold-1-Positions-13147025-to-13147225	1	13147125	S01_13147125	Ciclev10007659m.g	1	45.876
scaffold-1-Positions-13147185-to-13147385	1	13147285	S01_13147285	Ciclev10007659m.g	1	45.876
scaffold-1-Positions-13147495-to-13147695	1	13147595	S01_13147595	Ciclev10007659m.g	1	45.876
scaffold-1-Positions-14391103-to-14391303	1	14391203	S01_14391203	Ciclev10007788m.g	1	45.876
scaffold-1-Positions-15002895-to-15003095	1	15002995	S01_15002995	Ciclev10008539m.g	1	45.876
scaffold-1-Positions-15049641-to-15049841	1	15049741	S01_15049741	S01_15049741	1	45.876
scaffold-1-Positions-15866108-to-15866308	1	15866208	S01_15866208	Ciclev10008222m.g	1	45.876
scaffold-1-Positions-16353498-to-16353698	1	16353598	S01_16353598	S01_16353598	1	45.876
scaffold-1-Positions-9321706-to-9321906	1	9321806	S01_9321806	S01_9321806	1	45.876
scaffold-1-Positions-11260524-to-11260724	1	11260624	S01_11260624	Ciclev10009459m.g	1	46.123
scaffold-1-Positions-11340385-to-11340585	1	11340485	S01_11340485	Ciclev10009849m.g	1	46.123
scaffold-1-Positions-12501158-to-12501358	1	12501258	S01_12501258	Ciclev10009814m.g	1	46.123
scaffold-1-Positions-12807654-to-12807854	1	12807754	S01_12807754	Ciclev10010796m.g	1	46.123
scaffold-1-Positions-12807804-to-12808004	1	12807904	S01_12807904	Ciclev10010796m.g	1	46.123
scaffold-1-Positions-13065796-to-13065996	1	13065896	S01_13065896	Ciclev10008504m.g	1	46.123
scaffold-1-Positions-13067901-to-13068101	1	13068001	S01_13068001	Ciclev10008504m.g	1	46.123
scaffold-1-Positions-11491932-to-11492132	1	11492032	S01_11492032	S01_11492032	1	46.226
scaffold-1-Positions-12800212-to-12800412	1	12800312	S01_12800312	Ciclev10007469m.g	1	46.226
scaffold-1-Positions-12895456-to-12895656	1	12895556	S01_12895556	Ciclev10007297m.g	1	46.226
scaffold-1-Positions-13032447-to-13032647	1	13032547	S01_13032547	Ciclev10009694m.g	1	46.226
scaffold-1-Positions-13208332-to-13208532	1	13208432	S01_13208432	S01_13208432	1	46.226
scaffold-1-Positions-13404922-to-13405122	1	13405022	S01_13405022	S01_13405022	1	46.226
scaffold-1-Positions-14116146-to-14116346	1	14116246	S01_14116246	Ciclev10007317m.g	1	46.226
scaffold-1-Positions-14116375-to-14116575	1	14116475	S01_14116475	Ciclev10007317m.g	1	46.226
scaffold-1-Positions-14260455-to-14260655	1	14260555	S01_14260555	Ciclev10008667m.g	1	46.226
scaffold-1-Positions-14260479-to-14260679	1	14260579	S01_14260579	Ciclev10008667m.g	1	46.226
scaffold-1-Positions-14260750-to-14260950	1	14260850	S01_14260850	Ciclev10008667m.g	1	46.226
scaffold-1-Positions-14332955-to-14333155	1	14333055	S01_14333055	Ciclev10010346m.g	1	46.226
scaffold-1-Positions-14665352-to-14665552	1	14665452	S01_14665452	Ciclev10010603m.g	1	46.226
scaffold-1-Positions-14721881-to-14722081	1	14721981	S01_14721981	Ciclev10008034m.g	1	46.226
scaffold-1-Positions-16173307-to-16173507	1	16173407	S01_16173407	S01_16173407	1	46.226
scaffold-1-Positions-9321680-to-9321880	1	9321780	S01_9321780	S01_9321780	1	46.226
scaffold-1-Positions-9592195-to-9592395	1	9592295	S01_9592295	S01_9592295	1	46.226
scaffold-1-Positions-11009476-to-11009676	1	11009576	S01_11009576	Ciclev10009538m.g	1	46.473
scaffold-1-Positions-11009610-to-11009810	1	11009710	S01_11009710	Ciclev10009538m.g	1	46.473
scaffold-1-Positions-11100070-to-11100270	1	11100170	S01_11100170	Ciclev10007265m.g	1	46.473
scaffold-1-Positions-11104900-to-11105100	1	11105000	S01_11105000	Ciclev10007265m.g	1	46.473
scaffold-1-Positions-11937956-to-11938156	1	11938056	S01_11938056	Ciclev10007295m.g	1	46.473
scaffold-1-Positions-11938458-to-11938658	1	11938558	S01_11938558	Ciclev10007295m.g	1	46.473
scaffold-1-Positions-14873684-to-14873884	1	14873784	S01_14873784	Ciclev10008114m.g	1	46.473
scaffold-1-Positions-14874267-to-14874467	1	14874367	S01_14874367	Ciclev10008114m.g	1	46.473
scaffold-1-Positions-14939812-to-14940012	1	14939912	S01_14939912	Ciclev10007274m.g	1	46.473
scaffold-1-Positions-14950376-to-14950576	1	14950476	S01_14950476	Ciclev10007274m.g	1	46.473
scaffold-1-Positions-12631493-to-12631693	1	12631593	S01_12631593	Ciclev10007290m.g	1	46.561
scaffold-1-Positions-12904450-to-12904650	1	12904550	S01_12904550	Ciclev10007673m.g	1	46.561
scaffold-1-Positions-12904460-to-12904660	1	12904560	S01_12904560	Ciclev10007673m.g	1	46.561
scaffold-1-Positions-13031402-to-13031602	1	13031502	S01_13031502	S01_13031502	1	46.561
scaffold-1-Positions-14829221-to-14829421	1	14829321	S01_14829321	Ciclev10010284m.g	1	46.561
scaffold-1-Positions-14829265-to-14829465	1	14829365	S01_14829365	Ciclev10010284m.g	1	46.561
scaffold-1-Positions-14865995-to-14866195	1	14866095	S01_14866095	Ciclev10008533m.g	1	46.561
scaffold-1-Positions-15910163-to-15910363	1	15910263	S01_15910263	Ciclev10008126m.g	1	46.561
scaffold-1-Positions-15742056-to-15742256	1	15742156	S01_15742156	Ciclev10010852m.g	1	46.715
scaffold-1-Positions-15742084-to-15742284	1	15742184	S01_15742184	Ciclev10010852m.g	1	46.715
scaffold-1-Positions-15742092-to-15742292	1	15742192	S01_15742192	Ciclev10010852m.g	1	46.715
scaffold-1-Positions-15742093-to-15742293	1	15742193	S01_15742193	Ciclev10010852m.g	1	46.715
scaffold-1-Positions-15742120-to-15742320	1	15742220	S01_15742220	Ciclev10010852m.g	1	46.715
scaffold-1-Positions-14529646-to-14529846	1	14529746	S01_14529746	Ciclev10007782m.g	1	46.802
scaffold-1-Positions-15366530-to-15366730	1	15366630	S01_15366630	Ciclev10007669m.g	1	46.802
scaffold-1-Positions-15710664-to-15710864	1	15710764	S01_15710764	Ciclev10008583m.g	1	46.802
scaffold-1-Positions-15713226-to-15713426	1	15713326	S01_15713326	Ciclev10008583m.g	1	46.802
scaffold-1-Positions-15807302-to-15807502	1	15807402	S01_15807402	Ciclev10008394m.g	1	46.802
scaffold-1-Positions-15807326-to-15807526	1	15807426	S01_15807426	Ciclev10008394m.g	1	46.802
scaffold-1-Positions-15807350-to-15807550	1	15807450	S01_15807450	Ciclev10008394m.g	1	46.802
scaffold-1-Positions-15807439-to-15807639	1	15807539	S01_15807539	Ciclev10008394m.g	1	46.802
scaffold-1-Positions-15834455-to-15834655	1	15834555	S01_15834555	Ciclev10008068m.g	1	46.802
scaffold-1-Positions-15855005-to-15855205	1	15855105	S01_15855105	Ciclev10009228m.g	1	46.802
scaffold-1-Positions-15855038-to-15855238	1	15855138	S01_15855138	Ciclev10009228m.g	1	46.802
scaffold-1-Positions-15855182-to-15855382	1	15855282	S01_15855282	Ciclev10009228m.g	1	46.802
scaffold-1-Positions-15876703-to-15876903	1	15876803	S01_15876803	Ciclev10010809m.g	1	46.802
scaffold-1-Positions-16102802-to-16103002	1	16102902	S01_16102902	Ciclev10009079m.g	1	46.802
scaffold-1-Positions-16102923-to-16103123	1	16103023	S01_16103023	Ciclev10009079m.g	1	46.802
scaffold-1-Positions-16102924-to-16103124	1	16103024	S01_16103024	Ciclev10009079m.g	1	46.802
scaffold-1-Positions-16204708-to-16204908	1	16204808	S01_16204808	Ciclev10007809m.g	1	46.802
scaffold-1-Positions-16204750-to-16204950	1	16204850	S01_16204850	Ciclev10007809m.g	1	46.802
scaffold-1-Positions-16204756-to-16204956	1	16204856	S01_16204856	Ciclev10007809m.g	1	46.802
scaffold-1-Positions-16204777-to-16204977	1	16204877	S01_16204877	Ciclev10007809m.g	1	46.802
scaffold-1-Positions-16206588-to-16206788	1	16206688	S01_16206688	Ciclev10007809m.g	1	46.802
scaffold-1-Positions-16256143-to-16256343	1	16256243	S01_16256243	Ciclev10010577m.g	1	46.802
scaffold-1-Positions-16449577-to-16449777	1	16449677	S01_16449677	Ciclev10008640m.g	1	46.802
scaffold-1-Positions-16464374-to-16464574	1	16464474	S01_16464474	Ciclev10007570m.g	1	46.802
scaffold-1-Positions-16576911-to-16577111	1	16577011	S01_16577011	Ciclev10007229m.g	1	46.802
scaffold-1-Positions-16576922-to-16577122	1	16577022	S01_16577022	Ciclev10007229m.g	1	46.802
scaffold-1-Positions-16577405-to-16577605	1	16577505	S01_16577505	Ciclev10007229m.g	1	46.802
scaffold-1-Positions-16589736-to-16589936	1	16589836	S01_16589836	Ciclev10010824m.g	1	46.802
scaffold-1-Positions-16679246-to-16679446	1	16679346	S01_16679346	Ciclev10008619m.g	1	46.911
scaffold-1-Positions-16679395-to-16679595	1	16679495	S01_16679495	Ciclev10008619m.g	1	46.911
scaffold-1-Positions-16723948-to-16724148	1	16724048	S01_16724048	S01_16724048	1	46.911
scaffold-1-Positions-8317437-to-8317637	1	8317537	S01_8317537	S01_8317537	1	47.23
scaffold-1-Positions-16353474-to-16353674	1	16353574	S01_16353574	S01_16353574	1	47.439
scaffold-1-Positions-16314941-to-16315141	1	16315041	S01_16315041	S01_16315041	1	47.46
scaffold-1-Positions-17264336-to-17264536	1	17264436	S01_17264436	Ciclev10008387m.g	1	47.46
scaffold-1-Positions-16451797-to-16451997	1	16451897	S01_16451897	Ciclev10008721m.g	1	47.612
scaffold-1-Positions-16452691-to-16452891	1	16452791	S01_16452791	Ciclev10008721m.g	1	47.612
scaffold-1-Positions-16452743-to-16452943	1	16452843	S01_16452843	Ciclev10008721m.g	1	47.612
scaffold-1-Positions-16452792-to-16452992	1	16452892	S01_16452892	Ciclev10008721m.g	1	47.612
scaffold-1-Positions-16739455-to-16739655	1	16739555	S01_16739555	Ciclev10008595m.g	1	47.698
scaffold-1-Positions-16739656-to-16739856	1	16739756	S01_16739756	Ciclev10008595m.g	1	47.698
scaffold-1-Positions-16740040-to-16740240	1	16740140	S01_16740140	Ciclev10008595m.g	1	47.698
scaffold-1-Positions-16740041-to-16740241	1	16740141	S01_16740141	Ciclev10008595m.g	1	47.698
scaffold-1-Positions-16740075-to-16740275	1	16740175	S01_16740175	Ciclev10008595m.g	1	47.698
scaffold-1-Positions-16766755-to-16766955	1	16766855	S01_16766855	S01_16766855	1	47.698
scaffold-1-Positions-17018225-to-17018425	1	17018325	S01_17018325	S01_17018325	1	47.698
scaffold-1-Positions-17030130-to-17030330	1	17030230	S01_17030230	S01_17030230	1	47.698
scaffold-1-Positions-17149582-to-17149782	1	17149682	S01_17149682	Ciclev10009383m.g	1	47.698
scaffold-1-Positions-16691593-to-16691793	1	16691693	S01_16691693	Ciclev10007885m.g	1	48.365
scaffold-1-Positions-16695008-to-16695208	1	16695108	S01_16695108	Ciclev10007885m.g	1	48.365
scaffold-1-Positions-16695013-to-16695213	1	16695113	S01_16695113	Ciclev10007885m.g	1	48.365
scaffold-1-Positions-17154459-to-17154659	1	17154559	S01_17154559	Ciclev10007625m.g	1	48.365
scaffold-1-Positions-17154696-to-17154896	1	17154796	S01_17154796	Ciclev10007625m.g	1	48.365
scaffold-1-Positions-16721335-to-16721535	1	16721435	S01_16721435	Ciclev10007960m.g	1	48.528
scaffold-1-Positions-16721348-to-16721548	1	16721448	S01_16721448	Ciclev10007960m.g	1	48.528
scaffold-1-Positions-16766753-to-16766953	1	16766853	S01_16766853	S01_16766853	1	48.528
scaffold-1-Positions-17180297-to-17180497	1	17180397	S01_17180397	Ciclev10010505m.g	1	48.528
scaffold-1-Positions-17180319-to-17180519	1	17180419	S01_17180419	Ciclev10010505m.g	1	48.528
scaffold-1-Positions-17180399-to-17180599	1	17180499	S01_17180499	Ciclev10010505m.g	1	48.528
scaffold-1-Positions-17261750-to-17261950	1	17261850	S01_17261850	S01_17261850	1	48.528
scaffold-1-Positions-16697587-to-16697787	1	16697687	S01_16697687	Ciclev10009636m.g	1	48.538
scaffold-1-Positions-16697709-to-16697909	1	16697809	S01_16697809	Ciclev10009636m.g	1	48.538
scaffold-1-Positions-16697769-to-16697969	1	16697869	S01_16697869	Ciclev10009636m.g	1	48.538
scaffold-1-Positions-16698088-to-16698288	1	16698188	S01_16698188	Ciclev10009636m.g	1	48.538
scaffold-1-Positions-16731564-to-16731764	1	16731664	S01_16731664	Ciclev10009870m.g	1	49.189
scaffold-1-Positions-17398343-to-17398543	1	17398443	S01_17398443	Ciclev10007808m.g	1	49.196
scaffold-1-Positions-17208717-to-17208917	1	17208817	S01_17208817	Ciclev10007314m.g	1	49.696
scaffold-1-Positions-17314294-to-17314494	1	17314394	S01_17314394	Ciclev10008146m.g	1	50.062
scaffold-1-Positions-17415034-to-17415234	1	17415134	S01_17415134	Ciclev10009308m.g	1	50.062
scaffold-1-Positions-17415103-to-17415303	1	17415203	S01_17415203	Ciclev10009308m.g	1	50.062
scaffold-1-Positions-17489855-to-17490055	1	17489955	S01_17489955	Ciclev10008455m.g	1	50.062
scaffold-1-Positions-17489879-to-17490079	1	17489979	S01_17489979	Ciclev10008455m.g	1	50.062
scaffold-1-Positions-17513689-to-17513889	1	17513789	S01_17513789	Ciclev10009333m.g	1	50.062
scaffold-1-Positions-17513803-to-17514003	1	17513903	S01_17513903	Ciclev10009333m.g	1	50.062
scaffold-1-Positions-17513824-to-17514024	1	17513924	S01_17513924	Ciclev10009333m.g	1	50.062
scaffold-1-Positions-17530457-to-17530657	1	17530557	S01_17530557	Ciclev10007828m.g	1	50.062
scaffold-1-Positions-17530471-to-17530671	1	17530571	S01_17530571	Ciclev10007828m.g	1	50.062
scaffold-1-Positions-17534376-to-17534576	1	17534476	S01_17534476	Ciclev10007828m.g	1	50.062
scaffold-1-Positions-17689240-to-17689440	1	17689340	S01_17689340	Ciclev10010182m.g	1	50.062
scaffold-1-Positions-17689253-to-17689453	1	17689353	S01_17689353	Ciclev10010182m.g	1	50.062
scaffold-1-Positions-17418815-to-17419015	1	17418915	S01_17418915	Ciclev10009260m.g	1	50.275
scaffold-1-Positions-17418961-to-17419161	1	17419061	S01_17419061	Ciclev10009260m.g	1	50.275
scaffold-1-Positions-17473198-to-17473398	1	17473298	S01_17473298	Ciclev10008004m.g	1	50.275
scaffold-1-Positions-17473203-to-17473403	1	17473303	S01_17473303	Ciclev10008004m.g	1	50.275
scaffold-1-Positions-17475493-to-17475693	1	17475593	S01_17475593	Ciclev10008004m.g	1	50.275
scaffold-1-Positions-17492412-to-17492612	1	17492512	S01_17492512	Ciclev10007392m.g	1	50.72
scaffold-1-Positions-17498778-to-17498978	1	17498878	S01_17498878	Ciclev10007392m.g	1	50.72
scaffold-1-Positions-17647598-to-17647798	1	17647698	S01_17647698	S01_17647698	1	50.72
scaffold-1-Positions-18405792-to-18405992	1	18405892	S01_18405892	Ciclev10008644m.g	1	50.72
scaffold-1-Positions-18526508-to-18526708	1	18526608	S01_18526608	S01_18526608	1	50.72
scaffold-1-Positions-17577285-to-17577485	1	17577385	S01_17577385	Ciclev10007821m.g	1	50.85
scaffold-1-Positions-17998333-to-17998533	1	17998433	S01_17998433	Ciclev10010785m.g	1	50.85
scaffold-1-Positions-17998351-to-17998551	1	17998451	S01_17998451	Ciclev10010785m.g	1	50.85
scaffold-1-Positions-18050976-to-18051176	1	18051076	S01_18051076	Ciclev10007835m.g	1	50.85
scaffold-1-Positions-17471279-to-17471479	1	17471379	S01_17471379	Ciclev10008907m.g	1	50.854
scaffold-1-Positions-17507999-to-17508199	1	17508099	S01_17508099	Ciclev10010102m.g	1	50.854
scaffold-1-Positions-17793317-to-17793517	1	17793417	S01_17793417	S01_17793417	1	50.976
scaffold-1-Positions-17799690-to-17799890	1	17799790	S01_17799790	S01_17799790	1	50.976
scaffold-1-Positions-17809289-to-17809489	1	17809389	S01_17809389	Ciclev10007263m.g	1	50.976
scaffold-1-Positions-17991305-to-17991505	1	17991405	S01_17991405	Ciclev10007637m.g	1	50.976
scaffold-1-Positions-18001896-to-18002096	1	18001996	S01_18001996	S01_18001996	1	50.976
scaffold-1-Positions-18056896-to-18057096	1	18056996	S01_18056996	S01_18056996	1	50.976
scaffold-1-Positions-18061263-to-18061463	1	18061363	S01_18061363	Ciclev10008120m.g	1	50.976
scaffold-1-Positions-18110690-to-18110890	1	18110790	S01_18110790	Ciclev10008977m.g	1	50.976
scaffold-1-Positions-18176448-to-18176648	1	18176548	S01_18176548	S01_18176548	1	50.976
scaffold-1-Positions-18260236-to-18260436	1	18260336	S01_18260336	S01_18260336	1	50.976
scaffold-1-Positions-17507845-to-17508045	1	17507945	S01_17507945	Ciclev10010026m.g	1	50.989
scaffold-1-Positions-17820746-to-17820946	1	17820846	S01_17820846	S01_17820846	1	50.989
scaffold-1-Positions-17831285-to-17831485	1	17831385	S01_17831385	Ciclev10009061m.g	1	50.989
scaffold-1-Positions-17831299-to-17831499	1	17831399	S01_17831399	Ciclev10009061m.g	1	50.989
scaffold-1-Positions-17919386-to-17919586	1	17919486	S01_17919486	S01_17919486	1	50.989
scaffold-1-Positions-18009608-to-18009808	1	18009708	S01_18009708	Ciclev10007869m.g	1	50.989
scaffold-1-Positions-18168868-to-18169068	1	18168968	S01_18168968	Ciclev10010317m.g	1	50.989
scaffold-1-Positions-18169010-to-18169210	1	18169110	S01_18169110	Ciclev10010317m.g	1	50.989
scaffold-1-Positions-18169018-to-18169218	1	18169118	S01_18169118	Ciclev10010317m.g	1	50.989
scaffold-1-Positions-18330436-to-18330636	1	18330536	S01_18330536	Ciclev10008058m.g	1	50.989
scaffold-1-Positions-18725838-to-18726038	1	18725938	S01_18725938	Ciclev10007271m.g	1	50.989
scaffold-1-Positions-18937067-to-18937267	1	18937167	S01_18937167	S01_18937167	1	50.989
scaffold-1-Positions-18977411-to-18977611	1	18977511	S01_18977511	Ciclev10007807m.g	1	50.989
scaffold-1-Positions-19010493-to-19010693	1	19010593	S01_19010593	S01_19010593	1	50.989
scaffold-1-Positions-19300166-to-19300366	1	19300266	S01_19300266	S01_19300266	1	50.989
scaffold-1-Positions-19679741-to-19679941	1	19679841	S01_19679841	S01_19679841	1	50.989
scaffold-1-Positions-20432014-to-20432214	1	20432114	S01_20432114	S01_20432114	1	50.989
scaffold-1-Positions-20482964-to-20483164	1	20483064	S01_20483064	Ciclev10010750m.g	1	50.989
scaffold-1-Positions-20549724-to-20549924	1	20549824	S01_20549824	S01_20549824	1	50.989
scaffold-1-Positions-18055430-to-18055630	1	18055530	S01_18055530	Ciclev10009838m.g	1	51.714
scaffold-1-Positions-18118389-to-18118589	1	18118489	S01_18118489	Ciclev10008520m.g	1	51.963
scaffold-1-Positions-18118494-to-18118694	1	18118594	S01_18118594	Ciclev10008520m.g	1	51.963
scaffold-1-Positions-18304363-to-18304563	1	18304463	S01_18304463	Ciclev10009880m.g	1	51.963
scaffold-1-Positions-18304381-to-18304581	1	18304481	S01_18304481	Ciclev10009880m.g	1	51.963
scaffold-1-Positions-18373805-to-18374005	1	18373905	S01_18373905	Ciclev10007273m.g	1	51.963
scaffold-1-Positions-18464544-to-18464744	1	18464644	S01_18464644	Ciclev10007556m.g	1	51.963
scaffold-1-Positions-18465276-to-18465476	1	18465376	S01_18465376	Ciclev10007556m.g	1	51.963
scaffold-1-Positions-18391098-to-18391298	1	18391198	S01_18391198	S01_18391198	1	51.976
scaffold-1-Positions-18526536-to-18526736	1	18526636	S01_18526636	S01_18526636	1	51.976
scaffold-1-Positions-18563334-to-18563534	1	18563434	S01_18563434	S01_18563434	1	51.976
scaffold-1-Positions-18392826-to-18393026	1	18392926	S01_18392926	Ciclev10009067m.g	1	53.214
scaffold-1-Positions-18689900-to-18690100	1	18690000	S01_18690000	Ciclev10008953m.g	1	53.214
scaffold-1-Positions-18693960-to-18694160	1	18694060	S01_18694060	Ciclev10009149m.g	1	53.214
scaffold-1-Positions-18693974-to-18694174	1	18694074	S01_18694074	Ciclev10009149m.g	1	53.214
scaffold-1-Positions-19097613-to-19097813	1	19097713	S01_19097713	S01_19097713	1	53.214
scaffold-1-Positions-18477613-to-18477813	1	18477713	S01_18477713	Ciclev10009103m.g	1	53.557
scaffold-1-Positions-18768471-to-18768671	1	18768571	S01_18768571	Ciclev10007579m.g	1	54.001
scaffold-1-Positions-18768485-to-18768685	1	18768585	S01_18768585	Ciclev10007579m.g	1	54.001
scaffold-1-Positions-18768511-to-18768711	1	18768611	S01_18768611	Ciclev10007579m.g	1	54.001
scaffold-1-Positions-18768512-to-18768712	1	18768612	S01_18768612	Ciclev10007579m.g	1	54.001
scaffold-1-Positions-18768544-to-18768744	1	18768644	S01_18768644	Ciclev10007579m.g	1	54.001
scaffold-1-Positions-18804470-to-18804670	1	18804570	S01_18804570	Ciclev10009966m.g	1	54.001
scaffold-1-Positions-18804661-to-18804861	1	18804761	S01_18804761	Ciclev10009966m.g	1	54.001
scaffold-1-Positions-18804686-to-18804886	1	18804786	S01_18804786	Ciclev10009966m.g	1	54.001
scaffold-1-Positions-18853894-to-18854094	1	18853994	S01_18853994	S01_18853994	1	54.001
scaffold-1-Positions-18940568-to-18940768	1	18940668	S01_18940668	S01_18940668	1	54.001
scaffold-1-Positions-19010453-to-19010653	1	19010553	S01_19010553	S01_19010553	1	54.001
scaffold-1-Positions-19051491-to-19051691	1	19051591	S01_19051591	Ciclev10009334m.g	1	54.001
scaffold-1-Positions-19207187-to-19207387	1	19207287	S01_19207287	S01_19207287	1	54.001
scaffold-1-Positions-19299883-to-19300083	1	19299983	S01_19299983	S01_19299983	1	54.001
scaffold-1-Positions-18940546-to-18940746	1	18940646	S01_18940646	S01_18940646	1	54.53
scaffold-1-Positions-18957373-to-18957573	1	18957473	S01_18957473	S01_18957473	1	54.53
scaffold-1-Positions-18958747-to-18958947	1	18958847	S01_18958847	Ciclev10007478m.g	1	54.53
scaffold-1-Positions-18959846-to-18960046	1	18959946	S01_18959946	Ciclev10007478m.g	1	54.53
scaffold-1-Positions-18987452-to-18987652	1	18987552	S01_18987552	S01_18987552	1	54.53
scaffold-1-Positions-19058578-to-19058778	1	19058678	S01_19058678	S01_19058678	1	54.53
scaffold-1-Positions-19189842-to-19190042	1	19189942	S01_19189942	Ciclev10007471m.g	1	54.53
scaffold-1-Positions-19189853-to-19190053	1	19189953	S01_19189953	Ciclev10007471m.g	1	54.53
scaffold-1-Positions-19444071-to-19444271	1	19444171	S01_19444171	Ciclev10007426m.g	1	54.53
scaffold-1-Positions-19444077-to-19444277	1	19444177	S01_19444177	Ciclev10007426m.g	1	54.53
scaffold-1-Positions-19444124-to-19444324	1	19444224	S01_19444224	Ciclev10007426m.g	1	54.53
scaffold-1-Positions-19588963-to-19589163	1	19589063	S01_19589063	Ciclev10007490m.g	1	54.53
scaffold-1-Positions-18828389-to-18828589	1	18828489	S01_18828489	S01_18828489	1	54.789
scaffold-1-Positions-19012605-to-19012805	1	19012705	S01_19012705	S01_19012705	1	54.789
scaffold-1-Positions-19123777-to-19123977	1	19123877	S01_19123877	Ciclev10010163m.g	1	54.789
scaffold-1-Positions-19124368-to-19124568	1	19124468	S01_19124468	Ciclev10010163m.g	1	54.789
scaffold-1-Positions-19124371-to-19124571	1	19124471	S01_19124471	Ciclev10010163m.g	1	54.789
scaffold-1-Positions-19943023-to-19943223	1	19943123	S01_19943123	Ciclev10007547m.g	1	54.789
scaffold-1-Positions-20011938-to-20012138	1	20012038	S01_20012038	Ciclev10008228m.g	1	54.789
scaffold-1-Positions-18972160-to-18972360	1	18972260	S01_18972260	Ciclev10009473m.g	1	54.908
scaffold-1-Positions-18972172-to-18972372	1	18972272	S01_18972272	Ciclev10009473m.g	1	54.908
scaffold-1-Positions-19230321-to-19230521	1	19230421	S01_19230421	Ciclev10010175m.g	1	54.908
scaffold-1-Positions-19642894-to-19643094	1	19642994	S01_19642994	Ciclev10010587m.g	1	54.908
scaffold-1-Positions-19643006-to-19643206	1	19643106	S01_19643106	Ciclev10010587m.g	1	54.908
scaffold-6-Positions-6710622-to-6710822	6	6710722	S06_6710722	Ciclev10011237m.g	1	54.908
scaffold-1-Positions-20432049-to-20432249	1	20432149	S01_20432149	S01_20432149	1	55.577
scaffold-1-Positions-19691025-to-19691225	1	19691125	S01_19691125	Ciclev10010368m.g	1	55.595
scaffold-1-Positions-20005820-to-20006020	1	20005920	S01_20005920	Ciclev10009497m.g	1	55.595
scaffold-1-Positions-20005841-to-20006041	1	20005941	S01_20005941	Ciclev10009497m.g	1	55.595
scaffold-1-Positions-20441810-to-20442010	1	20441910	S01_20441910	Ciclev10007843m.g	1	55.595
scaffold-1-Positions-20441906-to-20442106	1	20442006	S01_20442006	Ciclev10007843m.g	1	55.595
scaffold-1-Positions-20441997-to-20442197	1	20442097	S01_20442097	Ciclev10007843m.g	1	55.595
scaffold-1-Positions-20054288-to-20054488	1	20054388	S01_20054388	S01_20054388	1	55.846
scaffold-1-Positions-20057090-to-20057290	1	20057190	S01_20057190	Ciclev10009235m.g	1	55.846
scaffold-1-Positions-20096267-to-20096467	1	20096367	S01_20096367	Ciclev10008689m.g	1	55.846
scaffold-1-Positions-20096359-to-20096559	1	20096459	S01_20096459	Ciclev10008689m.g	1	55.846
scaffold-1-Positions-20105224-to-20105424	1	20105324	S01_20105324	Ciclev10008012m.g	1	55.846
scaffold-1-Positions-20432021-to-20432221	1	20432121	S01_20432121	S01_20432121	1	55.846
scaffold-1-Positions-20475874-to-20476074	1	20475974	S01_20475974	Ciclev10008310m.g	1	55.846
scaffold-1-Positions-20476089-to-20476289	1	20476189	S01_20476189	Ciclev10008310m.g	1	55.846
scaffold-1-Positions-20453585-to-20453785	1	20453685	S01_20453685	S01_20453685	1	56.425
scaffold-1-Positions-20470894-to-20471094	1	20470994	S01_20470994	Ciclev10008802m.g	1	56.425
scaffold-1-Positions-20516706-to-20516906	1	20516806	S01_20516806	S01_20516806	1	56.425
scaffold-1-Positions-20460648-to-20460848	1	20460748	S01_20460748	Ciclev10008351m.g	1	56.9
scaffold-1-Positions-20860774-to-20860974	1	20860874	S01_20860874	Ciclev10007389m.g	1	56.9
scaffold-1-Positions-20860805-to-20861005	1	20860905	S01_20860905	Ciclev10007389m.g	1	56.9
scaffold-1-Positions-20889882-to-20890082	1	20889982	S01_20889982	Ciclev10009433m.g	1	56.941
scaffold-1-Positions-20890431-to-20890631	1	20890531	S01_20890531	Ciclev10009433m.g	1	56.941
scaffold-1-Positions-17676191-to-17676391	1	17676291	S01_17676291	S01_17676291	1	57.604
scaffold-1-Positions-20473650-to-20473850	1	20473750	S01_20473750	S01_20473750	1	57.941
scaffold-1-Positions-20516092-to-20516292	1	20516192	S01_20516192	S01_20516192	1	57.941
scaffold-1-Positions-20523620-to-20523820	1	20523720	S01_20523720	Ciclev10010684m.g	1	57.941
scaffold-1-Positions-21084344-to-21084544	1	21084444	S01_21084444	Ciclev10008765m.g	1	58.066
scaffold-1-Positions-21343096-to-21343296	1	21343196	S01_21343196	Ciclev10010638m.g	1	58.066
scaffold-1-Positions-21004022-to-21004222	1	21004122	S01_21004122	Ciclev10008874m.g	1	58.229
scaffold-1-Positions-21004029-to-21004229	1	21004129	S01_21004129	Ciclev10008874m.g	1	58.229
scaffold-1-Positions-21004156-to-21004356	1	21004256	S01_21004256	Ciclev10008874m.g	1	58.229
scaffold-1-Positions-21004255-to-21004455	1	21004355	S01_21004355	Ciclev10008874m.g	1	58.229
scaffold-1-Positions-21326212-to-21326412	1	21326312	S01_21326312	Ciclev10008777m.g	1	58.229
scaffold-1-Positions-21326565-to-21326765	1	21326665	S01_21326665	Ciclev10008777m.g	1	58.229
scaffold-1-Positions-20937976-to-20938176	1	20938076	S01_20938076	Ciclev10010362m.g	1	58.48
scaffold-1-Positions-21094647-to-21094847	1	21094747	S01_21094747	Ciclev10010479m.g	1	58.48
scaffold-1-Positions-21094671-to-21094871	1	21094771	S01_21094771	Ciclev10010479m.g	1	58.48
scaffold-1-Positions-21369893-to-21370093	1	21369993	S01_21369993	S01_21369993	1	58.48
scaffold-1-Positions-21472538-to-21472738	1	21472638	S01_21472638	Ciclev10007404m.g	1	58.488
scaffold-1-Positions-21472694-to-21472894	1	21472794	S01_21472794	Ciclev10007404m.g	1	58.488
scaffold-1-Positions-20683007-to-20683207	1	20683107	S01_20683107	S01_20683107	1	58.73
scaffold-1-Positions-21322015-to-21322215	1	21322115	S01_21322115	Ciclev10008134m.g	1	59.222
scaffold-1-Positions-21351774-to-21351974	1	21351874	S01_21351874	Ciclev10007871m.g	1	59.222
scaffold-1-Positions-21464934-to-21465134	1	21465034	S01_21465034	Ciclev10009906m.g	1	59.222
scaffold-1-Positions-21465021-to-21465221	1	21465121	S01_21465121	Ciclev10009906m.g	1	59.222
scaffold-1-Positions-21873416-to-21873616	1	21873516	S01_21873516	Ciclev10009005m.g	1	59.456
scaffold-1-Positions-21037468-to-21037668	1	21037568	S01_21037568	S01_21037568	1	59.518
scaffold-1-Positions-21089809-to-21090009	1	21089909	S01_21089909	Ciclev10009059m.g	1	59.518
scaffold-1-Positions-21449601-to-21449801	1	21449701	S01_21449701	Ciclev10008629m.g	1	59.518
scaffold-1-Positions-21449656-to-21449856	1	21449756	S01_21449756	Ciclev10008629m.g	1	59.518
scaffold-1-Positions-21449676-to-21449876	1	21449776	S01_21449776	Ciclev10008629m.g	1	59.518
scaffold-1-Positions-21507256-to-21507456	1	21507356	S01_21507356	Ciclev10007907m.g	1	59.518
scaffold-1-Positions-21507299-to-21507499	1	21507399	S01_21507399	Ciclev10007907m.g	1	59.518
scaffold-1-Positions-21509136-to-21509336	1	21509236	S01_21509236	Ciclev10007907m.g	1	59.518
scaffold-1-Positions-21509152-to-21509352	1	21509252	S01_21509252	Ciclev10007907m.g	1	59.518
scaffold-1-Positions-21731285-to-21731485	1	21731385	S01_21731385	S01_21731385	1	59.518
scaffold-1-Positions-21937446-to-21937646	1	21937546	S01_21937546	S01_21937546	1	59.518
scaffold-1-Positions-21937453-to-21937653	1	21937553	S01_21937553	S01_21937553	1	59.518
scaffold-1-Positions-22046802-to-22047002	1	22046902	S01_22046902	S01_22046902	1	59.518
scaffold-1-Positions-21907373-to-21907573	1	21907473	S01_21907473	Ciclev10008180m.g	1	59.536
scaffold-1-Positions-21907390-to-21907590	1	21907490	S01_21907490	Ciclev10008180m.g	1	59.536
scaffold-1-Positions-22400719-to-22400919	1	22400819	S01_22400819	S01_22400819	1	59.551
scaffold-1-Positions-21966459-to-21966659	1	21966559	S01_21966559	Ciclev10007294m.g	1	59.88
scaffold-1-Positions-21966513-to-21966713	1	21966613	S01_21966613	Ciclev10007294m.g	1	59.88
scaffold-1-Positions-21966588-to-21966788	1	21966688	S01_21966688	Ciclev10007294m.g	1	59.88
scaffold-1-Positions-22146005-to-22146205	1	22146105	S01_22146105	Ciclev10007978m.g	1	59.88
scaffold-1-Positions-22146024-to-22146224	1	22146124	S01_22146124	Ciclev10007978m.g	1	59.88
scaffold-1-Positions-20924588-to-20924788	1	20924688	S01_20924688	Ciclev10010256m.g	1	60.034
scaffold-1-Positions-21580675-to-21580875	1	21580775	S01_21580775	Ciclev10010540m.g	1	60.034
scaffold-1-Positions-21921708-to-21921908	1	21921808	S01_21921808	Ciclev10007304m.g	1	60.034
scaffold-1-Positions-21993350-to-21993550	1	21993450	S01_21993450	Ciclev10009212m.g	1	60.034
scaffold-1-Positions-22001041-to-22001241	1	22001141	S01_22001141	Ciclev10007236m.g	1	60.034
scaffold-1-Positions-22001075-to-22001275	1	22001175	S01_22001175	Ciclev10007236m.g	1	60.034
scaffold-1-Positions-22001283-to-22001483	1	22001383	S01_22001383	Ciclev10007236m.g	1	60.034
scaffold-1-Positions-22005160-to-22005360	1	22005260	S01_22005260	Ciclev10007236m.g	1	60.034
scaffold-1-Positions-22007457-to-22007657	1	22007557	S01_22007557	Ciclev10007236m.g	1	60.034
scaffold-1-Positions-22013499-to-22013699	1	22013599	S01_22013599	Ciclev10008440m.g	1	60.034
scaffold-1-Positions-22038423-to-22038623	1	22038523	S01_22038523	Ciclev10008983m.g	1	60.034
scaffold-1-Positions-22038431-to-22038631	1	22038531	S01_22038531	Ciclev10008983m.g	1	60.034
scaffold-1-Positions-22038544-to-22038744	1	22038644	S01_22038644	Ciclev10008983m.g	1	60.034
scaffold-1-Positions-22122158-to-22122358	1	22122258	S01_22122258	Ciclev10009352m.g	1	60.034
scaffold-1-Positions-22136789-to-22136989	1	22136889	S01_22136889	S01_22136889	1	60.034
scaffold-1-Positions-22138765-to-22138965	1	22138865	S01_22138865	Ciclev10007980m.g	1	60.034
scaffold-1-Positions-22168191-to-22168391	1	22168291	S01_22168291	Ciclev10008020m.g	1	60.034
scaffold-1-Positions-22185601-to-22185801	1	22185701	S01_22185701	Ciclev10007950m.g	1	60.034
scaffold-1-Positions-22185629-to-22185829	1	22185729	S01_22185729	Ciclev10007950m.g	1	60.034
scaffold-1-Positions-21413921-to-21414121	1	21414021	S01_21414021	Ciclev10008204m.g	1	60.209
scaffold-1-Positions-21429132-to-21429332	1	21429232	S01_21429232	Ciclev10008061m.g	1	60.209
scaffold-1-Positions-21432928-to-21433128	1	21433028	S01_21433028	Ciclev10008061m.g	1	60.209
scaffold-1-Positions-21433022-to-21433222	1	21433122	S01_21433122	Ciclev10008061m.g	1	60.209
scaffold-1-Positions-21889184-to-21889384	1	21889284	S01_21889284	Ciclev10009227m.g	1	60.209
scaffold-1-Positions-21889197-to-21889397	1	21889297	S01_21889297	Ciclev10009227m.g	1	60.209
scaffold-1-Positions-21889216-to-21889416	1	21889316	S01_21889316	Ciclev10009227m.g	1	60.209
scaffold-1-Positions-21909873-to-21910073	1	21909973	S01_21909973	Ciclev10008747m.g	1	60.209
scaffold-1-Positions-21912762-to-21912962	1	21912862	S01_21912862	Ciclev10008345m.g	1	60.209
scaffold-1-Positions-21937887-to-21938087	1	21937987	S01_21937987	S01_21937987	1	60.209
scaffold-1-Positions-22025371-to-22025571	1	22025471	S01_22025471	Ciclev10007877m.g	1	60.209
scaffold-1-Positions-22026749-to-22026949	1	22026849	S01_22026849	Ciclev10007877m.g	1	60.209
scaffold-1-Positions-22113283-to-22113483	1	22113383	S01_22113383	Ciclev10009486m.g	1	60.209
scaffold-1-Positions-22113494-to-22113694	1	22113594	S01_22113594	Ciclev10009486m.g	1	60.209
scaffold-1-Positions-22113729-to-22113929	1	22113829	S01_22113829	Ciclev10009486m.g	1	60.209
scaffold-1-Positions-22117137-to-22117337	1	22117237	S01_22117237	S01_22117237	1	60.209
scaffold-1-Positions-22136692-to-22136892	1	22136792	S01_22136792	S01_22136792	1	60.209
scaffold-1-Positions-22354247-to-22354447	1	22354347	S01_22354347	Ciclev10008338m.g	1	60.209
scaffold-1-Positions-22354261-to-22354461	1	22354361	S01_22354361	Ciclev10008338m.g	1	60.209
scaffold-1-Positions-22354262-to-22354462	1	22354362	S01_22354362	Ciclev10008338m.g	1	60.209
scaffold-1-Positions-22377895-to-22378095	1	22377995	S01_22377995	S01_22377995	1	60.209
scaffold-1-Positions-22395271-to-22395471	1	22395371	S01_22395371	Ciclev10007338m.g	1	60.209
scaffold-1-Positions-22409473-to-22409673	1	22409573	S01_22409573	S01_22409573	1	60.209
scaffold-1-Positions-22449312-to-22449512	1	22449412	S01_22449412	Ciclev10009601m.g	1	60.209
scaffold-1-Positions-22449313-to-22449513	1	22449413	S01_22449413	Ciclev10009601m.g	1	60.209
scaffold-1-Positions-22449421-to-22449621	1	22449521	S01_22449521	Ciclev10009601m.g	1	60.209
scaffold-1-Positions-22449716-to-22449916	1	22449816	S01_22449816	Ciclev10009601m.g	1	60.209
scaffold-1-Positions-21924947-to-21925147	1	21925047	S01_21925047	S01_21925047	1	60.334
scaffold-1-Positions-22393314-to-22393514	1	22393414	S01_22393414	Ciclev10008752m.g	1	60.844
scaffold-1-Positions-22120535-to-22120735	1	22120635	S01_22120635	Ciclev10009443m.g	1	60.991
scaffold-1-Positions-22361967-to-22362167	1	22362067	S01_22362067	Ciclev10007844m.g	1	60.991
scaffold-1-Positions-22499856-to-22500056	1	22499956	S01_22499956	Ciclev10007654m.g	1	60.991
scaffold-1-Positions-22499867-to-22500067	1	22499967	S01_22499967	Ciclev10007654m.g	1	60.991
scaffold-1-Positions-22504537-to-22504737	1	22504637	S01_22504637	Ciclev10010571m.g	1	60.991
scaffold-1-Positions-22506005-to-22506205	1	22506105	S01_22506105	S01_22506105	1	60.991
scaffold-1-Positions-22402015-to-22402215	1	22402115	S01_22402115	S01_22402115	1	61.064
scaffold-1-Positions-22469007-to-22469207	1	22469107	S01_22469107	S01_22469107	1	61.064
scaffold-1-Positions-22383288-to-22383488	1	22383388	S01_22383388	Ciclev10007983m.g	1	61.367
scaffold-1-Positions-22679660-to-22679860	1	22679760	S01_22679760	Ciclev10010614m.g	1	61.58
scaffold-1-Positions-22722053-to-22722253	1	22722153	S01_22722153	Ciclev10010510m.g	1	61.58
scaffold-1-Positions-22552442-to-22552642	1	22552542	S01_22552542	Ciclev10008725m.g	1	61.582
scaffold-1-Positions-22554539-to-22554739	1	22554639	S01_22554639	S01_22554639	1	61.649
scaffold-1-Positions-22599659-to-22599859	1	22599759	S01_22599759	S01_22599759	1	61.649
scaffold-1-Positions-22631621-to-22631821	1	22631721	S01_22631721	S01_22631721	1	61.649
scaffold-1-Positions-22459109-to-22459309	1	22459209	S01_22459209	Ciclev10010620m.g	1	61.771
scaffold-1-Positions-22527316-to-22527516	1	22527416	S01_22527416	S01_22527416	1	61.771
scaffold-1-Positions-22556307-to-22556507	1	22556407	S01_22556407	Ciclev10010304m.g	1	61.771
scaffold-1-Positions-22556455-to-22556655	1	22556555	S01_22556555	Ciclev10010304m.g	1	61.771
scaffold-1-Positions-22558365-to-22558565	1	22558465	S01_22558465	Ciclev10010304m.g	1	61.771
scaffold-1-Positions-22558470-to-22558670	1	22558570	S01_22558570	Ciclev10010304m.g	1	61.771
scaffold-1-Positions-22666270-to-22666470	1	22666370	S01_22666370	Ciclev10007388m.g	1	61.771
scaffold-1-Positions-22673581-to-22673781	1	22673681	S01_22673681	Ciclev10007388m.g	1	61.771
scaffold-1-Positions-22694546-to-22694746	1	22694646	S01_22694646	Ciclev10010199m.g	1	61.771
scaffold-1-Positions-22694554-to-22694754	1	22694654	S01_22694654	Ciclev10010199m.g	1	61.771
scaffold-1-Positions-22705442-to-22705642	1	22705542	S01_22705542	Ciclev10007401m.g	1	61.939
scaffold-1-Positions-22680415-to-22680615	1	22680515	S01_22680515	S01_22680515	1	62.582
scaffold-1-Positions-22827944-to-22828144	1	22828044	S01_22828044	Ciclev10007883m.g	1	62.586
scaffold-1-Positions-22528580-to-22528780	1	22528680	S01_22528680	Ciclev10010222m.g	1	62.672
scaffold-1-Positions-22528632-to-22528832	1	22528732	S01_22528732	Ciclev10010222m.g	1	62.672
scaffold-1-Positions-22698802-to-22699002	1	22698902	S01_22698902	Ciclev10009301m.g	1	62.69
scaffold-1-Positions-22696812-to-22697012	1	22696912	S01_22696912	Ciclev10010484m.g	1	62.965
scaffold-1-Positions-22696843-to-22697043	1	22696943	S01_22696943	Ciclev10010484m.g	1	62.965
scaffold-1-Positions-22770363-to-22770563	1	22770463	S01_22770463	Ciclev10010548m.g	1	62.965
scaffold-1-Positions-22786009-to-22786209	1	22786109	S01_22786109	Ciclev10007984m.g	1	62.965
scaffold-1-Positions-22786027-to-22786227	1	22786127	S01_22786127	Ciclev10007984m.g	1	62.965
scaffold-1-Positions-22793249-to-22793449	1	22793349	S01_22793349	Ciclev10008176m.g	1	62.965
scaffold-1-Positions-22881779-to-22881979	1	22881879	S01_22881879	S01_22881879	1	62.988
scaffold-1-Positions-22903694-to-22903894	1	22903794	S01_22903794	Ciclev10008445m.g	1	62.988
scaffold-1-Positions-23023935-to-23024135	1	23024035	S01_23024035	Ciclev10009483m.g	1	63.351
scaffold-1-Positions-23086376-to-23086576	1	23086476	S01_23086476	Ciclev10009684m.g	1	63.351
scaffold-1-Positions-23086473-to-23086673	1	23086573	S01_23086573	Ciclev10009684m.g	1	63.351
scaffold-1-Positions-23113554-to-23113754	1	23113654	S01_23113654	Ciclev10008511m.g	1	63.351
scaffold-1-Positions-22900742-to-22900942	1	22900842	S01_22900842	Ciclev10007970m.g	1	63.508
scaffold-1-Positions-22901098-to-22901298	1	22901198	S01_22901198	Ciclev10007970m.g	1	63.508
scaffold-1-Positions-22850800-to-22851000	1	22850900	S01_22850900	Ciclev10007944m.g	1	63.623
scaffold-1-Positions-22850801-to-22851001	1	22850901	S01_22850901	Ciclev10007944m.g	1	63.623
scaffold-1-Positions-22850819-to-22851019	1	22850919	S01_22850919	Ciclev10007944m.g	1	63.623
scaffold-1-Positions-22851254-to-22851454	1	22851354	S01_22851354	Ciclev10007944m.g	1	63.623
scaffold-1-Positions-22863442-to-22863642	1	22863542	S01_22863542	Ciclev10008309m.g	1	63.623
scaffold-1-Positions-22863460-to-22863660	1	22863560	S01_22863560	Ciclev10008309m.g	1	63.623
scaffold-1-Positions-22864566-to-22864766	1	22864666	S01_22864666	Ciclev10008309m.g	1	63.623
scaffold-1-Positions-22873993-to-22874193	1	22874093	S01_22874093	S01_22874093	1	63.623
scaffold-1-Positions-22877561-to-22877761	1	22877661	S01_22877661	Ciclev10007504m.g	1	63.623
scaffold-1-Positions-22877587-to-22877787	1	22877687	S01_22877687	Ciclev10007504m.g	1	63.623
scaffold-1-Positions-22877828-to-22878028	1	22877928	S01_22877928	Ciclev10007504m.g	1	63.623
scaffold-1-Positions-22878865-to-22879065	1	22878965	S01_22878965	Ciclev10007504m.g	1	63.623
scaffold-1-Positions-22889651-to-22889851	1	22889751	S01_22889751	Ciclev10009012m.g	1	63.623
scaffold-1-Positions-22889702-to-22889902	1	22889802	S01_22889802	Ciclev10009012m.g	1	63.623
scaffold-1-Positions-22894328-to-22894528	1	22894428	S01_22894428	Ciclev10009364m.g	1	63.623
scaffold-1-Positions-22811635-to-22811835	1	22811735	S01_22811735	Ciclev10009361m.g	1	63.96
scaffold-1-Positions-22859159-to-22859359	1	22859259	S01_22859259	Ciclev10007823m.g	1	63.96
scaffold-1-Positions-22962661-to-22962861	1	22962761	S01_22962761	S01_22962761	1	64.087
scaffold-1-Positions-22952910-to-22953110	1	22953010	S01_22953010	Ciclev10007252m.g	1	64.138
scaffold-1-Positions-22962643-to-22962843	1	22962743	S01_22962743	S01_22962743	1	64.939
scaffold-1-Positions-22975771-to-22975971	1	22975871	S01_22975871	Ciclev10007536m.g	1	64.939
scaffold-1-Positions-22975773-to-22975973	1	22975873	S01_22975873	Ciclev10007536m.g	1	64.939
scaffold-1-Positions-22975810-to-22976010	1	22975910	S01_22975910	Ciclev10007536m.g	1	64.939
scaffold-1-Positions-22979186-to-22979386	1	22979286	S01_22979286	Ciclev10007536m.g	1	64.939
scaffold-1-Positions-22984237-to-22984437	1	22984337	S01_22984337	S01_22984337	1	64.939
scaffold-1-Positions-22994946-to-22995146	1	22995046	S01_22995046	Ciclev10008121m.g	1	64.939
scaffold-1-Positions-22995085-to-22995285	1	22995185	S01_22995185	Ciclev10008121m.g	1	64.939
scaffold-1-Positions-22995095-to-22995295	1	22995195	S01_22995195	Ciclev10008121m.g	1	64.939
scaffold-1-Positions-23028544-to-23028744	1	23028644	S01_23028644	Ciclev10007280m.g	1	64.939
scaffold-1-Positions-23028785-to-23028985	1	23028885	S01_23028885	Ciclev10007280m.g	1	64.939
scaffold-1-Positions-23055843-to-23056043	1	23055943	S01_23055943	Ciclev10010218m.g	1	64.939
scaffold-1-Positions-23055860-to-23056060	1	23055960	S01_23055960	Ciclev10010218m.g	1	64.939
scaffold-1-Positions-23162362-to-23162562	1	23162462	S01_23162462	Ciclev10010287m.g	1	64.939
scaffold-1-Positions-23162417-to-23162617	1	23162517	S01_23162517	Ciclev10010287m.g	1	64.939
scaffold-1-Positions-23162556-to-23162756	1	23162656	S01_23162656	Ciclev10010287m.g	1	64.939
scaffold-1-Positions-23164596-to-23164796	1	23164696	S01_23164696	Ciclev10010287m.g	1	64.939
scaffold-1-Positions-23164608-to-23164808	1	23164708	S01_23164708	Ciclev10010287m.g	1	64.939
scaffold-1-Positions-23164626-to-23164826	1	23164726	S01_23164726	Ciclev10010287m.g	1	64.939
scaffold-1-Positions-23259072-to-23259272	1	23259172	S01_23259172	Ciclev10010406m.g	1	64.939
scaffold-1-Positions-23259087-to-23259287	1	23259187	S01_23259187	Ciclev10010406m.g	1	64.939
scaffold-1-Positions-23307310-to-23307510	1	23307410	S01_23307410	Ciclev10010185m.g	1	64.939
scaffold-1-Positions-23307339-to-23307539	1	23307439	S01_23307439	Ciclev10010185m.g	1	64.939
scaffold-1-Positions-23333275-to-23333475	1	23333375	S01_23333375	S01_23333375	1	64.939
scaffold-1-Positions-23365760-to-23365960	1	23365860	S01_23365860	Ciclev10008892m.g	1	64.939
scaffold-1-Positions-23042879-to-23043079	1	23042979	S01_23042979	Ciclev10007256m.g	1	65.309
scaffold-1-Positions-23043055-to-23043255	1	23043155	S01_23043155	Ciclev10007256m.g	1	65.309
scaffold-1-Positions-23021296-to-23021496	1	23021396	S01_23021396	S01_23021396	1	65.597
scaffold-1-Positions-23040613-to-23040813	1	23040713	S01_23040713	Ciclev10008378m.g	1	65.597
scaffold-1-Positions-23041283-to-23041483	1	23041383	S01_23041383	Ciclev10008378m.g	1	65.597
scaffold-1-Positions-23095937-to-23096137	1	23096037	S01_23096037	Ciclev10007927m.g	1	65.597
scaffold-1-Positions-23110755-to-23110955	1	23110855	S01_23110855	Ciclev10009869m.g	1	65.597
scaffold-1-Positions-23110817-to-23111017	1	23110917	S01_23110917	Ciclev10009869m.g	1	65.597
scaffold-1-Positions-23068339-to-23068539	1	23068439	S01_23068439	Ciclev10007929m.g	1	66.751
scaffold-1-Positions-23147879-to-23148079	1	23147979	S01_23147979	Ciclev10007324m.g	1	66.792
scaffold-1-Positions-23149360-to-23149560	1	23149460	S01_23149460	Ciclev10007324m.g	1	66.792
scaffold-1-Positions-23154426-to-23154626	1	23154526	S01_23154526	Ciclev10007324m.g	1	66.792
scaffold-1-Positions-23158581-to-23158781	1	23158681	S01_23158681	Ciclev10008214m.g	1	66.792
scaffold-1-Positions-23185483-to-23185683	1	23185583	S01_23185583	Ciclev10010582m.g	1	66.792
scaffold-1-Positions-23191860-to-23192060	1	23191960	S01_23191960	S01_23191960	1	66.792
scaffold-1-Positions-23227392-to-23227592	1	23227492	S01_23227492	Ciclev10007266m.g	1	66.792
scaffold-1-Positions-23238507-to-23238707	1	23238607	S01_23238607	Ciclev10007245m.g	1	66.792
scaffold-1-Positions-23241466-to-23241666	1	23241566	S01_23241566	Ciclev10007245m.g	1	66.792
scaffold-1-Positions-23246285-to-23246485	1	23246385	S01_23246385	Ciclev10010386m.g	1	66.792
scaffold-1-Positions-23247645-to-23247845	1	23247745	S01_23247745	Ciclev10010386m.g	1	66.792
scaffold-1-Positions-23247649-to-23247849	1	23247749	S01_23247749	Ciclev10010386m.g	1	66.792
scaffold-1-Positions-23248138-to-23248338	1	23248238	S01_23248238	Ciclev10010386m.g	1	66.792
scaffold-1-Positions-23248168-to-23248368	1	23248268	S01_23248268	Ciclev10010386m.g	1	66.792
scaffold-1-Positions-23263777-to-23263977	1	23263877	S01_23263877	S01_23263877	1	66.792
scaffold-1-Positions-23333281-to-23333481	1	23333381	S01_23333381	S01_23333381	1	66.792
scaffold-1-Positions-23348439-to-23348639	1	23348539	S01_23348539	Ciclev10007644m.g	1	66.792
scaffold-1-Positions-23348462-to-23348662	1	23348562	S01_23348562	Ciclev10007644m.g	1	66.792
scaffold-1-Positions-23351807-to-23352007	1	23351907	S01_23351907	Ciclev10007644m.g	1	66.792
scaffold-1-Positions-23351864-to-23352064	1	23351964	S01_23351964	Ciclev10007644m.g	1	66.792
scaffold-1-Positions-23371313-to-23371513	1	23371413	S01_23371413	Ciclev10010292m.g	1	66.792
scaffold-1-Positions-23376090-to-23376290	1	23376190	S01_23376190	Ciclev10010336m.g	1	66.792
scaffold-1-Positions-23376192-to-23376392	1	23376292	S01_23376292	Ciclev10010336m.g	1	66.792
scaffold-1-Positions-23409202-to-23409402	1	23409302	S01_23409302	Ciclev10008774m.g	1	66.792
scaffold-1-Positions-23409218-to-23409418	1	23409318	S01_23409318	Ciclev10008774m.g	1	66.792
scaffold-1-Positions-23409308-to-23409508	1	23409408	S01_23409408	Ciclev10008774m.g	1	66.792
scaffold-1-Positions-23416149-to-23416349	1	23416249	S01_23416249	Ciclev10008354m.g	1	66.792
scaffold-1-Positions-23416177-to-23416377	1	23416277	S01_23416277	Ciclev10008354m.g	1	66.792
scaffold-1-Positions-23416521-to-23416721	1	23416621	S01_23416621	Ciclev10008354m.g	1	66.792
scaffold-1-Positions-23416530-to-23416730	1	23416630	S01_23416630	Ciclev10008354m.g	1	66.792
scaffold-4-Positions-2237357-to-2237557	4	2237457	S04_2237457	Ciclev10031280m.g	1	66.792
scaffold-1-Positions-23431618-to-23431818	1	23431718	S01_23431718	Ciclev10007691m.g	1	67.862
scaffold-1-Positions-23431655-to-23431855	1	23431755	S01_23431755	Ciclev10007691m.g	1	67.862
scaffold-1-Positions-23432567-to-23432767	1	23432667	S01_23432667	Ciclev10007691m.g	1	67.862
scaffold-1-Positions-23500012-to-23500212	1	23500112	S01_23500112	S01_23500112	1	67.887
scaffold-1-Positions-23523474-to-23523674	1	23523574	S01_23523574	Ciclev10008896m.g	1	67.887
scaffold-1-Positions-23523552-to-23523752	1	23523652	S01_23523652	Ciclev10008896m.g	1	67.887
scaffold-1-Positions-23483941-to-23484141	1	23484041	S01_23484041	Ciclev10007682m.g	1	68.012
scaffold-1-Positions-23499978-to-23500178	1	23500078	S01_23500078	S01_23500078	1	68.012
scaffold-1-Positions-23508991-to-23509191	1	23509091	S01_23509091	Ciclev10010650m.g	1	68.012
scaffold-1-Positions-23487212-to-23487412	1	23487312	S01_23487312	Ciclev10007227m.g	1	68.398
scaffold-1-Positions-23492245-to-23492445	1	23492345	S01_23492345	Ciclev10007227m.g	1	68.398
scaffold-1-Positions-23492285-to-23492485	1	23492385	S01_23492385	Ciclev10007227m.g	1	68.398
scaffold-1-Positions-23517213-to-23517413	1	23517313	S01_23517313	Ciclev10010260m.g	1	68.398
scaffold-1-Positions-23531231-to-23531431	1	23531331	S01_23531331	Ciclev10007219m.g	1	68.398
scaffold-1-Positions-23533293-to-23533493	1	23533393	S01_23533393	Ciclev10007219m.g	1	68.398
scaffold-1-Positions-23536538-to-23536738	1	23536638	S01_23536638	Ciclev10007219m.g	1	68.398
scaffold-1-Positions-23536909-to-23537109	1	23537009	S01_23537009	Ciclev10007219m.g	1	68.398
scaffold-1-Positions-23541510-to-23541710	1	23541610	S01_23541610	Ciclev10007219m.g	1	68.398
scaffold-1-Positions-23562457-to-23562657	1	23562557	S01_23562557	Ciclev10007585m.g	1	68.398
scaffold-1-Positions-23564691-to-23564891	1	23564791	S01_23564791	Ciclev10007585m.g	1	68.398
scaffold-1-Positions-23565213-to-23565413	1	23565313	S01_23565313	Ciclev10007585m.g	1	68.398
scaffold-1-Positions-23574484-to-23574684	1	23574584	S01_23574584	Ciclev10010783m.g	1	68.398
scaffold-1-Positions-23574490-to-23574690	1	23574590	S01_23574590	Ciclev10010783m.g	1	68.398
scaffold-1-Positions-23545726-to-23545926	1	23545826	S01_23545826	Ciclev10007298m.g	1	68.703
scaffold-1-Positions-23545765-to-23545965	1	23545865	S01_23545865	Ciclev10007298m.g	1	68.703
scaffold-1-Positions-23545883-to-23546083	1	23545983	S01_23545983	Ciclev10007298m.g	1	68.703
scaffold-1-Positions-23582127-to-23582327	1	23582227	S01_23582227	Ciclev10007571m.g	1	68.703
scaffold-1-Positions-23583754-to-23583954	1	23583854	S01_23583854	Ciclev10007571m.g	1	68.703
scaffold-1-Positions-23505019-to-23505219	1	23505119	S01_23505119	Ciclev10010623m.g	1	68.888
scaffold-1-Positions-23511157-to-23511357	1	23511257	S01_23511257	S01_23511257	1	68.888
scaffold-1-Positions-23516178-to-23516378	1	23516278	S01_23516278	S01_23516278	1	68.888
scaffold-1-Positions-23701275-to-23701475	1	23701375	S01_23701375	S01_23701375	1	69.658
scaffold-1-Positions-23612489-to-23612689	1	23612589	S01_23612589	Ciclev10007586m.g	1	70.116
scaffold-1-Positions-23612601-to-23612801	1	23612701	S01_23612701	Ciclev10007586m.g	1	70.116
scaffold-1-Positions-23618533-to-23618733	1	23618633	S01_23618633	S01_23618633	1	70.116
scaffold-1-Positions-23641250-to-23641450	1	23641350	S01_23641350	S01_23641350	1	70.116
scaffold-1-Positions-23647389-to-23647589	1	23647489	S01_23647489	Ciclev10007701m.g	1	70.116
scaffold-1-Positions-23647396-to-23647596	1	23647496	S01_23647496	Ciclev10007701m.g	1	70.116
scaffold-1-Positions-23648348-to-23648548	1	23648448	S01_23648448	Ciclev10007701m.g	1	70.116
scaffold-1-Positions-23648438-to-23648638	1	23648538	S01_23648538	Ciclev10007701m.g	1	70.116
scaffold-1-Positions-23649320-to-23649520	1	23649420	S01_23649420	Ciclev10007701m.g	1	70.116
scaffold-1-Positions-23686379-to-23686579	1	23686479	S01_23686479	Ciclev10010604m.g	1	70.116
scaffold-1-Positions-23686406-to-23686606	1	23686506	S01_23686506	Ciclev10010604m.g	1	70.116
scaffold-1-Positions-23686490-to-23686690	1	23686590	S01_23686590	Ciclev10010604m.g	1	70.116
scaffold-1-Positions-23686677-to-23686877	1	23686777	S01_23686777	Ciclev10010604m.g	1	70.116
scaffold-1-Positions-23690601-to-23690801	1	23690701	S01_23690701	Ciclev10007763m.g	1	70.116
scaffold-1-Positions-23690604-to-23690804	1	23690704	S01_23690704	Ciclev10007763m.g	1	70.116
scaffold-1-Positions-23692091-to-23692291	1	23692191	S01_23692191	Ciclev10007763m.g	1	70.116
scaffold-1-Positions-23698905-to-23699105	1	23699005	S01_23699005	Ciclev10007552m.g	1	70.116
scaffold-1-Positions-23698907-to-23699107	1	23699007	S01_23699007	Ciclev10007552m.g	1	70.116
scaffold-1-Positions-23699496-to-23699696	1	23699596	S01_23699596	Ciclev10007552m.g	1	70.116
scaffold-1-Positions-23699529-to-23699729	1	23699629	S01_23699629	Ciclev10007552m.g	1	70.116
scaffold-1-Positions-23701491-to-23701691	1	23701591	S01_23701591	Ciclev10007550m.g	1	70.116
scaffold-1-Positions-23701501-to-23701701	1	23701601	S01_23701601	Ciclev10007550m.g	1	70.116
scaffold-1-Positions-23701598-to-23701798	1	23701698	S01_23701698	Ciclev10007550m.g	1	70.116
scaffold-1-Positions-23732430-to-23732630	1	23732530	S01_23732530	Ciclev10007522m.g	1	70.116
scaffold-1-Positions-23781780-to-23781980	1	23781880	S01_23781880	Ciclev10007493m.g	1	70.116
scaffold-1-Positions-23781837-to-23782037	1	23781937	S01_23781937	Ciclev10007493m.g	1	70.116
scaffold-1-Positions-23821186-to-23821386	1	23821286	S01_23821286	Ciclev10009425m.g	1	70.116
scaffold-1-Positions-23707770-to-23707970	1	23707870	S01_23707870	Ciclev10010552m.g	1	70.174
scaffold-1-Positions-23707926-to-23708126	1	23708026	S01_23708026	Ciclev10010552m.g	1	70.174
scaffold-1-Positions-23708002-to-23708202	1	23708102	S01_23708102	Ciclev10010552m.g	1	70.174
scaffold-1-Positions-23708046-to-23708246	1	23708146	S01_23708146	Ciclev10010552m.g	1	70.174
scaffold-1-Positions-23708470-to-23708670	1	23708570	S01_23708570	Ciclev10010552m.g	1	70.174
scaffold-1-Positions-23710004-to-23710204	1	23710104	S01_23710104	Ciclev10010822m.g	1	70.174
scaffold-1-Positions-23743336-to-23743536	1	23743436	S01_23743436	Ciclev10010223m.g	1	70.174
scaffold-1-Positions-23743344-to-23743544	1	23743444	S01_23743444	Ciclev10010223m.g	1	70.174
scaffold-1-Positions-23743598-to-23743798	1	23743698	S01_23743698	Ciclev10010223m.g	1	70.174
scaffold-1-Positions-23756201-to-23756401	1	23756301	S01_23756301	Ciclev10009386m.g	1	70.174
scaffold-1-Positions-23760246-to-23760446	1	23760346	S01_23760346	Ciclev10008862m.g	1	70.174
scaffold-1-Positions-23775511-to-23775711	1	23775611	S01_23775611	Ciclev10009709m.g	1	70.174
scaffold-1-Positions-23776189-to-23776389	1	23776289	S01_23776289	Ciclev10009709m.g	1	70.174
scaffold-1-Positions-23776228-to-23776428	1	23776328	S01_23776328	Ciclev10009709m.g	1	70.174
scaffold-1-Positions-23776412-to-23776612	1	23776512	S01_23776512	Ciclev10009709m.g	1	70.174
scaffold-1-Positions-23834417-to-23834617	1	23834517	S01_23834517	Ciclev10007329m.g	1	70.174
scaffold-1-Positions-23834456-to-23834656	1	23834556	S01_23834556	Ciclev10007329m.g	1	70.174
scaffold-1-Positions-23836414-to-23836614	1	23836514	S01_23836514	Ciclev10007329m.g	1	70.174
scaffold-1-Positions-23764446-to-23764646	1	23764546	S01_23764546	Ciclev10008832m.g	1	70.603
scaffold-1-Positions-23766283-to-23766483	1	23766383	S01_23766383	Ciclev10008832m.g	1	70.603
scaffold-1-Positions-23845452-to-23845652	1	23845552	S01_23845552	Ciclev10007289m.g	1	70.603
scaffold-1-Positions-24173553-to-24173753	1	24173653	S01_24173653	Ciclev10008211m.g	1	70.603
scaffold-1-Positions-24203995-to-24204195	1	24204095	S01_24204095	Ciclev10009077m.g	1	70.603
scaffold-1-Positions-23866890-to-23867090	1	23866990	S01_23866990	Ciclev10008762m.g	1	70.709
scaffold-1-Positions-23726424-to-23726624	1	23726524	S01_23726524	S01_23726524	1	70.904
scaffold-1-Positions-24086120-to-24086320	1	24086220	S01_24086220	S01_24086220	1	70.904
scaffold-1-Positions-24071226-to-24071426	1	24071326	S01_24071326	Ciclev10010380m.g	1	71.042
scaffold-1-Positions-24079932-to-24080132	1	24080032	S01_24080032	Ciclev10010711m.g	1	71.042
scaffold-1-Positions-24080162-to-24080362	1	24080262	S01_24080262	Ciclev10010711m.g	1	71.042
scaffold-1-Positions-24080715-to-24080915	1	24080815	S01_24080815	Ciclev10010711m.g	1	71.042
scaffold-1-Positions-24080750-to-24080950	1	24080850	S01_24080850	Ciclev10010711m.g	1	71.042
scaffold-1-Positions-24006520-to-24006720	1	24006620	S01_24006620	Ciclev10010451m.g	1	71.432
scaffold-1-Positions-24054214-to-24054414	1	24054314	S01_24054314	Ciclev10008898m.g	1	71.432
scaffold-1-Positions-24109326-to-24109526	1	24109426	S01_24109426	Ciclev10010144m.g	1	71.68
scaffold-1-Positions-24109349-to-24109549	1	24109449	S01_24109449	Ciclev10010144m.g	1	71.68
scaffold-1-Positions-24104121-to-24104321	1	24104221	S01_24104221	Ciclev10010631m.g	1	71.721
scaffold-1-Positions-24104223-to-24104423	1	24104323	S01_24104323	Ciclev10010631m.g	1	71.721
scaffold-1-Positions-24116602-to-24116802	1	24116702	S01_24116702	Ciclev10007802m.g	1	71.721
scaffold-1-Positions-24116611-to-24116811	1	24116711	S01_24116711	Ciclev10007802m.g	1	71.721
scaffold-1-Positions-24119617-to-24119817	1	24119717	S01_24119717	Ciclev10007802m.g	1	71.721
scaffold-1-Positions-24119638-to-24119838	1	24119738	S01_24119738	Ciclev10007802m.g	1	71.721
scaffold-1-Positions-24121090-to-24121290	1	24121190	S01_24121190	Ciclev10007802m.g	1	71.721
scaffold-1-Positions-24186487-to-24186687	1	24186587	S01_24186587	Ciclev10007234m.g	1	71.721
scaffold-1-Positions-24186507-to-24186707	1	24186607	S01_24186607	Ciclev10007234m.g	1	71.721
scaffold-1-Positions-24114135-to-24114335	1	24114235	S01_24114235	Ciclev10008478m.g	1	71.952
scaffold-1-Positions-24255613-to-24255813	1	24255713	S01_24255713	Ciclev10008155m.g	1	71.952
scaffold-1-Positions-24288245-to-24288445	1	24288345	S01_24288345	Ciclev10007777m.g	1	71.952
scaffold-1-Positions-24129826-to-24130026	1	24129926	S01_24129926	Ciclev10007261m.g	1	72.256
scaffold-1-Positions-24129911-to-24130111	1	24130011	S01_24130011	Ciclev10007261m.g	1	72.256
scaffold-1-Positions-24129917-to-24130117	1	24130017	S01_24130017	Ciclev10007261m.g	1	72.256
scaffold-1-Positions-24193841-to-24194041	1	24193941	S01_24193941	Ciclev10009431m.g	1	72.338
scaffold-1-Positions-24193853-to-24194053	1	24193953	S01_24193953	Ciclev10009431m.g	1	72.338
scaffold-1-Positions-24297025-to-24297225	1	24297125	S01_24297125	Ciclev10007343m.g	1	72.338
scaffold-1-Positions-24297184-to-24297384	1	24297284	S01_24297284	Ciclev10007343m.g	1	72.338
scaffold-1-Positions-24217913-to-24218113	1	24218013	S01_24218013	Ciclev10010250m.g	1	72.752
scaffold-1-Positions-24329136-to-24329336	1	24329236	S01_24329236	Ciclev10007904m.g	1	72.895
scaffold-1-Positions-24329145-to-24329345	1	24329245	S01_24329245	Ciclev10007904m.g	1	72.895
scaffold-1-Positions-24353558-to-24353758	1	24353658	S01_24353658	Ciclev10007786m.g	1	72.929
scaffold-1-Positions-24353832-to-24354032	1	24353932	S01_24353932	Ciclev10007786m.g	1	72.929
scaffold-1-Positions-24326157-to-24326357	1	24326257	S01_24326257	Ciclev10007558m.g	1	72.953
scaffold-1-Positions-24326369-to-24326569	1	24326469	S01_24326469	Ciclev10007558m.g	1	72.953
scaffold-1-Positions-24326376-to-24326576	1	24326476	S01_24326476	Ciclev10007558m.g	1	72.953
scaffold-1-Positions-24244610-to-24244810	1	24244710	S01_24244710	Ciclev10010160m.g	1	73.037
scaffold-1-Positions-24336820-to-24337020	1	24336920	S01_24336920	S01_24336920	1	73.037
scaffold-1-Positions-24354875-to-24355075	1	24354975	S01_24354975	Ciclev10008979m.g	1	73.037
scaffold-1-Positions-24354932-to-24355132	1	24355032	S01_24355032	Ciclev10008979m.g	1	73.037
scaffold-1-Positions-24357307-to-24357507	1	24357407	S01_24357407	Ciclev10008979m.g	1	73.037
scaffold-1-Positions-24381195-to-24381395	1	24381295	S01_24381295	S01_24381295	1	73.037
scaffold-1-Positions-24499347-to-24499547	1	24499447	S01_24499447	S01_24499447	1	73.037
scaffold-1-Positions-24339019-to-24339219	1	24339119	S01_24339119	Ciclev10007268m.g	1	73.412
scaffold-1-Positions-24339094-to-24339294	1	24339194	S01_24339194	Ciclev10007268m.g	1	73.412
scaffold-1-Positions-24401498-to-24401698	1	24401598	S01_24401598	Ciclev10009634m.g	1	73.412
scaffold-1-Positions-24401548-to-24401748	1	24401648	S01_24401648	Ciclev10009634m.g	1	73.412
scaffold-1-Positions-24401586-to-24401786	1	24401686	S01_24401686	Ciclev10009634m.g	1	73.412
scaffold-1-Positions-24401603-to-24401803	1	24401703	S01_24401703	Ciclev10009634m.g	1	73.412
scaffold-1-Positions-24401645-to-24401845	1	24401745	S01_24401745	Ciclev10009634m.g	1	73.412
scaffold-1-Positions-24525796-to-24525996	1	24525896	S01_24525896	Ciclev10008687m.g	1	73.412
scaffold-1-Positions-24430175-to-24430375	1	24430275	S01_24430275	Ciclev10008755m.g	1	73.522
scaffold-1-Positions-24431520-to-24431720	1	24431620	S01_24431620	Ciclev10008755m.g	1	73.522
scaffold-1-Positions-24433264-to-24433464	1	24433364	S01_24433364	Ciclev10008755m.g	1	73.522
scaffold-1-Positions-24331981-to-24332181	1	24332081	S01_24332081	Ciclev10009857m.g	1	73.574
scaffold-1-Positions-24331989-to-24332189	1	24332089	S01_24332089	Ciclev10009857m.g	1	73.574
scaffold-1-Positions-24559262-to-24559462	1	24559362	S01_24559362	Ciclev10007546m.g	1	73.947
scaffold-1-Positions-24458476-to-24458676	1	24458576	S01_24458576	S01_24458576	1	74.109
scaffold-1-Positions-24485603-to-24485803	1	24485703	S01_24485703	Ciclev10010564m.g	1	74.109
scaffold-1-Positions-24490798-to-24490998	1	24490898	S01_24490898	Ciclev10009493m.g	1	74.115
scaffold-1-Positions-24490892-to-24491092	1	24490992	S01_24490992	Ciclev10009493m.g	1	74.115
scaffold-1-Positions-24283495-to-24283695	1	24283595	S01_24283595	Ciclev10007805m.g	1	74.539
scaffold-1-Positions-24377130-to-24377330	1	24377230	S01_24377230	Ciclev10008226m.g	1	74.994
scaffold-1-Positions-24458289-to-24458489	1	24458389	S01_24458389	Ciclev10008392m.g	1	74.994
scaffold-1-Positions-24458290-to-24458490	1	24458390	S01_24458390	Ciclev10008392m.g	1	74.994
scaffold-1-Positions-24458298-to-24458498	1	24458398	S01_24458398	Ciclev10008392m.g	1	74.994
scaffold-1-Positions-24634964-to-24635164	1	24635064	S01_24635064	Ciclev10008437m.g	1	74.994
scaffold-1-Positions-24637835-to-24638035	1	24637935	S01_24637935	Ciclev10009353m.g	1	75.162
scaffold-1-Positions-24543439-to-24543639	1	24543539	S01_24543539	Ciclev10008682m.g	1	75.404
scaffold-1-Positions-24499333-to-24499533	1	24499433	S01_24499433	S01_24499433	1	75.961
scaffold-1-Positions-24575423-to-24575623	1	24575523	S01_24575523	Ciclev10009897m.g	1	75.961
scaffold-1-Positions-24586784-to-24586984	1	24586884	S01_24586884	Ciclev10009013m.g	1	75.961
scaffold-1-Positions-24676594-to-24676794	1	24676694	S01_24676694	Ciclev10007286m.g	1	76.149
scaffold-1-Positions-24566618-to-24566818	1	24566718	S01_24566718	S01_24566718	1	76.423
scaffold-1-Positions-24775301-to-24775501	1	24775401	S01_24775401	Ciclev10010655m.g	1	76.887
scaffold-1-Positions-24806748-to-24806948	1	24806848	S01_24806848	Ciclev10007237m.g	1	76.887
scaffold-1-Positions-24885722-to-24885922	1	24885822	S01_24885822	S01_24885822	1	76.887
scaffold-1-Positions-25093675-to-25093875	1	25093775	S01_25093775	Ciclev10010172m.g	1	76.887
scaffold-1-Positions-24771576-to-24771776	1	24771676	S01_24771676	Ciclev10010343m.g	1	77.138
scaffold-1-Positions-24771822-to-24772022	1	24771922	S01_24771922	Ciclev10010343m.g	1	77.138
scaffold-1-Positions-24835983-to-24836183	1	24836083	S01_24836083	Ciclev10007377m.g	1	77.138
scaffold-1-Positions-24836070-to-24836270	1	24836170	S01_24836170	Ciclev10007377m.g	1	77.138
scaffold-1-Positions-24725072-to-24725272	1	24725172	S01_24725172	Ciclev10009511m.g	1	78.1
scaffold-1-Positions-24903548-to-24903748	1	24903648	S01_24903648	Ciclev10007563m.g	1	78.995
scaffold-1-Positions-24903590-to-24903790	1	24903690	S01_24903690	Ciclev10007563m.g	1	78.995
scaffold-1-Positions-24857564-to-24857764	1	24857664	S01_24857664	Ciclev10010427m.g	1	80.434
scaffold-1-Positions-24857578-to-24857778	1	24857678	S01_24857678	Ciclev10010427m.g	1	80.434
scaffold-1-Positions-24857603-to-24857803	1	24857703	S01_24857703	Ciclev10010427m.g	1	80.434
scaffold-1-Positions-24915220-to-24915420	1	24915320	S01_24915320	Ciclev10010149m.g	1	80.434
scaffold-1-Positions-24915232-to-24915432	1	24915332	S01_24915332	Ciclev10010149m.g	1	80.434
scaffold-1-Positions-24915312-to-24915512	1	24915412	S01_24915412	Ciclev10010149m.g	1	80.434
scaffold-1-Positions-24917068-to-24917268	1	24917168	S01_24917168	Ciclev10010149m.g	1	80.434
scaffold-1-Positions-24917326-to-24917526	1	24917426	S01_24917426	Ciclev10010149m.g	1	80.434
scaffold-1-Positions-24921219-to-24921419	1	24921319	S01_24921319	Ciclev10010149m.g	1	80.434
scaffold-1-Positions-24931251-to-24931451	1	24931351	S01_24931351	Ciclev10007512m.g	1	80.434
scaffold-1-Positions-24943535-to-24943735	1	24943635	S01_24943635	Ciclev10007964m.g	1	80.434
scaffold-1-Positions-24944933-to-24945133	1	24945033	S01_24945033	Ciclev10007964m.g	1	80.434
scaffold-1-Positions-25024724-to-25024924	1	25024824	S01_25024824	S01_25024824	1	80.528
scaffold-1-Positions-25075912-to-25076112	1	25076012	S01_25076012	Ciclev10009053m.g	1	80.528
scaffold-1-Positions-24889125-to-24889325	1	24889225	S01_24889225	Ciclev10010720m.g	1	80.591
scaffold-1-Positions-24717843-to-24718043	1	24717943	S01_24717943	Ciclev10009541m.g	1	80.873
scaffold-1-Positions-24869209-to-24869409	1	24869309	S01_24869309	Ciclev10008123m.g	1	80.962
scaffold-1-Positions-24869230-to-24869430	1	24869330	S01_24869330	Ciclev10008123m.g	1	80.962
scaffold-1-Positions-24869321-to-24869521	1	24869421	S01_24869421	Ciclev10008123m.g	1	80.962
scaffold-1-Positions-24884676-to-24884876	1	24884776	S01_24884776	Ciclev10009160m.g	1	80.962
scaffold-1-Positions-24884710-to-24884910	1	24884810	S01_24884810	Ciclev10009160m.g	1	80.962
scaffold-1-Positions-24885721-to-24885921	1	24885821	S01_24885821	S01_24885821	1	80.962
scaffold-1-Positions-24896449-to-24896649	1	24896549	S01_24896549	Ciclev10008008m.g	1	80.962
scaffold-1-Positions-24896496-to-24896696	1	24896596	S01_24896596	Ciclev10008008m.g	1	80.962
scaffold-1-Positions-24896499-to-24896699	1	24896599	S01_24896599	Ciclev10008008m.g	1	80.962
scaffold-6-Positions-10193170-to-10193370	6	10193270	S06_10193270	S06_10193270	1	81.092
scaffold-1-Positions-24962255-to-24962455	1	24962355	S01_24962355	Ciclev10007819m.g	1	81.75
scaffold-1-Positions-24962266-to-24962466	1	24962366	S01_24962366	Ciclev10007819m.g	1	81.75
scaffold-1-Positions-24987908-to-24988108	1	24988008	S01_24988008	Ciclev10007993m.g	1	81.75
scaffold-1-Positions-24989180-to-24989380	1	24989280	S01_24989280	Ciclev10007993m.g	1	81.75
scaffold-1-Positions-24989796-to-24989996	1	24989896	S01_24989896	Ciclev10007993m.g	1	81.75
scaffold-1-Positions-24996354-to-24996554	1	24996454	S01_24996454	S01_24996454	1	81.75
scaffold-1-Positions-24999548-to-24999748	1	24999648	S01_24999648	Ciclev10008705m.g	1	81.75
scaffold-1-Positions-24999578-to-24999778	1	24999678	S01_24999678	Ciclev10008705m.g	1	81.75
scaffold-1-Positions-25003308-to-25003508	1	25003408	S01_25003408	Ciclev10007806m.g	1	81.75
scaffold-1-Positions-25003789-to-25003989	1	25003889	S01_25003889	Ciclev10007806m.g	1	81.75
scaffold-1-Positions-25003802-to-25004002	1	25003902	S01_25003902	Ciclev10007806m.g	1	81.75
scaffold-1-Positions-25003820-to-25004020	1	25003920	S01_25003920	Ciclev10007806m.g	1	81.75
scaffold-1-Positions-25003853-to-25004053	1	25003953	S01_25003953	Ciclev10007806m.g	1	81.75
scaffold-1-Positions-25028548-to-25028748	1	25028648	S01_25028648	Ciclev10008333m.g	1	81.75
scaffold-1-Positions-25048175-to-25048375	1	25048275	S01_25048275	Ciclev10007246m.g	1	81.75
scaffold-1-Positions-25050284-to-25050484	1	25050384	S01_25050384	Ciclev10007246m.g	1	81.75
scaffold-1-Positions-25054028-to-25054228	1	25054128	S01_25054128	Ciclev10007246m.g	1	81.75
scaffold-1-Positions-25061858-to-25062058	1	25061958	S01_25061958	Ciclev10007246m.g	1	81.75
scaffold-1-Positions-25096877-to-25097077	1	25096977	S01_25096977	Ciclev10008969m.g	1	81.75
scaffold-1-Positions-25129399-to-25129599	1	25129499	S01_25129499	Ciclev10007953m.g	1	81.75
scaffold-1-Positions-25037182-to-25037382	1	25037282	S01_25037282	Ciclev10008427m.g	1	81.855
scaffold-1-Positions-25037195-to-25037395	1	25037295	S01_25037295	Ciclev10008427m.g	1	81.855
scaffold-1-Positions-25023711-to-25023911	1	25023811	S01_25023811	Ciclev10008127m.g	1	81.859
scaffold-1-Positions-25073064-to-25073264	1	25073164	S01_25073164	Ciclev10009663m.g	1	81.859
scaffold-1-Positions-25073184-to-25073384	1	25073284	S01_25073284	Ciclev10009663m.g	1	81.859
scaffold-1-Positions-25073201-to-25073401	1	25073301	S01_25073301	Ciclev10009663m.g	1	81.859
scaffold-1-Positions-25158681-to-25158881	1	25158781	S01_25158781	Ciclev10007634m.g	1	81.859
scaffold-1-Positions-25158684-to-25158884	1	25158784	S01_25158784	Ciclev10007634m.g	1	81.859
scaffold-1-Positions-25159743-to-25159943	1	25159843	S01_25159843	Ciclev10007634m.g	1	81.859
scaffold-1-Positions-25164814-to-25165014	1	25164914	S01_25164914	Ciclev10007884m.g	1	81.859
scaffold-1-Positions-25165045-to-25165245	1	25165145	S01_25165145	Ciclev10007884m.g	1	81.859
scaffold-1-Positions-25165073-to-25165273	1	25165173	S01_25165173	Ciclev10007884m.g	1	81.859
scaffold-1-Positions-25166503-to-25166703	1	25166603	S01_25166603	Ciclev10007884m.g	1	81.859
scaffold-1-Positions-25187906-to-25188106	1	25188006	S01_25188006	Ciclev10007239m.g	1	82.537
scaffold-1-Positions-25187929-to-25188129	1	25188029	S01_25188029	Ciclev10007239m.g	1	82.537
scaffold-1-Positions-25190402-to-25190602	1	25190502	S01_25190502	Ciclev10007239m.g	1	82.537
scaffold-1-Positions-25198086-to-25198286	1	25198186	S01_25198186	Ciclev10007851m.g	1	82.537
scaffold-1-Positions-25200421-to-25200621	1	25200521	S01_25200521	Ciclev10007851m.g	1	82.537
scaffold-1-Positions-25200497-to-25200697	1	25200597	S01_25200597	Ciclev10007851m.g	1	82.537
scaffold-1-Positions-25241755-to-25241955	1	25241855	S01_25241855	Ciclev10008663m.g	1	82.537
scaffold-1-Positions-25333598-to-25333798	1	25333698	S01_25333698	S01_25333698	1	82.537
scaffold-1-Positions-25215736-to-25215936	1	25215836	S01_25215836	Ciclev10010608m.g	1	82.6
scaffold-1-Positions-25215745-to-25215945	1	25215845	S01_25215845	Ciclev10010608m.g	1	82.6
scaffold-1-Positions-25216157-to-25216357	1	25216257	S01_25216257	Ciclev10010608m.g	1	82.6
scaffold-1-Positions-25216168-to-25216368	1	25216268	S01_25216268	Ciclev10010608m.g	1	82.6
scaffold-1-Positions-25240557-to-25240757	1	25240657	S01_25240657	Ciclev10008420m.g	1	82.6
scaffold-1-Positions-25240612-to-25240812	1	25240712	S01_25240712	Ciclev10008420m.g	1	82.6
scaffold-1-Positions-25204935-to-25205135	1	25205035	S01_25205035	Ciclev10009800m.g	1	82.92
scaffold-1-Positions-25212552-to-25212752	1	25212652	S01_25212652	Ciclev10009830m.g	1	82.92
scaffold-1-Positions-25260424-to-25260624	1	25260524	S01_25260524	Ciclev10010780m.g	1	83.464
scaffold-1-Positions-25288892-to-25289092	1	25288992	S01_25288992	Ciclev10007397m.g	1	83.464
scaffold-1-Positions-25321961-to-25322161	1	25322061	S01_25322061	S01_25322061	1	83.464
scaffold-1-Positions-25695800-to-25696000	1	25695900	S01_25695900	Ciclev10007880m.g	1	83.464
scaffold-1-Positions-25313489-to-25313689	1	25313589	S01_25313589	Ciclev10007408m.g	1	83.499
scaffold-1-Positions-25330372-to-25330572	1	25330472	S01_25330472	Ciclev10010155m.g	1	83.499
scaffold-1-Positions-25331271-to-25331471	1	25331371	S01_25331371	Ciclev10010155m.g	1	83.499
scaffold-1-Positions-25331282-to-25331482	1	25331382	S01_25331382	Ciclev10010155m.g	1	83.499
scaffold-1-Positions-25342310-to-25342510	1	25342410	S01_25342410	Ciclev10007327m.g	1	83.499
scaffold-1-Positions-25342314-to-25342514	1	25342414	S01_25342414	Ciclev10007327m.g	1	83.499
scaffold-1-Positions-25342721-to-25342921	1	25342821	S01_25342821	Ciclev10007327m.g	1	83.499
scaffold-1-Positions-25342724-to-25342924	1	25342824	S01_25342824	Ciclev10007327m.g	1	83.499
scaffold-1-Positions-25343896-to-25344096	1	25343996	S01_25343996	Ciclev10007327m.g	1	83.499
scaffold-1-Positions-25333611-to-25333811	1	25333711	S01_25333711	S01_25333711	1	83.845
scaffold-1-Positions-25356419-to-25356619	1	25356519	S01_25356519	Ciclev10007999m.g	1	84.531
scaffold-1-Positions-25358937-to-25359137	1	25359037	S01_25359037	Ciclev10007999m.g	1	84.531
scaffold-1-Positions-25482925-to-25483125	1	25483025	S01_25483025	Ciclev10010315m.g	1	84.764
scaffold-1-Positions-25482978-to-25483178	1	25483078	S01_25483078	Ciclev10010315m.g	1	84.764
scaffold-1-Positions-25483005-to-25483205	1	25483105	S01_25483105	Ciclev10010315m.g	1	84.764
scaffold-1-Positions-25593027-to-25593227	1	25593127	S01_25593127	Ciclev10009756m.g	1	84.764
scaffold-1-Positions-25593070-to-25593270	1	25593170	S01_25593170	Ciclev10009756m.g	1	84.764
scaffold-1-Positions-25677590-to-25677790	1	25677690	S01_25677690	Ciclev10010543m.g	1	84.764
scaffold-1-Positions-25502353-to-25502553	1	25502453	S01_25502453	Ciclev10008188m.g	1	85.17
scaffold-1-Positions-25502369-to-25502569	1	25502469	S01_25502469	Ciclev10008188m.g	1	85.17
scaffold-1-Positions-25596507-to-25596707	1	25596607	S01_25596607	Ciclev10010180m.g	1	85.17
scaffold-1-Positions-25596544-to-25596744	1	25596644	S01_25596644	Ciclev10010180m.g	1	85.17
scaffold-1-Positions-25426992-to-25427192	1	25427092	S01_25427092	S01_25427092	1	85.227
scaffold-1-Positions-25427224-to-25427424	1	25427324	S01_25427324	Ciclev10008847m.g	1	85.227
scaffold-1-Positions-25721590-to-25721790	1	25721690	S01_25721690	Ciclev10009512m.g	1	85.227
scaffold-1-Positions-25729022-to-25729222	1	25729122	S01_25729122	S01_25729122	1	85.227
scaffold-1-Positions-25745119-to-25745319	1	25745219	S01_25745219	S01_25745219	1	85.227
scaffold-1-Positions-25519067-to-25519267	1	25519167	S01_25519167	Ciclev10008164m.g	1	85.245
scaffold-1-Positions-25519300-to-25519500	1	25519400	S01_25519400	Ciclev10008164m.g	1	85.245
scaffold-1-Positions-25612748-to-25612948	1	25612848	S01_25612848	Ciclev10010841m.g	1	85.245
scaffold-1-Positions-25612768-to-25612968	1	25612868	S01_25612868	Ciclev10010841m.g	1	85.245
scaffold-1-Positions-25612801-to-25613001	1	25612901	S01_25612901	Ciclev10010841m.g	1	85.245
scaffold-1-Positions-25612874-to-25613074	1	25612974	S01_25612974	Ciclev10010841m.g	1	85.245
scaffold-1-Positions-25613229-to-25613429	1	25613329	S01_25613329	Ciclev10010841m.g	1	85.245
scaffold-1-Positions-25613299-to-25613499	1	25613399	S01_25613399	Ciclev10010841m.g	1	85.245
scaffold-1-Positions-25690338-to-25690538	1	25690438	S01_25690438	Ciclev10007867m.g	1	85.299
scaffold-1-Positions-25690506-to-25690706	1	25690606	S01_25690606	Ciclev10007867m.g	1	85.299
scaffold-1-Positions-25726529-to-25726729	1	25726629	S01_25726629	Ciclev10008891m.g	1	85.299
scaffold-1-Positions-25728272-to-25728472	1	25728372	S01_25728372	Ciclev10008891m.g	1	85.299
scaffold-1-Positions-25728281-to-25728481	1	25728381	S01_25728381	Ciclev10008891m.g	1	85.299
scaffold-1-Positions-25731013-to-25731213	1	25731113	S01_25731113	Ciclev10009446m.g	1	85.299
scaffold-1-Positions-25731588-to-25731788	1	25731688	S01_25731688	Ciclev10009446m.g	1	85.299
scaffold-1-Positions-25731617-to-25731817	1	25731717	S01_25731717	Ciclev10009446m.g	1	85.299
scaffold-1-Positions-25731626-to-25731826	1	25731726	S01_25731726	Ciclev10009446m.g	1	85.299
scaffold-1-Positions-25731690-to-25731890	1	25731790	S01_25731790	Ciclev10009446m.g	1	85.299
scaffold-1-Positions-25731748-to-25731948	1	25731848	S01_25731848	Ciclev10009446m.g	1	85.299
scaffold-1-Positions-25740749-to-25740949	1	25740849	S01_25740849	Ciclev10008844m.g	1	85.299
scaffold-1-Positions-25660437-to-25660637	1	25660537	S01_25660537	Ciclev10009319m.g	1	85.44
scaffold-1-Positions-25660438-to-25660638	1	25660538	S01_25660538	Ciclev10009319m.g	1	85.44
scaffold-1-Positions-25663986-to-25664186	1	25664086	S01_25664086	S01_25664086	1	86.157
scaffold-1-Positions-25664305-to-25664505	1	25664405	S01_25664405	S01_25664405	1	86.157
scaffold-1-Positions-25745077-to-25745277	1	25745177	S01_25745177	S01_25745177	1	86.157
scaffold-1-Positions-25796446-to-25796646	1	25796546	S01_25796546	Ciclev10007308m.g	1	86.302
scaffold-1-Positions-25796887-to-25797087	1	25796987	S01_25796987	Ciclev10007308m.g	1	86.302
scaffold-1-Positions-25899525-to-25899725	1	25899625	S01_25899625	Ciclev10008662m.g	1	86.83
scaffold-1-Positions-25745095-to-25745295	1	25745195	S01_25745195	S01_25745195	1	88.22
scaffold-1-Positions-25809907-to-25810107	1	25810007	S01_25810007	Ciclev10007427m.g	1	88.22
scaffold-1-Positions-25812512-to-25812712	1	25812612	S01_25812612	Ciclev10007427m.g	1	88.22
scaffold-1-Positions-25812549-to-25812749	1	25812649	S01_25812649	Ciclev10007427m.g	1	88.22
scaffold-1-Positions-25813381-to-25813581	1	25813481	S01_25813481	Ciclev10007427m.g	1	88.22
scaffold-1-Positions-25813387-to-25813587	1	25813487	S01_25813487	Ciclev10007427m.g	1	88.22
scaffold-1-Positions-25813400-to-25813600	1	25813500	S01_25813500	Ciclev10007427m.g	1	88.22
scaffold-1-Positions-25928406-to-25928606	1	25928506	S01_25928506	Ciclev10007855m.g	1	88.22
scaffold-1-Positions-25938217-to-25938417	1	25938317	S01_25938317	S01_25938317	1	88.22
scaffold-1-Positions-25997302-to-25997502	1	25997402	S01_25997402	S01_25997402	1	88.22
scaffold-1-Positions-26020259-to-26020459	1	26020359	S01_26020359	Ciclev10008809m.g	1	88.22
scaffold-1-Positions-26025103-to-26025303	1	26025203	S01_26025203	S01_26025203	1	88.22
scaffold-1-Positions-25953005-to-25953205	1	25953105	S01_25953105	Ciclev10007858m.g	1	88.488
scaffold-1-Positions-25953036-to-25953236	1	25953136	S01_25953136	Ciclev10007858m.g	1	88.488
scaffold-1-Positions-26035350-to-26035550	1	26035450	S01_26035450	Ciclev10007919m.g	1	88.488
scaffold-1-Positions-26035486-to-26035686	1	26035586	S01_26035586	Ciclev10007919m.g	1	88.488
scaffold-1-Positions-26041472-to-26041672	1	26041572	S01_26041572	S01_26041572	1	88.488
scaffold-1-Positions-26059760-to-26059960	1	26059860	S01_26059860	Ciclev10007734m.g	1	89.146
scaffold-1-Positions-26059941-to-26060141	1	26060041	S01_26060041	Ciclev10007734m.g	1	89.146
scaffold-1-Positions-26060066-to-26060266	1	26060166	S01_26060166	Ciclev10007734m.g	1	89.146
scaffold-1-Positions-26067266-to-26067466	1	26067366	S01_26067366	S01_26067366	1	89.146
scaffold-1-Positions-26099961-to-26100161	1	26100061	S01_26100061	S01_26100061	1	89.146
scaffold-1-Positions-25990500-to-25990700	1	25990600	S01_25990600	Ciclev10007524m.g	1	89.251
scaffold-1-Positions-25990506-to-25990706	1	25990606	S01_25990606	Ciclev10007524m.g	1	89.251
scaffold-1-Positions-25990837-to-25991037	1	25990937	S01_25990937	Ciclev10007524m.g	1	89.251
scaffold-1-Positions-25991012-to-25991212	1	25991112	S01_25991112	Ciclev10007524m.g	1	89.251
scaffold-1-Positions-26002501-to-26002701	1	26002601	S01_26002601	Ciclev10007630m.g	1	89.251
scaffold-1-Positions-26030866-to-26031066	1	26030966	S01_26030966	Ciclev10007933m.g	1	89.251
scaffold-1-Positions-26041489-to-26041689	1	26041589	S01_26041589	S01_26041589	1	89.251
scaffold-1-Positions-26067499-to-26067699	1	26067599	S01_26067599	S01_26067599	1	89.251
scaffold-1-Positions-26100414-to-26100614	1	26100514	S01_26100514	S01_26100514	1	89.251
scaffold-1-Positions-26102710-to-26102910	1	26102810	S01_26102810	Ciclev10007497m.g	1	89.251
scaffold-1-Positions-26102749-to-26102949	1	26102849	S01_26102849	Ciclev10007497m.g	1	89.251
scaffold-1-Positions-25961297-to-25961497	1	25961397	S01_25961397	Ciclev10008213m.g	1	89.668
scaffold-1-Positions-26072513-to-26072713	1	26072613	S01_26072613	Ciclev10007599m.g	1	89.668
scaffold-1-Positions-26081798-to-26081998	1	26081898	S01_26081898	Ciclev10010795m.g	1	89.668
scaffold-1-Positions-26082668-to-26082868	1	26082768	S01_26082768	Ciclev10010795m.g	1	89.668
scaffold-1-Positions-26082691-to-26082891	1	26082791	S01_26082791	Ciclev10010795m.g	1	89.668
scaffold-1-Positions-26085069-to-26085269	1	26085169	S01_26085169	Ciclev10010795m.g	1	89.668
scaffold-1-Positions-26133446-to-26133646	1	26133546	S01_26133546	Ciclev10008092m.g	1	89.668
scaffold-1-Positions-26133750-to-26133950	1	26133850	S01_26133850	Ciclev10008092m.g	1	89.668
scaffold-1-Positions-26141441-to-26141641	1	26141541	S01_26141541	Ciclev10008141m.g	1	89.668
scaffold-1-Positions-26233713-to-26233913	1	26233813	S01_26233813	Ciclev10010833m.g	1	89.668
scaffold-1-Positions-26233983-to-26234183	1	26234083	S01_26234083	Ciclev10010833m.g	1	89.668
scaffold-1-Positions-26245869-to-26246069	1	26245969	S01_26245969	Ciclev10008173m.g	1	89.668
scaffold-1-Positions-26246361-to-26246561	1	26246461	S01_26246461	Ciclev10008173m.g	1	89.668
scaffold-1-Positions-26307076-to-26307276	1	26307176	S01_26307176	Ciclev10010782m.g	1	89.668
scaffold-1-Positions-26335933-to-26336133	1	26336033	S01_26336033	Ciclev10007395m.g	1	89.668
scaffold-1-Positions-26090994-to-26091194	1	26091094	S01_26091094	Ciclev10007887m.g	1	89.909
scaffold-1-Positions-26091007-to-26091207	1	26091107	S01_26091107	Ciclev10007887m.g	1	89.909
scaffold-1-Positions-26201721-to-26201921	1	26201821	S01_26201821	S01_26201821	1	89.909
scaffold-1-Positions-26214189-to-26214389	1	26214289	S01_26214289	Ciclev10007279m.g	1	89.909
scaffold-1-Positions-26248737-to-26248937	1	26248837	S01_26248837	Ciclev10007456m.g	1	89.909
scaffold-1-Positions-26248744-to-26248944	1	26248844	S01_26248844	Ciclev10007456m.g	1	89.909
scaffold-1-Positions-26252800-to-26253000	1	26252900	S01_26252900	Ciclev10007456m.g	1	89.909
scaffold-1-Positions-26182183-to-26182383	1	26182283	S01_26182283	Ciclev10010381m.g	1	90.238
scaffold-1-Positions-26130264-to-26130464	1	26130364	S01_26130364	Ciclev10008130m.g	1	90.508
scaffold-1-Positions-26152282-to-26152482	1	26152382	S01_26152382	Ciclev10007431m.g	1	90.508
scaffold-1-Positions-26153169-to-26153369	1	26153269	S01_26153269	Ciclev10007431m.g	1	90.508
scaffold-1-Positions-26191147-to-26191347	1	26191247	S01_26191247	Ciclev10007868m.g	1	90.508
scaffold-1-Positions-26365596-to-26365796	1	26365696	S01_26365696	Ciclev10010281m.g	1	90.508
scaffold-1-Positions-26365644-to-26365844	1	26365744	S01_26365744	Ciclev10010281m.g	1	90.508
scaffold-1-Positions-26366433-to-26366633	1	26366533	S01_26366533	Ciclev10010281m.g	1	90.508
scaffold-1-Positions-26390000-to-26390200	1	26390100	S01_26390100	Ciclev10007292m.g	1	90.508
scaffold-1-Positions-26390264-to-26390464	1	26390364	S01_26390364	Ciclev10007292m.g	1	90.508
scaffold-1-Positions-26390279-to-26390479	1	26390379	S01_26390379	Ciclev10007292m.g	1	90.508
scaffold-1-Positions-26392631-to-26392831	1	26392731	S01_26392731	Ciclev10007292m.g	1	90.508
scaffold-1-Positions-26405208-to-26405408	1	26405308	S01_26405308	Ciclev10008843m.g	1	90.508
scaffold-1-Positions-26430086-to-26430286	1	26430186	S01_26430186	Ciclev10007853m.g	1	90.508
scaffold-1-Positions-26412748-to-26412948	1	26412848	S01_26412848	Ciclev10010105m.g	1	90.537
scaffold-1-Positions-26412788-to-26412988	1	26412888	S01_26412888	Ciclev10010105m.g	1	90.537
scaffold-1-Positions-26441002-to-26441202	1	26441102	S01_26441102	Ciclev10010625m.g	1	90.562
scaffold-1-Positions-26373596-to-26373796	1	26373696	S01_26373696	Ciclev10009331m.g	1	90.567
scaffold-1-Positions-26373613-to-26373813	1	26373713	S01_26373713	Ciclev10009331m.g	1	90.567
scaffold-1-Positions-26373635-to-26373835	1	26373735	S01_26373735	Ciclev10009331m.g	1	90.567
scaffold-1-Positions-26435790-to-26435990	1	26435890	S01_26435890	Ciclev10010385m.g	1	90.567
scaffold-1-Positions-26435812-to-26436012	1	26435912	S01_26435912	Ciclev10010385m.g	1	90.567
scaffold-1-Positions-26473478-to-26473678	1	26473578	S01_26473578	Ciclev10010203m.g	1	90.567
scaffold-1-Positions-26513834-to-26514034	1	26513934	S01_26513934	S01_26513934	1	90.567
scaffold-1-Positions-26553453-to-26553653	1	26553553	S01_26553553	Ciclev10007305m.g	1	90.567
scaffold-1-Positions-26553645-to-26553845	1	26553745	S01_26553745	Ciclev10007305m.g	1	90.567
scaffold-1-Positions-26465465-to-26465665	1	26465565	S01_26465565	Ciclev10007489m.g	1	91.159
scaffold-1-Positions-26465513-to-26465713	1	26465613	S01_26465613	Ciclev10007489m.g	1	91.159
scaffold-1-Positions-26480338-to-26480538	1	26480438	S01_26480438	Ciclev10010271m.g	1	91.183
scaffold-1-Positions-26511249-to-26511449	1	26511349	S01_26511349	Ciclev10008581m.g	1	91.198
scaffold-1-Positions-26511608-to-26511808	1	26511708	S01_26511708	Ciclev10008581m.g	1	91.198
scaffold-1-Positions-26506567-to-26506767	1	26506667	S01_26506667	Ciclev10009690m.g	1	91.405
scaffold-1-Positions-26506612-to-26506812	1	26506712	S01_26506712	Ciclev10009690m.g	1	91.405
scaffold-1-Positions-26523276-to-26523476	1	26523376	S01_26523376	Ciclev10010702m.g	1	91.593
scaffold-1-Positions-26485104-to-26485304	1	26485204	S01_26485204	Ciclev10007518m.g	1	91.754
scaffold-1-Positions-26485345-to-26485545	1	26485445	S01_26485445	Ciclev10007518m.g	1	91.754
scaffold-1-Positions-26485455-to-26485655	1	26485555	S01_26485555	Ciclev10007518m.g	1	91.754
scaffold-1-Positions-26577090-to-26577290	1	26577190	S01_26577190	Ciclev10009162m.g	1	92.109
scaffold-1-Positions-26577109-to-26577309	1	26577209	S01_26577209	Ciclev10009162m.g	1	92.109
scaffold-3-Positions-34283660-to-34283860	3	34283760	S03_34283760	S03_34283760	1	92.109
scaffold-1-Positions-26728391-to-26728591	1	26728491	S01_26728491	Ciclev10009594m.g	1	92.366
scaffold-1-Positions-26663425-to-26663625	1	26663525	S01_26663525	Ciclev10010167m.g	1	92.475
scaffold-1-Positions-26637911-to-26638111	1	26638011	S01_26638011	S01_26638011	1	92.625
scaffold-1-Positions-26617620-to-26617820	1	26617720	S01_26617720	Ciclev10007425m.g	1	93.14
scaffold-1-Positions-26630387-to-26630587	1	26630487	S01_26630487	Ciclev10007337m.g	1	93.14
scaffold-1-Positions-26630530-to-26630730	1	26630630	S01_26630630	Ciclev10007337m.g	1	93.14
scaffold-1-Positions-26632465-to-26632665	1	26632565	S01_26632565	Ciclev10007337m.g	1	93.14
scaffold-1-Positions-26665444-to-26665644	1	26665544	S01_26665544	Ciclev10008494m.g	1	93.14
scaffold-1-Positions-26665478-to-26665678	1	26665578	S01_26665578	Ciclev10008494m.g	1	93.14
scaffold-1-Positions-26665943-to-26666143	1	26666043	S01_26666043	Ciclev10008494m.g	1	93.14
scaffold-1-Positions-26683768-to-26683968	1	26683868	S01_26683868	Ciclev10009285m.g	1	93.14
scaffold-1-Positions-26683863-to-26684063	1	26683963	S01_26683963	Ciclev10009285m.g	1	93.14
scaffold-1-Positions-26776211-to-26776411	1	26776311	S01_26776311	Ciclev10009010m.g	1	93.14
scaffold-1-Positions-26776246-to-26776446	1	26776346	S01_26776346	Ciclev10009010m.g	1	93.14
scaffold-1-Positions-26600756-to-26600956	1	26600856	S01_26600856	Ciclev10009588m.g	1	93.36
scaffold-1-Positions-26745280-to-26745480	1	26745380	S01_26745380	Ciclev10007587m.g	1	93.719
scaffold-1-Positions-26745316-to-26745516	1	26745416	S01_26745416	Ciclev10007587m.g	1	93.719
scaffold-1-Positions-26745391-to-26745591	1	26745491	S01_26745491	Ciclev10007587m.g	1	93.719
scaffold-1-Positions-26771183-to-26771383	1	26771283	S01_26771283	S01_26771283	1	93.776
scaffold-1-Positions-26692774-to-26692974	1	26692874	S01_26692874	S01_26692874	1	93.791
scaffold-1-Positions-26725810-to-26726010	1	26725910	S01_26725910	Ciclev10010500m.g	1	95.137
scaffold-1-Positions-26806183-to-26806383	1	26806283	S01_26806283	Ciclev10007470m.g	1	95.137
scaffold-1-Positions-26806242-to-26806442	1	26806342	S01_26806342	Ciclev10007470m.g	1	95.137
scaffold-1-Positions-26806476-to-26806676	1	26806576	S01_26806576	Ciclev10007470m.g	1	95.137
scaffold-1-Positions-26806489-to-26806689	1	26806589	S01_26806589	Ciclev10007470m.g	1	95.137
scaffold-1-Positions-26806807-to-26807007	1	26806907	S01_26806907	Ciclev10007470m.g	1	95.137
scaffold-1-Positions-26808267-to-26808467	1	26808367	S01_26808367	Ciclev10007470m.g	1	95.137
scaffold-1-Positions-26810734-to-26810934	1	26810834	S01_26810834	Ciclev10008911m.g	1	95.137
scaffold-1-Positions-26814265-to-26814465	1	26814365	S01_26814365	Ciclev10008911m.g	1	95.137
scaffold-1-Positions-26814297-to-26814497	1	26814397	S01_26814397	Ciclev10008911m.g	1	95.137
scaffold-1-Positions-26815836-to-26816036	1	26815936	S01_26815936	Ciclev10008911m.g	1	95.137
scaffold-1-Positions-26836465-to-26836665	1	26836565	S01_26836565	Ciclev10009750m.g	1	95.137
scaffold-1-Positions-26836664-to-26836864	1	26836764	S01_26836764	Ciclev10009750m.g	1	95.137
scaffold-1-Positions-26893772-to-26893972	1	26893872	S01_26893872	Ciclev10008567m.g	1	95.137
scaffold-1-Positions-26953512-to-26953712	1	26953612	S01_26953612	Ciclev10007457m.g	1	95.342
scaffold-1-Positions-26953545-to-26953745	1	26953645	S01_26953645	Ciclev10007457m.g	1	95.342
scaffold-1-Positions-26953689-to-26953889	1	26953789	S01_26953789	Ciclev10007457m.g	1	95.342
scaffold-1-Positions-26796226-to-26796426	1	26796326	S01_26796326	Ciclev10010390m.g	1	96.634
scaffold-1-Positions-26796331-to-26796531	1	26796431	S01_26796431	Ciclev10010390m.g	1	96.634
scaffold-1-Positions-26796341-to-26796541	1	26796441	S01_26796441	Ciclev10010390m.g	1	96.634
scaffold-1-Positions-26967783-to-26967983	1	26967883	S01_26967883	Ciclev10007330m.g	1	96.634
scaffold-1-Positions-26967980-to-26968180	1	26968080	S01_26968080	Ciclev10007330m.g	1	96.634
scaffold-1-Positions-26969828-to-26970028	1	26969928	S01_26969928	Ciclev10007330m.g	1	96.634
scaffold-1-Positions-26969920-to-26970120	1	26970020	S01_26970020	Ciclev10007330m.g	1	96.634
scaffold-1-Positions-26695527-to-26695727	1	26695627	S01_26695627	Ciclev10007283m.g	1	97.051
scaffold-1-Positions-27168066-to-27168266	1	27168166	S01_27168166	Ciclev10007849m.g	1	97.051
scaffold-1-Positions-26983747-to-26983947	1	26983847	S01_26983847	S01_26983847	1	97.119
scaffold-1-Positions-26939174-to-26939374	1	26939274	S01_26939274	Ciclev10007387m.g	1	97.535
scaffold-1-Positions-26983745-to-26983945	1	26983845	S01_26983845	S01_26983845	1	97.535
scaffold-1-Positions-27057013-to-27057213	1	27057113	S01_27057113	Ciclev10007368m.g	1	97.535
scaffold-1-Positions-27083849-to-27084049	1	27083949	S01_27083949	Ciclev10007700m.g	1	97.535
scaffold-1-Positions-27117838-to-27118038	1	27117938	S01_27117938	S01_27117938	1	97.535
scaffold-1-Positions-27145409-to-27145609	1	27145509	S01_27145509	Ciclev10009532m.g	1	97.535
scaffold-4-Positions-18404434-to-18404634	4	18404534	S04_18404534	S04_18404534	1	97.564
scaffold-1-Positions-26833731-to-26833931	1	26833831	S01_26833831	S01_26833831	1	98.193
scaffold-1-Positions-26873148-to-26873348	1	26873248	S01_26873248	Ciclev10008659m.g	1	98.193
scaffold-1-Positions-26983195-to-26983395	1	26983295	S01_26983295	Ciclev10009311m.g	1	98.193
scaffold-1-Positions-26983221-to-26983421	1	26983321	S01_26983321	Ciclev10009311m.g	1	98.193
scaffold-1-Positions-27090213-to-27090413	1	27090313	S01_27090313	Ciclev10008442m.g	1	98.193
scaffold-1-Positions-27092842-to-27093042	1	27092942	S01_27092942	Ciclev10008442m.g	1	98.193
scaffold-1-Positions-27093709-to-27093909	1	27093809	S01_27093809	Ciclev10008442m.g	1	98.193
scaffold-1-Positions-27100466-to-27100666	1	27100566	S01_27100566	Ciclev10007460m.g	1	98.193
scaffold-1-Positions-27100475-to-27100675	1	27100575	S01_27100575	Ciclev10007460m.g	1	98.193
scaffold-1-Positions-27100488-to-27100688	1	27100588	S01_27100588	Ciclev10007460m.g	1	98.193
scaffold-1-Positions-27100696-to-27100896	1	27100796	S01_27100796	Ciclev10007460m.g	1	98.193
scaffold-1-Positions-27108205-to-27108405	1	27108305	S01_27108305	Ciclev10007762m.g	1	98.193
scaffold-1-Positions-27108211-to-27108411	1	27108311	S01_27108311	Ciclev10007762m.g	1	98.193
scaffold-1-Positions-27149432-to-27149632	1	27149532	S01_27149532	Ciclev10007562m.g	1	98.193
scaffold-1-Positions-27149456-to-27149656	1	27149556	S01_27149556	Ciclev10007562m.g	1	98.193
scaffold-3-Positions-29348403-to-29348603	3	29348503	S03_29348503	S03_29348503	1	98.193
scaffold-1-Positions-27122308-to-27122508	1	27122408	S01_27122408	Ciclev10010690m.g	1	98.851
scaffold-1-Positions-27122333-to-27122533	1	27122433	S01_27122433	Ciclev10010690m.g	1	98.851
scaffold-1-Positions-27127755-to-27127955	1	27127855	S01_27127855	Ciclev10007405m.g	1	98.851
scaffold-1-Positions-27159074-to-27159274	1	27159174	S01_27159174	S01_27159174	1	98.851
scaffold-1-Positions-27190308-to-27190508	1	27190408	S01_27190408	Ciclev10008675m.g	1	98.851
scaffold-1-Positions-27190335-to-27190535	1	27190435	S01_27190435	Ciclev10008675m.g	1	98.851
scaffold-1-Positions-27190358-to-27190558	1	27190458	S01_27190458	Ciclev10008675m.g	1	98.851
scaffold-1-Positions-27206769-to-27206969	1	27206869	S01_27206869	Ciclev10007535m.g	1	98.851
scaffold-1-Positions-27209363-to-27209563	1	27209463	S01_27209463	Ciclev10007535m.g	1	98.851
scaffold-1-Positions-27261107-to-27261307	1	27261207	S01_27261207	Ciclev10008878m.g	1	98.851
scaffold-1-Positions-27405691-to-27405891	1	27405791	S01_27405791	Ciclev10009172m.g	1	98.851
scaffold-1-Positions-27407212-to-27407412	1	27407312	S01_27407312	Ciclev10010545m.g	1	98.851
scaffold-1-Positions-27087015-to-27087215	1	27087115	S01_27087115	Ciclev10010049m.g	1	99.178
scaffold-1-Positions-27178586-to-27178786	1	27178686	S01_27178686	Ciclev10009206m.g	1	99.178
scaffold-1-Positions-27178649-to-27178849	1	27178749	S01_27178749	Ciclev10009206m.g	1	99.178
scaffold-1-Positions-27320707-to-27320907	1	27320807	S01_27320807	S01_27320807	1	99.791
scaffold-1-Positions-27350979-to-27351179	1	27351079	S01_27351079	S01_27351079	1	99.791
scaffold-1-Positions-27332735-to-27332935	1	27332835	S01_27332835	Ciclev10009662m.g	1	100.168
scaffold-1-Positions-27332825-to-27333025	1	27332925	S01_27332925	Ciclev10009662m.g	1	100.168
scaffold-1-Positions-27111327-to-27111527	1	27111427	S01_27111427	Ciclev10009829m.g	1	100.348
scaffold-1-Positions-27230031-to-27230231	1	27230131	S01_27230131	Ciclev10009343m.g	1	100.423
scaffold-1-Positions-27230073-to-27230273	1	27230173	S01_27230173	Ciclev10009343m.g	1	100.423
scaffold-1-Positions-27461043-to-27461243	1	27461143	S01_27461143	Ciclev10007720m.g	1	100.559
scaffold-1-Positions-27512943-to-27513143	1	27513043	S01_27513043	Ciclev10009728m.g	1	100.559
scaffold-1-Positions-27412546-to-27412746	1	27412646	S01_27412646	Ciclev10010524m.g	1	101.828
scaffold-1-Positions-27538247-to-27538447	1	27538347	S01_27538347	Ciclev10010751m.g	1	101.835
scaffold-1-Positions-27475873-to-27476073	1	27475973	S01_27475973	Ciclev10007754m.g	1	102.201
scaffold-1-Positions-27478235-to-27478435	1	27478335	S01_27478335	Ciclev10007754m.g	1	102.201
scaffold-1-Positions-27488968-to-27489168	1	27489068	S01_27489068	Ciclev10007301m.g	1	103.15
scaffold-1-Positions-27519662-to-27519862	1	27519762	S01_27519762	Ciclev10008201m.g	1	103.215
scaffold-1-Positions-27534586-to-27534786	1	27534686	S01_27534686	Ciclev10008154m.g	1	103.215
scaffold-1-Positions-27545063-to-27545263	1	27545163	S01_27545163	Ciclev10009166m.g	1	103.215
scaffold-1-Positions-27545183-to-27545383	1	27545283	S01_27545283	Ciclev10009166m.g	1	103.215
scaffold-1-Positions-27615885-to-27616085	1	27615985	S01_27615985	S01_27615985	1	103.215
scaffold-1-Positions-27633048-to-27633248	1	27633148	S01_27633148	Ciclev10008060m.g	1	103.215
scaffold-1-Positions-27633060-to-27633260	1	27633160	S01_27633160	Ciclev10008060m.g	1	103.215
scaffold-1-Positions-27944192-to-27944392	1	27944292	S01_27944292	Ciclev10009155m.g	1	103.521
scaffold-1-Positions-28034201-to-28034401	1	28034301	S01_28034301	Ciclev10007718m.g	1	103.521
scaffold-1-Positions-28044149-to-28044349	1	28044249	S01_28044249	S01_28044249	1	103.521
scaffold-1-Positions-27268321-to-27268521	1	27268421	S01_27268421	Ciclev10007836m.g	1	103.596
scaffold-1-Positions-27301644-to-27301844	1	27301744	S01_27301744	Ciclev10009163m.g	1	103.596
scaffold-1-Positions-27301675-to-27301875	1	27301775	S01_27301775	Ciclev10009163m.g	1	103.596
scaffold-1-Positions-27705188-to-27705388	1	27705288	S01_27705288	Ciclev10007594m.g	1	103.596
scaffold-1-Positions-27940319-to-27940519	1	27940419	S01_27940419	Ciclev10009021m.g	1	103.692
scaffold-1-Positions-27799068-to-27799268	1	27799168	S01_27799168	Ciclev10008104m.g	1	103.833
scaffold-1-Positions-27875073-to-27875273	1	27875173	S01_27875173	Ciclev10010601m.g	1	103.833
scaffold-1-Positions-27689091-to-27689291	1	27689191	S01_27689191	Ciclev10007320m.g	1	104.142
scaffold-1-Positions-27689745-to-27689945	1	27689845	S01_27689845	Ciclev10007320m.g	1	104.142
scaffold-1-Positions-27948242-to-27948442	1	27948342	S01_27948342	S01_27948342	1	104.142
scaffold-1-Positions-27978782-to-27978982	1	27978882	S01_27978882	Ciclev10010196m.g	1	104.142
scaffold-1-Positions-27978794-to-27978994	1	27978894	S01_27978894	Ciclev10010196m.g	1	104.142
scaffold-1-Positions-28410606-to-28410806	1	28410706	S01_28410706	Ciclev10008980m.g	1	104.197
scaffold-1-Positions-27788995-to-27789195	1	27789095	S01_27789095	Ciclev10008052m.g	1	104.41
scaffold-1-Positions-27804217-to-27804417	1	27804317	S01_27804317	Ciclev10007971m.g	1	104.41
scaffold-1-Positions-27810427-to-27810627	1	27810527	S01_27810527	Ciclev10008554m.g	1	104.41
scaffold-1-Positions-27810450-to-27810650	1	27810550	S01_27810550	Ciclev10008554m.g	1	104.41
scaffold-1-Positions-27810467-to-27810667	1	27810567	S01_27810567	Ciclev10008554m.g	1	104.41
scaffold-1-Positions-27810931-to-27811131	1	27811031	S01_27811031	Ciclev10008554m.g	1	104.41
scaffold-1-Positions-27877150-to-27877350	1	27877250	S01_27877250	Ciclev10010602m.g	1	104.41
scaffold-1-Positions-27889895-to-27890095	1	27889995	S01_27889995	Ciclev10010074m.g	1	104.41
scaffold-1-Positions-27889902-to-27890102	1	27890002	S01_27890002	Ciclev10010074m.g	1	104.41
scaffold-1-Positions-27894479-to-27894679	1	27894579	S01_27894579	Ciclev10010558m.g	1	104.41
scaffold-1-Positions-27894629-to-27894829	1	27894729	S01_27894729	Ciclev10010558m.g	1	104.41
scaffold-1-Positions-27894948-to-27895148	1	27895048	S01_27895048	Ciclev10010558m.g	1	104.41
scaffold-1-Positions-27895042-to-27895242	1	27895142	S01_27895142	Ciclev10010558m.g	1	104.41
scaffold-1-Positions-28001790-to-28001990	1	28001890	S01_28001890	Ciclev10010455m.g	1	104.41
scaffold-1-Positions-28012675-to-28012875	1	28012775	S01_28012775	Ciclev10008324m.g	1	104.41
scaffold-1-Positions-28120161-to-28120361	1	28120261	S01_28120261	Ciclev10009916m.g	1	104.41
scaffold-1-Positions-28120227-to-28120427	1	28120327	S01_28120327	Ciclev10009916m.g	1	104.41
scaffold-1-Positions-28044186-to-28044386	1	28044286	S01_28044286	S01_28044286	1	105.068
scaffold-1-Positions-28063842-to-28064042	1	28063942	S01_28063942	Ciclev10010118m.g	1	105.068
scaffold-1-Positions-28108794-to-28108994	1	28108894	S01_28108894	Ciclev10007232m.g	1	105.068
scaffold-1-Positions-28108967-to-28109167	1	28109067	S01_28109067	Ciclev10007232m.g	1	105.068
scaffold-1-Positions-28108990-to-28109190	1	28109090	S01_28109090	Ciclev10007232m.g	1	105.068
scaffold-1-Positions-28114589-to-28114789	1	28114689	S01_28114689	Ciclev10007232m.g	1	105.068
scaffold-1-Positions-28125090-to-28125290	1	28125190	S01_28125190	Ciclev10008825m.g	1	105.068
scaffold-1-Positions-28125522-to-28125722	1	28125622	S01_28125622	Ciclev10008825m.g	1	105.068
scaffold-1-Positions-28125603-to-28125803	1	28125703	S01_28125703	Ciclev10008825m.g	1	105.068
scaffold-1-Positions-28125604-to-28125804	1	28125704	S01_28125704	Ciclev10008825m.g	1	105.068
scaffold-1-Positions-28146169-to-28146369	1	28146269	S01_28146269	Ciclev10007765m.g	1	105.068
scaffold-1-Positions-28146185-to-28146385	1	28146285	S01_28146285	Ciclev10007765m.g	1	105.068
scaffold-1-Positions-28147034-to-28147234	1	28147134	S01_28147134	Ciclev10007765m.g	1	105.068
scaffold-1-Positions-27881815-to-27882015	1	27881915	S01_27881915	Ciclev10009180m.g	1	105.565
scaffold-1-Positions-27925386-to-27925586	1	27925486	S01_27925486	Ciclev10009257m.g	1	105.565
scaffold-1-Positions-28158447-to-28158647	1	28158547	S01_28158547	Ciclev10007623m.g	1	105.994
scaffold-1-Positions-28199421-to-28199621	1	28199521	S01_28199521	S01_28199521	1	105.994
scaffold-1-Positions-28457595-to-28457795	1	28457695	S01_28457695	S01_28457695	1	106.32
scaffold-1-Positions-28183475-to-28183675	1	28183575	S01_28183575	Ciclev10007333m.g	1	106.447
scaffold-1-Positions-28199457-to-28199657	1	28199557	S01_28199557	S01_28199557	1	106.616
scaffold-1-Positions-28211145-to-28211345	1	28211245	S01_28211245	S01_28211245	1	106.616
scaffold-1-Positions-28215498-to-28215698	1	28215598	S01_28215598	S01_28215598	1	106.616
scaffold-1-Positions-28174234-to-28174434	1	28174334	S01_28174334	Ciclev10007430m.g	1	106.92
scaffold-1-Positions-28194368-to-28194568	1	28194468	S01_28194468	Ciclev10010652m.g	1	106.92
scaffold-1-Positions-28194486-to-28194686	1	28194586	S01_28194586	Ciclev10010652m.g	1	106.92
scaffold-1-Positions-28194498-to-28194698	1	28194598	S01_28194598	Ciclev10010652m.g	1	106.92
scaffold-1-Positions-28200102-to-28200302	1	28200202	S01_28200202	S01_28200202	1	106.92
scaffold-1-Positions-28210613-to-28210813	1	28210713	S01_28210713	Ciclev10009711m.g	1	106.92
scaffold-1-Positions-28210801-to-28211001	1	28210901	S01_28210901	Ciclev10009711m.g	1	106.92
scaffold-1-Positions-28210822-to-28211022	1	28210922	S01_28210922	Ciclev10009711m.g	1	106.92
scaffold-1-Positions-28251772-to-28251972	1	28251872	S01_28251872	Ciclev10007321m.g	1	106.92
scaffold-1-Positions-28259809-to-28260009	1	28259909	S01_28259909	S01_28259909	1	106.92
scaffold-1-Positions-28264116-to-28264316	1	28264216	S01_28264216	Ciclev10007494m.g	1	106.92
scaffold-1-Positions-28345464-to-28345664	1	28345564	S01_28345564	S01_28345564	1	106.92
scaffold-1-Positions-28335545-to-28335745	1	28335645	S01_28335645	Ciclev10010088m.g	1	107.551
scaffold-1-Positions-28383928-to-28384128	1	28384028	S01_28384028	Ciclev10010200m.g	1	107.578
scaffold-1-Positions-28399041-to-28399241	1	28399141	S01_28399141	Ciclev10010828m.g	1	107.578
scaffold-1-Positions-28529043-to-28529243	1	28529143	S01_28529143	S01_28529143	1	107.578
scaffold-1-Positions-28538872-to-28539072	1	28538972	S01_28538972	S01_28538972	1	107.578
scaffold-1-Positions-28330021-to-28330221	1	28330121	S01_28330121	S01_28330121	1	107.647
scaffold-1-Positions-28374410-to-28374610	1	28374510	S01_28374510	Ciclev10007753m.g	1	107.846
scaffold-1-Positions-28374420-to-28374620	1	28374520	S01_28374520	Ciclev10007753m.g	1	107.846
scaffold-1-Positions-28390178-to-28390378	1	28390278	S01_28390278	Ciclev10008803m.g	1	107.846
scaffold-1-Positions-28390382-to-28390582	1	28390482	S01_28390482	Ciclev10008803m.g	1	107.846
scaffold-1-Positions-28390410-to-28390610	1	28390510	S01_28390510	Ciclev10008803m.g	1	107.846
scaffold-1-Positions-28390455-to-28390655	1	28390555	S01_28390555	Ciclev10008803m.g	1	107.846
scaffold-1-Positions-28405850-to-28406050	1	28405950	S01_28405950	Ciclev10007727m.g	1	107.846
scaffold-1-Positions-28406110-to-28406310	1	28406210	S01_28406210	Ciclev10007727m.g	1	107.846
scaffold-1-Positions-28406117-to-28406317	1	28406217	S01_28406217	Ciclev10007727m.g	1	107.846
scaffold-1-Positions-28439691-to-28439891	1	28439791	S01_28439791	S01_28439791	1	107.846
scaffold-1-Positions-28418664-to-28418864	1	28418764	S01_28418764	Ciclev10007834m.g	1	108.205
scaffold-1-Positions-28418675-to-28418875	1	28418775	S01_28418775	Ciclev10007834m.g	1	108.205
scaffold-1-Positions-28441004-to-28441204	1	28441104	S01_28441104	Ciclev10008754m.g	1	109.497
scaffold-1-Positions-28441027-to-28441227	1	28441127	S01_28441127	Ciclev10008754m.g	1	109.497
scaffold-1-Positions-28441049-to-28441249	1	28441149	S01_28441149	Ciclev10008754m.g	1	109.497
scaffold-1-Positions-28450764-to-28450964	1	28450864	S01_28450864	Ciclev10007429m.g	1	109.497
scaffold-1-Positions-28450781-to-28450981	1	28450881	S01_28450881	Ciclev10007429m.g	1	109.497
scaffold-1-Positions-28458820-to-28459020	1	28458920	S01_28458920	Ciclev10007375m.g	1	109.497
scaffold-1-Positions-28458940-to-28459140	1	28459040	S01_28459040	Ciclev10007375m.g	1	109.497
scaffold-1-Positions-28459123-to-28459323	1	28459223	S01_28459223	Ciclev10007375m.g	1	109.497
scaffold-1-Positions-28460647-to-28460847	1	28460747	S01_28460747	Ciclev10007375m.g	1	109.497
scaffold-1-Positions-28460723-to-28460923	1	28460823	S01_28460823	Ciclev10007375m.g	1	109.497
scaffold-1-Positions-28460866-to-28461066	1	28460966	S01_28460966	Ciclev10007375m.g	1	109.497
scaffold-1-Positions-28483785-to-28483985	1	28483885	S01_28483885	Ciclev10008669m.g	1	109.497
scaffold-1-Positions-28483816-to-28484016	1	28483916	S01_28483916	Ciclev10008669m.g	1	109.497
scaffold-1-Positions-28483825-to-28484025	1	28483925	S01_28483925	Ciclev10008669m.g	1	109.497
scaffold-1-Positions-28483846-to-28484046	1	28483946	S01_28483946	Ciclev10008669m.g	1	109.497
scaffold-1-Positions-28492355-to-28492555	1	28492455	S01_28492455	Ciclev10009068m.g	1	109.497
scaffold-1-Positions-28492368-to-28492568	1	28492468	S01_28492468	Ciclev10009068m.g	1	109.497
scaffold-1-Positions-28494885-to-28495085	1	28494985	S01_28494985	S01_28494985	1	109.497
scaffold-1-Positions-28530692-to-28530892	1	28530792	S01_28530792	Ciclev10010075m.g	1	109.497
scaffold-1-Positions-28532531-to-28532731	1	28532631	S01_28532631	Ciclev10010075m.g	1	109.497
scaffold-1-Positions-28532654-to-28532854	1	28532754	S01_28532754	Ciclev10010075m.g	1	109.497
scaffold-1-Positions-28532655-to-28532855	1	28532755	S01_28532755	Ciclev10010075m.g	1	109.497
scaffold-1-Positions-28555833-to-28556033	1	28555933	S01_28555933	Ciclev10007258m.g	1	109.497
scaffold-1-Positions-28564131-to-28564331	1	28564231	S01_28564231	Ciclev10007258m.g	1	109.497
scaffold-1-Positions-28588006-to-28588206	1	28588106	S01_28588106	Ciclev10010403m.g	1	109.523
scaffold-1-Positions-28588013-to-28588213	1	28588113	S01_28588113	Ciclev10010403m.g	1	109.523
scaffold-1-Positions-28588017-to-28588217	1	28588117	S01_28588117	Ciclev10010403m.g	1	109.523
scaffold-1-Positions-28697734-to-28697934	1	28697834	S01_28697834	Ciclev10007241m.g	1	109.523
scaffold-1-Positions-28697735-to-28697935	1	28697835	S01_28697835	Ciclev10007241m.g	1	109.523
scaffold-1-Positions-28711702-to-28711902	1	28711802	S01_28711802	Ciclev10007366m.g	1	109.523
scaffold-1-Positions-28719874-to-28720074	1	28719974	S01_28719974	Ciclev10007533m.g	1	109.523
scaffold-1-Positions-28724025-to-28724225	1	28724125	S01_28724125	Ciclev10007533m.g	1	109.523
scaffold-1-Positions-28724049-to-28724249	1	28724149	S01_28724149	Ciclev10007533m.g	1	109.523
scaffold-1-Positions-28745595-to-28745795	1	28745695	S01_28745695	Ciclev10007794m.g	1	109.523
scaffold-1-Positions-28745601-to-28745801	1	28745701	S01_28745701	Ciclev10007794m.g	1	109.523
scaffold-1-Positions-28751716-to-28751916	1	28751816	S01_28751816	Ciclev10007695m.g	1	109.523
scaffold-1-Positions-28756689-to-28756889	1	28756789	S01_28756789	Ciclev10007567m.g	1	109.523
scaffold-1-Positions-28756706-to-28756906	1	28756806	S01_28756806	Ciclev10007567m.g	1	109.523
scaffold-1-Positions-28756715-to-28756915	1	28756815	S01_28756815	Ciclev10007567m.g	1	109.523
scaffold-1-Positions-28756735-to-28756935	1	28756835	S01_28756835	Ciclev10007567m.g	1	109.523
scaffold-1-Positions-28791272-to-28791472	1	28791372	S01_28791372	Ciclev10007243m.g	1	109.523
scaffold-1-Positions-28792352-to-28792552	1	28792452	S01_28792452	Ciclev10007243m.g	1	109.523
scaffold-1-Positions-28792382-to-28792582	1	28792482	S01_28792482	Ciclev10007243m.g	1	109.523
scaffold-1-Positions-28809674-to-28809874	1	28809774	S01_28809774	Ciclev10007967m.g	1	109.523
scaffold-1-Positions-28826444-to-28826644	1	28826544	S01_28826544	Ciclev10007342m.g	1	109.523
scaffold-1-Positions-28838808-to-28839008	1	28838908	S01_28838908	Ciclev10007581m.g	1	109.523
scaffold-1-Positions-28839210-to-28839410	1	28839310	S01_28839310	Ciclev10007581m.g	1	109.523
scaffold-1-Positions-28842339-to-28842539	1	28842439	S01_28842439	Ciclev10007581m.g	1	109.523
scaffold-1-Positions-28859751-to-28859951	1	28859851	S01_28859851	Ciclev10009248m.g	1	109.523
scaffold-1-Positions-28859986-to-28860186	1	28860086	S01_28860086	Ciclev10009248m.g	1	109.523
scaffold-1-Positions-28931463-to-28931663	1	28931563	S01_28931563	S01_28931563	1	109.523
scaffold-1-Positions-28494839-to-28495039	1	28494939	S01_28494939	S01_28494939	1	109.699
scaffold-1-Positions-28868835-to-28869035	1	28868935	S01_28868935	Ciclev10008875m.g	1	109.699
scaffold-1-Positions-28870765-to-28870965	1	28870865	S01_28870865	Ciclev10008875m.g	1	109.699
scaffold-1-Positions-28890090-to-28890290	1	28890190	S01_28890190	Ciclev10007959m.g	1	109.699
scaffold-1-Positions-28921009-to-28921209	1	28921109	S01_28921109	S01_28921109	1	109.699
scaffold-1-Positions-28511064-to-28511264	1	28511164	S01_28511164	Ciclev10010826m.g	1	113.033
scaffold-2-Positions-87552-to-87752	2	87652	S02_87652	Ciclev10014163m.g	2	0
scaffold-2-Positions-91967-to-92167	2	92067	S02_92067	Ciclev10014163m.g	2	0
scaffold-2-Positions-113648-to-113848	2	113748	S02_113748	S02_113748	2	0.671
scaffold-2-Positions-94625-to-94825	2	94725	S02_94725	S02_94725	2	0.671
scaffold-2-Positions-146206-to-146406	2	146306	S02_146306	Ciclev10015642m.g	2	1.382
scaffold-2-Positions-146247-to-146447	2	146347	S02_146347	Ciclev10015642m.g	2	1.382
scaffold-2-Positions-147125-to-147325	2	147225	S02_147225	Ciclev10015642m.g	2	1.382
scaffold-2-Positions-250117-to-250317	2	250217	S02_250217	Ciclev10015873m.g	2	1.382
scaffold-2-Positions-258967-to-259167	2	259067	S02_259067	Ciclev10018053m.g	2	1.382
scaffold-2-Positions-148174-to-148374	2	148274	S02_148274	Ciclev10014977m.g	2	1.996
scaffold-2-Positions-148301-to-148501	2	148401	S02_148401	Ciclev10014977m.g	2	1.996
scaffold-2-Positions-148452-to-148652	2	148552	S02_148552	Ciclev10014977m.g	2	1.996
scaffold-2-Positions-189092-to-189292	2	189192	S02_189192	Ciclev10014439m.g	2	1.996
scaffold-2-Positions-192030-to-192230	2	192130	S02_192130	Ciclev10014439m.g	2	1.996
scaffold-2-Positions-192062-to-192262	2	192162	S02_192162	Ciclev10014439m.g	2	1.996
scaffold-2-Positions-228191-to-228391	2	228291	S02_228291	Ciclev10014640m.g	2	1.996
scaffold-2-Positions-303578-to-303778	2	303678	S02_303678	Ciclev10017409m.g	2	1.996
scaffold-2-Positions-140322-to-140522	2	140422	S02_140422	Ciclev10016282m.g	2	2.214
scaffold-2-Positions-142055-to-142255	2	142155	S02_142155	Ciclev10016282m.g	2	2.214
scaffold-2-Positions-201267-to-201467	2	201367	S02_201367	Ciclev10014478m.g	2	2.214
scaffold-2-Positions-203029-to-203229	2	203129	S02_203129	Ciclev10014478m.g	2	2.214
scaffold-2-Positions-245557-to-245757	2	245657	S02_245657	S02_245657	2	2.214
scaffold-2-Positions-252061-to-252261	2	252161	S02_252161	Ciclev10018316m.g	2	2.214
scaffold-2-Positions-252087-to-252287	2	252187	S02_252187	Ciclev10018316m.g	2	2.214
scaffold-2-Positions-252090-to-252290	2	252190	S02_252190	Ciclev10018316m.g	2	2.214
scaffold-2-Positions-252092-to-252292	2	252192	S02_252192	Ciclev10018316m.g	2	2.214
scaffold-2-Positions-252222-to-252422	2	252322	S02_252322	Ciclev10018316m.g	2	2.214
scaffold-2-Positions-252484-to-252684	2	252584	S02_252584	Ciclev10018316m.g	2	2.214
scaffold-2-Positions-290826-to-291026	2	290926	S02_290926	Ciclev10015338m.g	2	2.214
scaffold-2-Positions-320193-to-320393	2	320293	S02_320293	S02_320293	2	2.214
scaffold-2-Positions-261462-to-261662	2	261562	S02_261562	Ciclev10017000m.g	2	2.437
scaffold-2-Positions-281575-to-281775	2	281675	S02_281675	S02_281675	2	2.437
scaffold-2-Positions-349879-to-350079	2	349979	S02_349979	Ciclev10016443m.g	2	2.937
scaffold-2-Positions-367287-to-367487	2	367387	S02_367387	Ciclev10018044m.g	2	2.937
scaffold-2-Positions-367298-to-367498	2	367398	S02_367398	Ciclev10018044m.g	2	2.937
scaffold-2-Positions-367311-to-367511	2	367411	S02_367411	Ciclev10018044m.g	2	2.937
scaffold-2-Positions-367326-to-367526	2	367426	S02_367426	Ciclev10018044m.g	2	2.937
scaffold-2-Positions-397514-to-397714	2	397614	S02_397614	Ciclev10015648m.g	2	3.095
scaffold-2-Positions-397544-to-397744	2	397644	S02_397644	Ciclev10015648m.g	2	3.095
[truncated: 15,722 more rows]
