# Supplementary material for: Comparative genetic mapping and a consensus interspecific genetic map reveal strong synteny and collinearity within the Citrus genus
Source: Front Plant Sci. 2024 Dec 16;15:1475965. doi: 10.3389/fpls.2024.1475965 (PMC11682908; doi:10.3389/fpls.2024.1475965)
Supplement: Supplementary file 14 [file Table10.xlsx]

## Sheet: Supplementary-Table10-ProbesFas
Ollitrault et al., Comparative genetic mapping and a consensus interspecific genetic map reveals strong synteny and collinearity within the Citrus genus. Frontiers in Plant Science.
Supplementary Table 10: Fasta file of the probes to anchor the consensus genetic map on different genome assemblies
>scaffold-1-Positions-1022207-to-1022407
ATGAGTTAATAATTACCGAAAGCAAATAAGTTTAAGACACCTCTTTGAATTCAGGGTTAA
CAAATTTCCCGCCTCTGCTGCGTTAAAGTTTTAGACTGACAATGTAACGGTTTTTACAAA
TTGGTAAAAAGGAACAACCTCTCCTGACGAAGCCAGCATTGGCATCACAGTGACACAGTC
TATAAAATTTACTGAAAGCAA
>scaffold-1-Positions-1022238-to-1022438
TTAAGACACCTCTTTGAATTCAGGGTTAACAAATTTCCCGCCTCTGCTGCGTTAAAGTTT
TAGACTGACAATGTAACGGTTTTTACAAATTGGTAAAAAGGAACAACCTCTCCTGACGAA
GCCAGCATTGGCATCACAGTGACACAGTCTATAAAATTTACTGAAAGCAAATAAATCTGA
ATGTCATTGACTCATTATGGT
>scaffold-1-Positions-1022480-to-1022680
TTCGCTGTTCTGGATGTTGCAATAGTTTCTCTTTTTCCAAGTGCAGCTGCAAACGCTCCA
ACTCTGCCTCAAGTTCTGCTTGCAGCTGATCTATTCCTTCCAAACATTCAACATCTTTAG
GCGTGTCACATTTCAAAGACTGATCAAATGTCATAATTGCTGTTGTTGATGACTCTGGTT
GAACATGTGAAATTGCAAGGT
>scaffold-1-Positions-1030675-to-1030875
TCTTGATGCATTGTGAAAGAGGTGGGTGGCCAGTCTTGGCCTTTATGCTTGCTGCCTTAT
TGATATATAGGAAACAGTTTACTGGGGAGCAGAAAACTTTGGACATGATTTACAAGCAAG
CACCTCGTGAGCTTTTGCAGCTGATGTCACCACTGAATCCATTGCCTTCACAATTGAGGT
ACCTTCAGTATGTCTCAAGAA
>scaffold-1-Positions-1030855-to-1031055
ACCTTCAGTATGTCTCAAGAAGGAATGTGGGCTCAGAATGGCCTCCGCTGGATAGAGCGC
TTACTTTGGATTGTGTTATTCTTAGAGTCATTCCTAATTTCGATGGAGAAGGGGGTTGCT
GCCCAATATTTAGGATTTATGGACAAGATCCTCTAATGGTTGCTGATCGAACTCCTAAAG
TTTTGTTCTCAACACCAAAAA
>scaffold-1-Positions-10400211-to-10400411
AGTCTTAACATCTCCTACTTCTTCATCATCGTCCTCGCAACAGCAGCAGCAGCAGCAGCA
ACAACAAGAACAGCCCCAGCAACATTTGGCACCTCCCAAAGCCAGTGCTTTCAAGAATTA
TAACTTGGTTTTAGCCCCAACATCAAATATCAGAGCCATTAGTGCTTTTCGCGGGCAAAG
TATACTGAAACGAACAATTTC
>scaffold-1-Positions-1046925-to-1047125
TGTAATAATCCTCCTTCGGCAAACTTGTGGGCAGAAAGTCTTTGAGTTCACACGGATGGA
AAGGAAGCTGCGGAGAGGAGTGGACTGTCGGCCCAAGACTGGAAGTCAAGAAACCAAAAA
GACGAGGGACAGGGACAACAGAAAAGCGAAACTTTTGATTTTTTAGGTATTTTTACTCGA
TGATGGCCTCGAGCGAAAGTG
>scaffold-1-Positions-10489343-to-10489543
TTGTGATGGTGACTATGAGACTGGTAACTTTGATGAAGGGTTAGGGCAGCAACGAATGTT
AATGGATGAGTTAGAGCATATTATGAAGGGAGATGTAATCTTTGTCCACGAAGAGGATGC
ATTGGTGAATGATCGACAGGAACATGTTGATATTCAACAAATTGTTAATGTGGAATCTAG
GAGTGAGGCTGAGCTACAAGT
>scaffold-1-Positions-10528452-to-10528652
GCTAAATACCCTAACTTTGTTCAACAATTAGTTCACAAGAGAAAGCAACAGAGAGAGCTT
CACGGGGATGAATTCAAATTGAGTAAGAAACCAAGATTGACAGCAACCCAATTAGAGTCT
CAAAGCGTGCCTGAGTCTGTGGACAGCAGCGAAAATGTCAATTGTAGAAACCAAGCTCGG
GAGCAATTGGCAACAATGCAA
>scaffold-1-Positions-10533809-to-10534009
GAGCTCAAACTTGGGTCCTCTCTGTTTTCCAGTCCCAGCAAATACATTCTTGAAAAAACC
ACTTCTGGAAGAAAGTATGCAGCGGTGGACCGGGACTTCGCGGCCGGTTGAAAGCACGAT
CTTGGCATCTGTAAAGTAGTCAAAATCCTGAGATTCAAAGATTGTTTCGAGGGTCTTTGA
GAGAATTCGAAGAGCTGTGAT
>scaffold-1-Positions-10533824-to-10534024
TCCTCTCTGTTTTCCAGTCCCAGCAAATACATTCTTGAAAAAACCACTTCTGGAAGAAAG
TATGCAGCGGTGGACCGGGACTTCGCGGCCGGTTGAAAGCACGATCTTGGCATCTGTAAA
GTAGTCAAAATCCTGAGATTCAAAGATTGTTTCGAGGGTCTTTGAGAGAATTCGAAGAGC
TGTGATGTCAGAGTTTACAGG
>scaffold-1-Positions-10533841-to-10534041
TCCCAGCAAATACATTCTTGAAAAAACCACTTCTGGAAGAAAGTATGCAGCGGTGGACCG
GGACTTCGCGGCCGGTTGAAAGCACGATCTTGGCATCTGTAAAGTAGTCAAAATCCTGAG
ATTCAAAGATTGTTTCGAGGGTCTTTGAGAGAATTCGAAGAGCTGTGATGTCAGAGTTTA
CAGGTTCTGATGAATAGAAAG
>scaffold-1-Positions-10533942-to-10534142
AAGTAGTCAAAATCCTGAGATTCAAAGATTGTTTCGAGGGTCTTTGAGAGAATTCGAAGA
GCTGTGATGTCAGAGTTTACAGGTTCTGATGAATAGAAAGACTCAGTATTTGCTGCTGCA
GCTACACAGCTGGTGCGGCTGTTGTTACTGATCTCGTTTGAATCCGAGAACCCATTTCTA
TTATCCATCCAAGACCAAGAG
>scaffold-1-Positions-105432-to-105632
CCACTGATTGAGCTGAGCTTGAGCAGCAGGATCGGGCGATGCTAGTGCTTCCCTTTCTTC
TTCACAATAATTTTCCATGTACGATCTGTAACAAGAAGACATTTGCTCGGGGATTGAATG
AAATTCTCTTCGATGATGTGGCTGCTGCACTCCTGAATTCTTTTCCTTTTAAAAAAAAAA
AAAAAATTGTTTCTGGATTGT
>scaffold-1-Positions-105465-to-105665
GGGCGATGCTAGTGCTTCCCTTTCTTCTTCACAATAATTTTCCATGTACGATCTGTAACA
AGAAGACATTTGCTCGGGGATTGAATGAAATTCTCTTCGATGATGTGGCTGCTGCACTCC
TGAATTCTTTTCCTTTTAAAAAAAAAAAAAAAATTGTTTCTGGATTGTACAGTGGAAACA
TAAAGAATGGCCAACAAAGAA
>scaffold-1-Positions-10558043-to-10558243
CTGAGGGTTCCAAATGGATATTTGTGCTCAGCACCACCAGGGCTTTGTATGTTGGCCCTA
AAAAGAAAGGCTCCTTTCAGCACTCCAGTTTTCTATCCGGTGGCGCCACTACGGCTGCCG
GAAGATTAGTTGCCCATAATGGTATTCTGGAGGTATGTATTTATTTATTTACTTATATAG
ATACATAATAGGGGTCTTCAG
>scaffold-1-Positions-10686704-to-10686904
TTATTCAAAAAGGAGCCCATTCAATCTTCTCCCTGAAAAGGCACTGCGTGACTGACTCAC
ATACCATGCGTATGCTCTTATTTGAGCAGCCACGTCCACGGTTGACAATCCCTGTGCTCT
CTGATCGTCAGTAAGCATAATTGCAATACAAAATACAAGATTAATTTACTAGAAGTCAAG
TTCAAATATTATGCTGCGACT
>scaffold-1-Positions-10686730-to-10686930
TTCTCCCTGAAAAGGCACTGCGTGACTGACTCACATACCATGCGTATGCTCTTATTTGAG
CAGCCACGTCCACGGTTGACAATCCCTGTGCTCTCTGATCGTCAGTAAGCATAATTGCAA
TACAAAATACAAGATTAATTTACTAGAAGTCAAGTTCAAATATTATGCTGCGACTGGATT
AAAAGAGTAGAAAGAATACTA
>scaffold-1-Positions-10818813-to-10819013
GGTTGCACCTTACTAGATTCTCGTTTCCTCTCTCTTGTTCCGAACAGCACTTTTTATCTT
CTCCTAGAATACTGCTGAATCACAGTTAGTTTTATTAGGGCGAAAATATGATCCTCAAGA
ATATGTGCTGCAAATCCTATAGTGAAACTTTGAGATCTACACTTAATTTGAAGTTTCAAT
TGTCAAGAAAGTTTTAAATAG
>scaffold-1-Positions-10823814-to-10824014
TAATCTAGCTGTTGATTCATATGGCTGCAGTTAGGCACTGCCTTGTGCTATTAAATATTG
ATTACTATTGATATTGACATGTGCAGCTGTTTGCTACATAAATGTGGTTCGAATATTTTA
TCTACTTCTCTTTCTGATATTCATCTTTTTTACTTGTCAGATTGTAACTGGTTCTGAGGA
TGGAACTGCACGAATCTGGGG
>scaffold-1-Positions-10824025-to-10824225
TTTTAATTTCAATAAATCAAGGCCCCCCAATAGAGCATTGTGGTATTTCATGCGTTGGGA
CCATTTTGTGACATACATTGATGCGTGGAAATTGGCCCCAACAAAATATACAATGACAAA
ACATTAATTAACGTCATTATCTGCCTTATATTCTAAAGTGGTTCCATGCTGCTATGAATC
AATTGTCATCAAATCTATTTT
>scaffold-1-Positions-10824090-to-10824290
TTGTGACATACATTGATGCGTGGAAATTGGCCCCAACAAAATATACAATGACAAAACATT
AATTAACGTCATTATCTGCCTTATATTCTAAAGTGGTTCCATGCTGCTATGAATCAATTG
TCATCAAATCTATTTTTCCTGCATTTTATATCATCCCCTTTTTTGCTTTGTGCTTTAGTA
TACATGATTAACTAGTCAAAT
>scaffold-1-Positions-1086883-to-1087083
TGTAAAAATTTCAGCAGCACACACTGAACTAACTCCAGTACTCCGCACTGGTTCTAATTT
TTTCTGTTATAATTGTTGATACGAAAATCAGGTGAATCACCAAAAATGAAAATTTGTTGA
TTCTACCTCATCACCAACTTGCTCAGCATCATCTGCAGCCTCTTCCACATCTTCTAACTC
CATCTCAAATATGCCTTTACT
>scaffold-1-Positions-1086904-to-1087104
CACTGAACTAACTCCAGTACTCCGCACTGGTTCTAATTTTTTCTGTTATAATTGTTGATA
CGAAAATCAGGTGAATCACCAAAAATGAAAATTTGTTGATTCTACCTCATCACCAACTTG
CTCAGCATCATCTGCAGCCTCTTCCACATCTTCTAACTCCATCTCAAATATGCCTTTACT
AAAATCATCATGTAAAATGTC
>scaffold-1-Positions-10946517-to-10946717
GCAAAAATGGAATACTACTGTCTTGGAGCTCGAAATTTCGCAGCAATGGCGGTATCTCCT
TTCCCAACAGGGCGGACGCGAAGGAAAGCACTGAGAGTGAAAACCAAACAGAGTGCTGTA
GATTGTAATCATAGTTCCTATAAAGTGACAGCTAGAGCTACTAGTAATAATGCTGGTAGT
GAGAGTTGCGTAGCCGTCAAA
>scaffold-1-Positions-10949993-to-10950193
TGTTAGATTAAAGTTATATGGGTGCATAAGATTTCAAAGGCACACTATACAAATCTCTTA
TGCAGGAATGGTCATATATTCCAGTTGGTGGTTCCTTACCAAATACAGAACAAAGAAACC
TCGCATTTGGTGCTGCTGCTAGCATGGTGCATCCAGCCACTGGTAAGAAAAAGAAAGAGT
TAATCCATGTTCTTATTCATT
>scaffold-1-Positions-11007861-to-11008061
ATCTCATACCCTGGGCCCTTTTTCATTGGTACAGGTTCATACACTTTCTCATGAATGCCT
TGAAGAGAGAAGGAGAGTAAATGCTGCCCTGGAAAGAAACGAAACTTTGAGGAAAATTGC
TTCCGAAGCTAAAGAAAAGCATTTGCAAGCACTAAAGGAGGTTGAGGATGCAAAACATTT
TCTTGTTAAAGAGGCCTATGA
>scaffold-1-Positions-11009476-to-11009676
TTGATACCGAAGTCATGCCGGTTCTCAGGAAACTCAAGGATGTTGCAGATGCTTGTGTAA
AGTTGGAAAGCAGCAATGTTTATGCACCAAGCCACTTCTTCTGTCCAATCCTTCAGGTGA
AAAGTCACAGTCAATTACAGAAACGTGATTTACAAGTTACATTTTCCATATTAGCTTGCA
TCTCATATAGATTTTTCTATT
>scaffold-1-Positions-11009610-to-11009810
TTACAGAAACGTGATTTACAAGTTACATTTTCCATATTAGCTTGCATCTCATATAGATTT
TTCTATTTGCTTCATCTTGGATAAATATAGGAAGTCATGGAAGATCCATACATTGCTGCT
GATGGATTTACTTATGAGCATAGAGCAATCAAGGCATGGCTTGAGAAACACAATGTATCT
CCAGTGACAAAGCTTAGGCTC
>scaffold-1-Positions-11019119-to-11019319
CCGCGTGGAGTGATATACTTACCTCACTAATCTTGTTGGACGAAGAAGAGAAACGCGAGC
AGCAACAATATTCTATCCACTCTCACCAAGATAAACTCCTCGTCGATGACAATCACAAGC
GAAAGGAAGAAGCAATGAACGATTATTTCCATCAATTGCAAGACCATTATACCGATTTGG
ATGTAATGGATCAGTTGAGAA
>scaffold-1-Positions-11035669-to-11035869
GGAGTATCATTTCTTATTAGAGGGATACAAGGAATACAATACAAATTAATAACATTGTTG
TTTGATTGCTGCATAGCTCACACTATTCATTCTCATTTTCCCATTGGAGTGGATCAAGGA
TAGGATACAAATTAATAACATTGTTGTTTTATTTCCTCATTGCTCACATTATTCATTCTC
ATTAATTGCATTGAGTTTTGT
>scaffold-1-Positions-11035681-to-11035881
CTTATTAGAGGGATACAAGGAATACAATACAAATTAATAACATTGTTGTTTGATTGCTGC
ATAGCTCACACTATTCATTCTCATTTTCCCATTGGAGTGGATCAAGGATAGGATACAAAT
TAATAACATTGTTGTTTTATTTCCTCATTGCTCACATTATTCATTCTCATTAATTGCATT
GAGTTTTGTGTTTTCATCCAA
>scaffold-1-Positions-1105436-to-1105636
TCTAAATGAACCACAAATAAAAAATAAGAAACATGTAATTATGCAGCAAAAATCAGAACT
ACAAACAGTTACCAAGCAGGCAAGACTACAAATTAAATTGCTCATCTATAGAGCAATTCT
CTGTATTACCCAAGAGCAATTTTCTTGATTCTTTGGCTGCTTGATTTTCCAAGGATAGCA
AATACAGTTTGAAACTCTATG
>scaffold-1-Positions-1105437-to-1105637
CTAAATGAACCACAAATAAAAAATAAGAAACATGTAATTATGCAGCAAAAATCAGAACTA
CAAACAGTTACCAAGCAGGCAAGACTACAAATTAAATTGCTCATCTATAGAGCAATTCTC
TGTATTACCCAAGAGCAATTTTCTTGATTCTTTGGCTGCTTGATTTTCCAAGGATAGCAA
ATACAGTTTGAAACTCTATGT
>scaffold-1-Positions-1105463-to-1105663
GAAACATGTAATTATGCAGCAAAAATCAGAACTACAAACAGTTACCAAGCAGGCAAGACT
ACAAATTAAATTGCTCATCTATAGAGCAATTCTCTGTATTACCCAAGAGCAATTTTCTTG
ATTCTTTGGCTGCTTGATTTTCCAAGGATAGCAAATACAGTTTGAAACTCTATGTTCTTG
GGCTTTACCCAGCAATTTCTT
>scaffold-1-Positions-11100070-to-11100270
GTAAGGATGCAGCAGTTGCTTAGGATATCTGTTGCATATCTCTGTTTTTTGCTACCTGTT
ACCTGTAACAAGATCAACATTACTTTTCGAGTCCTGTAGGTTTTTGTTTGCAGCTGGAAA
TAGTTTGGCAATTTGGCCATATTTTGACTGCTAGAATTATTAAAAGATGTAATAAAGACT
GAGTTGTTGCGTGAATGGAGG
>scaffold-1-Positions-11104900-to-11105100
GCGATCAGGTTCGGGAGTTGCACCTAAACTGTCCCCAGTTGTCCACAGAGCTGCTGCTCC
TAATGACTGGGAGGTTTCTCATTGTATGAACAAGCCAACTGCTTCTGTTGGTCCCAACAA
TCGGAAACGCACAATGTCAGCTCGGTCTTCATCACCACCTGTAGCGCATTGGGCTGGCCA
GAGACCTCAAAAGATCTCTCG
>scaffold-1-Positions-11213791-to-11213991
TATCCATCGGCATCTCCAGAGGCCACGTCGTCTCCGTTGTTTCCCCCAATGTTCCCGCTT
TATACGAGCTCCACTTTGCTGTCCCCTTCGCTGCTGCCGTTCTCAACACCATTAACACTC
GCCTTGACGCGCGGACCGTCTCCTTGCTCCTTCAGCACTGCCAGTCAAAGCTTGTCTTCG
TCGATTTCCACTCACGCGCTC
>scaffold-1-Positions-11214595-to-11214795
GGACCGAGTCCCTGGGTTTTAAAGTGAGTCACGGATATGGGTTGACCGAAACGGGAGGAA
TCGTGGTGTCGTGTGCATGGAAAAGGAACTGGAACCTGTTGCCAGCAGCGGAGAAAGCTA
AGCTTAAGGCTAGACAAGGAGTCAAAACGACAGCGTTGACGGAAGTTGACGTGCTGGATC
CGAAGTCGGGAGTGAGTGCAA
>scaffold-1-Positions-112466-to-112666
AGCTACTGATGCTGCTACACCTACTCTAAGGCGCATTGAAAGGGCAGCCATAGCTGCTGC
TACTCCTATCTCTTATCATTCCAGGTATTTCTTTTTTGTTTGAGAATAGTCTTCTTTTCG
CCGTATTCTGCCGATTCCTCTTTTGTTTGTTGATTTCTCTTCTTTTGGCATTCTGTTCCA
TAAACATGTATAAATAATGCA
>scaffold-1-Positions-11260524-to-11260724
AAGAGATAGGTAATTTTCTAACCAAGATTTCAAAATCCAGCTACCTTGGGCTAGTTTTGG
GTAAATTAGTTAACATGTTCCCAAGAAAGTAGCTTCATGCCTAGGTGTTTCATAGAAACT
TTTCCTTACAAAAGCTGCCATATCCCAAGGCCTACAAAAGAACTTAAATCTAAATTAATT
TGGCTAATTATTACAACCTCT
>scaffold-1-Positions-1128699-to-1128899
CTTTGTGATTGTAAGGCTTTTGTTCACAAACTGCAGTTTTATATAGGTCTACCGTATGGT
CTGGCAATCAAGAGGCTTTAAATCAATTGACATTTATTTTCACAAGTGCACTTTGCAGCA
TTTATTTTCCAAGTAGAAACTTATTCTAAGCCATACTCTGAAAGCAGTTTGAAGCATGCA
GAAACTACATACTTCTTTGGG
>scaffold-1-Positions-11340385-to-11340585
TAAAAATAAAACGTCCAAAACAAGGAAGGAGGCAGCATTTGTCCGCTTTCGTTTCAACAA
ATTATTACTGAATTAAACATTTGCTTGCATTTAAAATACTTCTTGGGATATTTCCAAACA
AGTTAACAGAAAAGAGAAACAATCCTCTTCTCTTCTGATTTCAGGACTAAAATTAGAGGA
CTAATTAAATTAATCCATATT
>scaffold-1-Positions-11491932-to-11492132
GCTCATGCTAGCGAGTAAGCAGCATACGTGGGCTTTGTTTAACAAGACAATGAGTCCAAT
TGGGCTCGCTAGCAGAGCACGTTGGAGTTGCAACAGTGGCACTGCTGCTGCCTCGTCTTT
ACAGTTGATTCGGTGACTAAAGCAGCATGCTAATTCTTGTGAATGCTAGTGGCATCTAAT
GCGCGCGGGCTAGTGGTTCAC
>scaffold-1-Positions-11514723-to-11514923
TACTTACCTGACAGAGAGATAAAAGGAATGAATTAGCAGTCATTTGAAAGGAACAACTCC
TAATTTTTTATTATTATTAACTCACATGTTCATCGAAGCTTGAAGGCTGCTCTTTCCTAC
TAGAGTTAGACATTGACTTAATAAAGGAACAAGACCTTATTTCTAATGATTGGTATGTCA
TTGGTTAACATCGTGACCATG
>scaffold-1-Positions-11525369-to-11525569
TTTCGAAGGTATTTCCAAAAGATACTGAAGCACCCCCTGGAGGTGTAGATGACATGACAA
AGCTTTCATATTTGCATGAACCAGGAGTGCTTCACAACTTGGCAGCACGATATGAACTTA
ACGAAATCTATGTAATACATTTTTTTCTGTTTTCCCTTTCACAATTTCATATGCTGAAAT
ATAGTTATTTATGATATTTGC
>scaffold-1-Positions-11526619-to-11526819
TTGAATATAGTCGATTTGGTAAATTTGTTGAGCTTCAATTTGATAAGAATGGGAGGATTT
CTGGGGCAGCTGTACGAACTTATTTGCTTGAAAGATCTCGTGTCTGCCAAATTTCAGATC
CTGAAAGAAATTATCATTGCTTTTACCTTCTTTGTGCAGCACCACCTGAGGTATTGATGC
TCAACATCTATATTGATATGT
>scaffold-1-Positions-11527034-to-11527234
AAGGGCCATGGATATTGTTGGAATCAGTGAGGAAGAACAGGTTAGTGTTTCCATTAATAT
TGAGAATTAGTGAGTACTTGCTGTTACACTCAGATTTTTTGATGATTAATATTTATTTTC
TCTTTTAAGGATGCAATTTTTAGAGTTGTAGCTGCAATTCTGCATCTTGGAAATATTGAA
TTTGCAAAGGGGGAGGAGGCG
>scaffold-1-Positions-11529082-to-11529282
CTCTTACAAAGACATACACCCTTTGATGTATGTTTGACCAAGTCCAATGGTGAAGAATTT
GACTGCTGCTATTTATGTAATATAAAAGCTAGCTTACAAACTTGCATCCAAGTTTTTGCC
TAGCTTATAACTGTTTCAGCATGTATGATATCCAATGCATGATTACAACCAGGAATAAAA
AAAGAAAAAATGGAAAATTCC
>scaffold-1-Positions-1170943-to-1171143
ACCAGTGGCATTATTGTTATATAATAAAAAATATTTTACACTTGTTTGGGGATTTAGACT
AGGTGAACATTGCTGCAGATATGGTCTGTAAGTTGTTTTGTTTTTCTCTGAATGAAGTGA
GCTTTTTTTCCTTCTCTGGGTGGCAATGTACTGGAAGAGTAAATCTATTAAATGGAATTA
TCATTTTTTATTTTTTTACTG
>scaffold-1-Positions-1171449-to-1171649
GTCTGGTTGGCTTGTTACTGTTCTGTACTTTCCAGCTCGGCCTGAGAAGCTGAGTTTGCT
TTTGATGGAGCCATGGTTGTTTACTGTTATGCTATTTCGATGGTGTTCTTCTTAGTTATT
TGATTATATTTGCTATGATAAGTATAGTAGCTGGATCTCTTAAGAAATTCACCTGAAGGA
TGTGTGGGGAGTCTGGGGACG
>scaffold-1-Positions-117452-to-117652
GCATGGACGGGCGCCTCTTCACGGCCCGGCCCAGCCCAAACTCCGCTAAACTGGGTTTCG
TTGGTGAGGTAGCCCGCGTGGACCCCACGGTCATTGAGCCTCTGGTAAACAGTGGACACA
TACCAGTGATTGCTTCTGTGGCTGCGGATGAGTTTGGGCAATCTTATAACATCAATGCGG
ACACTGTGGCTGGGGAACTGG
>scaffold-1-Positions-11872821-to-11873021
TTTCATAGACCGGATAAAACTGTTTTACACAGTGCTGGATCTACTATTGATTTGAGATCG
TGCAGCTCTAGTCTGGAGTTTGTGGAGGTAGATGTGATGCTTGCAAATGGTTGTGGGATT
GAATTTTATTCTTTCTCCTACCTGATACCAATTGTTCTGCTTTCCATATTTTCAGGCCTA
GTAGGTCCTTTTTCATCTTAT
>scaffold-1-Positions-11937956-to-11938156
GTCACACCAAATATTTATGAATCTGCTAATGACAAAACAACGCATACAGCCCTAGAATCT
ACGTGCATGGAAAGCTAGCTGCAAAATTCAATCCAACACAGACTCCATACCTTTACTCTT
TTACCAGCATTAGGGGAGTTGGAGAGTACAAATAGACATGCATTCTCAATCAGAAGTCCT
ATTAGATTACTGGCTACAATC
>scaffold-1-Positions-11938458-to-11938658
TCTGCTGCTCCTCGCGCTCCGCTGCTTCGCGGTGAATTTTTGCAGCATCAAGCAAGTGCT
TGCAATATTCAACATGAGTGTTAATTTTCTTCTCATCAAACCCATGAAGATGAAGGTTGG
AAGCAGCAGACAAATGACTAAATACACGAACAGCATTCTCTAACTCTGCAACTGTTGAAC
GCACCTAAAGTATCATGGTAA
>scaffold-1-Positions-1201980-to-1202180
ATGAGAGAGGGTTAATGGTGCTCGATAATATTTCTCATGTTCATAATGCTGGGACAGTAA
AATCACCTGTGGCTGCGGCTAGGGCGGCAGCCATAGATCATTTGTATCAGTTGATAAAAA
ATACCATGATTAATAGCCAAAATTCGGAAGTTGGTGGGCTAAATTTTTCAGAAATGGGGA
GCTCTAATTATGTTCTCAAAA
>scaffold-1-Positions-1202152-to-1202352
AATGGGGAGCTCTAATTATGTTCTCAAAACATTTCATCTTAGCGGTGCAATCGTTGAGAG
TTTGAAGAGGAAAGTGTTAGGTGAAAGGAGAGGTAATTTTTCTTGCTCATCATTTGAGTT
GGTTGCTGCTCACCTTTGGAAGGTAAGTTTCTTTGGAGTTGGACTTGTTTCTTTTGATGA
TAATTAATAATCAGTACAACT
>scaffold-1-Positions-12212361-to-12212561
ACTTCTCTCTCCATTTCTTCTTCTTCTTCGCATGATCAAGTTGCCTAGTAATTAATGTGT
CTTTGGCAGCTTTTGACATTCTCTAAGCAGACACAAAAGCTCTTACCTCCATTAAACTAA
ATCCACCTTGTCTTGTTGTTTTAAATTTAGCTCTTCTTAGTTTAATTGCTTGCTTCCACT
ATAAATTAATCTTAATCTGTG
>scaffold-1-Positions-12281733-to-12281933
ACGCTCCTGATGCCTTTAACGCCATGTCCTTTAGCTGAAATTACCAAAACACAAAACACT
CAGAAAACGAAATTTGGCTGACTGAGTTGAGTTATAACATGTTAACTTGATTAATTACCT
GAGATGTGAGAGATTTGATGGCTTGTTGTTTGGTACTGCCGCTGCCGGTCGATGAGTCAG
AGTCCTCGGGTTGACTAAGTG
>scaffold-1-Positions-12281788-to-12281988
ACACTCAGAAAACGAAATTTGGCTGACTGAGTTGAGTTATAACATGTTAACTTGATTAAT
TACCTGAGATGTGAGAGATTTGATGGCTTGTTGTTTGGTACTGCCGCTGCCGGTCGATGA
GTCAGAGTCCTCGGGTTGACTAAGTGAGTCATCCCCCGGTTGCTTCGACCGAGCTATGCA
CGTCAGCATTTTCTAGTTTTT
>scaffold-1-Positions-1235702-to-1235902
TGAGTTTGGGAATTGAGAGGGAGGAGGAGGCTTTGTTGCCTTTGAATACAAACCGACGTG
TCGTACGTATTTTTAAACGAATCGTCGTTCGGCCTTCACACAAACAATTGAGATCAAGCC
CATATTTCCTATCTGGGCCGTATTATCGCAGCCGTTATTTTTGTGGAGGTGGGGGCTTTT
CGGAATTAACTGGGGGATTAT
>scaffold-1-Positions-12501158-to-12501358
GAGTGAAGCGCTCGGCTTCGCGTCGTCGTCGTCTCCACAAAGCCGCCACCAGCGACGCCG
AGCCGTGGATGCCGACATAATTGGCGAAGCCCTTTTCTTGCTCTTCTTTTTGCCCCTTGT
TCCGGAGGGGGCGTCAGTCACGTGCATATCACATTGCTGCTGAGACTGAGATTGAGATTG
AGAAGCACCTCTAAATGTAAT
>scaffold-1-Positions-1259925-to-1260125
AAAAAATTGAGATATTTAGTTAATTCTCAGCCATCAGCTGCTATTTCTGACTCTTTCGTT
CGCTCGATATCATCCACACGGTGAAGGGTGAAGACTGAAGAAGCAGAACCGTGTTCATTG
CAAACATTTTTGGCATTCAATATTTCTCTTTCTATCCTGACAGAAGATTTGGCCAAAAAA
TTGTCAGTTGTGTTGTGCTTT
>scaffold-1-Positions-12631493-to-12631693
AAAGAGAGCTGGGACACACACTTCCATAATGTTTTAGCTTTCCTTCCTTTTCTAAAAGCA
AATATTCTCCATCAATAAAGCCTTACAAGAGGCTGGACCTGCCAAAAGAAAATTAGCTGC
AACACATAAATGAGCCCACAAAGAGGAGGCAACATCACAATGAAGAAAAAGACGATTGCT
GGTTTCTTCAATCTTTAGTTT
>scaffold-1-Positions-12800212-to-12800412
CCCTGCATCCAGATCCAAGCATGCCATCAGCCTGCGGAGCCAAGCATTCTCATTCTCTAC
AGGAAACATGACTCCTGGAGCAAACTCTACTCAATTTGATTACTATGATGACGATGACGA
TGACGATGAGGAGTTTGACAAATCCCTGGAACGAAAGACGGCTGCAACGCCAATCATCAA
TATGCAGAGCGGTGCCTATAA
>scaffold-1-Positions-12807654-to-12807854
TTGCCTCTCACGTTCAAAATTTTTTAGCTCCCTTTCTTTACGCAGCCGTTCATATTTTCT
TCGATGTTCTTGAATTCTACGAGCATTAGGTTCAACCTGGAAAACCATATGCACTATTTA
GAAACCGTCTGTAAAGCAAGTACCATCTCAGATGGCATATCACCTTCTTGAGTGCCATGC
CAATCTCCTCATCGTAGTCTA
>scaffold-1-Positions-12807804-to-12808004
GATGGCATATCACCTTCTTGAGTGCCATGCCAATCTCCTCATCGTAGTCTAACTTTGATG
CCACATGCAAATCATTTGCAGCTTCTTCCCACTGGCCCAACCTGGCCCTTGCCATCCCAC
GTATTTTATATCCTTTTGCTGAGTCAGGGTTAGTCTATAACATTAAATGTAGAAAATTAG
GTTGCTAATAGCAGATTGACA
>scaffold-1-Positions-12895456-to-12895656
GTGCACTTGATACCAGTTACTTCACAAGTCGCTACTCATGGAATACTACAGATGAAAACA
TATATCCAGCCAGTGACTTTGAGGACTCCAGTGATGCTGATAGCTTAAGTGGCAGCAGTA
GTTGCCTGAGCAATCGCCAAGAGGAAGTGGTATATAGTCCTAAAAATTAGCTTAATGGAA
TTGATTTGTGCAACTTTCAGT
>scaffold-1-Positions-12904450-to-12904650
ACCTTATCGACAACGTTCCTTGGCTGCTCGGCGAAATGAAAAACTTTCTCCAAGATATTA
TGGGCCCTTTGAGATTGCTGCTCGTATAGGGGAAGTTGCTTATAAGCTTGTTCTACCTGC
TGATTCTGAGGTTCATCCCGTTTTCCACGTGTCTCAATTACGACGCGCCCATGGTGTGAA
CAATTCCTCCCCCTTGCTGCC
>scaffold-1-Positions-12904460-to-12904660
CAACGTTCCTTGGCTGCTCGGCGAAATGAAAAACTTTCTCCAAGATATTATGGGCCCTTT
GAGATTGCTGCTCGTATAGGGGAAGTTGCTTATAAGCTTGTTCTACCTGCTGATTCTGAG
GTTCATCCCGTTTTCCACGTGTCTCAATTACGACGCGCCCATGGTGTGAACAATTCCTCC
CCCTTGCTGCCACAACAATTA
>scaffold-1-Positions-12980604-to-12980804
AGAGTGCGCACATTGGTCAGCTTATTGCAGTTACATATACATTGTCTATACGTGATCAAT
TATCTACAGCAGCAAGCTTGTGAGTGTAGGTGATGTGATCAACATCAAACTGCTGAGATC
ATTCCACACAAGCACAATTAGTAATTAGTAAAGAGTGTAACTAGTTAGTTAATTATTAGG
GGTAGTTAGGTAGTTAAGATT
>scaffold-1-Positions-12980847-to-12981047
TCATTAATAACATTAGTTTTATATTCTTTCTGTACTTGTGCTCATCACTTTCTTATTACC
GAAACAAGTGTTTCTATCTTATCATGGTTTTATATAGAGGATAATTGACTGGGGTTAGAA
ACAGACGGCCATGGAGACAAGTAATCCAGTTGCTGCAGTCAGTGCGATTCAGATTCCGGA
ATTTTAAAGCAACAATAAAAG
>scaffold-1-Positions-13031402-to-13031602
TTAATTACTTGTACAATTGGGGCGTGGCATCCAGCTGGTTAGCAGCTAAGCCCAACAACC
GACAAACAAAAAGCAGAAAGAATAATAGCGTTAGAAAAATGACAGAGAGATTGGAGTTAT
CCTCGTCATTGCCACGTACACAGAAAGCTATGTAATGGTTTTATCTTTTAAGAAAAATGC
TTGGTGTAAAGACTACTCAAT
>scaffold-1-Positions-13032447-to-13032647
CGTTCAGATAAACATTGGCTGTGAGCGTAGCTTTGTAAAGTTGTTAATTGATAAATATCA
ATAACAGAAAATCTGAAACACTTCGTGCAGCAATTTCACTTTCAATTCGAAAATGGCGTC
TAAAGTTGGGTTCGTGGGATTGGATGAGTACAGCGTGGACATGGCCGCTTCGCTTATTCG
CTCTGGATACAAAGTCCAAGC
>scaffold-1-Positions-13048319-to-13048519
GTTGATTCTAATTCCCTTCCCATTGCAGCAAAATCAAAATGGTCAATGATCTGCTCGAGG
GCGTTCATCTTATTGCTTCTGTAGAGGCTATTTCTCTTGGAGTTCAATTTGGGATTCATC
CATGGGTTCTCTATGATATCATTTCAAATGCTGCTGGAAATTCATGGTTTGTTGCTACCT
GTCTCATTTTTCTATCCGTTT
>scaffold-1-Positions-13060913-to-13061113
ATGACCGTGAATGAAGCCGGAGGCAGTGACGGCAGCAGTTGGAGCAGACGCAAACGACTC
AAGATCGGCTCAAGGCGACAGTAGCTTGAAGTCTTGAATGCGGAACCAAATCGACTCAAG
GGAGGGGGAAGGGCTAGAAGCTGCAAGCCTGCAATGCCGGTGCTCTGAACGGAATCAACA
GCAGCAGTGGCACATGGGTAT
>scaffold-1-Positions-13065796-to-13065996
ACTTTTTTCAGACTTGTGTTTCTGACTGGAGGATTAACATTTTACAGGCCAGTTCATTAA
TTACAGATATCTGCAGAAACTTACGTACAGCATCTAATTCAGTTGAGAATACTGAATATA
CAGTAGTTTTAAGAGGTGATTCAACATTACGTGGTCATTTTCCAGAGGCAAGGATTGTTA
TAACTAATATGACCATATAGA
>scaffold-1-Positions-13067901-to-13068101
GAAGTAGGGATCTACATGCATAGTAAATGCTGCTAGTGAAAGAGACATTGCTGTCTTTGC
TGCTGGAATGATCCAGGCAAGATATCCAGCTGCTCTTATACTATTTCTTTTAACCTATAC
CTGCTTTGGGAAGCCTTGCGGAAAGCATTAATGTTCTTTTCTTATCCTATGATCAATTGA
CAGGCGGAATTAAAGGGAAAG
>scaffold-1-Positions-13128313-to-13128513
AATCTCAATCTGAGTCTAACAAATCGGTGTGCTGTAAAAGATGTTCAATCGACAGCAAGA
AAATAGTTCACAAGTAATGCAGCAAGCAAGAACGAGACCAAGAAAGGAAAATATGTACTC
CGGTAAAGACTCTGAGCAAGTCGTTTATGTTACTCTCAGTTATAGACTTGTCGTTATACC
CAAGAGTAAAGAAAATCCGAC
>scaffold-1-Positions-13128413-to-13128613
AGAAAGGAAAATATGTACTCCGGTAAAGACTCTGAGCAAGTCGTTTATGTTACTCTCAGT
TATAGACTTGTCGTTATACCCAAGAGTAAAGAAAATCCGACCGTCATGGCCAGCCACGGC
CATAGATCAAAATTTGCTGCTCAAGTTTTGAATAATGAATGGGTTTGCGTGCCTCCAGCT
CCATTTAAACAGCACCGTCTT
>scaffold-1-Positions-13128422-to-13128622
AATATGTACTCCGGTAAAGACTCTGAGCAAGTCGTTTATGTTACTCTCAGTTATAGACTT
GTCGTTATACCCAAGAGTAAAGAAAATCCGACCGTCATGGCCAGCCACGGCCATAGATCA
AAATTTGCTGCTCAAGTTTTGAATAATGAATGGGTTTGCGTGCCTCCAGCTCCATTTAAA
CAGCACCGTCTTCAAATTAAT
>scaffold-1-Positions-13128445-to-13128645
TGAGCAAGTCGTTTATGTTACTCTCAGTTATAGACTTGTCGTTATACCCAAGAGTAAAGA
AAATCCGACCGTCATGGCCAGCCACGGCCATAGATCAAAATTTGCTGCTCAAGTTTTGAA
TAATGAATGGGTTTGCGTGCCTCCAGCTCCATTTAAACAGCACCGTCTTCAAATTAATCA
GTACCAAGAAGTCCTAAATAA
>scaffold-1-Positions-13147025-to-13147225
CATACTTAAAAGGTGATGTGGGTAAGGCTTTCCTTTTGTATTCAAGAATGGCTGAGCTAG
GCTATGAGGTAGCACAAAGTAATGCTGCCTGGATCCTTGAAAAGTATGGAGAGGGAAGCA
TGTGCATGGGAGAATCTGGTTTCTGTACTGATGCTGAGAGGCATCAATGTGCACACTCTT
TGTGGTGGCAAGCTTCTGAAC
>scaffold-1-Positions-13147185-to-13147385
GCATCAATGTGCACACTCTTTGTGGTGGCAAGCTTCTGAACAGGGTAATGAACATGCTGC
TTTGTTGATTGGGGATGCATATTACTATGGTCGGGTAAGTCTCTCAAGATGAAAGATGTC
CTCGAAGTTTGGGAATCACTTTCATTGGAAACATAACTTTCTTTTCATGTTTCTTTGTTT
TCCAGGGCACTCAGAGGGATT
>scaffold-1-Positions-13147495-to-13147695
TCATCTTGCCAAACGTTACTATGATCAAGCCCTAGAGGTTGATCCTGCAGCAAAGTTGCC
TGTCACACTTGCACTCACAAGCTTGTGGATACGGAAGAACTATGCTGATAGTTTCCTGGT
GATTACCTTTATTTGGTCTATTGGCTACTTTTCTTGGCATGGTTGAAAAAATTGATCTGA
TATCTGCATTGTGTCCTGCTC
>scaffold-1-Positions-1318489-to-1318689
CACTTGTCTTTTCTTGGCATCTTAAGACCGCATTCTTTTTTGTGCTGTCTGCCACTGGTT
TGTTTGCACATGGCAGTGGTAGCGCAATAACGGCTGCAGTTGAATTTGTCTGTTAGCATG
TGAAGTCTGGACAACTTTTGACTGTATTTGACCCTAGATTGCTGCAGCAATTGCTACAAC
ATTCTCTCTGGTTCATACTTG
>scaffold-1-Positions-13208332-to-13208532
GTGACACCTTTTTTGTCATATATTTACCATAATTGTAATACATCCATTCAAAAAAGTTCA
CACCTCTTTTGCAGTCAAAACTTTAATTACATCCTTAAATTCAGCATCGCAAAAAACAAG
GTCCTGCTCCAGCTGCCCAAGTTCTCTAAGTCCAGTCTCCCGAATAATTCTATTGATTTT
TTGGTGGAGTGCAGAGTCGTG
>scaffold-1-Positions-13317735-to-13317935
GGAACCTCCCCCTGAAGGGTGTCATATAATCAATGTGGATGAGGCTATTGACAAAAATCA
GCAAATTGCAGGTCTTGGGGTTGTTATTAAAGACTTATCTCAGAAGACTGTAGCAGCAGC
TGTTAGGTGTATACAATTTTATGAGGACACCTCTTTCGCAGAAGCTGAGGCAGCCAAATG
GGGATTATACGTAGCTCAAAC
>scaffold-1-Positions-13326104-to-13326304
CAGCGTCTTATTAGCAGTAAAATAGAAGTAATAAATCCATCTATGAGATTGGTCAGCTTC
AGGTTGCTCCTCTCCTCCTCGAGCTCTTAGGTTTTGATAGCAGTGCGTGTGGGTGCTGCT
TCCTTGTTTGGTTAAAGTTCAAATTAAGAATTATATCGAGTTCCTATATGGCTTCTCAAT
CTGCTAATTTATGGGTATTGT
>scaffold-1-Positions-13326571-to-13326771
CAGATTCGATATCGAAGGATACGTGACTGGTTTTGGGCATCCAGAGTGGGCCCGGACGCA
CAGTGCAGCTTCTCGAACGTCTACTGTGGTTTCCACCCTCGTCGAAGGAGGTGCCACTTG
CATTGGCAAAACTGTGGTTGATGAATTTGCCTACAGGTCTCTATTTTTTTTTTAATTTTT
GGGGACGATTAACAGTTGTTG
>scaffold-1-Positions-13333651-to-13333851
TGAGAGCTGGGGTCATTTCCAGCTTTTATTTTAAGGAGGAGACGGGTGGAATGCTGCATT
TCTTGTATGTGTTAGAAATCATGGGATGGGAGAATTCACTTGTCTCAGTTCAGAACTCTT
ATTTTCTTTGTTTGCAACGTCTGCTGCCTTGTGCTGTTATAAAATTAGTGTTTCATTAGG
TAAGTTATAGAACCATGCAAC
>scaffold-1-Positions-13334279-to-13334479
AAAGGTGAGGTTTTCCTTAACTGTGAATTGTTTTGTTTGTGGAGCTCTTTAGTCCCATTC
GTTTAGGCAATGCATCTGTGATCAACTTTGCAACTTTTGCTATAGAAAACATGTTCATTG
CAAATATTATCACTGCAATCTAATAGACTCAAATCTGGCTGCCATACATAGATTAGTCAG
TTCTGAATATCATTACTGTAA
>scaffold-1-Positions-13404922-to-13405122
CAGGCATGGGGGTGATCGTTTTTTGTTGGATACTGGTGCAGAATATGTATGCATCTCTAC
AAGAGCAGGCTGATGTTGCTGCTAAATCTAAACTGTCAACTAATACTTTCAACCAGAAAC
AATCTGCAGAGATTGCTAAAGAAAATGTACAACACCATTGTCTATTTCTTATGTATTTTT
AGTTGTCTCATTGCAGCCTCT
>scaffold-1-Positions-13508866-to-13509066
AAATTCTAGTTGTTTAGAAATAGTCAAATAACTTATTTTCATTATATGACAATCTTTTTC
AATTCATTTAAATAATTATCTGCAGCCATTTTTGAAGATTCCATGCTAGAAACACAAGTT
TCACCATTTTGCTGTTGCGCCTCACTGTTTTTATGTTGCACGGGAAGCAAAATATCTAAT
GCAATATTGTCAGCCCGAGAA
>scaffold-1-Positions-1354288-to-1354488
TTTGGGATGTTCTCCTGAAGAAATTACATGCATTATATGTTTTTACTCGTCCCTTCGCTA
TGATTGGCACTGTGAGTTCCATCTTGTTGTGGCCAATTTTTAGGCAGCAACGCACTTGTT
AACTACTATATTTCTTCAGAAAAATATGAACAAGAAAAAATGATGTGAAGTTTTTTTGTA
GATTGCATGACACAATTTTTT
>scaffold-1-Positions-137310-to-137510
AGCTGGTTCAATAAACATAGGAAGCGGAATAATGCAGTGTCTGCTCGAGGTAAGAGTAAT
GCTACTAGGAGCAGTATCTCAGCCTCTGAGGACGTTAATGCGGTGAATTCAACAAGTGAA
CAGCTGGTCGGAGATGGAGTGGAGGGAGCAAAACTGGGATCATCTGTTAGCAACACTAAA
CAAAACTCTAAACCTCGTGCG
>scaffold-1-Positions-137376-to-137576
AGGAGCAGTATCTCAGCCTCTGAGGACGTTAATGCGGTGAATTCAACAAGTGAACAGCTG
GTCGGAGATGGAGTGGAGGGAGCAAAACTGGGATCATCTGTTAGCAACACTAAACAAAAC
TCTAAACCTCGTGCGAGACAACAGCAGCAGTCAAGAAGCAAGAAAAAGAAGGAACAACTT
TCTGCTACTGTTGCTTCAGAA
>scaffold-1-Positions-137995-to-138195
TCGAGTCAGTTACAAAGGCAAAGGTTATTCAGGGATACCTTGGTGATATGTATGAAGTCT
TACCCAGCTATGGGCATGTGAGGGACTTGGCAGCAAGGTCCGGATCTGTGCGGCCGGATG
ATGATTTCAGTATGGTGTGGGAGGTTCCATCTGCTGCTTGGACACATCTTAAAAGCATCA
AGGTTGCTCTGAGTGGGTATG
>scaffold-1-Positions-13865493-to-13865693
ATAGGTATATTTCTTTCTAATTCGTTAACAGAAAAAGAAAAAGCAAAACTATTTTCTAAA
AAAATAAATTAACTTGTGTTTTTGCAGCAACACCAAACGGAGCCCCTGGCTCAGTCTATA
AATAGCTTGCGCATATCAAGCATTTGAAGCACCGAGCTTCAAAATCAGATAGAGTTGCAT
TTGCATTTGGGTTTGCATTTT
>scaffold-1-Positions-13870099-to-13870299
GGGTTGTTGATAGTGGGCTTGAGTATAGAGCATACATATGAAATAATAAAAAAAGAATAA
GATCGTATGCAGCTGGCTTGTTGTTAGCGGTGCTCAAGATCCAATAACTTAATAGTTAAA
TTCTTCTTATGGCGTAGAAATTAACCTTTAGCCCTTGCAGCTTTTTGTATAGTAATTCAG
AATTTTTCTTTCAGTTGATAT
>scaffold-1-Positions-13931472-to-13931672
ACTTAACAATCAGCAATTAAGCATTAATAATTCCTATATGATTACAAGTTCATTTTTTCA
AGGGGTTTTAGCTTCAAAAGTTACAAAGGGATAGGGAAGAAGCAAGCAACAACAAAAGCT
TTGTTTGTTCGTTGGGAAATGAAAAGGGTTTAAAAGCTGCATTCCGTCCTTTCTGTCGGG
GCTGCTGTTAATTGTTATGAT
>scaffold-1-Positions-13931501-to-13931701
ATTCCTATATGATTACAAGTTCATTTTTTCAAGGGGTTTTAGCTTCAAAAGTTACAAAGG
GATAGGGAAGAAGCAAGCAACAACAAAAGCTTTGTTTGTTCGTTGGGAAATGAAAAGGGT
TTAAAAGCTGCATTCCGTCCTTTCTGTCGGGGCTGCTGTTAATTGTTATGATACTAGCTG
GGTCTCTTTTTGGTTTCTGTG
>scaffold-1-Positions-1397336-to-1397536
CCGCTATCATGCCAATTTTCAACGCTGCAATTGCATTTTCCAAGGTAACTAATTTTTCAG
AAACTAAAAGCTAGCTCATCTTCATCAGCAGCAGCTTAGATAATCTACTTGTTTTGGGCT
TTGCTATAGGATTTACCTGATGTAGAGGGCGATAAAGAATTCGGCCTTCGAACACTCCCA
ATCATCCTAGGGAGAGAAAGA
>scaffold-1-Positions-14009039-to-14009239
CGCTCTTCTGCAACGGCATAGGCGGCAGCCCGCCGGCCACCCTCGCCGAAATCACGCTGG
GGCAGCAGCAGGACTTCTACGACGTGAGCCTGGTCGACGGTTACAACATCGCAATGTCGA
TTTTGCCCATCAGAGGCTCCGGGAAATGCAGCTACGCTGGGTGTGTGAGTGACCTGAACT
TGATGTGTCCCGCGGGGCTAC
>scaffold-1-Positions-14009170-to-14009370
AGAGGCTCCGGGAAATGCAGCTACGCTGGGTGTGTGAGTGACCTGAACTTGATGTGTCCC
GCGGGGCTACAAGTGAGGTCCAACAGCAGAGTGGTGGCCTGCAAAAGTGCTTGTTTCGCT
TTCAACTCGCCCAGGTATTGCTGCACTGGGAGCTTTGGGAATCCTCAATCCTGCAAGCCC
ACTGCTTACTCCAGGATTTTC
>scaffold-1-Positions-1409998-to-1410198
CTTTTTTTCCCTATTTTTTGTGGCATTTAATGCACCTAAATTAGTGGGTGTTTTCAAATT
TTGAATTTTATTAACTACTACCTGGAGAAAAAGCAGCCATTGAAGTAGAAACAGGGGAAA
TGAGGGGAGAAAAAACAAGGGGGCCTGGTAATGGCTCTATTGAGGCATGAATCCAAAAGG
ATTGATGTAGAAAAACAAATA
>scaffold-1-Positions-14116146-to-14116346
GAAGTTTTTGAGCTAATTGTGGATTCTCTTTTGCAGCATCAATCATATATTGTGAAACAT
CTTTCACTTTCATTCTATGAGTAGCAGGAGAGCTAACACCTTCAGTCCAGGAAGGAGATC
TCGCATGTGCATGAGGATAATTAGGCTTGTTGGGAAGCTCTCGTACAAAGGCCTTCTCTC
TATCGGAAGGATGTTTATTCT
>scaffold-1-Positions-14116375-to-14116575
TTCAGTCGTCCTGGTTAGATTGAAAAAGGCATTAGATTTTCCAGTTTCATTAGATTGACC
TGCTACAGCAGCAGAGTTCCTGAACCTCGATCTCTTGTCACATGTCCCAAACTCAGAATG
TTCTTCAAATGAGCTGCCAACACCGCTGCTGGATGATGCTGCATGAGACGAGTCAATGTC
TCTGGACAAAGGACTGGCTGA
>scaffold-1-Positions-141648-to-141848
TATCAAGCAGATACAAGTGGACATTGGCAATGCTGATGAGTCCATTGTTTTCCGGTCTTC
TTGCTCTAGAGTCGAGTTTCTTGGATTCCAAGCAGCTTACAAGGTATAATCTACATTCCA
TTCCCAGGATTGTGTCACCTTGCGTCACGTAGTATTTTGACTAAAGGGGTTGATGTGCTC
TCTTTAGATGATAATATATGC
>scaffold-1-Positions-141673-to-141873
GGCAATGCTGATGAGTCCATTGTTTTCCGGTCTTCTTGCTCTAGAGTCGAGTTTCTTGGA
TTCCAAGCAGCTTACAAGGTATAATCTACATTCCATTCCCAGGATTGTGTCACCTTGCGT
CACGTAGTATTTTGACTAAAGGGGTTGATGTGCTCTCTTTAGATGATAATATATGCTCTG
AAGTCAGTAATTTTGTGTTAA
>scaffold-1-Positions-14260455-to-14260655
GTACCTGTCCATCAGTCTTCTTCGGCCGGCCACGCCCCCGCTTCGGCTTATCAACACCAG
CAGCAGTAACCGTAACCAAACCCGGAGGAGCACCCGAATTCGTCTTGCGCGGGCGGCCAC
GTCCTCGGCCCGGGGAAACAGCAGCAGCGGAGCCAGCGGCAGTAGGATTGTTGTTGTTAT
GATTATATACGACGTCGTTTG
>scaffold-1-Positions-14260479-to-14260679
GCCGGCCACGCCCCCGCTTCGGCTTATCAACACCAGCAGCAGTAACCGTAACCAAACCCG
GAGGAGCACCCGAATTCGTCTTGCGCGGGCGGCCACGTCCTCGGCCCGGGGAAACAGCAG
CAGCGGAGCCAGCGGCAGTAGGATTGTTGTTGTTATGATTATATACGACGTCGTTTGATG
GAAGAATGTTGCTAGCCGGAT
>scaffold-1-Positions-14260750-to-14260950
CAAGTGGTTAGTCAACAAGGTCGAGTGAGTCGTTGGGAGATTCGGGTAAGCTTTTTCTAT
GTACTTAGCTATGGCTCTCTTGCTTGACCCGTCTCTTTCTTTCAACGCACTAATTGCTGC
ACATATCATCTATAAGCCCAAAACCAAAACCCAAAGCCGAAAAAAAAAAGGTTATTTTCT
AAAAATTAAAACTCAAGCAGC
>scaffold-1-Positions-1433050-to-1433250
AGAAGAAGAGGGTTTTCTCTTAAAGGAGAGAATACATTTGAACAAGGTTTGGTCATCGTG
CTTCTTGCTGCTGAATTTAAATTCGAATAATGTTTCATTTGTTTCTGTATTAACATATAT
CATTCAACAGGAATTAGAAACCCTACGTGCTACTTATAAGATACAGAGTGCCAAAAATGA
GAACCTGAAAAGAATCAAGGT
>scaffold-1-Positions-14332955-to-14333155
TAGCGGCAGCAGGTGATGCTTTATGGGATAATGGCGCCGTGTGCGGAAAAATGTTCAATG
TTAAGTGCACAGGAGCACGAAACGCAGTGCCACATCCATGCACGGGTGAAAGTGTAACCG
TGAAGATTGTTGATCACTGTCCAGGCTGCCCATCCACCATTGATCTCTCCAGAGAAGCCT
TCACTCAGATTGCTAATCCGG
>scaffold-1-Positions-14391103-to-14391303
TATGGCAAAGGTGAAAGGAGCACCCCACTCCAAAGGCAGCATGCTTCGTTGCCTAGGTAT
GTGTGCTTCTCCTAGTTTATTGCTGTTTTTAAGCCACAACGAGGAGAGCTGCTTCAGCAA
TCATCCATAATCTGCCTCTTCTGTGTATGAACATCTATCCATAAGTAGGCACATGTGTGC
ATTTATTTGTTTGTTTTTTTC
>scaffold-1-Positions-14411982-to-14412182
AAATAAATAGTAATAGCATAAGAAAGATGGCTTTCCATTTTAATATTAAAGTGGATGGAA
GGCTAAAATAATTTGAAAACACTTGCAAGGGGGAAAAATAGTAAGTTGTGAACAAATCAA
GAAAATGCTGCTACAATTATTTTATGTAAATTAGCAGTCCTAAAGTAATAGTATGCAGTG
GAATAATTAAGTCACACAGAA
>scaffold-1-Positions-14412185-to-14412385
TACTTGTATGGTCGGCTGCAATCCTTCTTATGTAAATTAGTAGCCGTCATGGCGTCATCA
ATCAGTAACCAACAACCGAGAGATCGAGTTCATCCTGAGGAGAGGCTTCATGAAAGTTTT
CTTTCACTCTTGCAGCTGAAATGTCCACTTCTTTGAGGTTATATACTGAAACAGTTCTCT
TTACGCTCACCAGTAATCTCC
>scaffold-1-Positions-14412894-to-14413094
TCCATTTCAAAAATCACCTCTGCAGCTTTTTCCGCTAATTCAGTTTTACCATAAAGTCTG
CAGGCACCAAGTAAAGCACCCCAAGTTGCAGCATCTGGTTCGAAAGGCATGTTTTTCATC
AAATTCTGTGCCTCGTCCAGACGGCCGGCTCGACCGAGAAGGTCCACCATGCATGTGTAA
TGCTTAGAATTTGGTATTACA
>scaffold-1-Positions-14414855-to-14415055
GCCTCTTCTATCCTCCCATTCTGCACATATGCTGCAAGCAATCCATTCCATGAAATCTCA
TTCTTTTCCAACATTCTATCAAAAATCCTTCTCGCCGCATCGGCATACCCATTCTGTGCA
TACCCAGACAACATAGTGTTCCAAGAAACAACATCCCTTTTCGGCATCATTTCAAACAAA
TTCCGTGCTGCAGAAAGACTC
>scaffold-1-Positions-1444949-to-1445149
AGACCTTAAAATCTGCTCTTCCTTTGAAGCCTGGAGCTGAGGTCATTATACCTGTGACCT
TGAAGGCCTGGCAGCATGGCCCAGTGGATCCCGAAACTGTGGCCGGTAAGATTGCCTCTG
GAAGCATTGGGAGGCATGTAAAGGATGTAAGCAGCCCTTCATTGTTGATCCATTATGCAG
GTAACTTTCAGAAAGTAAATG
>scaffold-1-Positions-1444953-to-1445153
CTTAAAATCTGCTCTTCCTTTGAAGCCTGGAGCTGAGGTCATTATACCTGTGACCTTGAA
GGCCTGGCAGCATGGCCCAGTGGATCCCGAAACTGTGGCCGGTAAGATTGCCTCTGGAAG
CATTGGGAGGCATGTAAAGGATGTAAGCAGCCCTTCATTGTTGATCCATTATGCAGGTAA
CTTTCAGAAAGTAAATGTATT
>scaffold-1-Positions-14508216-to-14508416
TAAAACCAATGGCCGACTGTACAATTGACACAAATTTCGTCTACATTCATTCTACACTCA
AAACTTATCCACAATCGAATCTCACAGATTAGTACCACTAGGTGTAAGAGCTGCACTACC
CTGTTTCATGGTCCACTTTTTCCGCCAATGATATCATCAAATACCGCTGATTTTTTTGTG
GACCCCACTATTGTCTTTGTC
>scaffold-1-Positions-1451321-to-1451521
TGTGGAACAAACTTTTAACCAAAATTCCCTCTATGATTGTCCGAAATTGATACCCATTTT
CGCTTTCTTAGCCACAAGCATTTTAACCAAACGACAAGCGTCATGAAAAAAGCAGCAATG
CGATATGAATATGGAACCAGTACAAAGTAAAGGTCTTCAATAAGATACATAAACGTTTCA
TCGTTACTGGATAAGAAGAAT
>scaffold-1-Positions-14529646-to-14529846
AAAATCTATACAAAACCTAACCCGTGACCAAAAAGGGCGTCCGTCCCTTCCCTAGCAGCA
GAAACAATTTATTAAAAGAATTAACCTAAAACCTTTGCAATTAGGATGTATCAAGAAAAC
TGAGCAGACCTTAAAGTCTGGAGAAACTTAAGCCCAAAGTAGTATCAAAGTATGAATAAC
ATGTAAACACTGATGCATAAA
>scaffold-1-Positions-14599641-to-14599841
TCAGGGTATGGTGGTGGTTTCGTGCGTCCTATATTGGGTAGTCTGGTCCACCAGGAATGG
CAAATTATCGATACCTGGAAGAGCTCTGAAGCAGCTCGGGCATCCCCCTCTTTAAGTTTT
GCCATTGCCAAATCGCGGTTAGCTTCTCTTCTCCTGAAAATTACCAAAGATATAAAATTC
TACTCAATTTTTTCTTCAATT
>scaffold-1-Positions-14629017-to-14629217
TCCCTACTGCATCTCGTAAGTATATCCATGACCTGTAAAATACTAAACTTAGAATGGCAC
TAAGTGCAACCACTATTTTCTTTTTGCTGCATCAAAATATATCAGTTGCAAAATAGGTCA
AATCCTCACAGGATGTACAATGAGAATTTAACTTTCTTGGTGACATTTAAGACATTGGCG
GGACATGAATGATGAGCTTAC
>scaffold-1-Positions-14665352-to-14665552
ATTCTGCACTTGTGACTGCTATTCGTATGGCCAAGCTGTCAAAGTCAAACCTTGCTGCTG
TGCCTACGAAGGTTTACCATTTTATGCGCAACCAAGACCGTCCAGACAAGGCATTTACTA
CTGAGCGGGCACAGAAGACTGGGAAGGCCAATGCTGCAAGTGGGAAGATTTTTGTTACTA
TACCACCTGATCATTTTGGGC
>scaffold-1-Positions-14702576-to-14702776
CGAATAAAAGAAATGATGAATCTGCTTGGAAGCAGGCACTTCAGAAAGCTCAGCGCTTAT
CGCAGCATCAATTGATCAGGTATTGATTCATATAACAATTGTCATACCAGTTATATGTGG
ATGTGGGTACATGGAATTCTTAAACTAAGCTTGAAATGAACTTAATATTTGATTATTCGT
GCAATTTTTTCTTAAATAGGG
>scaffold-1-Positions-14702868-to-14703068
ACGCACATTGCGTACCCAAGGATATTATTACTTTGAGTTGAGTTATTCTTTCAGTATATT
TATGACCAAACTTAAGAATTGTTCTCAAGCTCAATGGAACACAAGCTCTAGTTGAAGTTC
TCAATAGCCAAGTATTGCTCGGTGTTGGAACATAAATTTTGCTGCTTATATGCTTGAGAT
GCTTGCTAATCCCAATCTCTG
>scaffold-1-Positions-14702911-to-14703111
TATTCTTTCAGTATATTTATGACCAAACTTAAGAATTGTTCTCAAGCTCAATGGAACACA
AGCTCTAGTTGAAGTTCTCAATAGCCAAGTATTGCTCGGTGTTGGAACATAAATTTTGCT
GCTTATATGCTTGAGATGCTTGCTAATCCCAATCTCTGGAGTGCGGCTTGTAGCTTATAT
ACTTGTATGAACAAGACTTGC
>scaffold-1-Positions-14706324-to-14706524
GTGATTGATCAATAAGTGGAAATTTACAAACTGGTTCTTTGATTATTGGTTGTCGATAGG
GTCCACTAGAAGATTTGGCAGCGTTCAACCATGGTGATATGTACAAAGGAGTGGTCTCCA
TCCCAGTTTTCTTTTAGTGGGTTGCTGCAGGCCCCTTAGATATGAGATTACTCGGTTTTA
GTTCTGTTGCAGTTATATGGC
>scaffold-1-Positions-14721881-to-14722081
GTACTTAATGATTATCATGTTTCTTTGAATTACGCTGTATTAAAGAAAATCTTTGTGCAG
AACTTAGCTTCTTGAGTGATTGATTGGCCATTTTGCCTTCATAGTTTGCTGCAGAACGAT
TTGATAGCATACTTGTATCTGGTTGTTTAATGCTGCGTTTATTCTTATATAAATTTGCAG
ATGTGCAGTTTCTCCCAATAT
>scaffold-1-Positions-1472387-to-1472587
GTACTTACAATCTCTTCTTCAACTACAAGCAAGCCAAAATCTCCCCAGAGACAATTGGCG
CCACTTGCGACGGCGATGCCGGCAGCCGCGACGAGAAGTTGACACGCAACTCATCGGCGT
CGTCTCTCCTCATCTCGTCTTCGAAATTCAGCGAGTAACTCAACGGGTCGTACCTAAAAT
CGGCCGAATTCGGACGCCTCC
>scaffold-1-Positions-1472506-to-1472706
TCGTCTCTCCTCATCTCGTCTTCGAAATTCAGCGAGTAACTCAACGGGTCGTACCTAAAA
TCGGCCGAATTCGGACGCCTCCGATTCTTGGAACCGATCATTGAGAAAATACCCCAGCGC
GGCGACCTCGGCTGATGCTGCTTTAGTACGTCGTCGTCTTCGCTGTCGAGAGCCCTCAGC
TTACTGTGAGGCGATCCACCG
>scaffold-1-Positions-1475012-to-1475212
GCTCGAACCCTTACACTCATTATTCTAAGTGCAATGGCTCTCCCACTTGACCAAAGGCCC
ATTGGTGCCTTTGGTTGCTGCTCTGGTTTAGGAAACAGGAGACTGGTTTTCTACTTATTT
TGAAAAGAGTCCAAAGTCCAACGTGGAGTAGTAGTAACCATATTTCTCTAATCCCGCCGG
TTAAGTAAAAGCTAATTAAGT
>scaffold-1-Positions-14782845-to-14783045
TCAAGCTCTGATTGCATCCATTTCCCATCTATCTATGACTTCTAGCCATAATAGATCCCA
AGCTGCTAAGTTAAATATACTTCCAAATTGACTTGTTGTTGCTAATGTCCCAATTTCATC
TACAGGTTGTTTTTTACCATCGGTTTTATAATCTTTATTATTTCCACTATAATTTCTTCT
TCCTATAAGATACCTTCCCCC
>scaffold-1-Positions-14829221-to-14829421
TATAACCAAGAATTGGCGCATAATCAAGATGAAATTTATTTCAGTTATGAGTCCTACAAC
AGTCCAAGCATAATGATGTTAAAACTCAACCCATCAGGTACGGTCCAGCGTCTAATATGG
AACGAGAGGAACGCTGCTTGGGATGTTGTGTACTCAGCTCCAAATGTATGCGGAGTTTAT
GGGAAGTGTGGTGCTAATAGT
>scaffold-1-Positions-14829265-to-14829465
TTATGAGTCCTACAACAGTCCAAGCATAATGATGTTAAAACTCAACCCATCAGGTACGGT
CCAGCGTCTAATATGGAACGAGAGGAACGCTGCTTGGGATGTTGTGTACTCAGCTCCAAA
TGTATGCGGAGTTTATGGGAAGTGTGGTGCTAATAGTATTTGCATCCTCGACAAGGGTCC
TAATTGTGAGTGTTTGAAGGG
>scaffold-1-Positions-14839341-to-14839541
CGAGGTTGATAAAGTCTCATCGTTTTTCATTTGTATTTTAATGTTTGCGTTTTGGGTTTT
TCTGATTATGTTAAAATGCTGTATAATTTTGTTTCTCCTTTGCAGAAGAAATTGAAGAGT
GGTCGCTACTTTCCTGTTACAGCTGTTCAGAGGTTTGATGCTGCTGTAAGCTTTCTGATG
TGTTTTTCACTTATTCATATT
>scaffold-1-Positions-14839352-to-14839552
AAGTCTCATCGTTTTTCATTTGTATTTTAATGTTTGCGTTTTGGGTTTTTCTGATTATGT
TAAAATGCTGTATAATTTTGTTTCTCCTTTGCAGAAGAAATTGAAGAGTGGTCGCTACTT
TCCTGTTACAGCTGTTCAGAGGTTTGATGCTGCTGTAAGCTTTCTGATGTGTTTTTCACT
TATTCATATTGCAAGATGTGG
>scaffold-1-Positions-14848129-to-14848329
TTGGCAAACTGAATACAGATATAATCGTGGCTAATCAAATGTGTTTGAGAAGTTCAAAGA
CGATGAAGGTAAATTCAAGGCATCAATGATCAACAATGTTCGAGGCATGCTAAGTTTGTA
CGAGGCAGCACACCTAGCAGTTCACGGAGAAGAAATTTTAGATGAAGCCATTGTTTTCAC
TACAACTCATCTCAAGTCAAT
>scaffold-1-Positions-14865995-to-14866195
TGGTTTCGTTTTATCTGATCGTTGGTGCAACATTGAATATTCAATAGGGTTCAAGTGACA
TTGATCAATTAGGAAAGATCTTCGCAGCATTTGGGACTGCCACACCATCGCAATGGCCTG
ATTTAGCATACCTTCCTGATTATGTGGAATACCAATATGTTGCTGCACCCCCTTTGCGTT
CATTGTTTCCGTCAGCTAGTG
>scaffold-1-Positions-14868294-to-14868494
TTAAAGTTATCTGTTGCACATATTGGGGCCCACTATGTTGCAGCCGATTGTGGCCTTAGG
ATTCAAATCCAAAAGGCCACAGTCCGGACCTTGGACTCTATTAACTACCAGGATCCCACA
TCTGTATATAGGGAAATAATCCTGTCCGGGATCCAGACCATGGCCTTTGCATTTGAATAC
AAAGGCCATACCCACCATGTG
>scaffold-1-Positions-14873684-to-14873884
AATTCATTTGAGACCCGAGTGCTGCAATTACAAACATTAAACACATTTAGTTAGTGAAAT
ATATTTATTTGCTAATTTTTTTCAGAAATTTTCGATATCCGGTATAGTTAACTCAACTCA
CCTCGCTGCTCCACTAAGTCCAAAGGGGATCATCCAAACTGTTGAAGCTGTATTGAGGCT
GCACGGATTAAATTTGGGTGA
>scaffold-1-Positions-14874267-to-14874467
AGTAGGAAATTGAGTTTGCCAATGCAGCTCCTCTGCTTCCAAGACCCGACTTGAATACCA
GTATCCAACACACAAGAATGTGCAGCAAAGCTGTGATTCCCGAGCTTAGCACCATTGGGA
ATACAATGTTCTGCGTTTGTAGGAATCGAACAAGGCACTGAAGAATGGCGTATGCAAAAA
TACTGGGGATCATATAACGCG
>scaffold-1-Positions-14939075-to-14939275
CAAGGAAGCGAACACGAGCTTTCACCAATGCAGAGGAAATAGCTCAAATGGGTAGAAGGT
TAGGATTCAACGTCGTTGTTGCCGAGGCAAATGGGAATTTGTCCAGATTCGCGGAAACAG
TGAATTCTTGCGATGTGTTTCTGGCAGTTCATGGAACTGCAATGACGAACATGATTTTCC
TTCCGGAAAATGCAGTTTTTA
>scaffold-1-Positions-14939812-to-14940012
TGCCAACTTCATCCTCTTCAAAGAATTATAAAGGTGATTTTCTAGTCTCTTGGTAACAAT
AAGATGCAAATGTGAGAGTGGCCACCAGATGCTGCACCGAACTTAGGTCAAGAAGACTTC
AGAAGCCAGTCAGGGAGCACTCAATCCTTACTGTCTCTTTAAATTTTACAAACAAGGATT
GTTATTCTTAACCCTTTTCAT
>scaffold-1-Positions-14950376-to-14950576
ACGAAAGACCGAACTGCCAGCAGTGTGAACTACAACAAAATCAAATTACTTCATAAATCT
TATCAGGGAGACATGAACCTGCCAAGCTTGCTGCTTTTCATGCATCTGCAAACTTCTCTG
CCGGAGAATTCTTTCCCTCACAACACTATTCTGCACCAGCTGTTCCTGCTGCTCATAGAG
TCCTTCATCATTAGTAGTACT
>scaffold-1-Positions-1495063-to-1495263
TAATGACATGCATGCAGAAATACCAATTGTCAATCAACCTTCTGACCACATGGGTCAAGG
GTCAAAGGTCATAGATCAACACATTGAACTGACTGTAGTAATCAAAAGCACTAGCAGCTT
CAGTCAATCGAATGTGCAGGTGACTGTTTGAACTGCCTAGGTAGGCAATTATACTGTAAA
TGTTCACTATTGTAGATAAAG
>scaffold-1-Positions-14994330-to-14994530
CCCGATGAGCAGCAACTAAGGACATTTCTCTTATCTAAGAGTACGATTTCCTCCATGGAT
ATCACAGACAATTTCTATGATAACAATTACTTTTAACCACTGCAGGCTTCTTCTCATGAC
AGACAGTAAAAAAGAAAGAATGTGATATCCTCCTATGGCAGCAAACATACTAGCAACTTG
CAAGGGGAAAAATTTTCCCCA
>scaffold-1-Positions-14994355-to-14994555
TTCTCTTATCTAAGAGTACGATTTCCTCCATGGATATCACAGACAATTTCTATGATAACA
ATTACTTTTAACCACTGCAGGCTTCTTCTCATGACAGACAGTAAAAAAGAAAGAATGTGA
TATCCTCCTATGGCAGCAAACATACTAGCAACTTGCAAGGGGAAAAATTTTCCCCATCTA
TCAGCCAGGAGCTGCCAACTA
>scaffold-1-Positions-15002895-to-15003095
AGCCCTCAAACCAATGTAGTTATGATATTCTTAGATAGCCAGCATCTGTATGGTGATATC
ATACATACTATTTGTATATTTCATCAGTCTACTTGGCCAGATGATTGTGTATAATCAGAA
ACACAAGTCAACGATCGCATTCAACAATTTCACATGATGCAGCTGTGATGAATGACCAAT
CATGCTGTCCAGAAAAGAAAT
>scaffold-1-Positions-150117-to-150317
GTCCACGCCTCATAAGACGATCTTCTAAGCTTCCGTTGGCCATGAACTCATACACCAAGC
ATCCATACTCTGGACAAGCTCCCAGTAGTAGAACCATGTTCGGGTGTCTTATGCAGCTCA
GTATCTCAACCTGAAACAAACAAAATCACCATCGTGTAAATATATAGCTTAGCTTGGGCT
GTCAAATGCGAAATCTTAGCT
>scaffold-1-Positions-150294-to-150494
GCTGTCAAATGCGAAATCTTAGCTGTCAACTAAACGCACGTACTTCTTGCTGAAACTGTG
ATCTTCCCTGAGCAGCATCTGGACGCAAGACCTTAATAGCTACAGGAGTATGGTCCAAGT
AACATTTGTATACCGGACCATAACCTCCTTCTCCAATCTTGCGAGTATCTGTGAAGAATT
CGGTTGCAGCTTCGATCTCCT
>scaffold-1-Positions-150358-to-150558
TCCCTGAGCAGCATCTGGACGCAAGACCTTAATAGCTACAGGAGTATGGTCCAAGTAACA
TTTGTATACCGGACCATAACCTCCTTCTCCAATCTTGCGAGTATCTGTGAAGAATTCGGT
TGCAGCTTCGATCTCCTCAATTGAGTACTTCCTGTACCTGACATCTGAATTTGCCAAAGC
ATCAAGTGCCTTTTTCTTCTC
>scaffold-1-Positions-15049641-to-15049841
TTGATGATTTGGAATCACCTGTTCAGTCACCATAAGTGCTATGGAGAATGATATTATGGC
CCTATACTGCTTAAACGACAGTAACAATTTTAAGAAAGTAATTATAATGTTTATAACTAG
GATATCTACAAGGTTTGTGTGTCTGGGGCTGCACGTTGTAGTTTTGATCTTGAAGTAACT
CTTAACATGTACTACGAATGA
>scaffold-1-Positions-1517850-to-1518050
CAAGGTCTATGGTTTAAGCTCATCTTTTGCAATCATTTTTTATCTTAGTAGCCGTAACTA
TGGATCGCCCAGAGGATTCTGATATTTTGTCTGAGAAAAGCCCTGTCAGGATTTTGAATG
AGGTAAAGCAAGGTTAAATTTTGCTGCATCATCCCAAAATTAAGAGATTTATTTACTTTT
TGGTAGCCATGATTATTCACT
>scaffold-1-Positions-1523131-to-1523331
TTAGCCATGACAAAATCTTGTGTTTCTGTTACTGCAGCTGTCTCCATGTATACCCGCATG
CAATAGCTGCACATCCACTGAAACCAACTCAGTTTGCAGTGGGACTAACGAATGGAGAAG
TCTACGTCATTGAACCTAATGAACCTGGTGATACATGGGCCGTGCTGCCACCAGATGAAA
TTGTCGGTGATCAACCTACCT
>scaffold-1-Positions-1526265-to-1526465
AGGGCGTGCAGATGTGGGAGGAGATGGAGGAGCAGCGTCTGAATGGTCTTTCCAAATATG
ATAAATACAAAGCTCAGTTGCAAAAAATGGGGTTAGATGGGTTGTTTAAAGACACATCTC
CAGAAGAATCTGCAGAGCAGGCTGCAAACATGAGTTCACAGATATATCTCTTGTGGGGTA
CCTTATTGTATGAGCGGTCAG
>scaffold-1-Positions-1533167-to-1533367
ATCGCGGATTCAAGTCTTCTAAGGAGACTGGGCAGGGTGTTACACATACGTCGCCACTAT
TGTGGATTGTAGACAGCAGGCAGCAGCCGCTAGAGGCGTAACTAAAGATTCGGTTGCATT
TTACCAGAGAACAATAATGTATAAGCAAACGAACTTTTCTAAGACGTTCCAAGATTTTTC
ATTAAAGAATATGTACAAATA
>scaffold-1-Positions-15366530-to-15366730
ATACCCGGTCTATGTAATGTCCCCTGCCCAAACTCAGGCGCCATACGCGTCCGTGCAACC
AAACATAGCTGAAGCCAATAATGTGGCAGCCTCAAGCCGCCCACTTACTGCAGTGTACAA
AGAGGGGACTCCGCCAATTTACCCCACAAAGACAGCTACTCAACCTAAACCCGAAATGCA
GCAACAATATCTTGGTTACTC
>scaffold-1-Positions-15493824-to-15494024
TATTCGTGTTCGTGCTGAGGATCAGAGGAATGGGGCCATAGAGGAGCAATTTGCGCAGAT
GAGTTTTGCTCATAGCGGTTTGCGGAAGCAACAGCAGCAGGAAGAGGGAGGAGTTGTTTT
TTCCGGGGCTCCTCCTCTGATGCCTACGGCTGTTGCCACTGCTCTGCCTCCAATGCCTGT
TGCTCTGCCAACTGAAAACAC
>scaffold-1-Positions-1551970-to-1552170
TGCTTGGTACACTACATATTCCAATGTTTTTTTGGTACTGCCACGAAACTTGACTTGACC
AGCATAGAGGACAACACATCCGATGCTGCAACAACAAAGTAAATATCAGTTTGGCACAGG
AACTTAATTGAACATAAATCTAAAAGAGGAAATTGTGAGAGAGTACATTGCTGCGATGGT
GAAGAATATGAGGAAAATAAG
>scaffold-1-Positions-1552002-to-1552202
TGGTACTGCCACGAAACTTGACTTGACCAGCATAGAGGACAACACATCCGATGCTGCAAC
AACAAAGTAAATATCAGTTTGGCACAGGAACTTAATTGAACATAAATCTAAAAGAGGAAA
TTGTGAGAGAGTACATTGCTGCGATGGTGAAGAATATGAGGAAAATAAGAGAAAGGGCAT
AAGCAGTTTTAGAATAGCCAT
>scaffold-1-Positions-15710514-to-15710714
TAAATTTTATAACTTATAAAATAATTTTATAGAGTAGATAAGAAAACTACTGGCAGCGCC
CAAACGTGACTATTTTGATATTTTCGACAGCCAAGACTTGGGTTTCGTTGTCATATTTAT
TTAAAAACATAAGAAAAATACGACAAAATGCGAAGACAAGTTGGCCAAACCGCGGAGGGC
ATCACAGTTGCCAGCAGACGA
>scaffold-1-Positions-15710664-to-15710864
CGAAGACAAGTTGGCCAAACCGCGGAGGGCATCACAGTTGCCAGCAGACGAAACTGATGT
GATTTAAAAGAAAGACTTTTGACATTTCAACTCGGCACTTAAAAGAACAGCAATTGTAAA
TTTCCAACTCTATTATTGCAGCCAATATCACAAACTTCAACCATCTCCCTTTCTCTTCTA
TCTTACATCTGCCCTTTTGTT
>scaffold-1-Positions-15713226-to-15713426
CTAATCTAATTGCAATGAATTCTAATATGCTGCAAACAAGTGCTGTATGGACTGCCAAGC
CCCAAGTTGGTGGTCTCAGATTTGGATTTCTTCTGAATATGATAATTTCATAATATTAAA
AATTTCCTTTGAACTCACCTATTTATTGGACGCCTTTACTTTGTTTCTGCAGAGGTTATC
TGGCACCTGAGTATGCTATAC
>scaffold-1-Positions-15742056-to-15742256
CCTCGACCATTTTTTATGGTTATACCAATGATTTGTATGTCTTTATCTTTTTTTTAAAAG
TTTGTTAGAAGTGCAGCACTCAACATGTTTGTTCCTTTTTGGTTGAAGCAGAAGCTTGTT
AAAAGTTTTTCGTGGACGCTTGTTGGTTATTAACATAACAAAAAGTCTGGCACAATGTTG
AGTGCTGCATGCAATCTCAAT
>scaffold-1-Positions-15742084-to-15742284
TGATTTGTATGTCTTTATCTTTTTTTTAAAAGTTTGTTAGAAGTGCAGCACTCAACATGT
TTGTTCCTTTTTGGTTGAAGCAGAAGCTTGTTAAAAGTTTTTCGTGGACGCTTGTTGGTT
ATTAACATAACAAAAAGTCTGGCACAATGTTGAGTGCTGCATGCAATCTCAATGGCCATC
ATTTTATGTAATGCTAGACCT
>scaffold-1-Positions-15742092-to-15742292
ATGTCTTTATCTTTTTTTTAAAAGTTTGTTAGAAGTGCAGCACTCAACATGTTTGTTCCT
TTTTGGTTGAAGCAGAAGCTTGTTAAAAGTTTTTCGTGGACGCTTGTTGGTTATTAACAT
AACAAAAAGTCTGGCACAATGTTGAGTGCTGCATGCAATCTCAATGGCCATCATTTTATG
TAATGCTAGACCTCTTTCACG
>scaffold-1-Positions-15742093-to-15742293
TGTCTTTATCTTTTTTTTAAAAGTTTGTTAGAAGTGCAGCACTCAACATGTTTGTTCCTT
TTTGGTTGAAGCAGAAGCTTGTTAAAAGTTTTTCGTGGACGCTTGTTGGTTATTAACATA
ACAAAAAGTCTGGCACAATGTTGAGTGCTGCATGCAATCTCAATGGCCATCATTTTATGT
AATGCTAGACCTCTTTCACGG
>scaffold-1-Positions-15742120-to-15742320
TTAGAAGTGCAGCACTCAACATGTTTGTTCCTTTTTGGTTGAAGCAGAAGCTTGTTAAAA
GTTTTTCGTGGACGCTTGTTGGTTATTAACATAACAAAAAGTCTGGCACAATGTTGAGTG
CTGCATGCAATCTCAATGGCCATCATTTTATGTAATGCTAGACCTCTTTCACGGAAGTTG
GATCTTCTTTATTAGCTACAC
>scaffold-1-Positions-1574642-to-1574842
GGCGGAGGCGAGGATGAAGGGAGAGGTTGGAGCCAAGCTGAGGGAAGGGCAGACGCTGCA
GAACGCTGCCAAGATTGACGCGGAGACCAAGGTCGTTAAAATTCAGAGGGAAGGACAGGG
CCAGAAGGAGGAGATGAGGGTCAAGACTGAAGTCAAAGTTTTTGAGAACCAAAGAGAGGC
TGAGGTGGCGGAGGCCAACGC
>scaffold-1-Positions-1579127-to-1579327
GTGGCGGAGGCGAAGATGAAGGGAGAGGTTGGAGCCAAGCTGAGGGAAGGGCAGACGCTG
CAGAACGCTGCCAAGATTGACGCGGAGACCAAGATCATTAAAGTTCAGAGGCAAGGGGAT
GGCCAGAAGGAGGAGATGAGGGTCAAGACTGAAGTCAAGGTTTTTGAGAACCAAAGGGAG
GCTGAGGTGGCGGAGGCCAAC
>scaffold-1-Positions-15807302-to-15807502
CGGCTGGAATGCCATCTGGAGGGTATCCTGAGGCTGGGCATTACGGCTTGTCATCTACTT
CGGCCGGTTATCCAAGTCAGCATCACCAGGCAGCAGGGACATCTCCAGTTCCTAGAGTTC
CTCCGGGTGGAATGTACCCGAACGTGCCGCCTTACTATTGAGGTAGTCTTCCTTCATTAT
GTGTTTTCTCATTGATTAATG
>scaffold-1-Positions-15807326-to-15807526
ATCCTGAGGCTGGGCATTACGGCTTGTCATCTACTTCGGCCGGTTATCCAAGTCAGCATC
ACCAGGCAGCAGGGACATCTCCAGTTCCTAGAGTTCCTCCGGGTGGAATGTACCCGAACG
TGCCGCCTTACTATTGAGGTAGTCTTCCTTCATTATGTGTTTTCTCATTGATTAATGTGC
TCATAGTTTTGGTGCTTTTAT
>scaffold-1-Positions-15807350-to-15807550
TGTCATCTACTTCGGCCGGTTATCCAAGTCAGCATCACCAGGCAGCAGGGACATCTCCAG
TTCCTAGAGTTCCTCCGGGTGGAATGTACCCGAACGTGCCGCCTTACTATTGAGGTAGTC
TTCCTTCATTATGTGTTTTCTCATTGATTAATGTGCTCATAGTTTTGGTGCTTTTATTAT
AATGGTTTTGGTAGAATGTAT
>scaffold-1-Positions-15807439-to-15807639
CCGAACGTGCCGCCTTACTATTGAGGTAGTCTTCCTTCATTATGTGTTTTCTCATTGATT
AATGTGCTCATAGTTTTGGTGCTTTTATTATAATGGTTTTGGTAGAATGTATGGACCTGT
TTTTCTGGTTTTGCTTGTTCATTGTTGTAGTAGTCTGTTTGCTGCTTAATTCATCTTATT
GTATGCTAATTCCTTGTTAGC
>scaffold-1-Positions-15834455-to-15834655
GAAAAGGATCCAAGAGGCGTTTGTTCCAAAAAAGAGGTTGGCTAAGGAGTACGAGCAGCT
AGCAATTTGGTTTGGAGATGCTTATATGGGGCCTGAACAAAACACATTGCAAAATCTCTT
GCCAGCAACCTCCTCTGCTACCTTGGAATCAGAAAATTCACGTACAAGACATATATGTGA
TTCTGAATGGGAACTCCTGTA
>scaffold-1-Positions-15855005-to-15855205
AATTTAAACAAGTGACATGAATTGAACACTTCATTGTAATATCAAAAAGAAAGTTACCAA
GGAAGATTGCATCCATCAGGCTGCCACCTCCATTTTTGATGGAATGAATCAGGCCTGCCA
TTCCTTTGACAACTGGTCTGATTCGACAAGTAAGGGCAACTTTCTTCTGTATAAACAGGA
TATGTTTTATTATCCCAAATC
>scaffold-1-Positions-15855038-to-15855238
TTGTAATATCAAAAAGAAAGTTACCAAGGAAGATTGCATCCATCAGGCTGCCACCTCCAT
TTTTGATGGAATGAATCAGGCCTGCCATTCCTTTGACAACTGGTCTGATTCGACAAGTAA
GGGCAACTTTCTTCTGTATAAACAGGATATGTTTTATTATCCCAAATCCATTTTCCGCCA
GAAACATTGCAGCTTTCCCCA
>scaffold-1-Positions-15855182-to-15855382
GGATATGTTTTATTATCCCAAATCCATTTTCCGCCAGAAACATTGCAGCTTTCCCCAATT
TGATCTTTCGAAGAAGCAAAAACAGGTCTTCTCTGCCTGTAAACTTCTGGTTCACTATAA
AACTGAAAAATTTGTCTGTCGTTGCTCTTCAAGGTGAAGTTATCCAGGAGTGATCGTGCA
GTCCCGACAATGAGGAGAAGA
>scaffold-1-Positions-15866108-to-15866308
TGCTTTCTTATGATATGTTTAAATTCTTCATGAGCTGTGTAATCATGGACTTCGTAATGT
GTCTGTGCAGCGAAACTTGTGAACTCCGTGAACCAATCGTAGTTTGAGCATTTATGTTCA
GAGCAAGGAGCTGCATTGTACCTGTGGTGCACAAATTGATCTGCCGATTGTGGATTCCAA
AACTTCCAATCCAATGCAATT
>scaffold-1-Positions-15876703-to-15876903
TTGCCTCTGACGTTACAGGTAACTTGGGGAATATGCTTTTCATTATAATTCCAGCAATTT
GTAAAGAAAGGGGCAGCCCATTTGGTGATGCTGATGCCTGCTATCGCCAGGGAATGGTTT
ATTCTGCACTTTCAATGGCAGTATGAATCTTGCCCAACTCTACAAATGTCTAAATAAGCA
GTCTATTACTTGCCTTCTTTA
>scaffold-1-Positions-15910163-to-15910363
AGACATGGCCAATTGGTGCTGCCCCCGGTGGCATGGAACGCCATGCTTCAACTTTATACC
ATGCTTTGGCTGCAAGAGGGCATGAAATTCATGTCTTTACTGCACCATCAGATAGAAAGC
CTCATAATGATGTTCATCAAGGAAACCTTCATGTACATTTTGCAGCCAATGATCATGGTT
CTGTCAATTGTTCTTTAGCAT
>scaffold-1-Positions-1594330-to-1594530
GTTGATGGGAAGTAATGTCCTGTCAACAAGTCTTGCTGGGACAACAAAAATACGTGCGTA
TGCCCACTGTTCAAAGCAATCTGTAAGCTAAATATCAAACGTTAATTCAGAGACAAATTA
TTAGACCCCAGATTATTTATTGGTTTTAATTTTTGGTCTTGCAGCAAGGGACAACACTGC
TATTGATTAACCTAGATGGTA
>scaffold-1-Positions-1594355-to-1594555
ACAAGTCTTGCTGGGACAACAAAAATACGTGCGTATGCCCACTGTTCAAAGCAATCTGTA
AGCTAAATATCAAACGTTAATTCAGAGACAAATTATTAGACCCCAGATTATTTATTGGTT
TTAATTTTTGGTCTTGCAGCAAGGGACAACACTGCTATTGATTAACCTAGATGGTAACAC
TACAGCCCGAGTTCGAGTTAC
>scaffold-1-Positions-1605897-to-1606097
CAACCTCGTAATATTGCTCCTCTCTCAATGGCTCTAAAACCAATTCATTCAGACCCCTCC
TGGTTTCCGTCAATGCTGCCTGAACCTTGCCTGGGTGTCTGGCACTAACATCAACCCGGA
CCTAAACAGATTCATAAAATTTCAATCATGTTAAATCTAGTTCAACATGATTAAATGATC
AAATGATGACAAAATTTATCA
>scaffold-1-Positions-16102802-to-16103002
TGGTTGGCTTCGCATTAACTCTAACCTCCCAAGGCCGAGCAGCAATCCATCGTTCCATCC
AGCTCCAGCCCCAGTTGTCCTTGCAAATACTGTAATAAGCCTGTCCTAGATACTGGCTCG
AGTTTGCCCTCCACTGCAAACATTTTTACAGATGCATAAATCTTAACACAAACACAAGTA
TTAGATCTAGATTTTGATATT
>scaffold-1-Positions-1610286-to-1610486
CCGCCTACCCCACTCTTTCCTAACTATGTTGGGTACGGCAGCAATATTTCATTGTTGAAA
TTAAAATTATATTTATCCTGAACTAAAAGCCTTTCGAAAATGATACCACCTTATTCGAAA
TCCTTGTTGTTTATAAAAAGGTTAAACAGCAGCAATGCTATTTCATTAGATCCCATTGAG
ACAAATATAGTCCTGACCAAA
>scaffold-1-Positions-16102923-to-16103123
GTTTGCCCTCCACTGCAAACATTTTTACAGATGCATAAATCTTAACACAAACACAAGTAT
TAGATCTAGATTTTGATATTAAGATGGTAATGATATTAATAGCAGGTAAACCTGGTGAGA
GAATGCATATGCCATGGCTCGTTCACGCTTAATTGCTGCTTCTTCTCTCTGCTGTATTCT
CGAAAGAATTTCCTCCATAGT
>scaffold-1-Positions-16102924-to-16103124
TTTGCCCTCCACTGCAAACATTTTTACAGATGCATAAATCTTAACACAAACACAAGTATT
AGATCTAGATTTTGATATTAAGATGGTAATGATATTAATAGCAGGTAAACCTGGTGAGAG
AATGCATATGCCATGGCTCGTTCACGCTTAATTGCTGCTTCTTCTCTCTGCTGTATTCTC
GAAAGAATTTCCTCCATAGTT
>scaffold-1-Positions-1610483-to-1610683
CAAACTGGAACTCGACATAAATGATGGCCAGATAATAGAAAAAGAAAACTTACGCTGCAC
TAAATTGTGATTCATCAGCAGCCCACGTTTTTCCAAGAGTAGTCATGGCAACACCAGCCA
TGCTGACTAAGACTGCAACTACTTTGGCCACATTTAATGTATCTTGACCCATAAAAGCTC
CAATGAAGAGGGTAAAAAGTC
>scaffold-1-Positions-1610504-to-1610704
TGATGGCCAGATAATAGAAAAAGAAAACTTACGCTGCACTAAATTGTGATTCATCAGCAG
CCCACGTTTTTCCAAGAGTAGTCATGGCAACACCAGCCATGCTGACTAAGACTGCAACTA
CTTTGGCCACATTTAATGTATCTTGACCCATAAAAGCTCCAATGAAGAGGGTAAAAAGTC
CTGAGGTTGATGATAACACTG
>scaffold-1-Positions-1610639-to-1610839
ATGTATCTTGACCCATAAAAGCTCCAATGAAGAGGGTAAAAAGTCCTGAGGTTGATGATA
ACACTGTTGTACTTGCAACGCTTGTACGTGCAAGTGCAGCATTTGAAAAATACTGCAACA
GAAAAAAGAAAATTTGTTGGCAAGGACTCTTTGTACTAAAGTTATAACATGACTATCATT
GGCAACACCTTCAAAGATTTT
>scaffold-1-Positions-16173307-to-16173507
TCTTCTTTCTTCCATTCAAAGATGAGAAGATTCCTTGAATGCCAAATGGCCCAACATAAG
GCAGCTATCAGCTTCAGCTCCTTTTTGCTTCTTTTTCTACCCATTTCATGCAAGACACTC
AACATATCTTGGTGATTGAGCACCTTCACTTCCTCAGTAAAAACTGTGTTCTTCCAAACG
TTTTGTGCAGCCTTGCATTCC
>scaffold-1-Positions-1617606-to-1617806
CTGGCCTCGTCAATATGCACAATGACCATGTCGAACACTAAATTATCGAATATAAGCATA
ATTTTCATGGTGAAGAACCCCACAATACCGCAGCAACGACGGTACCACTCTCTGCCTCAG
AAACGGATGCCTCTCTCACTCTCCGTAGTATTTCCAATTTCACCTCTTCTTTCTCCGTTG
AAGTCAGCCCTTCTCCCACTT
>scaffold-1-Positions-1617650-to-1617850
ATCGAATATAAGCATAATTTTCATGGTGAAGAACCCCACAATACCGCAGCAACGACGGTA
CCACTCTCTGCCTCAGAAACGGATGCCTCTCTCACTCTCCGTAGTATTTCCAATTTCACC
TCTTCTTTCTCCGTTGAAGTCAGCCCTTCTCCCACTTCTACCTGCACTGCGAATCTTGCA
ACACAATTTGCAAATGGCCCA
>scaffold-1-Positions-16204708-to-16204908
ATGAAGGAATACTTGTTGCTGCTGAAAAGTTATCAACAGCATCTACAAGTGGATCAGCAA
ATGCGGCAGCAATAATGGTTCCAATCAACAGCATCAAAACCGCTTTAAAGGAAACCCACT
TCGGGTTTTCAACCCCCTCAGCGACCTCGTCACTTTCCTCCTCTGCTCCTAACAAAGCAT
GCTCCCTCTTTGTTTGCTGCA
>scaffold-1-Positions-16204750-to-16204950
CTACAAGTGGATCAGCAAATGCGGCAGCAATAATGGTTCCAATCAACAGCATCAAAACCG
CTTTAAAGGAAACCCACTTCGGGTTTTCAACCCCCTCAGCGACCTCGTCACTTTCCTCCT
CTGCTCCTAACAAAGCATGCTCCCTCTTTGTTTGCTGCACATGATTTGCAAGATATCATG
GACTCAGTAGTAGTAAGCTCT
>scaffold-1-Positions-16204756-to-16204956
GTGGATCAGCAAATGCGGCAGCAATAATGGTTCCAATCAACAGCATCAAAACCGCTTTAA
AGGAAACCCACTTCGGGTTTTCAACCCCCTCAGCGACCTCGTCACTTTCCTCCTCTGCTC
CTAACAAAGCATGCTCCCTCTTTGTTTGCTGCACATGATTTGCAAGATATCATGGACTCA
GTAGTAGTAAGCTCTAGAGGT
>scaffold-1-Positions-16204777-to-16204977
CAATAATGGTTCCAATCAACAGCATCAAAACCGCTTTAAAGGAAACCCACTTCGGGTTTT
CAACCCCCTCAGCGACCTCGTCACTTTCCTCCTCTGCTCCTAACAAAGCATGCTCCCTCT
TTGTTTGCTGCACATGATTTGCAAGATATCATGGACTCAGTAGTAGTAAGCTCTAGAGGT
AGAACGGACACACAATTCTGC
>scaffold-1-Positions-16206588-to-16206788
AGGTTGAATTGAGCATCTGTGGTAGTTGAACAACAACAAATGGGATGACAGAGATAGCCA
TTATCCTAGCAGCATAGCAAGTCCAAACATCAGTACTAACACCAGTACCTGTCATGAAGG
AGAATTTTTTTTTCCTCTCAGATTAGAAAAACATAATTGCAATCTACAACTGAAATAATA
AATTCATTTTAGGTTTTCAGG
>scaffold-1-Positions-16256143-to-16256343
CTTAAGACAAATCTAGCTTCGTGTGTATCGGAAGAGATCCCGCTACTCTCTTCCTGACCG
ACTCTTCTATTGAACTGCTGCTTAATATGATTCTCCCAGTGTTTTAACAAAGCCAACATC
AGCATCTGATTTTTTTATTTACAAGCAAATTTTCATTTATTTTCCAGTTGCAGCGCCATA
GAAATATCACGAGAGCAATCG
>scaffold-1-Positions-16314941-to-16315141
AACTTGTAGGATCCTCACTACCATTAAAATGCGGAAAATCCAACTTAACCATCTTTGGAG
TGAAAGGACGTAGGCTGCCATATCTTCTTTTACCTCCCGTTGGGGCATTTGAAGCTTCCC
GTGTTTCATAGGTACTCTTGACTCCTCCATTTAAAGGTAAATGCTAGAATAGCTCAGTAT
TCTTCTTTAGAAGAAGTTGCT
>scaffold-1-Positions-16353474-to-16353674
AGCCTTGCCCAAGGGACAAACGATTAATGTTGGAGGCAAGGATGATGTCTCGGCTGTTAA
GAAAGTGGGTTGCTGCAATGCTTAAATGAAGGCTAATGATGGAGTGTACTGATCATATTT
CCTCCTATTTCAGTCATATAAATTCAAGAGTTTCACATGTCATGAATCAAGATGTGGCCC
CCTTGCACTTGGATTTGGCTG
>scaffold-1-Positions-16353498-to-16353698
TAATGTTGGAGGCAAGGATGATGTCTCGGCTGTTAAGAAAGTGGGTTGCTGCAATGCTTA
AATGAAGGCTAATGATGGAGTGTACTGATCATATTTCCTCCTATTTCAGTCATATAAATT
CAAGAGTTTCACATGTCATGAATCAAGATGTGGCCCCCTTGCACTTGGATTTGGCTGTGA
CACATAATAACCTTCAATGAG
>scaffold-1-Positions-1635958-to-1636158
ATATCATCCGTATACCTTTTGGCCCAAAAGATAAATATGTACAAAAAGAACTTCTTTGGC
CTCACATTCCTGAATTTGTTGATGCTGCACTGACCCACATCATTCAAATTTCCAAGGTTC
TGGGTGAGCAAGTTGGTTCTGGACAACCAATCTGGCCGGTTGCAATTCATGGACATTATC
CTGATGCAGGTGATGCTGCTG
>scaffold-1-Positions-1638098-to-1638298
ACTGTAAAGCATACTTATCTCGTATTGCCAGTTGCAGACAGAGGCAGCCTAGGTGGCAGA
GAAGTGACAATGGACTTGATAATTCTGAATCCGATTCACCTGGTGATTCCTTGAGAGACA
TACATGATTTATCTTTGAATTTGAAGCTGTCCCTGGATGGCGACAAAAACGAAGGTGGTA
GCACTCTTGATAATTCTTTGG
>scaffold-1-Positions-1638622-to-1638822
TTTGATGCTTTTATCTGCAATAGTGGTAGTGAGCTGTACTATCCATCGTCAAGCACCGAA
GATAATCATGGGCTTCCCTTTCTGGTAGATTTAGATTATCATTTTCATACAGAATACCAT
TGGGGTGGAGAAGGTTTAAGGAAGACTTTGGTTCGTTGGGCTGCTTCTGTCAACGATAGA
AAGGGAGAAGAAGGAAAAATT
>scaffold-1-Positions-1638632-to-1638832
TTATCTGCAATAGTGGTAGTGAGCTGTACTATCCATCGTCAAGCACCGAAGATAATCATG
GGCTTCCCTTTCTGGTAGATTTAGATTATCATTTTCATACAGAATACCATTGGGGTGGAG
AAGGTTTAAGGAAGACTTTGGTTCGTTGGGCTGCTTCTGTCAACGATAGAAAGGGAGAAG
AAGGAAAAATTGTCGAGGAGG
>scaffold-1-Positions-16449577-to-16449777
TGTACATGTTATCTGTCAAATGTAAACTTGAAATGGATTTTGTCCACAATGCTATACATT
TTATGATTGTAAATGCATTCATAATTTGCAGCTGAAATACACATAGTTCAACCTGCTTGT
TTACTGAAAAACAATTCAGTTATGATTCATTGATAAGAAATATAATGCATTGTGTATTTC
ATGTTCTGCTTTGTGCTTTGT
>scaffold-1-Positions-16451797-to-16451997
TTGGGATTATCAAAATGTAATTACTAGTGGGTAGCGGGTGTTTAACGGAACCCTTTAGCT
GCTTCAGTTTCAAAATTTAGGATAAGCGCATCAGTCACTAACTTGACCTTGGTTTGGGAT
TTTATACTGTTTTTGTCGGCTACTACAAATGTGTTCTTGAAATTGTTGTGAAAAAGTTCG
GCCAGGCCTTGGGATTGTAAT
>scaffold-1-Positions-16452691-to-16452891
GGGTTTGGGGGGTTGTGGAAGGAGCCTATGGTTTTATTTTATTTTATTTTTTTCTGTAAT
TGAATTTATGCCGTTTATTCTTGCTGATGCTGCAATGAAACTGCATCAAGTTGTTTTCTA
TTTGGATGTTTGGCTTCCAATTTATTTTTCTTCGCTTGTCCTGAATTTTGTGGTGGGAAA
TTATTGTGGTGTCTCTATTTT
>scaffold-1-Positions-16452743-to-16452943
TCTGTAATTGAATTTATGCCGTTTATTCTTGCTGATGCTGCAATGAAACTGCATCAAGTT
GTTTTCTATTTGGATGTTTGGCTTCCAATTTATTTTTCTTCGCTTGTCCTGAATTTTGTG
GTGGGAAATTATTGTGGTGTCTCTATTTTATTGCTGCTCGTCTTCAACAGCATTCACAAT
TATTGGTTATGTTCCCATCCA
>scaffold-1-Positions-16452792-to-16452992
TGCATCAAGTTGTTTTCTATTTGGATGTTTGGCTTCCAATTTATTTTTCTTCGCTTGTCC
TGAATTTTGTGGTGGGAAATTATTGTGGTGTCTCTATTTTATTGCTGCTCGTCTTCAACA
GCATTCACAATTATTGGTTATGTTCCCATCCATCTGTGTGATACACAAAAAGAGAGGGGA
AAATATATATATATATATATA
>scaffold-1-Positions-16464374-to-16464574
GCTCAAAAATGAGATCTTTGGTGAAGAAAAAGAAAAAGAAGAAGAAGAACAAGAAGAAGG
CAGAGTGAGTATTTGTATTCCGCCAAAGAATGCTTTGTTACTGATGAGGTGTAGATCTGA
TCCTGTTAAAATGGCTGCTCTTGCTAATCGTTTTTGGGAATGCCCTCCTCCTCAAGAAGA
TGAAGCAGCTGAAAATGAAGA
>scaffold-1-Positions-1655111-to-1655311
GTAGCACGGTCGACCAATCTCTTCAGCATCCTACCTCGATAGGACTCCTCAGGATACCAT
TTCAATAATATTGTGTACAGTATCTTCACAAATTCCCTCACGCGAATGTCTCTAGATAGG
GCCAATGTCTCGGCAAGACCAAGGACACAAGTAAAGTCATCACGTTGAACTATTAGCTGC
TCCCCCTCTACCACAACATCT
>scaffold-1-Positions-16576911-to-16577111
CCACGGATAATGATGCAACAACATCATGGACATCCTCTGCCGTCCAATTGCTCCCACTCA
ATCCCAATGTATGAATAAGAATTTTCTTCATCAAGTTGTGGAGGGTGCATAAACATTCAG
TGCAGCAACGATACATACATACAATGCCCGAGTCAGTAGAGAGACTGGTAGTTTTTCTTG
AAGAGAAGTCGACATCAACTG
>scaffold-1-Positions-16576922-to-16577122
GATGCAACAACATCATGGACATCCTCTGCCGTCCAATTGCTCCCACTCAATCCCAATGTA
TGAATAAGAATTTTCTTCATCAAGTTGTGGAGGGTGCATAAACATTCAGTGCAGCAACGA
TACATACATACAATGCCCGAGTCAGTAGAGAGACTGGTAGTTTTTCTTGAAGAGAAGTCG
ACATCAACTGTATGCTCCCAG
>scaffold-1-Positions-16577405-to-16577605
TCAGCAACAGGAGAATTGTGAAGATTCTTGTCCAGTAAAGTATCAGGAAGGAGATTATGC
CGCGAAGACCCTTCTTCAATTAGAATATCTCTCCCTGCAGTATCACTATCCCCACTGTTC
AAGCTAAGGCCTCCTAAGTTTTCAGTGGCTGCTCCATCAGGCCTGTCTTCTGTCCCTTCT
GATTCATGGATGCCTTTCTCA
>scaffold-1-Positions-16589736-to-16589936
GCAAGGAAAATATACAATACAATGCACCACTGAGCACATATTCAATTGACCAAATGCAAA
GAACCAACAGGGAAATGCAGTTAATAATTTACCCACCATATGAGTATGTCATAAATAAAA
AAAGAGCAGCAACCTGTGGAACAAATCTACAAAAGCCATGGTTTTTGCATCTATCATCAG
AACAGGAAACTCAAGAATCTC
>scaffold-1-Positions-166216-to-166416
GCACAAGACGGCCCCGTTTCGTTCAACAAGTTGGTTCAGTTCCCTGAGTCTGGGTTAGCC
CTAGTGGGCTTCTTTATACTCTCAAGATTTTTCAGCAAATATGGGCTGCGCCACCTCTTG
TTCCTCGATGGCTTACAGGAGGATTCGTTGTTTGTTAGACGTGGATACACGCGCGAGCTT
GACAAAGCATTTCGATACCTT
>scaffold-1-Positions-16679246-to-16679446
AACCCAGCTCCCCTTCATCAGTTTCTCTTCCTCCTCTCCTTGATCACCCCACCATTGCTG
CCGCTGCTAACGCCACCACTGCCCCCAATGACAGCTGCTCGTATGATGAAAGCCACGCTC
CTTCTGATCAGCACGTGTCCTGTTTCTCCACCATTGCAGCCGCCGCAGCCGCAGCCGCAG
CTTCGGCAGCCACTGCCACCA
>scaffold-1-Positions-16679395-to-16679595
ACCATTGCAGCCGCCGCAGCCGCAGCCGCAGCTTCGGCAGCCACTGCCACCACATTCAAC
ACCAGCTCCTCAGCTTTTGACTTCACTACAGTACCAGCGCTTGTTATCAATGCCGATGCT
GGTGCCGGCGCTGCTTGTGACCCGTTTGCTCGTTTTGGAAGAAACAATGTTGGCTTGAAT
GCTTTCCCTAACTTGAGGTCT
>scaffold-1-Positions-16691593-to-16691793
GCCTTTCTGCAGCATGTGATTAATTGATTATAGTTCCCTTATGTATGATTTGTGGAATGA
TGCTGTGTTACATGCTTAACGTAAATTGCCTACAGTTTGTACCTCTCATGAAGGAGTGCA
CTACTTAAGCACCTTCCTCCTGCTTCTATGTTTCTGGTTAATGGCTTGTATGGTACCTCA
GTAACTACCATTATTCTTTCT
>scaffold-1-Positions-1669255-to-1669455
TAAGCAATTCCTGGTTTAGATCAAAAAGAAAAGAGCGGTACAGAGCAAAACTTAGCTGCA
GCAGTGCAGGTTTCAAGAAAAAGAGTGAAGCAAACAATCCAAGACCCGAGACCAGAACTG
GTTGTCCTGCCATGATAGTCATTAGACTCATGGACTCTAAAAGGTGGAGAATAGTTGAAG
TTGAGCTTGAACACAACCATG
>scaffold-1-Positions-16695008-to-16695208
CATGTCATAGCTGGTGATATAGGCAGACACTGGTTATGCAAGAAATGTGATTTGCATTTC
CAGTTGCATGCTGCATCTGCTGACAAAGCTCGATCTACCCGCAACCTCTCCCATTGGCTC
TTATATGACTCTTTTCTGGTCCAATTTTTCAATGGCTCTTCATCTTGATTGATGTTTCTT
TTTTTTTTTTTTTTTTTTGCC
>scaffold-1-Positions-16695013-to-16695213
CATAGCTGGTGATATAGGCAGACACTGGTTATGCAAGAAATGTGATTTGCATTTCCAGTT
GCATGCTGCATCTGCTGACAAAGCTCGATCTACCCGCAACCTCTCCCATTGGCTCTTATA
TGACTCTTTTCTGGTCCAATTTTTCAATGGCTCTTCATCTTGATTGATGTTTCTTTTTTT
TTTTTTTTTTTTTGCCCCCTT
>scaffold-1-Positions-16697587-to-16697787
ATCTAGGCTCCCTCACAATGAGCCCAATCCAGAGGCCAATGCGTCATTCAGTTGTTTGCA
AGGCAGCTACTAAGAAGAAAGCTGATTCAGCTGCAAAGAGGGCTCGTCAAGCTGAGAAAA
GGCGCATCTATAACAAATCTAGGAAATCTGAAGTCAAAACCCGCATGAAGAAGGTATATG
ATGAATTTGCAAACTTAGTTT
>scaffold-1-Positions-16697709-to-16697909
CGCATCTATAACAAATCTAGGAAATCTGAAGTCAAAACCCGCATGAAGAAGGTATATGAT
GAATTTGCAAACTTAGTTTTAAAACTTATGTATTTTGCTTAGATTTACCCACTCCTTGTT
ATTAGATAATATGGTTTCTTTTACATAGAAATGTTTTGTTAGAAACGGATGAAACTGTGC
TTCTGAAATAAATAGGTCTTT
>scaffold-1-Positions-16697769-to-16697969
GAATTTGCAAACTTAGTTTTAAAACTTATGTATTTTGCTTAGATTTACCCACTCCTTGTT
ATTAGATAATATGGTTTCTTTTACATAGAAATGTTTTGTTAGAAACGGATGAAACTGTGC
TTCTGAAATAAATAGGTCTTTTTGCTGCCAGTAAAGTTCACACTATCTCTTGTGCATCAT
CATTTTGCATTTGATTAAAAT
>scaffold-1-Positions-16698088-to-16698288
CCTAAGTGTTCTACATGCTTCTACAATGTGAAGCATTTGTTAACAATTGGAATGTGAGAC
AATGCTAGTATAAGACATGAGCTTTAAGTGATGCTGCTCAATTTCTTTTTCGATGTACTT
AAGAAATGGAAAGAAATCAAGAATTCTTGCGCATTATTGTAACTGCATTTCTTCTCAACA
GCATGCAAATTGAAAAGACAA
>scaffold-1-Positions-16721335-to-16721535
TTCACTAGGTCAGGCATTTCATCAAACACTTGTATCAACTCCACAAAACGCCTCGCTCTC
CCAAGAACATCAAGGATCGCATTGAAAACATTAGACCCGGGTGAATAATCACCTTCTCTA
GACACCCATTTGAAGAATGTATAAGCTGCTTCCCAATCAAAACGATAACGGTTAATAACA
TTTACAATCAAATCATCAGTT
>scaffold-1-Positions-16721348-to-16721548
GCATTTCATCAAACACTTGTATCAACTCCACAAAACGCCTCGCTCTCCCAAGAACATCAA
GGATCGCATTGAAAACATTAGACCCGGGTGAATAATCACCTTCTCTAGACACCCATTTGA
AGAATGTATAAGCTGCTTCCCAATCAAAACGATAACGGTTAATAACATTTACAATCAAAT
CATCAGTTAGTGTAAGCTCAC
>scaffold-1-Positions-16723948-to-16724148
GAACCGCCGTTATTCCCGTTCTTGTTAAAAAAGAGAAACAGAAAGCGGCACACAGACTTG
CCGTCATAACCGCCGTTATCATAGCCGCCCTTGGACTTATTTGCTGCCACGTTTCCTTAG
GGAAACCGCGTGCCACGCGTCTACTAGTAAGGGGGCTCAACATTTATCATGTCTAGTGTG
GACCCACTACGTTTGGCTGCG
>scaffold-1-Positions-16725149-to-16725349
ACCCGGGGAAGAAAACCCGCGTCTGGCTCGGCACCTTCGACACCGCCGAGGAAGCAGCAC
GTGCCTACGACGCAGCAGCGCGTGAGTTCCGCGGCGCCAAAGCCAAGACAAACTTCCCAA
CGCCAAACGAAATCCTTGGCACCCTCGCCCGCAGCCCCAGCCAGAGCAGCACCGTGGAGT
CATCCTCTCCTCCTCCGCCGA
>scaffold-1-Positions-16731564-to-16731764
GCTTATCTACTTGGTGGTGATTTTGTTTACTGCTTTCCTACCCAAACTACGTTGAGGTCT
TGCAGTTGCAGCCATACAAATGAGCCTCTGTAATGGCCATCTTTTTGGTATTCTGGCCCT
GATAATTGCACTGTGCTCAGTGGTGAGAGTAAGGATTAAGGAGATAATTCAAGGTTGGGT
TGCTGATGACTTTTTGGAGAA
>scaffold-1-Positions-1673216-to-1673416
GAAGCAGTAGCAGGATAAAGAATTCTTTTAATGCCATAAATTCCGAGAACATTCGTAGAC
AACTTGACTAAGGGAATATTTTGCAACTCTGAAAGCACATCAGCTAAACGCACACTTTTT
CACTGGGCAGCTAATGTTGCAAACCAAACATAACCTTAACGCCATTCAAAAATATCTACA
ACACTTCTTCCTCCAACTTAT
>scaffold-1-Positions-1673223-to-1673423
TAGCAGGATAAAGAATTCTTTTAATGCCATAAATTCCGAGAACATTCGTAGACAACTTGA
CTAAGGGAATATTTTGCAACTCTGAAAGCACATCAGCTAAACGCACACTTTTTCACTGGG
CAGCTAATGTTGCAAACCAAACATAACCTTAACGCCATTCAAAAATATCTACAACACTTC
TTCCTCCAACTTATCTACAGA
>scaffold-1-Positions-16739455-to-16739655
AGTTATGACAACAACAAAATCAGCTTCATGTTGCCTAAAATCCAATTAAATATAACTATG
AAGAACTTTGTTGAGAAATATAAATAGCAGCAACTTCATCGTGTTCTTGGCAATAATATT
TTGTATAACAACATTTTCCAGCAAAAGACAAGGAACAATAGAAAACATTGAAGAAGCAAA
AATACTGTACACTGTAGAGCC
>scaffold-1-Positions-16739656-to-16739856
CTCTCCTCGAAACTGGGCTGAAGTACCAATTTTGACTGCGGAACTGATTGCCACTCATCA
TCTATAACATACAGATAACTTTTAACACCCTAGCAAAGAAGTTACCTGCTCAGATAGAAT
ACCGGAGATGCCCACAACTGCTCCTGGCTTAGCATAAGAAACAATATGATCTGCTAATTG
CAGCAGAGGATTAAGAAGAAT
>scaffold-1-Positions-16740040-to-16740240
TTTGATTGCCTGGGGATCTATATCAACTCCAACAGACATGGCAGCACCAAACTACATTCA
CGGAAGAATTGACTTTGTTTCACATTGTACAACAGAAAGACAAATTATGCTACAGTAATG
GGTCAATATTTATAGCCGCTGGAGCAAAATTAATAGTTGATTACCTTGATTGCTGCAATT
CCAAGAATTCCTGAACCTGTC
>scaffold-1-Positions-16740041-to-16740241
TTGATTGCCTGGGGATCTATATCAACTCCAACAGACATGGCAGCACCAAACTACATTCAC
GGAAGAATTGACTTTGTTTCACATTGTACAACAGAAAGACAAATTATGCTACAGTAATGG
GTCAATATTTATAGCCGCTGGAGCAAAATTAATAGTTGATTACCTTGATTGCTGCAATTC
CAAGAATTCCTGAACCTGTCC
>scaffold-1-Positions-16740075-to-16740275
ACATGGCAGCACCAAACTACATTCACGGAAGAATTGACTTTGTTTCACATTGTACAACAG
AAAGACAAATTATGCTACAGTAATGGGTCAATATTTATAGCCGCTGGAGCAAAATTAATA
GTTGATTACCTTGATTGCTGCAATTCCAAGAATTCCTGAACCTGTCCCATAGTCCAAGAA
GAGTTCTCCTCCTTTTATCAA
>scaffold-1-Positions-1676165-to-1676365
CAGCTTGCATGCGCACATGCATGAACGCTTATTTGTAGAAATTTCTTAACAGCAAAGAAA
AGAGAGCAGCCGACAAAGCTCTAATAAGAAGCAAACAAAAAATCCAAGCAAGTACATTAT
CGCAATTCTTCACTCTCTTCCACTCAATCAAACTCCCAACATCCACCTCAGAATTCTCCT
CTAAATAGGGGCACCCTTCAC
>scaffold-1-Positions-1676322-to-1676522
AACATCCACCTCAGAATTCTCCTCTAAATAGGGGCACCCTTCACAGGAGCAAGCCACACA
ACACAACACGTACGACACGTAGGCAATGGCTTCCAACAACAAGCTTGCTGCTGCCATTTT
TGTGCTCTCTGTTCTTTTATCCACAACAATGTCCAGTGCTTGTGGCTCGTGCAACCCTTC
ACCACACAGGCCGCCGGCCGC
>scaffold-1-Positions-16766753-to-16766953
ATTCAACCATGAGCCTAGAAGACTTCGGCGTTCATTTGTTTTAATAGTTAAGGAAAAAAA
TGTAATTTAAAATTCTTATTTTTCACAATTTCTTCAATGATTTGTGTAGGTGAAATCAGA
GCAGAAAACATCATAACTGCAGCCCGAGCTTCAATTTCAACCAGAATCCTTTCTGTCTTC
ACTTCTGCTGTCTACACAAAT
>scaffold-1-Positions-16766755-to-16766955
TCAACCATGAGCCTAGAAGACTTCGGCGTTCATTTGTTTTAATAGTTAAGGAAAAAAATG
TAATTTAAAATTCTTATTTTTCACAATTTCTTCAATGATTTGTGTAGGTGAAATCAGAGC
AGAAAACATCATAACTGCAGCCCGAGCTTCAATTTCAACCAGAATCCTTTCTGTCTTCAC
TTCTGCTGTCTACACAAATAA
>scaffold-1-Positions-16766772-to-16766972
AGACTTCGGCGTTCATTTGTTTTAATAGTTAAGGAAAAAAATGTAATTTAAAATTCTTAT
TTTTCACAATTTCTTCAATGATTTGTGTAGGTGAAATCAGAGCAGAAAACATCATAACTG
CAGCCCGAGCTTCAATTTCAACCAGAATCCTTTCTGTCTTCACTTCTGCTGTCTACACAA
ATAAATAAGAAGTTTCGTTTC
>scaffold-1-Positions-1688627-to-1688827
TCAACAACTTCTGCCCCCATGCGCTCTGAATAAAAACAGAAATTTCAAGGTTAAAAAAAA
AAAAAAAGAATCAAGTTGTTTCAACGGAGCAAAGAAGGGAACATTATTGATGATGAATAA
GAGAAATGGATTCACTCAGACCTACCCAAAAGTCTCACAGCTGCGGAGAGAGTGCCACCA
GTAGCCACCAAATCATCAATC
>scaffold-1-Positions-1690027-to-1690227
CCTTGTGATCCAACAGCAACGTCGTTATATCTTGAAACATTATCCCTGCAGCCCACCAAA
TTTGAAAAAAGAAAAATGACCATGAAGAAAACACAAAACACAAAACACAAAACAGAAAAA
AAAAAAAGGAAACCTGGTATTGGGAAGTCAGGCACCACACGGATTGCTTTAGAAATGCCC
TGTAGCCTCGGGTCTCCTCTG
>scaffold-1-Positions-1699591-to-1699791
TGGTTATCTCCAATAAGAATGATGAGTCTAGTACATCAATGCCAACTGATGACATGGGCC
TTGAATTAATGCAGCAGGGATTGGATAAAGGAAATGATAATTTTAGGTTGCAAACAAAAC
AGCTTGAAATAGAGCTCAAGTTTGCCAGGGAAAATTTAAGAATGAAAGAAATGGAGGTTC
TAGCTGCGAAGAGAGCCCTCA
>scaffold-1-Positions-1699625-to-1699825
ATCAATGCCAACTGATGACATGGGCCTTGAATTAATGCAGCAGGGATTGGATAAAGGAAA
TGATAATTTTAGGTTGCAAACAAAACAGCTTGAAATAGAGCTCAAGTTTGCCAGGGAAAA
TTTAAGAATGAAAGAAATGGAGGTTCTAGCTGCGAAGAGAGCCCTCACAGTCAAAGATGA
GGAGCTCAAAACTGTTCTTGG
>scaffold-1-Positions-17018225-to-17018425
ATTGAGTACATTGAGTACCTTTTAGAGTTTCCGATACTCACCCCAATCATCAAGCCCTCT
TTAGCAGCAGTGGAGACTTAAGTACCCTTGTATATTCAACCATGAGCCTAGCAGACATCG
CGTTCATTTGCTTTAATAGTTAAGACAAAAAATGTAATTAAAAATTCTTATTTTTCACAA
TTTCTTCAATAACTTGTGTAG
>scaffold-1-Positions-170193-to-170393
AGCTTTCAAACAATCTGCCTCCACGGCAGCAATCTCGTTCACAAGAATCAGCGCTTCCTT
CGAACTCCAATCTGGACCCACTTGTGAACGCGTGCGTCGCGTCCCCGAACTGCCGCCTTC
CATTGCTTGTGCCTTCAGCACAGCAGCAAACTCTCATTCAGTTTGCTGCACCTGCATCAT
CATCAATTCATTATTTAAAAA
>scaffold-1-Positions-170217-to-170417
GGCAGCAATCTCGTTCACAAGAATCAGCGCTTCCTTCGAACTCCAATCTGGACCCACTTG
TGAACGCGTGCGTCGCGTCCCCGAACTGCCGCCTTCCATTGCTTGTGCCTTCAGCACAGC
AGCAAACTCTCATTCAGTTTGCTGCACCTGCATCATCATCAATTCATTATTTAAAAAAAG
AAAAAATTAGTAAAGATATAA
>scaffold-1-Positions-17030130-to-17030330
CAATATAAAAATGGTTATAAAATTGTTTTCTTCTAATTTGTCTCAGCATTAAGTAGCCTC
TAGAGTTTTCGATGCTCACCCCAATCATTAAGCCCTCTTTAGCAGCAGTGGAGACTTATG
TACCCTTGTATGTTCAACTATGGGCCTAGCAGACATTGGCGTTCATTTGTTTTGATAGTT
AAGAGTAAAAAAAAAAAGAGT
>scaffold-1-Positions-1703736-to-1703936
TGATCTAGCTTTGTGCAGATGAACATAGTCTAAATCTACCGACCAGCAGCGGCACTAGTG
CCTTTGGAAAGCATATTTGCCATAGATGGAGGAAGCCATGCAGGGTTGCCAGCAACCTGG
CCATCAACATGTTGACCATCCTTTTGAATTACACTGCTCTGTAGCTTCTTCGCCTTTGCT
CCCCTCAATTTCCTTCCGACA
>scaffold-1-Positions-1710933-to-1711133
GTTCTTCTCACAGGCATCAGTCTGGAATATGAGAACCACCCTCTCAAGAAAGGAACAAAA
TTGGAGTCATTTTGGTCATCGATTCTCTCGTATTTATCGATGTAGCCCTGGCACCGTCCA
CTCTCCACATCTTCACAATCACAGTCTTCCTCGCTGCTCAGCTCTTGATATTGCTCATTC
CAGATATTTGATTGAGATGAG
>scaffold-1-Positions-1710934-to-1711134
TTCTTCTCACAGGCATCAGTCTGGAATATGAGAACCACCCTCTCAAGAAAGGAACAAAAT
TGGAGTCATTTTGGTCATCGATTCTCTCGTATTTATCGATGTAGCCCTGGCACCGTCCAC
TCTCCACATCTTCACAATCACAGTCTTCCTCGCTGCTCAGCTCTTGATATTGCTCATTCC
AGATATTTGATTGAGATGAGA
>scaffold-1-Positions-1714441-to-1714641
ACCAAATAGTATCCAGCCGAGTCCAATGGTAAAAAGATCCTACAATGACATAATACTAGA
AAATGTAAAAGCAAGTATAAAGAGGATGTTCCAGAAATTGATTTGGGAGTTAAATTAGTG
TTTGATGAACATCATGAAAGTGCAAGCAGCAAATTCAAACAAAGACTATATATTACGTTA
TTTGAAAACATGTTATGCCAT
>scaffold-1-Positions-17149582-to-17149782
AACAAGTCTTTCCATTATACTACTGTCTAGCTGTTGATAAATAATGGAATTCTTTCCTTG
ACTTCACAGTAGTAATCACATCTTATCTTTGCAGCTACATTGGTTGTTCTTATGCTTCTG
AATGTTCAGATGGCTCTATTCTGTGCACTTGCTATCAGTTATATTGGTAAATATTAGAAA
CTCTTCTTCATCTTTTATGAA
>scaffold-1-Positions-17154459-to-17154659
TAAGGCGAGAAAAATGTTCATCCAACTGCACAACAGTAATAAACGGTAAACAATGATATT
TTAAATTTAAATTGCTGCAATTCAGCTTGACGAATAACTTATCAAACATCTAATCAGTGT
GACATCAAACAATAATAAGAGAACCTGCGGTGGATTTTCTCGAGGTATGATAAAAAGAAC
TCTCATTGGGTGAAGATCTGC
>scaffold-1-Positions-17154696-to-17154896
TATTCCAAGAGACCAAATGTCTGCCTGCATTAAGCAAGGGATTTAGTGCGGCATTGTTCG
TAACTTAAAAATGCTGAGAGAATAAGAGAGTAGAGTGAGAAAGGGGCACAGAAGGAGGGG
GTAAGAGGTTATGCCATTGCAGCAAGACAATAATAACTACTTTTGATAATTGAAGAAAAA
TAGAAAAAAAAAAAACCCTCA
>scaffold-1-Positions-17180297-to-17180497
AATTCAGCTTCTTCATCTCACCTTGTCTCTTTGATCTCTGATCATTTTCTTTCACCGAAC
CCCGACCATTTTTCCTCTGCGAAACGTCGCGTTTCAATGCTGCAGGAACTGGTGTAAGAT
ACCGCCACCTTTGAGAAGATCCATACAGTTGTGTAGTAACCATTTTACTTGCTGTTGTTG
CAGTTGCTCTGTGTGCAAGCT
>scaffold-1-Positions-17180319-to-17180519
TTGTCTCTTTGATCTCTGATCATTTTCTTTCACCGAACCCCGACCATTTTTCCTCTGCGA
AACGTCGCGTTTCAATGCTGCAGGAACTGGTGTAAGATACCGCCACCTTTGAGAAGATCC
ATACAGTTGTGTAGTAACCATTTTACTTGCTGTTGTTGCAGTTGCTCTGTGTGCAAGCTT
ATTATAATACAACAATTTCCT
>scaffold-1-Positions-17180399-to-17180599
CAGGAACTGGTGTAAGATACCGCCACCTTTGAGAAGATCCATACAGTTGTGTAGTAACCA
TTTTACTTGCTGTTGTTGCAGTTGCTCTGTGTGCAAGCTTATTATAATACAACAATTTCC
TCTCTGAATTGTCACTCGAACTTGTTCTTGCACTGCTGCAACTACTGCTCCTGCTGTTTG
TACTGTTGCTTCTTGATGACA
>scaffold-1-Positions-17208717-to-17208917
CATTACCATGCCGACAATAACCTTGAAGAGAAACAAGGTTTTTATGCTGAGCTCTTGAGA
GGGCTTCCACTTCTGCTTGGAATTCACGCTCCATCTGACCGCAATCCCCAGAAAGCCTTT
TCACTGCAGCTTTTGTGCCATTGGTAAGAGTCGCTTTGTACACCAGGCCAAATCCACCAC
AACCAATTATGTTTGCTTGGT
>scaffold-1-Positions-1725843-to-1726043
GATTAATGGGACTGGTCATGCATGAAGATAATTCCATTATGCTGTTGCTGGTTTGAATTT
GTGTCGAACTACGTAGATACGCCATAGCCGGCCGCGCGGGGTTCTTCACGCTGCTCATCA
CGTGAACTTCACAAGGATTCCTCTTCCAATGTTCCAAAACAAGAATAATATCGAAACCCT
ACCACTCTTCTAAAATTCTAA
>scaffold-1-Positions-17261750-to-17261950
ATTTAATGAAATCCATTAAAAATTCAATATCAATAATAAAAGTTTAGTTGGTGTGTATTA
TTGTGTTTTAATATGGTCGGTGAGATTGAAATAACTCCCCATCTTCCATCATGTCCATAA
CTAAAACCTGAGCCGCTGCCCATTTCTCTCCACTCTAACAAGTGGGTACTTTAATTATTA
TTATTGAGTAGTCTTGCAAAA
>scaffold-1-Positions-17264336-to-17264536
CAACTTGAAAGTAGCCATGCCATCTGCTGCAATGGTATGGTGAGTGTCATTATTTTTCTT
GATCCAAAGTACAGCTTCATTATGCTAAAAAGAAAAAAAATATAATCATTGATGTCCTAC
AATGTTTGTATCAAAGAATGTGATATGAATGCAGCTTATTTTGATGTAATTAGGAATTGA
CAGGAAATTTAAAACTTTGTA
>scaffold-1-Positions-17314294-to-17314494
ATCAATCCTGCTAGGAACACTAGAATCTCAAAAGCCCAGTACTCGAGGCTGAAAAAGTAT
GAAACAAAAATGAGTCGCAAGATTTAAAATGCTATGATGACTGAAAATTCGGTTACACTT
GGGACTTACCATACCATTGCTGCAGAGGGCAGGGCTAGTTTTAAGATGGTGAGGATGAAA
CTGAATGATTCAAAAGAAAAT
>scaffold-1-Positions-1738562-to-1738762
GTTTTTTTATGTTACAGTTGGTGCCTGACAAAATGGATCTTCCAATCACATACGCCACAT
ATTCTTGCGATGGTAAGTGTATATATGTTAGCTGCAAAAGCGGACACGTAAAAGTTTTTG
ATACTTCAACACTCGAGCTAAGGTGTCAGATTAATCTCACTGCCTATGCACAACCTGGAA
CTATCAGGTGAATAATCTTAT
>scaffold-1-Positions-1738567-to-1738767
TTTATGTTACAGTTGGTGCCTGACAAAATGGATCTTCCAATCACATACGCCACATATTCT
TGCGATGGTAAGTGTATATATGTTAGCTGCAAAAGCGGACACGTAAAAGTTTTTGATACT
TCAACACTCGAGCTAAGGTGTCAGATTAATCTCACTGCCTATGCACAACCTGGAACTATC
AGGTGAATAATCTTATAACAG
>scaffold-1-Positions-1738606-to-1738806
ATCACATACGCCACATATTCTTGCGATGGTAAGTGTATATATGTTAGCTGCAAAAGCGGA
CACGTAAAAGTTTTTGATACTTCAACACTCGAGCTAAGGTGTCAGATTAATCTCACTGCC
TATGCACAACCTGGAACTATCAGGTGAATAATCTTATAACAGATTGATATTATTTTCTCC
ATTGCTTTCACGTGTTGATTA
>scaffold-1-Positions-1738705-to-1738905
TGTCAGATTAATCTCACTGCCTATGCACAACCTGGAACTATCAGGTGAATAATCTTATAA
CAGATTGATATTATTTTCTCCATTGCTTTCACGTGTTGATTACTGAATCTTTTGCACAGT
TTGGAGCTCTATCCTCTTGTCATTGCTGCTCATCCGTTGGAACCCAATCGAATAGCGTTA
GGGCTTACTAATGGTAGAGTC
>scaffold-1-Positions-17398343-to-17398543
ACGGAGGAGGAGGAGCAGCAGCAGCAACGCATACGCAGGCTTATTTGGAGGGCAGAGCAG
TGAAGGAGACGAGGGTGTTGATATCAGAGCTCTGCCGTCATTTCTACACCCTTGGATGGG
TTTCTGGGACAGGTGGCAGCATCACCATCAAGGTCCATGATGACTCCATCCCTAAACCTC
AACAGCTCATCCTCATGTCAC
>scaffold-1-Positions-17415034-to-17415234
TTCATCAGCAATATTAATTACTAATTCTGTATCCGGTGCAGGTTTACATATAATCTAGTG
GCAGCAGGTTGTCACAAAGGCTTATCTTTGGAAATTCAAAATATGGGGACTTAAGAAAAT
ATTTGTCTAGATTTTTTGACAGTGCAATGGGGTAAGTTCTTTAACTTTCACTTTTATCTC
TCTTGCTGCCTCCTACTTCTT
>scaffold-1-Positions-17415103-to-17415303
TGTCACAAAGGCTTATCTTTGGAAATTCAAAATATGGGGACTTAAGAAAATATTTGTCTA
GATTTTTTGACAGTGCAATGGGGTAAGTTCTTTAACTTTCACTTTTATCTCTCTTGCTGC
CTCCTACTTCTTGAGCAAAGAGGTAAATCCTTGTTTGTCCTCTTGCTTGCAGGAAAAAGA
GAAAAACACGAAGTTATGTTG
>scaffold-1-Positions-17418815-to-17419015
GTTGGTGTTGGTGTTGGATGGATCTGTTGTTGTTGATGTAGAGGCTTGTTTGGCAGCCGT
CTCAGAGGAGCCAGTGAGCAGTTGAACAACTTGTTTGAAGCTGTTGGTGTCAGCTTGCAC
AAAAGTCGTTGGGTAAGGATTGGCTTCAGTAGATCTGGAGATTGGAATCGGTGTGAGTGG
TGGGGTGTGATTGTTGTTACT
>scaffold-1-Positions-17418961-to-17419161
CAGTAGATCTGGAGATTGGAATCGGTGTGAGTGGTGGGGTGTGATTGTTGTTACTGTGAT
GGATTTGGAGTTGCACTTGGACCACCCCATTGTTGTTATTGTCGTTGTTGTTGCTGCTGG
AAGCACCTCTTGGTGAATTTATGGGAGATGGATGGTTCCTTGTTGATGTATTATTCTTCT
CCATTGAAGCAAAACAAGAAG
>scaffold-1-Positions-1744081-to-1744281
ATCTATGTTTCCATTGTAGCTTCATTTTCTATCAAGTGCGGAGGCACACAAATAGCATCA
GCATCTGGCATTGAATTTGATGACGACTCAAAAACTCTGGAAGCTGCCTCATTTTACACG
AGCTCTGGTAACCAATGGGCAGTAAGCAACACGGGGAATTTCATCTCAAGCCCAAATGGA
CCCCTATATATAGCACAAACA
>scaffold-1-Positions-17471279-to-17471479
GTGGGTGTGACGTGGTGGTATTAAAGTAAAGCCTATGGACACCAATTAATAAAAGTTGGC
TGCGACGTTGCAGCATCATCCTCATCAGACAGAATGGATAACTCTATACAGCCGACGTCA
GCACTGAGCTCCTCTTCTGGCCACCGGAATATGCCCGTGATAGGCCTGGGCTGTGCGGTT
GGCAAATCGAACTTGAACGCC
>scaffold-1-Positions-17473198-to-17473398
CAGAAAATTGTCAACATCTCTTCACTGAAGATAGTAGTATACGAGGACCAGGATCAACAG
GACTACCGCAGCTGCAGGTGCAGCCCATACCCAGTAGTTAGTAGACTTCTTCCGCTTCAG
GATGGCCTTTGGAAGTGATTCTGGACCCCTTGCTCGAGACCTGTACTTGACAGTATTCTC
CTTCCGGACCCTAGGTTTTGC
>scaffold-1-Positions-17473203-to-17473403
AATTGTCAACATCTCTTCACTGAAGATAGTAGTATACGAGGACCAGGATCAACAGGACTA
CCGCAGCTGCAGGTGCAGCCCATACCCAGTAGTTAGTAGACTTCTTCCGCTTCAGGATGG
CCTTTGGAAGTGATTCTGGACCCCTTGCTCGAGACCTGTACTTGACAGTATTCTCCTTCC
GGACCCTAGGTTTTGCTGGAG
>scaffold-1-Positions-17475493-to-17475693
TCAGAAACCAAAAAAATGTACCTAACATGAAGCCATGCAACCACTGGATCAAGATGATAC
TGATACAGAAGCAGCATGACTCTCCAAGCAAAGCAACAATAAGATTATTGCAGGGCAACC
ATGCAAAATCTCAGTGCTAGAGTAACGTACTTAAAATAGAAGCTCCAACTTGTCAATCCT
GACACATATTATCTCTCTAAA
>scaffold-1-Positions-17489855-to-17490055
CTTTTGCAGGCTCAGCATGGATGGTGCTCTCTCGTTCATTCGTTGAGTACTGCATTTGGG
GTTGGGATAATCTACCAAGAACGCTGCTTATGTACTATACAAACTTTGTCTCCTCGCCTG
AATCTTACTTTCAGACTGTCATATGTAATGTGCCAGAGTTTGTTCCAACTGTTGTCAATC
ATGACCTGCACTACATCTCTT
>scaffold-1-Positions-17489879-to-17490079
TGCTCTCTCGTTCATTCGTTGAGTACTGCATTTGGGGTTGGGATAATCTACCAAGAACGC
TGCTTATGTACTATACAAACTTTGTCTCCTCGCCTGAATCTTACTTTCAGACTGTCATAT
GTAATGTGCCAGAGTTTGTTCCAACTGTTGTCAATCATGACCTGCACTACATCTCTTGGG
ACAATCCCCCCGGACAGCACC
>scaffold-1-Positions-1749061-to-1749261
CTGGTAAGGAAGATTGGGAATTGGCATTGGTTGAGACAGCCAGTCATTTGTCACATCAGA
AAGCAGCATTGGGCGGCGGCCTTGATCCTTTGCTGTTGACTGGCATGTACGAACAGGGAA
TGGTGAGGCAACATGTGAGCACTACCCAATTGAGCGGTGGAAGTGCAAGTAGTGTTGCAC
TGCCGGGGACAGGGAAAACAC
>scaffold-1-Positions-1749202-to-1749402
CTACCCAATTGAGCGGTGGAAGTGCAAGTAGTGTTGCACTGCCGGGGACAGGGAAAACAC
CGGTTTTAGCTCTCCCGGCTCCAGATGGGACAGTCCAGGCAGTGAATCAGGACCCATTTG
CAGCATCGTTGAGCATTCCACCTCCTTCGTATGTGCAAATGGCTGAAATGGAGAAGAAAC
AGGTTTTGCTAGTGCACGAAC
>scaffold-1-Positions-17492412-to-17492612
TCGCAGTCTGCTTATTGCCTAGCAAAGAGCTACATAAGTTGCTGCCTGATGGAGATTTCT
AATTCACTTTGGCTCATCTATATTATCCACTAGCTTATTTATCCAATCCAGTAATCATTG
ACCCTAGCCATTACTAAAAACTGACCCAGAAATCAAAAACTTTACTTGCAGGCTTGCAGC
TGCAGATTCCTCGTCCATGTT
>scaffold-1-Positions-1749298-to-1749498
AGGCAGTGAATCAGGACCCATTTGCAGCATCGTTGAGCATTCCACCTCCTTCGTATGTGC
AAATGGCTGAAATGGAGAAGAAACAGGTTTTGCTAGTGCACGAACAGCAAGTATGGCAGC
AATACTCTAGAGAAGGAATGCAAGGCCAATCTAGTTTGGCCAAGATCACTGGCACTGGAT
ACTACAATGCAGGTCCTATGC
>scaffold-1-Positions-17498778-to-17498978
ATGTGCAAGCATTCATAGACATCTACAGAACGTTTTGGCTTATCCAACCACTGCCTCAAG
CTAACATCGCCCCATTCTATGGCATGAACAAAAGGGTCAATTGCTGCCTCATTCTCACAA
ACCCCAGATAAACCTCCTTGGTTTCTAAGGTGATCACCATGAGTCAGCTCAACCCCGTCA
CTATGCTTTCTCAACTCAAAA
>scaffold-1-Positions-17507845-to-17508045
GCATATAAAAAAAATAGCACTTAATATTTGAAAAGTTATTAAAACTGTATAAACTTGGGG
CAGCAGGCTATTCCTATTGAACAGCAAAAGCTTGACAAACGGACGCACACTCAAAAAATA
TATTGTTCGCCAATTATTGTCACAGATAACTAATCCAATTAGTTCCATTAACAAATATCA
AAATTGATTTCAACCGAAACT
>scaffold-1-Positions-17507999-to-17508199
CCAATTAGTTCCATTAACAAATATCAAAATTGATTTCAACCGAAACTTCAGATGCAGTGC
CAAATTGTCAGCTTTTGTATAATACTGCAGCATAGTGACATCATCCAAATGAAGATCCAT
AATCAACCCTTAAAATGCAATGTTGGATTGGGGAAAAAGATCATACATCTTTCATGTTAT
TATCTCAAAACTCCGTTGAAA
>scaffold-1-Positions-17513689-to-17513889
GCCAGTTAGTCTTATTCTGATTGTCCTGAAACCAATATCCAGCCTCATAAGCAGCCAAAG
AAGTGAGGGAATTCACGTTCAGACCAACATGGTTAGTGTTGATATCATTGAATTCTTGAT
TTTGAAATACGTCGAATTCAATACCAAAAACATTGTTGTTCGGATTACCATCATTTGTTC
CATTCAGGAAGCCGAGATATT
>scaffold-1-Positions-17513803-to-17514003
CTTGATTTTGAAATACGTCGAATTCAATACCAAAAACATTGTTGTTCGGATTACCATCAT
TTGTTCCATTCAGGAAGCCGAGATATTGAGATGCAGCAGCACCTTGGATGCCAGCGGAAG
GCACGAGGATGAAGACCAGCCCATGGCCGGGAAGCTGGCCCTTGTATGGGGTGATGGAGA
AGGTGAAAGAGGTTTCAAATG
>scaffold-1-Positions-17513824-to-17514024
ATTCAATACCAAAAACATTGTTGTTCGGATTACCATCATTTGTTCCATTCAGGAAGCCGA
GATATTGAGATGCAGCAGCACCTTGGATGCCAGCGGAAGGCACGAGGATGAAGACCAGCC
CATGGCCGGGAAGCTGGCCCTTGTATGGGGTGATGGAGAAGGTGAAAGAGGTTTCAAATG
AGTTTGTACGTCTTAGGGGGA
>scaffold-1-Positions-17530457-to-17530657
GGGGCATTCAGAGACAATGACTGGAGGGTCATTGGGTCAACGCACAGCCAGTTATGGGTC
ATTGCAGCTACTCAACAACAATGGTATTGTTGGAAAACCAGCATCATCTATCTTCACCAG
GAAGCCTTCTCCAAAGATGCTGCTTGCAGGTTCCAGAGATAGAGAGAAGCAGTTTCTTCT
ACTTGTGTTTTGCAAATTTTT
>scaffold-1-Positions-17530471-to-17530671
CAATGACTGGAGGGTCATTGGGTCAACGCACAGCCAGTTATGGGTCATTGCAGCTACTCA
ACAACAATGGTATTGTTGGAAAACCAGCATCATCTATCTTCACCAGGAAGCCTTCTCCAA
AGATGCTGCTTGCAGGTTCCAGAGATAGAGAGAAGCAGTTTCTTCTACTTGTGTTTTGCA
AATTTTTAGGCCGTAGAAGGG
>scaffold-1-Positions-17534376-to-17534576
TTACGGACAGGCATACCACAGAGACCTTTTGGTGCATAAGGCTTCTCCAGGTGCTGCGAC
AATGCATCATCAACTGGTTCTACCAGGTACAAGTTTAGCCGGAAAAAATCCAGGGAAAAG
ATCTTCTAAGCGTGGCAAAGGAGAAAAACGATCCGGTTCTAAGCGGCACCGGAAGGTTGC
TGCTGGTAATAAAGACAGCAG
>scaffold-1-Positions-17577285-to-17577485
TGATTTTGTTAGTGGCCACTTTTACCAGCGTGCACATGATATTCTGGCTGCATGTAAAGC
ATACATGGATGGTGCTGAAGTGGGTTCTCTGGTCAAAGGTGGTGTGCAGAAAATTCACAA
GGGCAAAAAGAGCTGCTCACCGGATTTTAAGGCCTCCATAGCTGGGCATTGTGATCTTCT
CATAAAAGAATTTACATATAT
>scaffold-1-Positions-1764578-to-1764778
TTTGGTTGGCAGCCAAAGCTTCCAGGTAGCCGGTTAACTGGCCGAAGGAAAAGTATGAAA
AGTGCCGGTTCGTAGACTGACTTTTGCTGCAGTATGTTGATTCAAATTCCTGACATCATT
TGTTGAAGATGCATTACTGAAGCTCATTGGATCTTGTTATACTTACTGGTTATGTATGCT
TGAGTTGCTTGTTTCTGTTTG
>scaffold-1-Positions-1764596-to-1764796
CTTCCAGGTAGCCGGTTAACTGGCCGAAGGAAAAGTATGAAAAGTGCCGGTTCGTAGACT
GACTTTTGCTGCAGTATGTTGATTCAAATTCCTGACATCATTTGTTGAAGATGCATTACT
GAAGCTCATTGGATCTTGTTATACTTACTGGTTATGTATGCTTGAGTTGCTTGTTTCTGT
TTGAACAATATCTGATGTAAA
>scaffold-1-Positions-1764608-to-1764808
CGGTTAACTGGCCGAAGGAAAAGTATGAAAAGTGCCGGTTCGTAGACTGACTTTTGCTGC
AGTATGTTGATTCAAATTCCTGACATCATTTGTTGAAGATGCATTACTGAAGCTCATTGG
ATCTTGTTATACTTACTGGTTATGTATGCTTGAGTTGCTTGTTTCTGTTTGAACAATATC
TGATGTAAATATTAACTGAGC
>scaffold-1-Positions-1764641-to-1764841
GCCGGTTCGTAGACTGACTTTTGCTGCAGTATGTTGATTCAAATTCCTGACATCATTTGT
TGAAGATGCATTACTGAAGCTCATTGGATCTTGTTATACTTACTGGTTATGTATGCTTGA
GTTGCTTGTTTCTGTTTGAACAATATCTGATGTAAATATTAACTGAGCTTGAACTAGGCA
ATGTAAGTTATGTGGAAGTAA
>scaffold-1-Positions-17647598-to-17647798
GAGAAACTAATAATCGAGCATTGCGTAGAGTTGGAGCAAATCATTGTTGATGAGGGTGAT
GCTGTAGACAATCAAATTATCTCTTCCAGCATTAATGATCATCTGCAACATGTATATTTT
CCGAAGCTCCAAGTTCTCAAGGTCGAGAGGTGCCGCAAATTGAAGAGGCTGTTTCATGTC
GACATTGCTCGAGGCGGTCTT
>scaffold-1-Positions-1766031-to-1766231
CTCCTTCCCACTGCAAATCAACTCTTCACTTCCCACCTCTTTGCAGCTAGCAGCCTTCTC
TTCCTCAGCCTTAGCGGATTCCTTGGAACCAGTCTCTTCTTTCAGAACTTTCCCACTGCT
AATCAACTCTTCACTTTCCACCTCTTTGCAGCTAGCAGCCTTCCCTTCCTCATCCTTGGC
CGATTCCTTGGAACCAGCATC
>scaffold-1-Positions-17676191-to-17676391
CTTCTCCATGAACGATGTGGCAAAAGAAGTTGCTAGGGAATGCAAGGGGCTGCCTTTAGC
AATTGTAAGTGTCGGAAGTGCTCTAAAAGAAAAGGGCATTAGTGAATGGAAAGCAGTGTC
CCAAAAGCTAAAACATTCAAAGCTAGTTGATGTTGAAGATGTTGATGTGGATGTTTATGC
TTGCCTTAAACTAAGTTATGA
>scaffold-1-Positions-17689240-to-17689440
TAATCATGACCGATTAATATACACAAATTAATAAGTTGCAGCCAGCTAGCTAGCTAGCTC
ATGAATCTAGTAAAGATTTCCTACAAATAGGGCAAGTTAGCTGATTATTCAACCAGTGAT
CTATGCATTTGACATGAAAAATGTGCTTGCAAACTGGAAAAACTCGACAAAATTCTCCAT
CCCTGTAATCATCCAAACAAA
>scaffold-1-Positions-17689253-to-17689453
TTAATATACACAAATTAATAAGTTGCAGCCAGCTAGCTAGCTAGCTCATGAATCTAGTAA
AGATTTCCTACAAATAGGGCAAGTTAGCTGATTATTCAACCAGTGATCTATGCATTTGAC
ATGAAAAATGTGCTTGCAAACTGGAAAAACTCGACAAAATTCTCCATCCCTGTAATCATC
CAAACAAATTGAACAGTCACC
>scaffold-1-Positions-17793317-to-17793517
GTAAATCTTGAAGATTCAATTGCTGGACACCAGGTAGCACAATTTCTTTGCACTCTTCGA
CAGCATTATCTCCAACAAAGATTTGCTCCAACTTTTCACACCATGCAATAGCTAATCGTT
TCAGCTGCTGAAGATCTCGAGCTACATTGACATGAAACAGACTTTTCAAATTTTTGCATC
TGGAGATAGATATCTCTAAGA
>scaffold-1-Positions-17799690-to-17799890
AATTTAAAAAAAAAAACAAAAGTAAATTCGATGCAGAAAGACAGTACCGAAAATTGGAGA
AAGTTATCCTTGAAAATTGAGCTGCGCTTCAGCTTGGTTAGAACTTTGCAAAGTCTCTGA
TTAGCAATAGGCAAGAAGATGAAGATAAGAAACAGATTTTGGCAAGTCAAGCATCTTGAT
TAGCACGTATTCTTTGCTGCT
>scaffold-1-Positions-17809289-to-17809489
CTTTGGTATCCATGTATTTTCTAGAATCAACACTTCCATCATCCACCTCAGCAGCTTGAG
AAACTGAACCTGTATGAATAACCTTCGGATTTTGGGCAACTAAGTTGTTTGCTCGCGACT
CGTAACTTTCTAGATCCCTCTCAAGTAACTTTGCTTTCTTTAACTGAGCCATTGCCTCGG
CAACATTACCTGCTCGTTTCT
>scaffold-1-Positions-17820746-to-17820946
ATTACCAAACTGAAGAATGCTATACTTGGAAGGAGCTTCAGCATGTACCAGATGATGTTT
AGGACTTGGCAAGGCTTCTGATCAGAATCTGCCAAGTCAAGCTTCTTGATGATTAAGATG
AAAAACTTCCATTCCAAGCTGACAGATGCACGCAGCAATAAGCTCTTTATCTTTGCTTTC
ACCATGAAATTTGAGAAGCTA
>scaffold-1-Positions-17831285-to-17831485
TGTTTGGGCTGTTTTGCCAAAGCAGCATAGATATGGGCAAAGGAAAATGCAAAGAAATCA
TCGGAGAAAGAGCACGAACAAACTTTACAAAGATCTTTAAGCCATGAAATGGTGGTGCCG
AAATGAAATTGAATCACGAGACTTGTTGCAGCACATACTATCAGCAAGTAAAAGAACTTA
AATATTACGCTTTTTATTCCA
>scaffold-1-Positions-17831299-to-17831499
TGCCAAAGCAGCATAGATATGGGCAAAGGAAAATGCAAAGAAATCATCGGAGAAAGAGCA
CGAACAAACTTTACAAAGATCTTTAAGCCATGAAATGGTGGTGCCGAAATGAAATTGAAT
CACGAGACTTGTTGCAGCACATACTATCAGCAAGTAAAAGAACTTAAATATTACGCTTTT
TATTCCATTCATTACAGCAAG
>scaffold-1-Positions-17919386-to-17919586
CGTATCTAACCATGGGTATGACAATAATATTCCAAGCTTTAGTTTCTCTTCTGGTCCTTG
CTTTGCCTCAACTACTACTACAACTCCCCCCAATTGCGGCAAAAAGTTTTAGCCTGGAGC
TCATCCATAGAGACTCCAAAGAATCCCCTTTCTATCGTGGAAACCTCACTTTCCGCAAAA
GAATAGAAAGCTACGTCTGAA
>scaffold-1-Positions-17991305-to-17991505
TGCAGGTTGCTGCAAAGATTGTAGGAGAAGTTCAAGCTCTCATGATATTTCCTATCATAC
CATATATTATGCTTGCAATTTTTTACATGTTCTGGATTTCGGCTGCTCTTCATTTATTCA
GCTCTGGTCAGATAATCCAAAACAATTGCAATTCCAACTGCTGTGCATATGATCTCGGCT
TAAAACGGGTGAACTGTGATC
>scaffold-1-Positions-17998333-to-17998533
AAGTTGTCTTATCCTCACCCTTGAATTTAACCCTGGATGCATCAATAGCACAGCCTATTC
CATTCATTGAACAGAGAATGTTAGCAGCTCCATTTACGTCACGCTTCGCCTCGCAATAAG
CTGAAGCAATGTCCTCAAGCGAAAACTGTGAGCCAAAAGCTCCAAGCAACTCTTCCAACT
CCCTTACTTCAGCATCACAAA
>scaffold-1-Positions-17998351-to-17998551
CCTTGAATTTAACCCTGGATGCATCAATAGCACAGCCTATTCCATTCATTGAACAGAGAA
TGTTAGCAGCTCCATTTACGTCACGCTTCGCCTCGCAATAAGCTGAAGCAATGTCCTCAA
GCGAAAACTGTGAGCCAAAAGCTCCAAGCAACTCTTCCAACTCCCTTACTTCAGCATCAC
AAAGTATAGTGCTTGCAATTG
>scaffold-1-Positions-18001896-to-18002096
CAATACCACACTATGGCCTGTGAATATGATCAGTTGCTCACTCACTCTCCATGAACGAAA
ATGATGCAGCAAAGCAACAGAGGAGTTGTGTATCTTAATATTTTCCTTTACGTTTCCCTT
TGAAGCTCTCTTGATATAATGGTGATAAAGAGTCGCAGCACGTAAATCCCTCTTCACACA
AGGCTCATGACCGCGGGATCC
>scaffold-1-Positions-18009608-to-18009808
AATCCAAGCAGCATCATCTCTGAAGAAAGAAGTTGAAAAGAAGAAAGCTTAAGTATAACA
TATGAGTCAAAAGAATATTTGACATATGTCAAGAAGATGCGAAAACTAGTTAATGCAGTA
CACCTTCTTTCATCTTCTCCACGGCTGCAAGCAAAGGTTTTCGATTAGTTTTCCGCAACC
ACTACAACAAATGAAATTGAT
>scaffold-1-Positions-18050976-to-18051176
GGAAACATTAAACTTGGTTTTGTCATAGTTTGTCATTTTATTTATGTCGTAAAATGTTTC
ATTTTGCAGCATCCGGAGGACAATTTTAGATAGAGGTACGAAAGCAGTTCTGAAATATTT
GAAGGATAAAATTCCTGAGAACTAGTTTGCTGCCGTTTTCTCTTTCAAGATTGGTTGAGT
CAACGTACGTCACTACTTTGT
>scaffold-1-Positions-18055430-to-18055630
TTAATCTATGAGCGCACAATAAGTGTTTGAAAAAAAAAAATTACCACATACAGAAAGAAC
ATAAGGCGCATTTGGTGGGATATCAAAATTTCCAGATAAAACATCAAGATCAAGCAAAGC
AAATTCTTCTTCATCATCCTCCTCATGACCCTGCTGCTGCATTGCATTTGCATCCATCGC
CTACACACAGGAACAAACAAG
>scaffold-1-Positions-18056896-to-18057096
AAGCCACGGGCCGATCCGGACTTTTTTAACAAGCCTAGAGTCAACCAATACAAAACGAAT
AGTGCAACTGCAGCACACAAAGTTAATTTTGAAGTATGAACACTAAAACAAGAGTATAAA
AGAGGGAAGGAACAGAGAATTTCCACAGGCTGCTATTCCTGAGTTAGGGGGTTCTGCGAT
AATTTACGTGTATGGGGGAAA
>scaffold-1-Positions-18061263-to-18061463
CTCACAATACGAGGTCATGTCTACACATGTGGGAGCAACACCCATGGGCAGCTTGGTCAT
GGTGACACTCTAGATAGGCCAACACCAAAAAGCATTGCACCGCTTGAGGAAGTTGGCTCT
GTTGTTCAGATTGCAGCTGGTCCAAGTTATATGTTGGCTGTAACTGGAAATGGGGTAGTT
TACTCCTTTGGTTCTGGTTCT
>scaffold-1-Positions-18110690-to-18110890
GCAGCAAACCTCAACAAGGGTCATTTTGTCCAGACCTCCCCGAGCCACCTTATCTGATTC
ATTATGAGGAACTGTAATCTGTGAAGAAGAAGAAGAATCAGAAAGGATAGCAGCACTAAG
AAGAAGAAGCTTCCCCACCCCCCACCCACCCCCCCCCCCCCCCACCAAAAAAAAAAAACC
GCACATCAGAATTGCGTAATT
>scaffold-1-Positions-18118389-to-18118589
CAAGATGGTTGGTTCCAACACTAAGTTCAAATCCCTCGGCCGTAAATGTAGGCTCCTTAG
CAGTTGGCAAATAAACAGCAGCATTGCAAACTAGCACATCGAGAGGTCTGCCTGATCGCC
TGAAGGTATCAACAAATTGGCGAACACTGTCAAGGGAAGCCAGATCTAAATGCATGATAG
TGTAGTTCTCCTTGGCCATGC
>scaffold-1-Positions-18118494-to-18118694
GTCTGCCTGATCGCCTGAAGGTATCAACAAATTGGCGAACACTGTCAAGGGAAGCCAGAT
CTAAATGCATGATAGTGTAGTTCTCCTTGGCCATGCCAGCCGACTTGGCGGCTCTTTCAG
CCTTGAGAAAATCCCTGCAGGCCATGATTATATGCCATTTCCCAGTTTCAGCTAAAGCCT
TAGCTGTGGCCAGCCCCAATC
>scaffold-1-Positions-18168868-to-18169068
TTTAACTTTCAGGTTAAGCAACTATACAGAGACCAGTGCCTGTTAGCTGCATACGATCAA
ATTGAGCATTGTTGCCAATGCATTGCCACTAACATGCCTCATATTCGCAGTCATCGGTAT
GTAACATGTGCTCTATTTCAGTACTTTTGGCCATGTATTTTATCATTTCATTTGCAAGAA
TGTTAAAGATTTGTGCCATTG
>scaffold-1-Positions-18169010-to-18169210
ACTTTTGGCCATGTATTTTATCATTTCATTTGCAAGAATGTTAAAGATTTGTGCCATTGC
CACTAGTTGTGTCAAGAGTTGTGCCATTGCCACTAGTTGTAGTAGTAGCTTGGAATGCTT
GCCTGGTGATGTTATTGAAGCAATGTCAAGTTTGGTATTTGCTGCCTCAAGATGTGGTGA
ATTGCCAGAACTGAATACAAT
>scaffold-1-Positions-18169018-to-18169218
CCATGTATTTTATCATTTCATTTGCAAGAATGTTAAAGATTTGTGCCATTGCCACTAGTT
GTGTCAAGAGTTGTGCCATTGCCACTAGTTGTAGTAGTAGCTTGGAATGCTTGCCTGGTG
ATGTTATTGAAGCAATGTCAAGTTTGGTATTTGCTGCCTCAAGATGTGGTGAATTGCCAG
AACTGAATACAATGCGGAATC
>scaffold-1-Positions-18176448-to-18176648
TTGATGATATTTTTGCATGTGGGGTCCCCGAGATTGTGAATGAATGAATCTAAGGTCACT
CTGATATTGATATTCTGCTTAACGTGACTGTTAATGTTACAGTTGTAATGTTGTTCGCTG
AGTGGTCACTTCCTTGCAGCTGCTTCTTGCAAGCTTGTGTTTTAAGACGGTACAGAAAAA
TAGTCGGGGAGAAAGACAACT
>scaffold-1-Positions-18260236-to-18260436
TCTTTATTATCCGAAGCTTCAATGGAGATATTAATCTGGGACAACTTTTTGAAGCGGGGG
GGCAATAATTGGTATGCTTTGTTGTCTTCCTTGTAACTTACAGCTGCTTATTGTACCTCG
ACACATAGCATTTATCGTCGTTAATTTGTTTCATAAAAATGATGATAGTTCTGGAATGAT
ACATATAATTTGATCTGCAGC
>scaffold-1-Positions-1827923-to-1828123
ATAAATCCTTTTTATCAGCTTGCTTCGTCCACCTCTGCTCGAAATTGTACAAGACATCCC
ATGCAACAGGACCTTCTAGTTTGCAGTGAATATCATGCCAGGGCTCCCTTGGACCACCTT
TCTCAATGGAAGAGCCTGGAAAGTTAGGCTGATGGAAATCATCATGATGGATTGTCTTCA
AAGTCCTGAAAAGGGAATGTT
>scaffold-1-Positions-18304363-to-18304563
GATCAAGAATTCAAAGCATCCCACAAAGAGAAACCAGACGGAGGCTTCAAATTCCTGCAA
CAAGACCTTCTATGGCTGCCAGAGACACCGTGGCCAGCGTAGCGAGGAGTCGTAGAAGCA
GTTGTAGCTCTGTAGCATCATCATCTCCTAGGCCCTGGCCAGCTGGATGCACATGCTCAA
ACCATCCTGGTTCAACAAGGT
>scaffold-1-Positions-18304381-to-18304581
TCCCACAAAGAGAAACCAGACGGAGGCTTCAAATTCCTGCAACAAGACCTTCTATGGCTG
CCAGAGACACCGTGGCCAGCGTAGCGAGGAGTCGTAGAAGCAGTTGTAGCTCTGTAGCAT
CATCATCTCCTAGGCCCTGGCCAGCTGGATGCACATGCTCAAACCATCCTGGTTCAACAA
GGTGCAGCCGCCACGGTTACT
>scaffold-1-Positions-18330436-to-18330636
AAAAACTTATATTGAATGAACAGAATAGCCATCACTAGATGGAAAGGGACACATCTGCTA
GACAACTATGGCACTTTACTAGTTCAAACATGACACCAATAGTAATTCTGCAGGTATTTC
TACTATCCCTTTAAGCACCCGGCCACAGACAGCTTTTGTGATAAACCACACTCCAAATCC
CTTCCTATTCATCTCTATGAT
>scaffold-1-Positions-18373805-to-18374005
TTCAAACTTCTAATACATTCATATAATTTAACTTGCTAGTCAATGTGTATTTATCTGTAC
TTGATTCAACTTTTTGAGTCTCTTATAGGAATTTCTCTGTATATATTGTTGAACCATATC
TCGGTGATATATGGTAATTTGCAGCTCTTATTCAAGTTGAATCGTCCCTTTGAGGTTGCA
TCTAGGGGTTATCCATTTATA
>scaffold-1-Positions-18391098-to-18391298
TGCCAACAATAAAAATTAATTCGCAACCTAACTCAGTCCCACTCAACATACTATGCAGCG
CCATCAAAAATCAAAGAAAATGACATGAGAATTCCCCCCAACCCCACACCAATCCCATCA
ACTCACAGCCTCCACAAAGTGGCATGGCATCATCCAACCACAATTATCACTGTCTTTTCT
AATACCATCACCATTGTTTTC
>scaffold-1-Positions-18392826-to-18393026
GCAGGATCCCCCGACCGCAGCCGATATCAAGCGCCGTCTTCACCGTCGACCAGTCGTTGA
CCGAGCCGACCATCCGCTGGGCCATGTCGTAGTGCAGCGGCACGGCGGAGTAGAAGAAGT
TCCCCGCGGCGAAGAACAGGCACACCGACGACAGGGCCAGGACGGCGCCGCTGAATCCGG
CGGCGAAGCGGGCGGCCTCGA
>scaffold-1-Positions-18405792-to-18405992
ATTTCATAGAAGAGTCATCATTGTAGAGAAATTGTTTGTGAGAGATTGACAAAACTATGC
AAGTAAGGACTAAGTAAGCAGCAAGAAGCTTGTATGTTTGTAACCTCAGATTATCATCAC
CATTTTATGGACCACAGCAGTCCATATTCAGTAACCTTGCTGCACAATTATTCTCCCAAA
ATTTGGTTTCCCTGAAAAGAT
>scaffold-1-Positions-18464544-to-18464744
AGGAGGCAAATGAAGGTTCTGTGATAATTGTTGGTGCTGGACTTGCTGGGCTAGCAGCAG
CAAAGCAGCTCATGTCATTTGGTTTCAAGGTTGTTGTTTTAGAAGGCAGGAGTCGACCTG
GGGGTAGAGTTTATACTCAAAAGATGGGTAAGAAGGGTGAATTTGCAGCTGTGGATCTCG
GTGGGAGTGTTATTACAGGAA
>scaffold-1-Positions-18465276-to-18465476
TTTGCACCGTGCCACTTGGAGTTCTGAAGGAAAAGACAATCAAATTTGAACCAGAGTTAC
CTCAGAGAAAGGTTGCAGCAATTGATAGATTGGGTTTCGGGCTCCTTAATAAAGTTGCGA
TGGTTTTCCCATATGTGTTTTGGGGTGAAGAACTGGACACATTTGGTTGTCTCAATGAAC
AGAGCAGTAAGCGTGGAGAAT
>scaffold-1-Positions-18477613-to-18477813
CTGTTTGCGTGATGCTTACCACGCATTTCTCGACACAGCTTCTCTCAGAACACTTTCTTT
CCTGGAAAAAGCCAAAGGAGCAAAAAGCTATAATAATTATCATTCTTATGGCACCTATAT
ATGCAATTGACTCTTATGTTGGTTTGATAGATTTTCAGGGGAGCAAGGCCTTTTTTATGT
TCTTGGAATCAGTTAAGGAAT
>scaffold-1-Positions-18526508-to-18526708
CTGCACATGTATCTTCCATCAAAATGCTTCTATGTAAATTTTTCTTGTTTGGGAACAATT
CCTTTAAGATGTCTTGAGCTAGCTTATTGATTCATGACTAACGTCCTTTCTTTTTGTTCC
ATCTTTTTCGCTGCATGGTATATGTACAGTGCCAATCTGTGGGATTGATTTTCAGATATA
TTCAAGAAAACTGTTGGCTGT
>scaffold-1-Positions-18526536-to-18526736
TCTATGTAAATTTTTCTTGTTTGGGAACAATTCCTTTAAGATGTCTTGAGCTAGCTTATT
GATTCATGACTAACGTCCTTTCTTTTTGTTCCATCTTTTTCGCTGCATGGTATATGTACA
GTGCCAATCTGTGGGATTGATTTTCAGATATATTCAAGAAAACTGTTGGCTGTTAAGTCG
TGAATCGTGATGCGAATCAAA
>scaffold-1-Positions-18563334-to-18563534
CAAAAATGGCCAAGGAAAGCCCTCAAAAACCTAGCATACAGAGCACGCCAAATGACAAAG
CAGCAGAAGACCTATACAAGCACTAAGTTTCATCATCCTAAATACATATTGACATTTGTG
TACAAAGTATGGAGTCAGTTGGATCATTTTTGTTCAGAGCAGCACTAGTTCGCGGTTGAC
GCACTGCAACGATATTCGGAG
>scaffold-1-Positions-186004-to-186204
AAAATTTTCTCATGGACAATTTGGAAAAATTACCATGAGCAGCAGCTATGGCAGACATAC
TAGCAACCTCCACTGAGGCAGAAGAAGAAACACCTTTTCCTTCTGGTACTGCAGAAGAAA
CCTGTACGATTGGAACTTGTACATTCAGTAATAGACACTAATAGCATCTTGTGCAGGGGA
ACAAGACAGACAAAAATGGAA
>scaffold-1-Positions-18682638-to-18682838
TAATTTGAAATGAGAAGCAGATGACTAAATTCATTATGCTCGCATTCTTAATTCACTTAA
TTTTGCCTGCAGCTTTCCTACTATGGGGCAAGTTAATCCAGCAAATGGTGTGACGAGCAC
TGGAACAAATAAACAACCATCTGAATCCCCTGTTTCATCAACAACTCCTTCCCAATCAGC
AAAGGATTATGATTTTTCTTC
>scaffold-1-Positions-18689900-to-18690100
GCGGCGAAGAGAGTGCGAATGGCAACTCGGCGGGAAGACTCAGGAGGGAACCGTCGCTGA
GTCAGGACGAGTTGAACCGCCGAGTTGAGGCGTTTATTAAGAAGTTCAATGAAGAAATGA
GGCTGCAGAGACAGAGGTCGTTGGAACAGTATAACCAGATGATTAATCGAGGAGCTAATT
AGATATTAGTTGTTATGATAA
>scaffold-1-Positions-18693960-to-18694160
TATTGACAGCATAAAGTAATCAAGAAAGGGACAAAAAGTAGATTTCAGAAGCAACGAGCT
TTCCCGAACAAGCACGTAAATGCACAAGCAGCAAAATCATGTGAAAACAAACATTACAAA
ACACTCACCAAGACATTCTCCATTGTTAAAGCCTTTGCATTGCCAATTGCTGCCAAATTG
CCACTGAAACATAACATATAG
>scaffold-1-Positions-18693974-to-18694174
AGTAATCAAGAAAGGGACAAAAAGTAGATTTCAGAAGCAACGAGCTTTCCCGAACAAGCA
CGTAAATGCACAAGCAGCAAAATCATGTGAAAACAAACATTACAAAACACTCACCAAGAC
ATTCTCCATTGTTAAAGCCTTTGCATTGCCAATTGCTGCCAAATTGCCACTGAAACATAA
CATATAGATTTTAGGAAAAGA
>scaffold-1-Positions-18725838-to-18726038
ATTGCAGAAAAATAGCTTTGAGCAATTTTGTATAAATTATGCAAATGAGAGGCTTCAACA
ACATTTCAATAGACATCTATTTAAACTCGAGCAGGAGGTATGTACCTATACTCAAGCACA
AAGCTGCTTTGGGCAATCTTTTTTGGCTTAATGGTGCAGAAGAAATCAAAAGACATATCT
TCATAACCTATATAACCAAAA
>scaffold-1-Positions-1874270-to-1874470
AATCAACAGAGTTCACTCCACTGCCTTTGCATTGTGAGCATAGGACAGCACCTGTTATTA
ATGCAAATCTACAAATCAGCAGCATACTCTTAATTCCATTCATTTTAGGAAAGGAATTTG
CAAACAAACTCACCATTTCCATCACAATCAGCACAGACAACACTGTTACGCTTTGTGTTT
CCATTATTTGCTGCAGCCTAT
>scaffold-1-Positions-1874271-to-1874471
ATCAACAGAGTTCACTCCACTGCCTTTGCATTGTGAGCATAGGACAGCACCTGTTATTAA
TGCAAATCTACAAATCAGCAGCATACTCTTAATTCCATTCATTTTAGGAAAGGAATTTGC
AAACAAACTCACCATTTCCATCACAATCAGCACAGACAACACTGTTACGCTTTGTGTTTC
CATTATTTGCTGCAGCCTATC
>scaffold-1-Positions-1874276-to-1874476
CAGAGTTCACTCCACTGCCTTTGCATTGTGAGCATAGGACAGCACCTGTTATTAATGCAA
ATCTACAAATCAGCAGCATACTCTTAATTCCATTCATTTTAGGAAAGGAATTTGCAAACA
AACTCACCATTTCCATCACAATCAGCACAGACAACACTGTTACGCTTTGTGTTTCCATTA
TTTGCTGCAGCCTATCACCGA
>scaffold-1-Positions-1876120-to-1876320
AGGAGAAGTTTATTGGGCTACTTTGTTTGGTCCAAAACCAAACCAGCAGCAAGCCCACTT
CAATGCTGCAATAATGAGCAAACATCAGGGGCAATTTCGGCAACACGTTAAATGAATTAT
CTTTTATATAAGATGCCCCAATCCTGTAACCCTAACAATCTCTCTCTTTCTGCGAATTCT
CTCCACTTTCAAATCTTTTTC
>scaffold-1-Positions-1876132-to-1876332
TTGGGCTACTTTGTTTGGTCCAAAACCAAACCAGCAGCAAGCCCACTTCAATGCTGCAAT
AATGAGCAAACATCAGGGGCAATTTCGGCAACACGTTAAATGAATTATCTTTTATATAAG
ATGCCCCAATCCTGTAACCCTAACAATCTCTCTCTTTCTGCGAATTCTCTCCACTTTCAA
ATCTTTTTCTCCTTTTATTTT
>scaffold-1-Positions-1876191-to-1876391
TAATGAGCAAACATCAGGGGCAATTTCGGCAACACGTTAAATGAATTATCTTTTATATAA
GATGCCCCAATCCTGTAACCCTAACAATCTCTCTCTTTCTGCGAATTCTCTCCACTTTCA
AATCTTTTTCTCCTTTTATTTTGGCTAATTATTTTCATTTGCAGCACTCTCTCGCCAAAC
CCTAACCCTAAAACCCCAACC
>scaffold-1-Positions-18768471-to-18768671
TAGTGGCAGACTTTGTGTCAGATATCTGTGTAGTGTCTTCATCATCGCTGAAGGAAATAG
CAGTTCCAACTCCGGCAGCAGTTTTACTCCTTATATCCTACACAAAATAGAAAACATGAT
TTTACACAACATATGAAAATCGCTAACTCTCTGAGAGGGAAACTAAAGTTAAAGTTACCT
CAAAAGATGCTGCATTGGATG
>scaffold-1-Positions-18768485-to-18768685
GTGTCAGATATCTGTGTAGTGTCTTCATCATCGCTGAAGGAAATAGCAGTTCCAACTCCG
GCAGCAGTTTTACTCCTTATATCCTACACAAAATAGAAAACATGATTTTACACAACATAT
GAAAATCGCTAACTCTCTGAGAGGGAAACTAAAGTTAAAGTTACCTCAAAAGATGCTGCA
TTGGATGTAGACTGTGGGGCA
>scaffold-1-Positions-18768511-to-18768711
ATCATCGCTGAAGGAAATAGCAGTTCCAACTCCGGCAGCAGTTTTACTCCTTATATCCTA
CACAAAATAGAAAACATGATTTTACACAACATATGAAAATCGCTAACTCTCTGAGAGGGA
AACTAAAGTTAAAGTTACCTCAAAAGATGCTGCATTGGATGTAGACTGTGGGGCATCCTT
GGAGTGATTAGATCTTTCCTT
>scaffold-1-Positions-18768512-to-18768712
TCATCGCTGAAGGAAATAGCAGTTCCAACTCCGGCAGCAGTTTTACTCCTTATATCCTAC
ACAAAATAGAAAACATGATTTTACACAACATATGAAAATCGCTAACTCTCTGAGAGGGAA
ACTAAAGTTAAAGTTACCTCAAAAGATGCTGCATTGGATGTAGACTGTGGGGCATCCTTG
GAGTGATTAGATCTTTCCTTA
>scaffold-1-Positions-18768544-to-18768744
GGCAGCAGTTTTACTCCTTATATCCTACACAAAATAGAAAACATGATTTTACACAACATA
TGAAAATCGCTAACTCTCTGAGAGGGAAACTAAAGTTAAAGTTACCTCAAAAGATGCTGC
ATTGGATGTAGACTGTGGGGCATCCTTGGAGTGATTAGATCTTTCCTTAAGACGTTCCTG
CAAAGGATATATCATCAGCAA
>scaffold-1-Positions-18804470-to-18804670
CTAATTTGGCAAACTGATTTGCTTCATCATCGTCGCTCCCTGGAGCAGCAGAGCCCCTGA
AGAGCAAAATCGCAAGGCTACCAACACGAAAGTAGATGAAATTCCCATAACAATGTGTGA
CAAATGAACCAAAATCAGTCCCCACAATGCATTGCCATCCAGTCCCATACGCCTTATCAA
ATTCCTGCCCATCAAACACAA
>scaffold-1-Positions-18804661-to-18804861
TCAAACACAAACTATTAAGCCACAACAACAATATATAAGAAAAATCGCACATGTTCACTA
GCATATAATACCTTTTTAATGAAGCGTGCAATTTCGGTGGGTTCGGTGACATCAAAGAAA
TCGAGCGCTTTTGCTGCCAAATCAAGTGCATCTTGCTGCATGGTTTCAAGCATGTCAGTC
TCACCAATCACTGCTTTGCCT
>scaffold-1-Positions-18804686-to-18804886
CAACAATATATAAGAAAAATCGCACATGTTCACTAGCATATAATACCTTTTTAATGAAGC
GTGCAATTTCGGTGGGTTCGGTGACATCAAAGAAATCGAGCGCTTTTGCTGCCAAATCAA
GTGCATCTTGCTGCATGGTTTCAAGCATGTCAGTCTCACCAATCACTGCTTTGCCTTCTA
ACATGGCTAGCTAATGCAAAA
>scaffold-1-Positions-18828389-to-18828589
CTGACTGTTGCAATTGCCTTGAAAGACTTGCTTGGCTACTCGTAAGTACAAAACTACTTT
TCATTTTTTTTTTTTTTTTGTGGCCTTGAAAGACTCTCTCTGCAGCAAAGTTTTTTTTTT
TTTAATTGATTAAGCATCAGGTTACTGTATTACACAGAGATATTTACAAATGACAACATA
TCATTGCACTAATATTTACAA
>scaffold-1-Positions-18853894-to-18854094
ATGCATTTAATCCACTTATGTGAGTTGAACAATGTTCGTAATCGTTGGGTTTGATATTTA
ATTAGTTTTCAATTCAATTACTTCAAATTTTCACCAGCAAGTTTTAGTCTTCATTGGAGT
AACATTGTTTATGTTTTAGTCTTCATTGACAACTTAATGCTTTGATTTATTGGAATTACT
TTTGTTTGTTATTTGCCTTCA
>scaffold-1-Positions-1888205-to-1888405
TATGAAACGAGCATTTAAACTCTTTTAAGTGTAATATTTTTGCTGCAGGGAGGTTCAGGA
TATGCTAGAGGGATCTCATTTGAGCACATCACACTCATAGAGTCAAAAAATCCTATTATA
ATTGACCAACATTACTGTGTCGGAGGAGGAGGCTGCAAAGGGGTATATTTCTCAAACTTT
ATATATATCTTCATAGAAATA
>scaffold-1-Positions-18937067-to-18937267
ATTTGTGTATTGTTTCAGGAGGATCTAGAAACCTGCTTAGATGAGACTTATGAAAAGTGT
ATTGAAAAGAAAATTCTACTGTTAAGAGATGTGTGGTTTGTGGAGAAGCCAAAACTGGAA
ATAGGAGCTGCAGAGATAGCTAAGGCTGGAGAAACATCAAGCTCAGGTTCACACAGATCT
GGTAAGGAGCCAATTCAAGAA
>scaffold-1-Positions-18940546-to-18940746
TTATGTTTAGTTGTGCTTTCATGTAGATCTCAAAATCTAATAATCTGGATGCAATGATAC
CATATGCTGCCATGAACATATTTGATCGCTTCATTTCAAGAAATGAAGTCCCGGTATATA
ACGATCTCTAAACTTGTAATTTTGAGCTATACAGATGTTAGATTTGCATAGATATATAAT
TGTGTTCGTTAATTTGAAATT
>scaffold-1-Positions-18940568-to-18940768
GTAGATCTCAAAATCTAATAATCTGGATGCAATGATACCATATGCTGCCATGAACATATT
TGATCGCTTCATTTCAAGAAATGAAGTCCCGGTATATAACGATCTCTAAACTTGTAATTT
TGAGCTATACAGATGTTAGATTTGCATAGATATATAATTGTGTTCGTTAATTTGAAATTC
TTTAACCAGAGAATGCTAGGA
>scaffold-1-Positions-18957373-to-18957573
TGCACAGAGATCTCATGCTGCAGAATCTTCAAGCTCGTCTCCTTGGTCACATCAGGTTGC
ACCGAGATCTCATGCTGGAGGAGCGTCAAGCTCGTCCCCATTCAGACCAGGCGAGCAGCC
AACGGAGGAGATCGCAGAGACTCTGGAGGAACCAGAAGATGAAACCGTGCTGGGGGCGGA
CTCCGAAATCTCAGGCTCGTT
>scaffold-1-Positions-18958747-to-18958947
ACCGTTCAGCTACAAGTAATTGTTGGCAACTTTTGATTCAAGAAAAAGGAAATAATATAA
TACTTAGTATGCGCAAGAAAGAAAGGGGGTCAGGTATAGGTACACTACTCGAGCACACCT
GGCTGCACAAACAGTCAACAACAATTGTGCAGCACATCGAAAAAATTCATGCTTGAAGCA
CGGGCAAGCAACTCCATGTCA
>scaffold-1-Positions-18959846-to-18960046
GACCAGCGTCAGCTGGAGTTTGTGCTGTGCTTGAAGTAGCAGCATCCATATCCGAGGAAG
TAGAAGCATCAGGATTGTTAAATATCCAATCTGTTGCTTTTTCAATGTCACCACCCTGTA
AAAAGTTAAGACGGATAAGAAACAGACTTTCCACAACCACTGAAAACTATTTCATCAAAT
AGACTTCCCATTCATGAAAGG
>scaffold-1-Positions-18972160-to-18972360
TAAAATGAACCGAAAAACAAAAACAAAGACCCCCAAAAAGTTGACAAAGAACAATAATTC
TAACGGTAGCAGCAGAAGGTTCTTGCCGTGCTGTATGCCACAGGCGGTTGACCTAATCAA
CACGAACGACGTTGGTTCGGTCCGGCCGGTCAGCGGCTGTACGAGCGGGTCAACTGAGCC
GGTGCTCGCGTACGTCAAACC
>scaffold-1-Positions-18972172-to-18972372
AAAAACAAAAACAAAGACCCCCAAAAAGTTGACAAAGAACAATAATTCTAACGGTAGCAG
CAGAAGGTTCTTGCCGTGCTGTATGCCACAGGCGGTTGACCTAATCAACACGAACGACGT
TGGTTCGGTCCGGCCGGTCAGCGGCTGTACGAGCGGGTCAACTGAGCCGGTGCTCGCGTA
CGTCAAACCTATGGGGGAGAA
>scaffold-1-Positions-18977411-to-18977611
ATTTATTTATTTATTATTATTATTATTATTTTTTTTTTTGGCTGCCATGATCTCCTTCAC
CTATCTCGGAAGAGGACATATTTTGTTGGCAGATATTGTTGGAAGCCCTATAGTGAGATG
CTTACATGTGTGAATCTTTGTTTTTTGTCCAAATGACAGGTGATGTTTTTGCTGGTGTTG
GTCCTATCTGTATACCTGCAG
>scaffold-1-Positions-18987452-to-18987652
TTGTCAGGTGAGAATCCTAATCTGATAATTCCTGTAGTAAGAAAAAGTTCGTTTGGTTTG
CTGCCAATGGCTAAAACTCATGCCCCATGCGCATTGCGAATTGGGCTTTTTCAATTACCT
ACCCGAACAGCTGTGTCAGGGCTCTTCATGTACACCATACTCCCAGGTGCTTGCTCTTTG
AAATACCAGCAAAGAAGAAGC
>scaffold-1-Positions-19010453-to-19010653
ATTTTCTCAAATGGAAAAATACAAAGCAACAATGTCTTGTACTGTATGTGATCATCATCA
TGAAGCTGCTGCCGCTGCTGCTGCTTCAGGAGTTAATATTGTGAAGAGTGGCAGAGGAAG
AAAGCCAAGCAACAAAGCGAATGCTCAGAAGAAGCAGAAGAAGACACCGCAGAGAGGAAT
GGGAGTGGCTCAACTTGAGCG
>scaffold-1-Positions-19010493-to-19010693
ACTGTATGTGATCATCATCATGAAGCTGCTGCCGCTGCTGCTGCTTCAGGAGTTAATATT
GTGAAGAGTGGCAGAGGAAGAAAGCCAAGCAACAAAGCGAATGCTCAGAAGAAGCAGAAG
AAGACACCGCAGAGAGGAATGGGAGTGGCTCAACTTGAGCGTTTAAGGCAACAAGAAATG
CCCCCACCCACACCCAGTATT
>scaffold-1-Positions-19012605-to-19012805
TGAAATCTTCGTATACTACACTTATAATCTTTTATTATCAATGATTAAATTTTTATCTCA
TTTAGATGAGCTCAATTAAATATGATCATGAACTCTCTCTAGTAGGCTGGGAGAGCAGCA
GGAAGGAGCTGTTTGTTTTGCCATACATCTGCCAAAACCCTAGCTAGCTTTAGCTTTAGC
TCTCTCTCTCCTTCTATCACA
>scaffold-1-Positions-19051491-to-19051691
AATTACATTACCATTGGAGGTTTTTTCGTTTGAATTGTACATTAGTATCTGTGTTATTGT
TGCTTGATGTTAAATTTTTTGGCTGCTGTGTGGTGGACTGCGAGTTGTATTTTATTGGGG
AGAAAAATGCACATTGGAACGGCTTAGTAGACCTTGCTGATCGCTATAAGCAACAGTTGT
AGTTAGTAAGTTTGAATACTT
>scaffold-1-Positions-19058578-to-19058778
ACAATTTCTGTCCACACTGGGCTAGAGCCCATGTGACAGCAACCTGGGCCTTCTCCGTAA
AATTATTCTATCGTGTCATGTGGGTCCCGCAACCCACTCTTGTACATGCCTTTGCTAAAG
CTGCTGGCTCGCCCTCTTTTTGCGAGATAAAGTTTTTTTAGACATTTTTTTTAGTTATTA
ATATCAATGAACATATATTTT
>scaffold-1-Positions-19097613-to-19097813
CACTAGCAATCCAAAAAATCAACTCCTAATAGAAACTAAACAAACGCACTACATAAATTG
AAAAAATATACACCTGTAGGCTGCAGCACCCAAGATGACCGTGCTTGAAGGGCCAACGAC
GGCATCACCTTGCTTGAAGGGACGAGTTGTGCTGCCATTGAGGGGTTGTACTAGGCGCTG
ACCATGGCGTGAGGTGGGGGA
>scaffold-1-Positions-19123777-to-19123977
AAGCAGATTCCGGATACAGTCGTGTGGGTTGCGAATAGAAATAGTCCAATCATTGAACCA
AATGCAGCATTAACCATTAGCAACAATGGAAACCTTGTTATTCTAAACCTAACAAATGGC
GCTATCTGGTCATCAAACACTTCTAGGAAAGCAGAAAATCCAGTAGCACAACTGTTAGAT
ACTGGAAACCTTATTGTTAGG
>scaffold-1-Positions-19124368-to-19124568
GGTACCGTCCAACGACTAATATGGCATGAGAGGAGCAATGGGTGGGCAGCTGTTCACTTA
GCACCAACTTTATTTTGCCAATTTTATGGGCATTGTGGTGCTAATAGAGTTTGCAGCTAC
GAGAAGACACCTAATTGTGAGTGTTTGAAGGGATTTAAGCCCAAATCTCAGCACAACCAA
ACAAGGCCTGGATCATGTGTA
>scaffold-1-Positions-19124371-to-19124571
ACCGTCCAACGACTAATATGGCATGAGAGGAGCAATGGGTGGGCAGCTGTTCACTTAGCA
CCAACTTTATTTTGCCAATTTTATGGGCATTGTGGTGCTAATAGAGTTTGCAGCTACGAG
AAGACACCTAATTGTGAGTGTTTGAAGGGATTTAAGCCCAAATCTCAGCACAACCAAACA
AGGCCTGGATCATGTGTAAGA
>scaffold-1-Positions-19189842-to-19190042
GATACCTAAACTATGCGCTTACAATGGATCTGTAGAATATACCTGTACTGGACCATGGAA
TGGAGTTGCCTTTGGAGCTGCTCCTACATATACAAGCTTTCTTTATGAACAGGTTTTGGT
GCAAAGTAAAGATGAAATTTCTTTCTGGTATGAGTCTTACAACAGTCCGAACATTATGAT
TTTAAAAGTCAACCCCTCGGG
>scaffold-1-Positions-19189853-to-19190053
TATGCGCTTACAATGGATCTGTAGAATATACCTGTACTGGACCATGGAATGGAGTTGCCT
TTGGAGCTGCTCCTACATATACAAGCTTTCTTTATGAACAGGTTTTGGTGCAAAGTAAAG
ATGAAATTTCTTTCTGGTATGAGTCTTACAACAGTCCGAACATTATGATTTTAAAAGTCA
ACCCCTCGGGTTTGATCCAGC
>scaffold-1-Positions-19207187-to-19207387
TTTGTTTAACAATGTGCTCTGCCATCATCTTCTGGAAAAAGTCAAACAGAAAACACTATT
GGCAGCTGAAACATATCAAACAACTTGTAGTTCTGAGTATTGGGAAGCGAGCTTACAAGT
GGAGATCCGAAGAAAGAATTATGTTACAAGCACTAGCGATAGCATGTATGGCCATGTGAA
GTGGAATTGATGTCCATATTG
>scaffold-1-Positions-19230321-to-19230521
ATGGATCCCATATTGCAGAATGAAGCATCATATCCGATCCTGAAGAGATACGTTAACGTA
GCCCTTCTCTGTGTTCAAGAAAATGCAGCAGATAGACCAACCATGTCAGAAGTTGTCTCA
ATGCTTTCAAATGAAATTGTTAATTTACCTTCTCCCCAACAACCTGCTTTTTCATGTGTA
AATTCCGCAAATATGCAGCCA
>scaffold-1-Positions-19299883-to-19300083
AAACCACACAATCCATAGCATTGAGCAATGAAGCAGATCGACTGAAGGTGCATTGAAAAA
TAAAGCAGCAAAGCACGATCTAGCCCATCAACTAATTTTTGAAGGGATTAATTAGATGAT
ATAATGCCTTTTGATAGGGAAAACTAGAAAGACGGGGTATCATCTAGTCAGACTAACCAT
AGGTTTGCATTTTTTTCTTAT
>scaffold-1-Positions-19300166-to-19300366
CAAGAGTTTGCAAGGAGCTTTTATGTGCAGCTATTGCCTGCTTTGTGAAGGCTGTTAATT
GTGGCTATAACTGATGCTGCTTAAATTATTTGATACTGGAATGCAATATGTGGTTTTATA
TTTAATGCTTATCTTCATTTCTCAATTGTGCTAAGTCAGATTGAATTCATATTTGAGTAG
AATATTATATTTGTTGGTAGT
>scaffold-1-Positions-1934481-to-1934681
CAGATGCTTCGCATTTACATAGCATATGCTGGGCAACCATTAATAAGCGTTCTTAATCAA
TCTATAATCATGTCCAGAACGGTTCCGAATGCTGTTTACGCGGGCTTCACAGCCTCTACA
[truncated: 86,592 more rows]
