# Supplementary material for: Comparative genetic mapping and a consensus interspecific genetic map reveal strong synteny and collinearity within the Citrus genus
Source: Front Plant Sci. 2024 Dec 16;15:1475965. doi: 10.3389/fpls.2024.1475965 (PMC11682908; doi:10.3389/fpls.2024.1475965)
Supplement: Supplementary file 15 [file Table11.xlsx]

## Sheet: Suplementary Table 11 Title
Ollitrault et al., Comparative genetic mapping and a consensus interspecific genetic map reveals strong synteny and collinearity within the Citrus genus. Frontiers in Plant Science.
Supplementary Table 11: Anchorage of the consensus genetic map on 15 genome assemblies

## Sheet: Pum-ChinaV1
C. clementina V1.0 reference genome		Consensus map			Pum-China-V1
Marker-RefClem	Probe-Clem V1.0	Marker	LG	Position	Chromosome	Position	Gene	Gene start	Gene end
S01_52926	scaffold-1-Positions-52826-to-53026	Ciclev10007306m.g	1	0	Chr4	499961	ID=Cg4g000010	490015	500115
S01_58202	scaffold-1-Positions-58102-to-58302	Ciclev10008259m.g	1	0	Chr4	504584	ID=Cg4g000020	504304	518638
S01_85387	scaffold-1-Positions-85287-to-85487	Ciclev10009548m.g	1	0	Chr4	536611	ID=Cg4g000040	536230	538331
S01_105532	scaffold-1-Positions-105432-to-105632	Ciclev10009104m.g	1	0	Chr4	557895	ID=Cg4g000060	555028	558133
S01_112566	scaffold-1-Positions-112466-to-112666	Ciclev10007230m.g	1	0	Chr4	574564	ID=Cg4g000080	568692	577568
S01_137410	scaffold-1-Positions-137310-to-137510	Ciclev10007345m.g	1	0	Chr4	600328	ID=Cg4g000130	599499	612033
S01_170293	scaffold-1-Positions-170193-to-170393	Ciclev10009072m.g	1	0	Chr4	634607	ID=Cg4g000180	632437	635052
S01_186104	scaffold-1-Positions-186004-to-186204	Ciclev10007339m.g	1	0	Chr4	650550	ID=Cg4g000220	647479	658191
S01_372269	scaffold-1-Positions-372169-to-372369	Ciclev10007657m.g	1	0	Chr4	829016	ID=Cg4g000440	826653	836742
S01_431008	scaffold-1-Positions-430908-to-431108	Ciclev10007367m.g	1	0	Chr4	897060	ID=Cg4g000530	893552	899930
S01_166316	scaffold-1-Positions-166216-to-166416	Ciclev10008275m.g	1	0.103	Chr4	630645	ID=Cg4g000170	630343	632141
S01_117552	scaffold-1-Positions-117452-to-117652	Ciclev10008739m.g	1	1.42	Chr4	579538	ID=Cg4g000090	578802	580379
S01_150217	scaffold-1-Positions-150117-to-150317	Ciclev10010213m.g	1	1.42	Chr4	613202	ID=Cg4g000140	612340	615766
S01_216685	scaffold-1-Positions-216585-to-216785	Ciclev10009046m.g	1	1.42	Chr4	681091	ID=Cg4g000250	679837	681787
S01_244680	scaffold-1-Positions-244580-to-244780	Ciclev10007354m.g	1	1.42	Chr4	696797	ID=Cg4g000270	691505	700634
S01_275568	scaffold-1-Positions-275468-to-275668	Ciclev10008249m.g	1	1.42	Chr4	735239	ID=Cg4g000310	735038	740562
S01_305696	scaffold-1-Positions-305596-to-305796	Ciclev10007859m.g	1	1.42	Chr4	757894	ID=Cg4g000340	754562	758680
S01_321428	scaffold-1-Positions-321328-to-321528	Ciclev10010501m.g	1	1.42	Chr4	773941	ID=Cg4g000360	771174	778659
S01_338829	scaffold-1-Positions-338729-to-338929	Ciclev10008541m.g	1	1.42	Chr4	792133	ID=Cg4g000390	785949	792403
S01_364327	scaffold-1-Positions-364227-to-364427	Ciclev10009139m.g	1	1.42	Chr4	817158	ID=Cg4g000430	816353	819804
S01_387645	scaffold-1-Positions-387545-to-387745	Ciclev10008476m.g	1	2.065	Chr4	845405	ID=Cg4g000450	840187	845833
S01_467957	scaffold-1-Positions-467857-to-468057	S01_467957	1	2.078	Chr4	1596493	ID=Cg4g001500	1592520	1600147
S01_327023	scaffold-1-Positions-326923-to-327123	Ciclev10009808m.g	1	2.19	Chr4	779553	ID=Cg4g000370	779361	781206
S01_391690	scaffold-1-Positions-391590-to-391790	Ciclev10010327m.g	1	2.706	Chr4	849482	ID=Cg4g000460	848849	853084
S01_405122	scaffold-1-Positions-405022-to-405222	Ciclev10010482m.g	1	2.706	Chr4	872808	ID=Cg4g000510	871710	873950
S01_410436	scaffold-1-Positions-410336-to-410536	Ciclev10007752m.g	1	2.706	Chr4	878148	ID=Cg4g000520	874477	884777
S01_448972	scaffold-1-Positions-448872-to-449072	Ciclev10007897m.g	1	3.159	Chr4	915199	ID=Cg4g000560	915132	918850
S01_580728	scaffold-1-Positions-580628-to-580828	Ciclev10010159m.g	1	3.273	Chr4	1053737	ID=Cg4g000780	1053405	1054115
S01_474909	scaffold-1-Positions-474809-to-475009	Ciclev10009422m.g	1	4.047	Chr4	939567	ID=Cg4g000600	939329	941592
S01_506478	scaffold-1-Positions-506378-to-506578	Ciclev10007364m.g	1	4.047	Chr4	970247	ID=Cg4g000650	967756	974621
S01_523507	scaffold-1-Positions-523407-to-523607	Ciclev10007643m.g	1	4.055	Chr4	986873	ID=Cg4g000680	984398	987742
S01_512860	scaffold-1-Positions-512760-to-512960	Ciclev10009036m.g	1	4.714	Chr4	977099	ID=Cg4g000670	977049	978431
S01_542213	scaffold-1-Positions-542113-to-542313	Ciclev10007223m.g	1	4.714	Chr4	1008940	ID=Cg4g000700	1008256	1020330
S01_627027	scaffold-1-Positions-626927-to-627127	Ciclev10010162m.g	1	4.714	Chr4	1099092	ID=Cg4g000830	1095593	1099882
S01_698602	scaffold-1-Positions-698502-to-698702	Ciclev10009111m.g	1	4.714	Chr4	1205990	ID=Cg4g000900	1204660	1208054
S01_747247	scaffold-1-Positions-747147-to-747347	Ciclev10010214m.g	1	4.714	Chr4	1253293	ID=Cg4g000960	1252857	1258316
S01_845760	scaffold-1-Positions-845660-to-845860	Ciclev10008143m.g	1	4.714	Chr4	1335408	ID=Cg4g001050	1335216	1339388
S01_479289	scaffold-1-Positions-479189-to-479389	Ciclev10010499m.g	1	5.286	Chr4	943924	ID=Cg4g000610	942686	946506
S01_642706	scaffold-1-Positions-642606-to-642806	Ciclev10010696m.g	1	5.286	Chr4	1176782	ID=Cg4g000870	1155094	1194264
S01_710230	scaffold-1-Positions-710130-to-710330	Ciclev10009695m.g	1	5.286	Chr4	1218562	ID=Cg4g000910	1218391	1219125
S01_875709	scaffold-1-Positions-875609-to-875809	Ciclev10010730m.g	1	5.373	Chr4	1365894	ID=Cg4g001110	1359690	1368671
S01_1410098	scaffold-1-Positions-1409998-to-1410198	Ciclev10008263m.g	1	5.733	Chr4	1897630	ID=Cg4g001740	1894371	1898026
S01_879131	scaffold-1-Positions-879031-to-879231	Ciclev10008089m.g	1	6.651	Chr4	1369322	ID=Cg4g001120	1369226	1372035
S01_882174	scaffold-1-Positions-882074-to-882274	Ciclev10010834m.g	1	6.651	Chr4	1372392	ID=Cg4g001130	1372200	1374075
S01_950630	scaffold-1-Positions-950530-to-950730	Ciclev10009304m.g	1	6.651	Chr4	1446149	ID=Cg4g001270	1443880	1446607
S01_988594	scaffold-1-Positions-988494-to-988694	Ciclev10007716m.g	1	6.651	Chr4	1495415	ID=Cg4g001370	1492279	1496208
S01_931931	scaffold-1-Positions-931831-to-932031	Ciclev10007357m.g	1	6.983	Chr4	1426608	ID=Cg4g001220	1424241	1431233
S01_1030775	scaffold-1-Positions-1030675-to-1030875	Ciclev10007257m.g	1	6.983	Chr4	1539070	ID=Cg4g001450	1538317	1549318
S01_906982	scaffold-1-Positions-906882-to-907082	Ciclev10008500m.g	1	7.349	Chr4	1395804	ID=Cg4g001170	1393974	1397852
S01_917117	scaffold-1-Positions-917017-to-917217	Ciclev10007902m.g	1	7.349	Chr4	1411808	ID=Cg4g001200	1410007	1413683
S01_968270	scaffold-1-Positions-968170-to-968370	Ciclev10008729m.g	1	7.349	Chr4	1475803	ID=Cg4g001300	1473865	1478685
S01_983219	scaffold-1-Positions-983119-to-983319	Ciclev10009649m.g	1	7.382	Chr4	1489954	ID=Cg4g001350	1489640	1490627
S01_1472487	scaffold-1-Positions-1472387-to-1472587	Ciclev10009935m.g	1	8.68	Chr4	1969956	ID=Cg4g001810	1969504	1970485
S01_1202080	scaffold-1-Positions-1201980-to-1202180	Ciclev10010432m.g	1	8.867	Chr4	1708805	ID=Cg4g001610	1707692	1710429
S01_1433150	scaffold-1-Positions-1433050-to-1433250	Ciclev10009242m.g	1	9.202	Chr4	1929321	ID=Cg4g001760	1926794	1930422
S01_1495163	scaffold-1-Positions-1495063-to-1495263	Ciclev10010421m.g	1	9.202	Chr4	1992774	ID=Cg4g001830	1986392	2000062
S01_1669355	scaffold-1-Positions-1669255-to-1669455	S01_1669355	1	9.202	Chr4	2168312	ID=Cg4g002080	2168095	2170092
S01_1711033	scaffold-1-Positions-1710933-to-1711133	S01_1711033	1	9.202	Chr4	2208878	ID=Cg4g002160	2208356	2210945
S01_1714541	scaffold-1-Positions-1714441-to-1714641	Ciclev10008790m.g	1	9.202	Chr4	2212380	ID=Cg4g002170	2211829	2215805
S01_1171549	scaffold-1-Positions-1171449-to-1171649	S01_1171549	1	9.64	Chr4	1676439	ID=Cg4g001580	1676013	1676553
S01_1235802	scaffold-1-Positions-1235702-to-1235902	S01_1235802	1	9.985	Chr4	1734739	ID=Cg4g001650	1731561	1734875
S01_1533267	scaffold-1-Positions-1533167-to-1533367	Ciclev10008054m.g	1	10.351	Chr4	2039554	ID=Cg4g001870	2036304	2040501
S01_1655211	scaffold-1-Positions-1655111-to-1655311	Ciclev10007238m.g	1	10.351	Chr4	2154278	ID=Cg4g002070	2151721	2160372
S01_1445049	scaffold-1-Positions-1444949-to-1445149	Ciclev10007276m.g	1	11.301	Chr4	1942233	ID=Cg4g001780	1937655	1944371
S01_1617706	scaffold-1-Positions-1617606-to-1617806	Ciclev10010445m.g	1	11.301	Chr4	2117384	ID=Cg4g002000	2117139	2118787
S01_1673316	scaffold-1-Positions-1673216-to-1673416	Ciclev10009428m.g	1	11.301	Chr4	2172273	ID=Cg4g002090	2170963	2173269
S01_1526365	scaffold-1-Positions-1526265-to-1526465	Ciclev10007597m.g	1	11.498	Chr4	2031416	ID=Cg4g001860	2029444	2033206
S01_1579227	scaffold-1-Positions-1579127-to-1579327	Ciclev10010308m.g	1	11.498	Chr4	2077765	ID=Cg4g001940	2077184	2080251
S01_1517950	scaffold-1-Positions-1517850-to-1518050	Ciclev10007293m.g	1	11.676	Chr4	2021073	ID=Cg4g001850	2015424	2026826
S01_1574742	scaffold-1-Positions-1574642-to-1574842	Ciclev10010618m.g	1	11.961	Chr4	2073279	ID=Cg4g001930	2072737	2074536
S01_1703836	scaffold-1-Positions-1703736-to-1703936	Ciclev10007749m.g	1	12.325	Chr4	2201901	ID=Cg4g002140	2201687	2205294
S01_1605997	scaffold-1-Positions-1605897-to-1606097	Ciclev10009464m.g	1	12.486	Chr4	2105830	ID=Cg4g001990	2104879	2112558
S01_1594430	scaffold-1-Positions-1594330-to-1594530	Ciclev10010401m.g	1	12.567	Chr4	2095067	ID=Cg4g001970	2092363	2095620
S01_1636058	scaffold-1-Positions-1635958-to-1636158	Ciclev10007312m.g	1	12.567	Chr4	2134586	ID=Cg4g002030	2132962	2138219
S01_1676265	scaffold-1-Positions-1676165-to-1676365	S01_1676265	1	12.619	Chr4	2175063	ID=Cg4g002100	2174225	2175436
S01_1688727	scaffold-1-Positions-1688627-to-1688827	Ciclev10009485m.g	1	13.65	Chr4	2187618	ID=Cg4g002120	2187152	2189389
S01_1699691	scaffold-1-Positions-1699591-to-1699791	Ciclev10007642m.g	1	13.65	Chr4	2198653	ID=Cg4g002130	2196438	2199469
S01_1552070	scaffold-1-Positions-1551970-to-1552170	Ciclev10007910m.g	1	13.672	Chr4	2059956	ID=Cg4g001900	2058228	2061378
S01_1744181	scaffold-1-Positions-1744081-to-1744281	Ciclev10007687m.g	1	14.188	Chr4	2236422	ID=Cg4g002200	2233143	2237631
S01_1738662	scaffold-1-Positions-1738562-to-1738762	Ciclev10007508m.g	1	14.591	Chr4	2230900	ID=Cg4g002190	2224700	2231345
S01_1749161	scaffold-1-Positions-1749061-to-1749261	Ciclev10007706m.g	1	14.593	Chr4	2241366	ID=Cg4g002210	2239582	2242218
S01_1764678	scaffold-1-Positions-1764578-to-1764778	Ciclev10007591m.g	1	14.593	Chr4	2258321	ID=Cg4g002230	2256608	2258561
S01_1766131	scaffold-1-Positions-1766031-to-1766231	Ciclev10007591m.g	1	14.593	Chr4	2259797	ID=Cg4g002240	2259451	2262429
S01_1874370	scaffold-1-Positions-1874270-to-1874470	Ciclev10009875m.g	1	14.593	Chr4	2359329	ID=Cg4g002370	2358679	2360032
S01_1888305	scaffold-1-Positions-1888205-to-1888405	Ciclev10010440m.g	1	14.593	Chr4	2370508	ID=Cg4g002390	2368797	2373242
S01_2215183	scaffold-1-Positions-2215083-to-2215283	Ciclev10007580m.g	1	15.199	Chr4	2670161	ID=Cg4g002910	2670016	2675581
S01_2222659	scaffold-1-Positions-2222559-to-2222759	Ciclev10009550m.g	1	15.199	Chr4	2677649	ID=Cg4g002920	2675715	2677780
S01_1971130	scaffold-1-Positions-1971030-to-1971230	Ciclev10008199m.g	1	16.062	Chr4	2442580	ID=Cg4g002560	2441788	2446882
S01_2097161	scaffold-1-Positions-2097061-to-2097261	Ciclev10009080m.g	1	16.064	Chr4	2536537	ID=Cg4g002710	2536367	2540660
S01_2013911	scaffold-1-Positions-2013811-to-2014011	Ciclev10009882m.g	1	16.45	Chr4	2471038	ID=Cg4g002590	2468945	2471538
S01_2148150	scaffold-1-Positions-2148050-to-2148250	Ciclev10010494m.g	1	16.45	Chr4	2599502	ID=Cg4g002810	2599483	2600646
S01_2205095	scaffold-1-Positions-2204995-to-2205195	Ciclev10007595m.g	1	17.093	Chr4	2659793	ID=Cg4g002880	2655175	2660476
S01_2231601	scaffold-1-Positions-2231501-to-2231701	Ciclev10008268m.g	1	17.535	Chr4	2686628	ID=Cg4g002940	2686549	2688910
S01_2523698	scaffold-1-Positions-2523598-to-2523798	Ciclev10008018m.g	1	17.662	Chr4	2955944	ID=Cg4g003180	2953813	2956394
S01_2141816	scaffold-1-Positions-2141716-to-2141916	Ciclev10010442m.g	1	17.784	Chr4	2589964	ID=Cg4g002790	2587822	2592502
S01_1828023	scaffold-1-Positions-1827923-to-1828123	Ciclev10010712m.g	1	17.912	Chr4	2320030	ID=Cg4g002320	2318772	2322352
S01_2483609	scaffold-1-Positions-2483509-to-2483709	Ciclev10007390m.g	1	18.225	Chr4	2909666	ID=Cg4g003110	2909409	2915345
S01_2157268	scaffold-1-Positions-2157168-to-2157368	Ciclev10009427m.g	1	18.297	Chr4	2609014	ID=Cg4g002830	2608489	2610759
S01_2192614	scaffold-1-Positions-2192514-to-2192714	Ciclev10007406m.g	1	18.297	Chr4	2631855	ID=Cg4g002860	2629924	2633950
S01_2196427	scaffold-1-Positions-2196327-to-2196527	Ciclev10010398m.g	1	18.297	Chr4	2635665	ID=Cg4g002870	2634724	2636946
S01_2208083	scaffold-1-Positions-2207983-to-2208183	Ciclev10010291m.g	1	18.297	Chr4	2662910	ID=Cg4g002890	2662416	2663858
S01_2271585	scaffold-1-Positions-2271485-to-2271685	S01_2271585	1	18.297	Chr4	2768844	ID=Cg4g002950	2692168	2768845
S01_2350300	scaffold-1-Positions-2350200-to-2350400	S01_2350300	1	18.297	Chr4	2810330	ID=Cg4g002980	2794114	2823637
S01_2510449	scaffold-1-Positions-2510349-to-2510549	Ciclev10008244m.g	1	18.471	Chr4	2942301	ID=Cg4g003160	2940951	2943585
S01_2607148	scaffold-1-Positions-2607048-to-2607248	Ciclev10008850m.g	1	18.955	Chr4	3028601	ID=Cg4g003290	3027043	3030737
S01_2661745	scaffold-1-Positions-2661645-to-2661845	Ciclev10008063m.g	1	18.955	Chr4	3084609	ID=Cg4g003370	3083701	3085604
S01_2515810	scaffold-1-Positions-2515710-to-2515910	Ciclev10008356m.g	1	19.093	Chr4	2947661	ID=Cg4g003170	2944126	2949480
S01_2553670	scaffold-1-Positions-2553570-to-2553770	Ciclev10008015m.g	1	19.093	Chr4	2977532	ID=Cg4g003210	2975841	2979261
S01_2627483	scaffold-1-Positions-2627383-to-2627583	Ciclev10010498m.g	1	19.525	Chr4	3047703	ID=Cg4g003310	3045102	3050988
S01_2549084	scaffold-1-Positions-2548984-to-2549184	Ciclev10008128m.g	1	20.008	Chr4	2972727	ID=Cg4g003200	2968093	2973619
S01_2584727	scaffold-1-Positions-2584627-to-2584827	Ciclev10007226m.g	1	20.407	Chr4	3006437	ID=Cg4g003270	3005347	3021764
S01_2666137	scaffold-1-Positions-2666037-to-2666237	Ciclev10008522m.g	1	20.407	Chr4	3088965	ID=Cg4g003380	3087474	3110776
S01_2824754	scaffold-1-Positions-2824654-to-2824854	Ciclev10009000m.g	1	20.407	Chr4	3245461	ID=Cg4g003530	3244311	3247427
S01_3028911	scaffold-1-Positions-3028811-to-3029011	Ciclev10010641m.g	1	20.407	Chr4	3482560	ID=Cg4g003920	3482142	3485336
S01_3047191	scaffold-1-Positions-3047091-to-3047291	Ciclev10010658m.g	1	20.407	Chr4	3499536	ID=Cg4g003950	3497984	3501781
S01_2743051	scaffold-1-Positions-2742951-to-2743151	Ciclev10007564m.g	1	21.339	Chr4	3165330	ID=Cg4g003460	3164616	3168673
S01_2782703	scaffold-1-Positions-2782603-to-2782803	Ciclev10007228m.g	1	21.854	Chr4	3203896	ID=Cg4g003480	3188699	3206223
S01_2844906	scaffold-1-Positions-2844806-to-2845006	Ciclev10009403m.g	1	21.854	Chr4	3261856	ID=Cg4g003580	3261837	3264151
S01_2725544	scaffold-1-Positions-2725444-to-2725644	Ciclev10010742m.g	1	22.021	Chr4	3148554	ID=Cg4g003400	3147002	3148596
S01_2830529	scaffold-1-Positions-2830429-to-2830629	Ciclev10007447m.g	1	22.238	Chr4	3251291	ID=Cg4g003540	3248178	3254952
S01_2887910	scaffold-1-Positions-2887810-to-2888010	Ciclev10010242m.g	1	22.37	Chr4	3341658	ID=Cg4g003680	3341575	3341979
S01_2913225	scaffold-1-Positions-2913125-to-2913325	Ciclev10010704m.g	1	22.642	Chr4	3368525	ID=Cg4g003740	3365716	3370096
S01_2918782	scaffold-1-Positions-2918682-to-2918882	Ciclev10007989m.g	1	22.642	Chr4	3373287	ID=Cg4g003760	3373012	3376944
S01_2929736	scaffold-1-Positions-2929636-to-2929836	Ciclev10008593m.g	1	22.642	Chr4	3384120	ID=Cg4g003780	3383333	3386622
S01_2938594	scaffold-1-Positions-2938494-to-2938694	Ciclev10007656m.g	1	22.642	Chr4	3392980	ID=Cg4g003790	3388709	3395715
S01_2973165	scaffold-1-Positions-2973065-to-2973265	Ciclev10007267m.g	1	22.642	Chr4	3426113	ID=Cg4g003840	3425793	3431308
S01_2984175	scaffold-1-Positions-2984075-to-2984275	Ciclev10007892m.g	1	22.642	Chr4	3436881	ID=Cg4g003850	3434516	3437473
S01_3002198	scaffold-1-Positions-3002098-to-3002298	Ciclev10010565m.g	1	22.642	Chr4	3454663	ID=Cg4g003890	3454431	3454814
S01_3013524	scaffold-1-Positions-3013424-to-3013624	Ciclev10007857m.g	1	22.886	Chr4	3465870	ID=Cg4g003910	3463303	3466314
S01_2903013	scaffold-1-Positions-2902913-to-2903113	Ciclev10007316m.g	1	23.429	Chr4	3356781	ID=Cg4g003710	3353523	3359014
S01_2907536	scaffold-1-Positions-2907436-to-2907636	Ciclev10008274m.g	1	23.429	Chr4	3361306	ID=Cg4g003720	3359791	3363634
S01_2991617	scaffold-1-Positions-2991517-to-2991717	Ciclev10007348m.g	1	23.813	Chr4	3444189	ID=Cg4g003870	3442969	3448739
S01_3043535	scaffold-1-Positions-3043435-to-3043635	Ciclev10010188m.g	1	23.813	Chr4	3495984	ID=Cg4g003940	3495115	3496853
S01_3059874	scaffold-1-Positions-3059774-to-3059974	Ciclev10008414m.g	1	23.813	Chr4	3512161	ID=Cg4g003970	3511782	3513889
S01_3116858	scaffold-1-Positions-3116758-to-3116958	Ciclev10010551m.g	1	24.471	Chr4	3606789	ID=Cg4g004060	3557799	3607047
S01_3230169	scaffold-1-Positions-3230069-to-3230269	Ciclev10007340m.g	1	24.495	Chr4	3719517	ID=Cg4g004150	3719476	3724932
S01_3120620	scaffold-1-Positions-3120520-to-3120720	Ciclev10009310m.g	1	24.598	Chr4	3611847	ID=Cg4g004070	3610168	3613151
S01_3372566	scaffold-1-Positions-3372466-to-3372666	Ciclev10010269m.g	1	25.004	Chr4	3897145	ID=Cg4g004380	3897014	3897666
S01_3212004	scaffold-1-Positions-3211904-to-3212104	Ciclev10010609m.g	1	25.421	Chr4	3700578	ID=Cg4g004120	3697573	3701108
S01_3237830	scaffold-1-Positions-3237730-to-3237930	Ciclev10007610m.g	1	25.421	Chr4	3728001	ID=Cg4g004160	3726823	3732625
S01_3266649	scaffold-1-Positions-3266549-to-3266749	Ciclev10008690m.g	1	25.421	Chr4	3767689	ID=Cg4g004250	3767318	3768567
S01_3358841	scaffold-1-Positions-3358741-to-3358941	Ciclev10008638m.g	1	25.421	Chr4	3882551	ID=Cg4g004360	3879937	3883125
S01_3384235	scaffold-1-Positions-3384135-to-3384335	Ciclev10009617m.g	1	25.421	Chr4	3908118	ID=Cg4g004390	3907946	3908650
S01_3413342	scaffold-1-Positions-3413242-to-3413442	Ciclev10007668m.g	1	25.421	Chr4	3943496	ID=Cg4g004430	3938766	3944143
S01_3445422	scaffold-1-Positions-3445322-to-3445522	Ciclev10009418m.g	1	25.421	Chr4	3976855	ID=Cg4g004490	3976442	3978134
S01_3219235	scaffold-1-Positions-3219135-to-3219335	Ciclev10008913m.g	1	26.045	Chr4	3707769	ID=Cg4g004130	3705916	3709276
S01_3450569	scaffold-1-Positions-3450469-to-3450669	Ciclev10010799m.g	1	26.244	Chr4	3981754	ID=Cg4g004500	3979929	3982882
S01_3299085	scaffold-1-Positions-3298985-to-3299185	Ciclev10007358m.g	1	27.201	Chr4	3801945	ID=Cg4g004290	3800543	3803940
S01_3474774	scaffold-1-Positions-3474674-to-3474874	Ciclev10007557m.g	1	27.201	Chr4	4040337	ID=Cg4g004560	4038039	4043090
S01_3427343	scaffold-1-Positions-3427243-to-3427443	Ciclev10010686m.g	1	27.275	Chr4	3957423	ID=Cg4g004460	3956498	3963522
S01_3453795	scaffold-1-Positions-3453695-to-3453895	Ciclev10010168m.g	1	27.275	Chr4	3984939	ID=Cg4g004510	3983752	3986485
S01_3528403	scaffold-1-Positions-3528303-to-3528503	Ciclev10009092m.g	1	27.275	Chr4	4074577	ID=Cg4g004620	4072792	4075960
S01_3531906	scaffold-1-Positions-3531806-to-3532006	Ciclev10009815m.g	1	27.275	Chr4	4077764	ID=Cg4g004630	4077509	4078267
S01_3535562	scaffold-1-Positions-3535462-to-3535662	Ciclev10010526m.g	1	27.275	Chr4	4082406	ID=Cg4g004640	4080725	4092340
S01_3621158	scaffold-1-Positions-3621058-to-3621258	Ciclev10007592m.g	1	27.275	Chr4	4162715	ID=Cg4g004720	4158061	4163655
S01_3704780	scaffold-1-Positions-3704680-to-3704880	Ciclev10010157m.g	1	27.275	Chr4	6965540	ID=Cg4g006340	6962359	6967023
S01_3679830	scaffold-1-Positions-3679730-to-3679930	Ciclev10007432m.g	1	27.509	Chr4	4216732	ID=Cg4g004800	4215589	4220328
S01_3635068	scaffold-1-Positions-3634968-to-3635168	Ciclev10008443m.g	1	27.843	Chr4	4179447	ID=Cg4g004740	4176481	4180887
S01_3712642	scaffold-1-Positions-3712542-to-3712742	Ciclev10009515m.g	1	27.843	Chr4	6973669	ID=Cg4g006360	6972846	6977313
S01_3740666	scaffold-1-Positions-3740566-to-3740766	Ciclev10009494m.g	1	27.843	Chr4	7009857	ID=Cg4g006400	7007522	7012112
S01_3875145	scaffold-1-Positions-3875045-to-3875245	Ciclev10008931m.g	1	27.843	Chr4	7155548	ID=Cg4g006610	7155355	7161791
S01_3443291	scaffold-1-Positions-3443191-to-3443391	Ciclev10009158m.g	1	28.201	Chr4	3974759	ID=Cg4g004480	3973430	3975945
S01_3606256	scaffold-1-Positions-3606156-to-3606356	Ciclev10007888m.g	1	28.306	Chr4	4141124	ID=Cg4g004700	4138816	4143767
S01_3651205	scaffold-1-Positions-3651105-to-3651305	Ciclev10009729m.g	1	28.306	Chr4	4187792	ID=Cg4g004760	4187633	4189315
S01_4053461	scaffold-1-Positions-4053361-to-4053561	S01_4053461	1	28.905	Chr4	7364624	ID=Cg4g006780	7364342	7366482
S01_3747237	scaffold-1-Positions-3747137-to-3747337	Ciclev10008171m.g	1	28.98	Chr4	7016721	ID=Cg4g006410	7015822	7019559
S01_3758237	scaffold-1-Positions-3758137-to-3758337	Ciclev10007663m.g	1	28.98	Chr4	7027991	ID=Cg4g006430	7027133	7033055
S01_3804062	scaffold-1-Positions-3803962-to-3804162	Ciclev10010212m.g	1	28.98	Chr4	7071936	ID=Cg4g006490	7071125	7074885
S01_3624564	scaffold-1-Positions-3624464-to-3624664	Ciclev10010211m.g	1	29.366	Chr4	4167932	ID=Cg4g004730	4166564	4172830
S01_3824062	scaffold-1-Positions-3823962-to-3824162	Ciclev10009011m.g	1	29.366	Chr4	7092073	ID=Cg4g006510	7091089	7092311
S01_3863733	scaffold-1-Positions-3863633-to-3863833	Ciclev10009236m.g	1	29.366	Chr2	37040222	ID=Cg2g027060	37039973	37040851
S01_4025032	scaffold-1-Positions-4024932-to-4025132	Ciclev10008419m.g	1	29.366	Chr4	7327037	ID=Cg4g006740	7326804	7329025
S01_3833558	scaffold-1-Positions-3833458-to-3833658	S01_3833558	1	29.819	Chr4	7102209	ID=Cg4g006520	7100760	7109193
S01_3890322	scaffold-1-Positions-3890222-to-3890422	Ciclev10010193m.g	1	29.831	Chr4	7171797	ID=Cg4g006620	7167393	7175617
S01_3943468	scaffold-1-Positions-3943368-to-3943568	Ciclev10007310m.g	1	29.831	Chr4	7248953	ID=Cg4g006670	7246757	7253719
S01_4036871	scaffold-1-Positions-4036771-to-4036971	Ciclev10009178m.g	1	30.757	Chr4	7341839	ID=Cg4g006760	7341191	7344245
S01_4059847	scaffold-1-Positions-4059747-to-4059947	Ciclev10009478m.g	1	30.757	Chr4	7370963	ID=Cg4g006790	7368194	7371426
S01_4063372	scaffold-1-Positions-4063272-to-4063472	Ciclev10009100m.g	1	30.757	Chr4	7374659	ID=Cg4g006810	7374469	7378584
S01_4099822	scaffold-1-Positions-4099722-to-4099922	Ciclev10007603m.g	1	30.757	Chr4	7381053	ID=Cg4g006820	7381002	7386901
S01_4146021	scaffold-1-Positions-4145921-to-4146121	Ciclev10008617m.g	1	30.757	Chr4	7426970	ID=Cg4g006860	7425087	7427636
S01_3935871	scaffold-1-Positions-3935771-to-3935971	S01_3935871	1	30.861	Chr4	7242735	ID=Cg4g006660	7233748	7244294
S01_4012857	scaffold-1-Positions-4012757-to-4012957	S01_4012857	1	31.136	Chr4	7317206	ID=Cg4g006730	7314479	7319912
S01_4031437	scaffold-1-Positions-4031337-to-4031537	Ciclev10008860m.g	1	31.136	Chr4	7334190	ID=Cg4g006750	7332790	7334423
S01_4235157	scaffold-1-Positions-4235057-to-4235257	Ciclev10007747m.g	1	32.924	Chr4	7512973	ID=Cg4g006980	7511973	7514413
S01_4245109	scaffold-1-Positions-4245009-to-4245209	Ciclev10007259m.g	1	32.924	Chr4	7522964	ID=Cg4g007000	7520216	7535090
S01_4267312	scaffold-1-Positions-4267212-to-4267412	S01_4267312	1	32.924	Chr4	7545723	ID=Cg4g007030	7545292	7548577
S01_4319932	scaffold-1-Positions-4319832-to-4320032	Ciclev10010753m.g	1	33.027	Chr4	7594481	ID=Cg4g007120	7594059	7597708
S01_4166761	scaffold-1-Positions-4166661-to-4166861	Ciclev10008822m.g	1	33.123	Chr4	7447939	ID=Cg4g006900	7444378	7448578
S01_4408564	scaffold-1-Positions-4408464-to-4408664	Ciclev10008418m.g	1	33.545	Chr4	7670306	ID=Cg4g007200	7666349	7672536
S01_4416455	scaffold-1-Positions-4416355-to-4416555	Ciclev10007739m.g	1	33.991	Chr4	7678505	ID=Cg4g007230	7677885	7693833
S01_4621858	scaffold-1-Positions-4621758-to-4621958	Ciclev10008560m.g	1	34.108	Chr4	7873277	ID=Cg4g007460	7871450	7874080
S01_4367930	scaffold-1-Positions-4367830-to-4368030	Ciclev10008193m.g	1	34.498	Chr4	7637409	ID=Cg4g007150	7634930	7639277
S01_4449944	scaffold-1-Positions-4449844-to-4450044	Ciclev10009673m.g	1	34.498	Chr4	7710699	ID=Cg4g007250	7709517	7713821
S01_4491580	scaffold-1-Positions-4491480-to-4491680	Ciclev10009447m.g	1	34.889	Chr4	7746220	ID=Cg4g007290	7746031	7746761
S01_4636742	scaffold-1-Positions-4636642-to-4636842	Ciclev10009129m.g	1	34.889	Chr4	7883262	ID=Cg4g007480	7881717	7884871
S01_4649457	scaffold-1-Positions-4649357-to-4649557	Ciclev10008382m.g	1	34.889	Chr4	7897714	ID=Cg4g007500	7896604	7900388
S01_4846457	scaffold-1-Positions-4846357-to-4846557	S01_4846457	1	34.889	Chr4	8054480	ID=Cg4g007710	8054448	8055381
S01_4577658	scaffold-1-Positions-4577558-to-4577758	Ciclev10008330m.g	1	35.083	Chr4	7824964	ID=Cg4g007390	7824891	7826460
S01_4542270	scaffold-1-Positions-4542170-to-4542370	Ciclev10008932m.g	1	35.424	Chr4	7785117	ID=Cg4g007360	7784622	7786942
S01_4546308	scaffold-1-Positions-4546208-to-4546408	Ciclev10007244m.g	1	35.424	Chr4	7789390	ID=Cg4g007370	7788523	7810409
S01_4587944	scaffold-1-Positions-4587844-to-4588044	Ciclev10008397m.g	1	35.424	Chr4	7840463	ID=Cg4g007410	7838089	7841255
S01_4740023	scaffold-1-Positions-4739923-to-4740123	S01_4740023	1	35.877	Chr4	7976016	ID=Cg4g007600	7974014	7977892
S01_4753468	scaffold-1-Positions-4753368-to-4753568	Ciclev10009893m.g	1	35.877	Chr4	7983920	ID=Cg4g007620	7982971	7984373
S01_4834579	scaffold-1-Positions-4834479-to-4834679	Ciclev10010402m.g	1	36.176	Chr4	8048594	ID=Cg4g007700	8043280	8048727
S01_4846409	scaffold-1-Positions-4846309-to-4846509	S01_4846409	1	36.215	Chr4	8054438	ID=Cg4g007720	8052544	8063414
S01_4668071	scaffold-1-Positions-4667971-to-4668171	Ciclev10007689m.g	1	36.35	Chr4	7909513	ID=Cg4g007520	7908155	7913196
S01_4707658	scaffold-1-Positions-4707558-to-4707758	Ciclev10009401m.g	1	36.35	Chr4	7939264	ID=Cg4g007550	7939183	7940800
S01_4781800	scaffold-1-Positions-4781700-to-4781900	Ciclev10007523m.g	1	36.35	Chr4	8010959	ID=Cg4g007680	8009748	8012465
S01_4776572	scaffold-1-Positions-4776472-to-4776672	Ciclev10008122m.g	1	36.863	Chr4	8004280	ID=Cg4g007650	8003505	8004350
S01_4862027	scaffold-1-Positions-4861927-to-4862127	Ciclev10009255m.g	1	36.863	Chr4	8074643	ID=Cg4g007750	8074075	8078997
S01_4914478	scaffold-1-Positions-4914378-to-4914578	Ciclev10009426m.g	1	36.863	Chr4	8129857	ID=Cg4g007800	8129382	8132433
S01_4987051	scaffold-1-Positions-4986951-to-4987151	Ciclev10008796m.g	1	36.863	Chr4	8193171	ID=Cg4g007870	8190521	8193859
S01_5093465	scaffold-1-Positions-5093365-to-5093565	Ciclev10010748m.g	1	36.863	Chr4	8303073	ID=Cg4g008050	8300157	8310545
S01_4962671	scaffold-1-Positions-4962571-to-4962771	Ciclev10008976m.g	1	36.972	Chr4	8169191	ID=Cg4g007840	8168696	8172431
S01_5004080	scaffold-1-Positions-5003980-to-5004180	Ciclev10010063m.g	1	36.972	Chr4	8207487	ID=Cg4g007900	8202606	8207586
S01_4765455	scaffold-1-Positions-4765355-to-4765555	Ciclev10009984m.g	1	37.052	Chr4	7994953	ID=Cg4g007640	7994588	7995774
S01_4806411	scaffold-1-Positions-4806311-to-4806511	Ciclev10007850m.g	1	37.052	Chr4	8028370	ID=Cg4g007690	8025506	8028753
S01_4886241	scaffold-1-Positions-4886141-to-4886341	Ciclev10008447m.g	1	37.052	Chr4	8099541	ID=Cg4g007780	8098855	8104418
S01_4956092	scaffold-1-Positions-4955992-to-4956192	Ciclev10007412m.g	1	37.052	Chr4	8159735	ID=Cg4g007830	8156335	8162186
S01_5124739	scaffold-1-Positions-5124639-to-5124839	Ciclev10007449m.g	1	37.052	Chr4	8343226	ID=Cg4g008090	8339555	8347571
S01_4992713	scaffold-1-Positions-4992613-to-4992813	Ciclev10007916m.g	1	38.205	Chr4	8198935	ID=Cg4g007890	8197783	8200899
S01_5180506	scaffold-1-Positions-5180406-to-5180606	Ciclev10008889m.g	1	38.205	Chr4	8384327	ID=Cg4g008130	8383478	8386671
S01_5184860	scaffold-1-Positions-5184760-to-5184960	Ciclev10007952m.g	1	38.443	Chr4	8388239	ID=Cg4g008140	8387987	8391662
S01_5197585	scaffold-1-Positions-5197485-to-5197685	Ciclev10008435m.g	1	38.443	Chr4	8401134	ID=Cg4g008160	8398238	8401321
S01_5198169	scaffold-1-Positions-5198069-to-5198269	Ciclev10008435m.g	1	38.443	Chr4	8401718	ID=Cg4g008170	8401355	8415645
S01_5234076	scaffold-1-Positions-5233976-to-5234176	Ciclev10007224m.g	1	38.869	Chr4	8443129	ID=Cg4g008190	8435762	8452815
S01_5494513	scaffold-1-Positions-5494413-to-5494613	S01_5494513	1	39.131	Chr4	8683401	ID=Cg4g008420	8680548	8683839
S01_5263304	scaffold-1-Positions-5263204-to-5263404	Ciclev10008958m.g	1	39.657	Chr4	8466249	ID=Cg4g008210	8465775	8469700
S01_5321589	scaffold-1-Positions-5321489-to-5321689	Ciclev10008544m.g	1	39.657	Chr4	8507664	ID=Cg4g008250	8505243	8513035
S01_5541139	scaffold-1-Positions-5541039-to-5541239	Ciclev10007378m.g	1	39.657	Chr4	8726841	ID=Cg4g008450	8725605	8728807
S01_5569838	scaffold-1-Positions-5569738-to-5569938	Ciclev10010624m.g	1	39.657	Chr4	8750449	ID=Cg4g008490	8747410	8751631
S01_5607944	scaffold-1-Positions-5607844-to-5608044	Ciclev10010275m.g	1	39.657	Chr4	8776425	ID=Cg4g008520	8775004	8785456
S01_5621681	scaffold-1-Positions-5621581-to-5621781	Ciclev10008077m.g	1	39.657	Chr4	8800396	ID=Cg4g008530	8796768	8801561
S01_6158523	scaffold-1-Positions-6158423-to-6158623	Ciclev10007961m.g	1	39.657	Chr2	16225099	ID=Cg2g013820	16222136	16225612
S01_6168752	scaffold-1-Positions-6168652-to-6168852	Ciclev10010574m.g	1	39.657	Chr2	16214657	ID=Cg2g013810	16214538	16215139
S01_6210592	scaffold-1-Positions-6210492-to-6210692	Ciclev10009547m.g	1	39.657	Chr2	16173490	ID=Cg2g013780	16170698	16174622
S09_23279839	scaffold-9-Positions-23279739-to-23279939	S09_23279839	1	39.657	Chr7	9700424	ID=Cg7g009510	9690976	9704935
S01_5268867	scaffold-1-Positions-5268767-to-5268967	Ciclev10007618m.g	1	39.671	Chr4	8471715	ID=Cg4g008220	8471454	8474028
S01_5392114	scaffold-1-Positions-5392014-to-5392214	Ciclev10007575m.g	1	39.671	Chr4	8591936	ID=Cg4g008330	8588380	8595891
S01_5473434	scaffold-1-Positions-5473334-to-5473534	Ciclev10007554m.g	1	39.671	Chr4	8662575	ID=Cg4g008400	8658534	8666134
S01_6151309	scaffold-1-Positions-6151209-to-6151409	Ciclev10009035m.g	1	41.143	Chr2	16232471	ID=Cg2g013840	16230830	16235498
S01_5652182	scaffold-1-Positions-5652082-to-5652282	Ciclev10010514m.g	1	41.448	Chr4	8819656	ID=Cg4g008540	8817557	8823381
S01_6171993	scaffold-1-Positions-6171893-to-6172093	Ciclev10007666m.g	1	41.448	Chr2	16211414	ID=Cg2g013800	16205172	16214110
S01_6293718	scaffold-1-Positions-6293618-to-6293818	Ciclev10010350m.g	1	41.448	Chr9	27841600	ID=Cg9g019200	27841483	27844991
S01_6847562	scaffold-1-Positions-6847462-to-6847662	Ciclev10009070m.g	1	41.448	Chr1	10023350	ID=Cg1g012560	10021043	10023796
S01_6300713	scaffold-1-Positions-6300613-to-6300813	Ciclev10007938m.g	1	41.615	Chr9	27848471	ID=Cg9g019210	27847591	27849371
S01_6413836	scaffold-1-Positions-6413736-to-6413936	Ciclev10008039m.g	1	41.615	Chr9	27975473	ID=Cg9g019360	27973820	27977637
S01_6420835	scaffold-1-Positions-6420735-to-6420935	Ciclev10007670m.g	1	41.615	Chr9	28003720	ID=Cg9g019420	28003453	28006746
S01_6303171	scaffold-1-Positions-6303071-to-6303271	Ciclev10008031m.g	1	41.627	Chr9	27850893	ID=Cg9g019220	27849773	27852145
S01_6429338	scaffold-1-Positions-6429238-to-6429438	Ciclev10009505m.g	1	41.65	Chr9	28012244	ID=Cg9g019450	28011558	28020198
S01_6448815	scaffold-1-Positions-6448715-to-6448915	Ciclev10007776m.g	1	41.65	Chr9	28033305	ID=Cg9g019480	28033110	28037128
S01_6441838	scaffold-1-Positions-6441738-to-6441938	Ciclev10007624m.g	1	41.743	Chr9	28023875	ID=Cg9g019460	28021818	28026223
S01_6402598	scaffold-1-Positions-6402498-to-6402698	Ciclev10008142m.g	1	41.804	Chr9	27960927	ID=Cg9g019350	27960816	27964549
S01_6398670	scaffold-1-Positions-6398570-to-6398770	Ciclev10007676m.g	1	42.273	Chr9	27957105	ID=Cg9g019330	27954527	27958606
S01_6452857	scaffold-1-Positions-6452757-to-6452957	Ciclev10008857m.g	1	42.273	Chr9	28037837	ID=Cg9g019500	28037834	28042232
S01_6727622	scaffold-1-Positions-6727522-to-6727722	Ciclev10007255m.g	1	42.32	Chr1	10087064	ID=Cg1g012600	10084413	10089881
S01_7115645	scaffold-1-Positions-7115545-to-7115745	Ciclev10007651m.g	1	42.32	Chr1	9776241	ID=Cg1g012300	9773981	9777613
S01_6621775	scaffold-1-Positions-6621675-to-6621875	Ciclev10008655m.g	1	42.411	Chr9	28214546	ID=Cg9g019630	28210752	28215271
S01_6389295	scaffold-1-Positions-6389195-to-6389395	Ciclev10007939m.g	1	42.541	Chr9	27946691	ID=Cg9g019310	27946054	27948593
S01_6464976	scaffold-1-Positions-6464876-to-6465076	Ciclev10009216m.g	1	42.541	Chr9	28049011	ID=Cg9g019520	28047681	28051871
S01_6631384	scaffold-1-Positions-6631284-to-6631484	Ciclev10008115m.g	1	42.541	Chr1	10145617	ID=Cg1g012670	10142879	10148871
S01_6718186	scaffold-1-Positions-6718086-to-6718286	Ciclev10007831m.g	1	42.541	Chr1	10095539	ID=Cg1g012620	10093330	10097896
S01_6912535	scaffold-1-Positions-6912435-to-6912635	Ciclev10007553m.g	1	42.541	Chr1	9951392	ID=Cg1g012520	9945991	9952777
S01_7006492	scaffold-1-Positions-7006392-to-7006592	Ciclev10008372m.g	1	42.541	Chr1	9840722	ID=Cg1g012390	9840469	9841798
S01_7017156	scaffold-1-Positions-7017056-to-7017256	Ciclev10008732m.g	1	42.541	Chr1	9828860	ID=Cg1g012370	9825384	9829834
S01_7045646	scaffold-1-Positions-7045546-to-7045746	Ciclev10008049m.g	1	42.541	Chr1	9803639	ID=Cg1g012340	9800490	9804246
S01_7141356	scaffold-1-Positions-7141256-to-7141456	S01_7141356	1	42.541	Chr1	9757798	ID=Cg1g012290	9752841	9757854
S01_7173576	scaffold-1-Positions-7173476-to-7173676	Ciclev10010361m.g	1	42.541	Chr1	9718821	ID=Cg1g012270	9717249	9719354
S01_7917138	scaffold-1-Positions-7917038-to-7917238	Ciclev10008771m.g	1	42.541	Chr5	16764298	ID=Cg5g016830	16764215	16768438
S01_8366174	scaffold-1-Positions-8366074-to-8366274	Ciclev10009534m.g	1	42.541	Chr5	17424208	ID=Cg5g017200	17422622	17426754
S01_8682405	scaffold-1-Positions-8682305-to-8682505	Ciclev10010570m.g	1	42.541	Chr7	9324975	ID=Cg7g009390	9324470	9328682
S01_6723169	scaffold-1-Positions-6723069-to-6723269	Ciclev10007800m.g	1	42.779	Chr1	10091524	ID=Cg1g012610	10090265	10092338
S01_6772375	scaffold-1-Positions-6772275-to-6772475	Ciclev10008684m.g	1	42.931	Chr1	10065950	ID=Cg1g012580	10062971	10066179
S01_7062349	scaffold-1-Positions-7062249-to-7062449	Ciclev10008044m.g	1	43.199	Chr1	9787996	ID=Cg1g012330	9787220	9789918
S01_7152320	scaffold-1-Positions-7152220-to-7152420	Ciclev10009138m.g	1	43.199	Chr1	9744899	ID=Cg1g012280	9744050	9745575
S01_7219971	scaffold-1-Positions-7219871-to-7220071	Ciclev10007513m.g	1	43.199	Chr1	9647098	ID=Cg1g012250	9639124	9648752
S01_8211998	scaffold-1-Positions-8211898-to-8212098	Ciclev10008962m.g	1	43.709	Chr5	17272829	ID=Cg5g017150	17272590	17274524
S01_7697131	scaffold-1-Positions-7697031-to-7697231	Ciclev10010851m.g	1	43.77	Chr5	16524148	ID=Cg5g016620	16523561	16527909
S01_7721580	scaffold-1-Positions-7721480-to-7721680	Ciclev10008680m.g	1	43.77	Chr5	16554080	ID=Cg5g016640	16553062	16555015
S01_7777629	scaffold-1-Positions-7777529-to-7777729	Ciclev10008086m.g	1	43.77	Chr5	16605115	ID=Cg5g016720	16604585	16611030
S01_8016499	scaffold-1-Positions-8016399-to-8016599	Ciclev10009327m.g	1	43.77	Chr5	17052031	ID=Cg5g016990	17051505	17053770
S01_7850496	scaffold-1-Positions-7850396-to-7850596	Ciclev10008287m.g	1	44.012	Chr5	16684156	ID=Cg5g016760	16683205	16685145
S01_8128255	scaffold-1-Positions-8128155-to-8128355	Ciclev10007886m.g	1	44.012	Chr5	17192833	ID=Cg5g017100	17189973	17195487
S01_8589587	scaffold-1-Positions-8589487-to-8589687	Ciclev10010146m.g	1	44.012	Chr5	17606007	ID=Cg5g017370	17605290	17616341
S01_8597694	scaffold-1-Positions-8597594-to-8597794	Ciclev10010146m.g	1	44.012	Chr5	17614187	ID=Cg5g017350	17613930	17614235
S01_8795473	scaffold-1-Positions-8795373-to-8795573	Ciclev10007793m.g	1	44.012	Chr4	19433438	ID=Cg4g014960	19431508	19437585
S01_8833445	scaffold-1-Positions-8833345-to-8833545	Ciclev10007935m.g	1	44.012	Chr4	19468434	ID=Cg4g015000	19465220	19469217
S01_8876114	scaffold-1-Positions-8876014-to-8876214	Ciclev10008074m.g	1	44.012	Chr4	19530833	ID=Cg4g015080	19530437	19532848
S01_7768608	scaffold-1-Positions-7768508-to-7768708	Ciclev10008786m.g	1	44.318	Chr5	16596575	ID=Cg5g016700	16595616	16597120
S01_8008032	scaffold-1-Positions-8007932-to-8008132	Ciclev10008080m.g	1	44.363	Chr5	17044685	ID=Cg5g016960	17040944	17045058
S01_7886469	scaffold-1-Positions-7886369-to-7886569	Ciclev10007242m.g	1	44.367	Chr5	16733864	ID=Cg5g016790	16729667	16741181
S01_8105913	scaffold-1-Positions-8105813-to-8106013	Ciclev10008040m.g	1	44.367	Chr5	17171221	ID=Cg5g017070	17171130	17176366
S01_8116947	scaffold-1-Positions-8116847-to-8117047	S01_8116947	1	44.367	Chr5	17181703	ID=Cg5g017080	17181409	17181935
S01_8167762	scaffold-1-Positions-8167662-to-8167862	Ciclev10007750m.g	1	44.515	Chr5	17215560	ID=Cg5g017130	17215271	17218628
S01_8315695	scaffold-1-Positions-8315595-to-8315795	Ciclev10009336m.g	1	44.515	Chr5	17374411	ID=Cg5g017180	17373763	17375129
S01_8634416	scaffold-1-Positions-8634316-to-8634516	Ciclev10009342m.g	1	44.515	Chr7	9288940	ID=Cg7g009380	9288159	9323724
S01_8671262	scaffold-1-Positions-8671162-to-8671362	Ciclev10009335m.g	1	44.515	Chr9	2121350	ID=Cg9g001860	2121299	2122505
S01_8700898	scaffold-1-Positions-8700798-to-8700998	Ciclev10009919m.g	1	44.515	Chr7	9343438	ID=Cg7g009410	9341558	9344397
S01_8961690	scaffold-1-Positions-8961590-to-8961790	Ciclev10010615m.g	1	44.515	Chr4	19591816	ID=Cg4g015090	19591659	19594175
S01_9015930	scaffold-1-Positions-9015830-to-9016030	Ciclev10007842m.g	1	44.696	Chr4	19637745	ID=Cg4g015130	19629363	19637965
S01_9318896	scaffold-1-Positions-9318796-to-9318996	Ciclev10010325m.g	1	44.696	Chr4	10748323	ID=Cg4g009280	10748080	10748700
S01_9385678	scaffold-1-Positions-9385578-to-9385778	S01_9385678	1	44.696	Chr4	10681125	ID=Cg4g009230	10677419	10681198
S01_10489443	scaffold-1-Positions-10489343-to-10489543	Ciclev10007413m.g	1	44.696	Chr4	9307618	ID=Cg4g008770	9302989	9308552
S01_13508966	scaffold-1-Positions-13508866-to-13509066	S01_13508966	1	44.696	Chr4	15189716	ID=Cg4g011750	15189080	15191255
S01_14629117	scaffold-1-Positions-14629017-to-14629217	Ciclev10007362m.g	1	44.696	Chr4	14125755	ID=Cg4g011330	14119707	14128210
S01_14848229	scaffold-1-Positions-14848129-to-14848329	S01_14848229	1	44.696	Chr4	13773537	ID=Cg4g011140	13769127	13775770
S01_8986233	scaffold-1-Positions-8986133-to-8986333	Ciclev10008848m.g	1	44.954	Chr4	19610434	ID=Cg4g015110	19610232	19617672
S01_8982922	scaffold-1-Positions-8982822-to-8983022	Ciclev10007650m.g	1	45.089	Chr4	19607110	ID=Cg4g015100	19603952	19608540
S01_14994430	scaffold-1-Positions-14994330-to-14994530	Ciclev10010846m.g	1	45.219	Chr4	13618934	ID=Cg4g011010	13615727	13620398
S01_8423166	scaffold-1-Positions-8423066-to-8423266	Ciclev10010626m.g	1	45.547	Chr5	17517143	ID=Cg5g017300	17517111	17518817
S01_8543642	scaffold-1-Positions-8543542-to-8543742	Ciclev10009026m.g	1	45.547	Chr5	17567258	ID=Cg5g017330	17566937	17570780
S01_9393020	scaffold-1-Positions-9392920-to-9393120	Ciclev10010605m.g	1	45.547	Chr4	10671329	ID=Cg4g009220	10668188	10672631
S01_9608005	scaffold-1-Positions-9607905-to-9608105	Ciclev10008090m.g	1	45.547	Chr4	10439630	ID=Cg4g009110	10436496	10442473
S01_9691599	scaffold-1-Positions-9691499-to-9691699	Ciclev10010506m.g	1	45.547	Chr4	10377351	ID=Cg4g009070	10373951	10380938
S01_10400311	scaffold-1-Positions-10400211-to-10400411	Ciclev10007937m.g	1	45.547	Chr4	9443504	ID=Cg4g008800	9442482	9445122
S01_13931572	scaffold-1-Positions-13931472-to-13931672	Ciclev10008783m.g	1	45.547	Chr4	14860205	ID=Cg4g011660	14859428	14861280
S01_14412082	scaffold-1-Positions-14411982-to-14412182	Ciclev10007619m.g	1	45.547	Chr4	14391565	ID=Cg4g011460	14388274	14392572
S01_14599741	scaffold-1-Positions-14599641-to-14599841	Ciclev10007863m.g	1	45.547	Chr4	14157151	ID=Cg4g011350	14141997	14160505
S01_14702676	scaffold-1-Positions-14702576-to-14702776	Ciclev10009263m.g	1	45.547	Chr4	14066458	ID=Cg4g011260	14062451	14067187
S01_14839441	scaffold-1-Positions-14839341-to-14839541	Ciclev10009207m.g	1	45.547	Chr4	13780854	ID=Cg4g011150	13778857	13781445
S01_14939175	scaffold-1-Positions-14939075-to-14939275	Ciclev10010569m.g	1	45.547	Chr4	13677324	ID=Cg4g011060	13677037	13678613
S01_9452617	scaffold-1-Positions-9452517-to-9452717	Ciclev10010815m.g	1	45.634	Chr4	10614096	ID=Cg4g009170	10611522	10614660
S01_9531929	scaffold-1-Positions-9531829-to-9532029	S01_9531929	1	45.634	Chr4	10525666	ID=Cg4g009150	10525205	10525840
S01_9897773	scaffold-1-Positions-9897673-to-9897873	Ciclev10009610m.g	1	45.634	Chr4	10200455	ID=Cg4g008980	10198060	10202283
S01_9913183	scaffold-1-Positions-9913083-to-9913283	Ciclev10007992m.g	1	45.634	Chr4	10185028	ID=Cg4g008960	10183046	10185397
S01_10533909	scaffold-1-Positions-10533809-to-10534009	Ciclev10007832m.g	1	45.634	Chr4	9276446	ID=Cg4g008720	9276326	9280165
S01_10558143	scaffold-1-Positions-10558043-to-10558243	Ciclev10010400m.g	1	45.634	Chr4	9249783	ID=Cg4g008690	9248796	9251031
S01_13326204	scaffold-1-Positions-13326104-to-13326304	Ciclev10007714m.g	1	45.634	Chr4	15412178	ID=Cg4g011790	15402368	15412442
S01_13870199	scaffold-1-Positions-13870099-to-13870299	Ciclev10010749m.g	1	45.634	Chr4	14899019	ID=Cg4g011710	14896177	14901351
S01_14009139	scaffold-1-Positions-14009039-to-14009239	Ciclev10009291m.g	1	45.634	Chr4	14749950	ID=Cg4g011620	14749540	14750682
S01_16725249	scaffold-1-Positions-16725149-to-16725349	Ciclev10009484m.g	1	45.833	Chr4	11830815	ID=Cg4g010160	11830047	11831260
S01_10528552	scaffold-1-Positions-10528452-to-10528652	Ciclev10008116m.g	1	45.876	Chr4	9281829	ID=Cg4g008730	9281046	9283081
S01_13128413	scaffold-1-Positions-13128313-to-13128513	Ciclev10010588m.g	1	45.876	Chr4	15551640	ID=Cg4g011910	15551384	15551800
S01_13147125	scaffold-1-Positions-13147025-to-13147225	Ciclev10007659m.g	1	45.876	Chr4	15488316	ID=Cg4g011840	15485228	15490287
S01_14391203	scaffold-1-Positions-14391103-to-14391303	Ciclev10007788m.g	1	45.876	Chr4	14421532	ID=Cg4g011490	14420014	14426545
S01_15002995	scaffold-1-Positions-15002895-to-15003095	Ciclev10008539m.g	1	45.876	Chr4	13609712	ID=Cg4g010990	13606926	13613175
S01_15049741	scaffold-1-Positions-15049641-to-15049841	S01_15049741	1	45.876	Chr4	13569366	ID=Cg4g010950	13569320	13571610
S01_15866208	scaffold-1-Positions-15866108-to-15866308	Ciclev10008222m.g	1	45.876	Chr4	12853316	ID=Cg4g010700	12852999	12859467
S01_12807754	scaffold-1-Positions-12807654-to-12807854	Ciclev10010796m.g	1	46.123	Chr4	15863749	ID=Cg4g012000	15861625	15869253
S01_12800312	scaffold-1-Positions-12800212-to-12800412	Ciclev10007469m.g	1	46.226	Chr4	15871251	ID=Cg4g012010	15870032	15872881
S01_12895556	scaffold-1-Positions-12895456-to-12895656	Ciclev10007297m.g	1	46.226	Chr4	15794471	ID=Cg4g011990	15792369	15814684
S01_13032547	scaffold-1-Positions-13032447-to-13032647	Ciclev10009694m.g	1	46.226	Chr4	15641385	ID=Cg4g011930	15601759	15641565
S01_14116246	scaffold-1-Positions-14116146-to-14116346	Ciclev10007317m.g	1	46.226	Chr4	14649566	ID=Cg4g011560	14644397	14660444
S01_14260555	scaffold-1-Positions-14260455-to-14260655	Ciclev10008667m.g	1	46.226	Chr4	14512317	ID=Cg4g011510	14511698	14515175
S01_14333055	scaffold-1-Positions-14332955-to-14333155	Ciclev10010346m.g	1	46.226	Chr4	14469002	ID=Cg4g011500	14468967	14470924
S01_14665452	scaffold-1-Positions-14665352-to-14665552	Ciclev10010603m.g	1	46.226	Chr4	14099668	ID=Cg4g011300	14095817	14101476
S01_14721981	scaffold-1-Positions-14721881-to-14722081	Ciclev10008034m.g	1	46.226	Chr4	14043024	ID=Cg4g011250	14039999	14049945
S01_14873784	scaffold-1-Positions-14873684-to-14873884	Ciclev10008114m.g	1	46.473	Chr4	13746458	ID=Cg4g011120	13744955	13747998
S01_14939912	scaffold-1-Positions-14939812-to-14940012	Ciclev10007274m.g	1	46.473	Chr4	13676587	ID=Cg4g011050	13662560	13677082
S01_14829321	scaffold-1-Positions-14829221-to-14829421	Ciclev10010284m.g	1	46.561	Chr4	13787196	ID=Cg4g011160	13784311	13788089
S01_14866095	scaffold-1-Positions-14865995-to-14866195	Ciclev10008533m.g	1	46.561	Chr4	13754272	ID=Cg4g011130	13748791	13758214
S01_15910263	scaffold-1-Positions-15910163-to-15910363	Ciclev10008126m.g	1	46.561	Chr4	12818205	ID=Cg4g010650	12817764	12818814
S01_15742156	scaffold-1-Positions-15742056-to-15742256	Ciclev10010852m.g	1	46.715	Chr4	13014031	ID=Cg4g010780	13012548	13015499
S01_14529746	scaffold-1-Positions-14529646-to-14529846	Ciclev10007782m.g	1	46.802	Chr4	14246181	ID=Cg4g011380	14240630	14248232
S01_15366630	scaffold-1-Positions-15366530-to-15366730	Ciclev10007669m.g	1	46.802	Chr4	13178970	ID=Cg4g010840	13177368	13179465
S01_15713326	scaffold-1-Positions-15713226-to-15713426	Ciclev10008583m.g	1	46.802	Chr4	13031414	ID=Cg4g010810	13030796	13033199
S01_15807402	scaffold-1-Positions-15807302-to-15807502	Ciclev10008394m.g	1	46.802	Chr4	12976125	ID=Cg4g010750	12972541	12977528
S01_15834555	scaffold-1-Positions-15834455-to-15834655	Ciclev10008068m.g	1	46.802	Chr4	12920386	ID=Cg4g010740	12920174	12925613
S01_15855105	scaffold-1-Positions-15855005-to-15855205	Ciclev10009228m.g	1	46.802	Chr4	12863589	ID=Cg4g010720	12863365	12865432
S01_15876803	scaffold-1-Positions-15876703-to-15876903	Ciclev10010809m.g	1	46.802	Chr4	12849940	ID=Cg4g010690	12847012	12851092
S01_16102902	scaffold-1-Positions-16102802-to-16103002	Ciclev10009079m.g	1	46.802	Chr4	12615188	ID=Cg4g010580	12614174	12615588
S01_16204808	scaffold-1-Positions-16204708-to-16204908	Ciclev10007809m.g	1	46.802	Chr4	12492961	ID=Cg4g010550	12489624	12494266
S01_16256243	scaffold-1-Positions-16256143-to-16256343	Ciclev10010577m.g	1	46.802	Chr4	12446173	ID=Cg4g010520	12443060	12446398
S01_16449677	scaffold-1-Positions-16449577-to-16449777	Ciclev10008640m.g	1	46.802	Chr4	12202435	ID=Cg4g010410	12201847	12207518
S01_16464474	scaffold-1-Positions-16464374-to-16464574	Ciclev10007570m.g	1	46.802	Chr4	12185304	ID=Cg4g010380	12184199	12186271
S01_16577011	scaffold-1-Positions-16576911-to-16577111	Ciclev10007229m.g	1	46.802	Chr4	12070911	ID=Cg4g010300	12061523	12071501
S01_16589836	scaffold-1-Positions-16589736-to-16589936	Ciclev10010824m.g	1	46.802	Chr4	12058153	ID=Cg4g010290	12056914	12060549
S01_16679346	scaffold-1-Positions-16679246-to-16679446	Ciclev10008619m.g	1	46.911	Chr4	11860137	ID=Cg4g010220	11859778	11861920
S01_16451897	scaffold-1-Positions-16451797-to-16451997	Ciclev10008721m.g	1	47.612	Chr4	12200237	ID=Cg4g010400	12195628	12201116
S01_16739555	scaffold-1-Positions-16739455-to-16739655	Ciclev10008595m.g	1	47.698	Chr4	11816413	ID=Cg4g010130	11814946	11816893
S01_17018325	scaffold-1-Positions-17018225-to-17018425	S01_17018325	1	47.698	Chr4	11720372	ID=Cg4g010030	11720345	11723190
S01_16691693	scaffold-1-Positions-16691593-to-16691793	Ciclev10007885m.g	1	48.365	Chr4	11851822	ID=Cg4g010210	11847950	11855555
S01_17154559	scaffold-1-Positions-17154459-to-17154659	Ciclev10007625m.g	1	48.365	Chr4	11655370	ID=Cg4g010000	11651144	11659738
S01_16721435	scaffold-1-Positions-16721335-to-16721535	Ciclev10007960m.g	1	48.528	Chr4	11834413	ID=Cg4g010170	11834048	11835993
S01_17180397	scaffold-1-Positions-17180297-to-17180497	Ciclev10010505m.g	1	48.528	Chr4	11631653	ID=Cg4g009980	11631271	11631975
S01_16697687	scaffold-1-Positions-16697587-to-16697787	Ciclev10009636m.g	1	48.538	Chr4	11846756	ID=Cg4g010200	11844858	11847563
S01_16731664	scaffold-1-Positions-16731564-to-16731764	Ciclev10009870m.g	1	49.189	Chr4	11824386	ID=Cg4g010150	11821536	11825313
S01_17398443	scaffold-1-Positions-17398343-to-17398543	Ciclev10007808m.g	1	49.196	Chr4	11396719	ID=Cg4g009840	11391218	11396938
S01_17208817	scaffold-1-Positions-17208717-to-17208917	Ciclev10007314m.g	1	49.696	Chr4	11606988	ID=Cg4g009940	11603614	11608053
S01_17314394	scaffold-1-Positions-17314294-to-17314494	Ciclev10008146m.g	1	50.062	Chr4	11503804	ID=Cg4g009880	11502037	11505473
S01_17415134	scaffold-1-Positions-17415034-to-17415234	Ciclev10009308m.g	1	50.062	Chr4	11372492	ID=Cg4g009820	11372060	11375298
S01_17489955	scaffold-1-Positions-17489855-to-17490055	Ciclev10008455m.g	1	50.062	Chr4	11281221	ID=Cg4g009740	11280391	11284067
S01_17530557	scaffold-1-Positions-17530457-to-17530657	Ciclev10007828m.g	1	50.062	Chr4	11244554	ID=Cg4g009690	11240540	11244738
S01_17418915	scaffold-1-Positions-17418815-to-17419015	Ciclev10009260m.g	1	50.275	Chr4	11368688	ID=Cg4g009810	11368477	11369570
S01_17473298	scaffold-1-Positions-17473198-to-17473398	Ciclev10008004m.g	1	50.275	Chr4	11298603	ID=Cg4g009750	11293390	11299219
S01_17498878	scaffold-1-Positions-17498778-to-17498978	Ciclev10007392m.g	1	50.72	Chr4	11272560	ID=Cg4g009730	11270982	11277504
S01_17647698	scaffold-1-Positions-17647598-to-17647798	S01_17647698	1	50.72	Chr4	10924067	ID=Cg4g009410	10923331	10926106
S01_18405892	scaffold-1-Positions-18405792-to-18405992	Ciclev10008644m.g	1	50.72	Chr2	28286611	ID=Cg2g021480	28286498	28289416
S01_17577385	scaffold-1-Positions-17577285-to-17577485	Ciclev10007821m.g	1	50.85	Chr4	11185640	ID=Cg4g009630	11185375	11195718
S01_17998433	scaffold-1-Positions-17998333-to-17998533	Ciclev10010785m.g	1	50.85	Chr2	27755267	ID=Cg2g020990	27750528	27756093
S01_18051076	scaffold-1-Positions-18050976-to-18051176	Ciclev10007835m.g	1	50.85	Chr2	27835455	ID=Cg2g021130	27827194	27835810
S01_17471379	scaffold-1-Positions-17471279-to-17471479	Ciclev10008907m.g	1	50.854	Chr4	11300522	ID=Cg4g009760	11299282	11300820
S01_17809389	scaffold-1-Positions-17809289-to-17809489	Ciclev10007263m.g	1	50.976	Chr2	27546450	ID=Cg2g020850	27543659	27548689
S01_17991405	scaffold-1-Positions-17991305-to-17991505	Ciclev10007637m.g	1	50.976	Chr2	27748215	ID=Cg2g020980	27743777	27749940
S01_18061363	scaffold-1-Positions-18061263-to-18061463	Ciclev10008120m.g	1	50.976	Chr2	27846380	ID=Cg2g021160	27842949	27851376
S01_18110790	scaffold-1-Positions-18110690-to-18110890	Ciclev10008977m.g	1	50.976	Chr2	27919149	ID=Cg2g021190	27918294	27921367
S01_18176548	scaffold-1-Positions-18176448-to-18176648	S01_18176548	1	50.976	Chr2	27998793	ID=Cg2g021270	27992272	27998861
S01_17507945	scaffold-1-Positions-17507845-to-17508045	Ciclev10010026m.g	1	50.989	Chr4	11266343	ID=Cg4g009710	11264774	11267535
S01_18009708	scaffold-1-Positions-18009608-to-18009808	Ciclev10007869m.g	1	50.989	Chr2	27766524	ID=Cg2g021020	27760456	27767681
S01_18168968	scaffold-1-Positions-18168868-to-18169068	Ciclev10010317m.g	1	50.989	Chr2	27991244	ID=Cg2g021260	27990773	27992067
S01_18330536	scaffold-1-Positions-18330436-to-18330636	Ciclev10008058m.g	1	50.989	Chr2	28250262	ID=Cg2g021450	28246706	28251237
S01_18725938	scaffold-1-Positions-18725838-to-18726038	Ciclev10007271m.g	1	50.989	Chr2	28598220	ID=Cg2g021780	28581212	28603625
S01_18937167	scaffold-1-Positions-18937067-to-18937267	S01_18937167	1	50.989	Chr2	28859285	ID=Cg2g022000	28857572	28859696
S01_18977511	scaffold-1-Positions-18977411-to-18977611	Ciclev10007807m.g	1	50.989	Chr2	28890667	ID=Cg2g022060	28887268	28892202
S01_19010593	scaffold-1-Positions-19010493-to-19010693	S01_19010593	1	50.989	Chr2	28990277	ID=Cg2g022070	28990268	28991900
S01_19679841	scaffold-1-Positions-19679741-to-19679941	S01_19679841	1	50.989	Chr2	29750296	ID=Cg2g022540	29749493	29751986
S01_18055530	scaffold-1-Positions-18055430-to-18055630	Ciclev10009838m.g	1	51.714	Chr2	27839976	ID=Cg2g021140	27837694	27841197
S01_18304463	scaffold-1-Positions-18304363-to-18304563	Ciclev10009880m.g	1	51.963	Chr2	28169765	ID=Cg2g021380	28169731	28170123
S01_18373905	scaffold-1-Positions-18373805-to-18374005	Ciclev10007273m.g	1	51.963	Chr2	28255918	ID=Cg2g021460	28252095	28264017
S01_18464644	scaffold-1-Positions-18464544-to-18464744	Ciclev10007556m.g	1	51.963	Chr2	28326381	ID=Cg2g021530	28325513	28328642
S01_18563434	scaffold-1-Positions-18563334-to-18563534	S01_18563434	1	51.976	Chr2	28433540	ID=Cg2g021680	28433351	28436022
S01_18392926	scaffold-1-Positions-18392826-to-18393026	Ciclev10009067m.g	1	53.214	Chr2	28273600	ID=Cg2g021470	28272203	28274348
S01_18690000	scaffold-1-Positions-18689900-to-18690100	Ciclev10008953m.g	1	53.214	Chr2	28551410	ID=Cg2g021740	28550563	28551588
S01_18694060	scaffold-1-Positions-18693960-to-18694160	Ciclev10009149m.g	1	53.214	Chr2	28556117	ID=Cg2g021750	28553293	28557443
S01_19097713	scaffold-1-Positions-19097613-to-19097813	S01_19097713	1	53.214	Chr2	29069008	ID=Cg2g022130	29068860	29070208
S01_18477713	scaffold-1-Positions-18477613-to-18477813	Ciclev10009103m.g	1	53.557	Chr2	28337625	ID=Cg2g021560	28336980	28340197
S01_18768571	scaffold-1-Positions-18768471-to-18768671	Ciclev10007579m.g	1	54.001	Chr2	28636394	ID=Cg2g021820	28634077	28643806
S01_18804570	scaffold-1-Positions-18804470-to-18804670	Ciclev10009966m.g	1	54.001	Chr2	28685356	ID=Cg2g021850	28685112	28686058
S01_19051591	scaffold-1-Positions-19051491-to-19051691	Ciclev10009334m.g	1	54.001	Chr2	29029100	ID=Cg2g022100	29027787	29031179
S01_19299983	scaffold-1-Positions-19299883-to-19300083	S01_19299983	1	54.001	Chr2	29253808	ID=Cg2g022220	29252466	29257562
S01_18940646	scaffold-1-Positions-18940546-to-18940746	S01_18940646	1	54.53	Chr2	28861798	ID=Cg2g022020	28861383	28863164
S01_18957473	scaffold-1-Positions-18957373-to-18957573	S01_18957473	1	54.53	Chr2	28867625	ID=Cg2g022030	28867407	28868129
S01_18958847	scaffold-1-Positions-18958747-to-18958947	Ciclev10007478m.g	1	54.53	Chr2	28869000	ID=Cg2g022040	28868920	28879105
S01_19189942	scaffold-1-Positions-19189842-to-19190042	Ciclev10007471m.g	1	54.53	Chr2	29230914	ID=Cg2g022210	29230016	29233906
S01_19444171	scaffold-1-Positions-19444071-to-19444271	Ciclev10007426m.g	1	54.53	Chr2	29508142	ID=Cg2g022360	29507338	29510519
S01_19123877	scaffold-1-Positions-19123777-to-19123977	Ciclev10010163m.g	1	54.789	Chr2	29085143	ID=Cg2g022160	29084942	29089279
S01_19943123	scaffold-1-Positions-19943023-to-19943223	Ciclev10007547m.g	1	54.789	Chr2	29859469	ID=Cg2g022630	29858315	29859675
S01_20012038	scaffold-1-Positions-20011938-to-20012138	Ciclev10008228m.g	1	54.789	Chr2	30021284	ID=Cg2g022720	30019251	30022166
S06_6710722	scaffold-6-Positions-6710622-to-6710822	Ciclev10011237m.g	1	54.908	Chr2	29592945	ID=Cg2g022430	29592344	29654581
S01_19642994	scaffold-1-Positions-19642894-to-19643094	Ciclev10010587m.g	1	54.908	Chr2	29705038	ID=Cg2g022480	29704980	29708338
S01_19691125	scaffold-1-Positions-19691025-to-19691225	Ciclev10010368m.g	1	55.595	Chr2	29760274	ID=Cg2g022560	29752816	29761463
S01_20005920	scaffold-1-Positions-20005820-to-20006020	Ciclev10009497m.g	1	55.595	Chr2	30015156	ID=Cg2g022710	30012758	30016632
S01_20441910	scaffold-1-Positions-20441810-to-20442010	Ciclev10007843m.g	1	55.595	Chr2	30513446	ID=Cg2g022960	30512136	30515785
S01_20054388	scaffold-1-Positions-20054288-to-20054488	S01_20054388	1	55.846	Chr2	30065714	ID=Cg2g022750	30065704	30067442
S01_20057190	scaffold-1-Positions-20057090-to-20057290	Ciclev10009235m.g	1	55.846	Chr2	30068512	ID=Cg2g022760	30068347	30071002
S01_20096367	scaffold-1-Positions-20096267-to-20096467	Ciclev10008689m.g	1	55.846	Chr2	30098089	ID=Cg2g022780	30096231	30098650
S01_20105324	scaffold-1-Positions-20105224-to-20105424	Ciclev10008012m.g	1	55.846	Chr2	30107184	ID=Cg2g022790	30099172	30107550
S01_20475974	scaffold-1-Positions-20475874-to-20476074	Ciclev10008310m.g	1	55.846	Chr2	30546752	ID=Cg2g023000	30545546	30547712
S01_20470994	scaffold-1-Positions-20470894-to-20471094	Ciclev10008802m.g	1	56.425	Chr2	30541509	ID=Cg2g022990	30540207	30543604
S01_20516806	scaffold-1-Positions-20516706-to-20516906	S01_20516806	1	56.425	Chr2	30682749	ID=Cg2g023140	30682685	30683050
S01_20460748	scaffold-1-Positions-20460648-to-20460848	Ciclev10008351m.g	1	56.9	Chr2	30532698	ID=Cg2g022970	30529735	30534351
S01_20860874	scaffold-1-Positions-20860774-to-20860974	Ciclev10007389m.g	1	56.9	Chr2	31038105	ID=Cg2g023470	31034695	31040727
S01_20890531	scaffold-1-Positions-20890431-to-20890631	Ciclev10009433m.g	1	56.941	Chr2	31074008	ID=Cg2g023520	31073550	31074212
S01_17676291	scaffold-1-Positions-17676191-to-17676391	S01_17676291	1	57.604	Chr4	10905954	ID=Cg4g009390	10902695	10907137
S01_20523720	scaffold-1-Positions-20523620-to-20523820	Ciclev10010684m.g	1	57.941	Chr2	30689684	ID=Cg2g023160	30685513	30691194
S01_21084444	scaffold-1-Positions-21084344-to-21084544	Ciclev10008765m.g	1	58.066	Chr2	31302683	ID=Cg2g023750	31301222	31304226
S01_21343196	scaffold-1-Positions-21343096-to-21343296	Ciclev10010638m.g	1	58.066	Chr2	31453700	ID=Cg2g023950	31453099	31464639
S01_21004122	scaffold-1-Positions-21004022-to-21004222	Ciclev10008874m.g	1	58.229	Chr2	31217580	ID=Cg2g023660	31217239	31223315
S01_21326312	scaffold-1-Positions-21326212-to-21326412	Ciclev10008777m.g	1	58.229	Chr2	31437248	ID=Cg2g023930	31436801	31440048
S01_20938076	scaffold-1-Positions-20937976-to-20938176	Ciclev10010362m.g	1	58.48	Chr2	31114318	ID=Cg2g023560	31112020	31114559
S01_21094747	scaffold-1-Positions-21094647-to-21094847	Ciclev10010479m.g	1	58.48	Chr2	31315215	ID=Cg2g023770	31313763	31316020
S01_21472638	scaffold-1-Positions-21472538-to-21472738	Ciclev10007404m.g	1	58.488	Chr2	31575558	ID=Cg2g024140	31574441	31579540
S01_20683107	scaffold-1-Positions-20683007-to-20683207	S01_20683107	1	58.73	Chr2	30784359	ID=Cg2g023270	30783286	30786203
S01_21322115	scaffold-1-Positions-21322015-to-21322215	Ciclev10008134m.g	1	59.222	Chr2	31432824	ID=Cg2g023920	31429769	31436153
S01_21465034	scaffold-1-Positions-21464934-to-21465134	Ciclev10009906m.g	1	59.222	Chr2	31567227	ID=Cg2g024130	31566949	31569358
S01_21873516	scaffold-1-Positions-21873416-to-21873616	Ciclev10009005m.g	1	59.456	Chr2	32419488	ID=Cg2g024630	32419040	32419960
S01_21037568	scaffold-1-Positions-21037468-to-21037668	S01_21037568	1	59.518	Chr2	31252523	ID=Cg2g023700	31252316	31252639
S01_21089909	scaffold-1-Positions-21089809-to-21090009	Ciclev10009059m.g	1	59.518	Chr2	31311060	ID=Cg2g023760	31308029	31311946
S01_21937546	scaffold-1-Positions-21937446-to-21937646	S01_21937546	1	59.518	Chr2	32504482	ID=Cg2g024760	32501878	32504935
S01_21907473	scaffold-1-Positions-21907373-to-21907573	Ciclev10008180m.g	1	59.536	Chr2	32461880	ID=Cg2g024720	32455906	32462898
S01_21966559	scaffold-1-Positions-21966459-to-21966659	Ciclev10007294m.g	1	59.88	Chr2	32551073	ID=Cg2g024770	32548841	32553952
S01_21966688	scaffold-1-Positions-21966588-to-21966788	Ciclev10007294m.g	1	59.88	Chr2	32563333	ID=Cg2g024810	32562037	32563896
S01_21921808	scaffold-1-Positions-21921708-to-21921908	Ciclev10007304m.g	1	60.034	Chr2	32494240	ID=Cg2g024750	32491579	32495419
S01_22001141	scaffold-1-Positions-22001041-to-22001241	Ciclev10007236m.g	1	60.034	Chr2	32574802	ID=Cg2g024820	32564079	32581551
S01_22013599	scaffold-1-Positions-22013499-to-22013699	Ciclev10008440m.g	1	60.034	Chr2	32587231	ID=Cg2g024830	32582174	32587545
S01_22038523	scaffold-1-Positions-22038423-to-22038623	Ciclev10008983m.g	1	60.034	Chr2	32617102	ID=Cg2g024890	32616915	32619842
S01_22122258	scaffold-1-Positions-22122158-to-22122358	Ciclev10009352m.g	1	60.034	Chr4	16374687	ID=Cg4g012120	16373851	16375193
S01_22138865	scaffold-1-Positions-22138765-to-22138965	Ciclev10007980m.g	1	60.034	Chr4	16385349	ID=Cg4g012140	16384827	16406663
S01_22168291	scaffold-1-Positions-22168191-to-22168391	Ciclev10008020m.g	1	60.034	Chr4	16440960	ID=Cg4g012160	16410679	16444176
S01_21414021	scaffold-1-Positions-21413921-to-21414121	Ciclev10008204m.g	1	60.209	Chr2	31517400	ID=Cg2g024040	31516361	31518889
S01_21429232	scaffold-1-Positions-21429132-to-21429332	Ciclev10008061m.g	1	60.209	Chr2	31525846	ID=Cg2g024050	31522924	31530525
S01_21889284	scaffold-1-Positions-21889184-to-21889384	Ciclev10009227m.g	1	60.209	Chr2	32443562	ID=Cg2g024680	32442280	32444620
S01_21909973	scaffold-1-Positions-21909873-to-21910073	Ciclev10008747m.g	1	60.209	Chr2	32482290	ID=Cg2g024730	32481513	32487132
S01_21912862	scaffold-1-Positions-21912762-to-21912962	Ciclev10008345m.g	1	60.209	Chr2	32485178	ID=Cg2g024740	32484025	32487132
S01_22025471	scaffold-1-Positions-22025371-to-22025571	Ciclev10007877m.g	1	60.209	Chr2	32602732	ID=Cg2g024870	32599355	32605286
S01_22113383	scaffold-1-Positions-22113283-to-22113483	Ciclev10009486m.g	1	60.209	Chr4	16365795	ID=Cg4g012100	16364371	16369454
S01_22395371	scaffold-1-Positions-22395271-to-22395471	Ciclev10007338m.g	1	60.209	Chr4	16569019	ID=Cg4g012210	16568051	16574571
S01_22449412	scaffold-1-Positions-22449312-to-22449512	Ciclev10009601m.g	1	60.209	Chr4	16621301	ID=Cg4g012250	16621164	16622094
S01_22393414	scaffold-1-Positions-22393314-to-22393514	Ciclev10008752m.g	1	60.844	Chr4	16567053	ID=Cg4g012200	16564572	16567894
S01_22120635	scaffold-1-Positions-22120535-to-22120735	Ciclev10009443m.g	1	60.991	Chr4	16373098	ID=Cg4g012110	16370803	16373403
S01_22499956	scaffold-1-Positions-22499856-to-22500056	Ciclev10007654m.g	1	60.991	Chr4	16664939	ID=Cg4g012300	16663831	16669951
S01_22383388	scaffold-1-Positions-22383288-to-22383488	Ciclev10007983m.g	1	61.367	Chr4	16556500	ID=Cg4g012170	16553104	16558827
S01_22679760	scaffold-1-Positions-22679660-to-22679860	Ciclev10010614m.g	1	61.58	Chr4	16821001	ID=Cg4g012490	16820961	16821365
S01_22722153	scaffold-1-Positions-22722053-to-22722253	Ciclev10010510m.g	1	61.58	Chr4	16852491	ID=Cg4g012560	16852465	16854116
S01_22554639	scaffold-1-Positions-22554539-to-22554739	S01_22554639	1	61.649	Chr4	16688836	ID=Cg4g012330	16686799	16690030
S01_22556407	scaffold-1-Positions-22556307-to-22556507	Ciclev10010304m.g	1	61.771	Chr4	16690603	ID=Cg4g012340	16690206	16704490
S01_22666370	scaffold-1-Positions-22666270-to-22666470	Ciclev10007388m.g	1	61.771	Chr4	16808073	ID=Cg4g012480	16807781	16817371
S01_22694646	scaffold-1-Positions-22694546-to-22694746	Ciclev10010199m.g	1	61.771	Chr4	16825160	ID=Cg4g012500	16825127	16825531
S01_22705542	scaffold-1-Positions-22705442-to-22705642	Ciclev10007401m.g	1	61.939	Chr4	16836526	ID=Cg4g012530	16833286	16841417
S01_22828044	scaffold-1-Positions-22827944-to-22828144	Ciclev10007883m.g	1	62.586	Chr4	16964757	ID=Cg4g012740	16961154	16966103
S01_22528680	scaffold-1-Positions-22528580-to-22528780	Ciclev10010222m.g	1	62.672	Chr4	16679869	ID=Cg4g012320	16678708	16680786
S01_22698902	scaffold-1-Positions-22698802-to-22699002	Ciclev10009301m.g	1	62.69	Chr4	16829876	ID=Cg4g012520	16829813	16832900
S01_22696912	scaffold-1-Positions-22696812-to-22697012	Ciclev10010484m.g	1	62.965	Chr4	16827465	ID=Cg4g012510	16827166	16828713
S01_22770463	scaffold-1-Positions-22770363-to-22770563	Ciclev10010548m.g	1	62.965	Chr4	16901321	ID=Cg4g012630	16900986	16901576
S01_22786109	scaffold-1-Positions-22786009-to-22786209	Ciclev10007984m.g	1	62.965	Chr4	16917059	ID=Cg4g012700	16915950	16917983
S01_22793349	scaffold-1-Positions-22793249-to-22793449	Ciclev10008176m.g	1	62.965	Chr4	16923846	ID=Cg4g012710	16923530	16925627
S01_22903794	scaffold-1-Positions-22903694-to-22903894	Ciclev10008445m.g	1	62.988	Chr4	17059333	ID=Cg4g012930	17057660	17060427
S01_23024035	scaffold-1-Positions-23023935-to-23024135	Ciclev10009483m.g	1	63.351	Chr4	17169259	ID=Cg4g013110	17167799	17170903
S01_23086476	scaffold-1-Positions-23086376-to-23086576	Ciclev10009684m.g	1	63.351	Chr4	17237394	ID=Cg4g013220	17236531	17240000
S01_23113654	scaffold-1-Positions-23113554-to-23113754	Ciclev10008511m.g	1	63.351	Chr4	17259873	ID=Cg4g013270	17258076	17262325
S01_22900842	scaffold-1-Positions-22900742-to-22900942	Ciclev10007970m.g	1	63.508	Chr4	17056375	ID=Cg4g012910	17052994	17056436
S01_22850900	scaffold-1-Positions-22850800-to-22851000	Ciclev10007944m.g	1	63.623	Chr4	17007025	ID=Cg4g012820	17003669	17008243
S01_22863542	scaffold-1-Positions-22863442-to-22863642	Ciclev10008309m.g	1	63.623	Chr4	17019914	ID=Cg4g012840	17019201	17022815
S01_22877661	scaffold-1-Positions-22877561-to-22877761	Ciclev10007504m.g	1	63.623	Chr4	17033777	ID=Cg4g012870	17032247	17037288
S01_22889751	scaffold-1-Positions-22889651-to-22889851	Ciclev10009012m.g	1	63.623	Chr4	17045298	ID=Cg4g012890	17041495	17046395
S01_22894428	scaffold-1-Positions-22894328-to-22894528	Ciclev10009364m.g	1	63.623	Chr4	17049977	ID=Cg4g012900	17049130	17052184
S01_22811735	scaffold-1-Positions-22811635-to-22811835	Ciclev10009361m.g	1	63.96	Chr4	16944158	ID=Cg4g012720	16943427	16944536
S01_22859259	scaffold-1-Positions-22859159-to-22859359	Ciclev10007823m.g	1	63.96	Chr4	17015665	ID=Cg4g012830	17014059	17018564
S01_22953010	scaffold-1-Positions-22952910-to-22953110	Ciclev10007252m.g	1	64.138	Chr4	17112128	ID=Cg4g012980	17102103	17113199
S01_22975871	scaffold-1-Positions-22975771-to-22975971	Ciclev10007536m.g	1	64.939	Chr4	17135539	ID=Cg4g013020	17133876	17139488
S01_22995046	scaffold-1-Positions-22994946-to-22995146	Ciclev10008121m.g	1	64.939	Chr4	17153060	ID=Cg4g013050	17150056	17153764
S01_23028644	scaffold-1-Positions-23028544-to-23028744	Ciclev10007280m.g	1	64.939	Chr4	17179807	ID=Cg4g013130	17177731	17183103
S01_23055943	scaffold-1-Positions-23055843-to-23056043	Ciclev10010218m.g	1	64.939	Chr4	17206631	ID=Cg4g013170	17205952	17207903
S01_23162462	scaffold-1-Positions-23162362-to-23162562	Ciclev10010287m.g	1	64.939	Chr4	17308001	ID=Cg4g013320	17307620	17310490
S01_23259172	scaffold-1-Positions-23259072-to-23259272	Ciclev10010406m.g	1	64.939	Chr4	17387533	ID=Cg4g013390	17386638	17387561
S01_23307410	scaffold-1-Positions-23307310-to-23307510	Ciclev10010185m.g	1	64.939	Chr4	17433142	ID=Cg4g013450	17432700	17433507
S01_23365860	scaffold-1-Positions-23365760-to-23365960	Ciclev10008892m.g	1	64.939	Chr4	17543045	ID=Cg4g013550	17542593	17545534
S01_23042979	scaffold-1-Positions-23042879-to-23043079	Ciclev10007256m.g	1	65.309	Chr4	17193942	ID=Cg4g013150	17193743	17198276
S01_23040713	scaffold-1-Positions-23040613-to-23040813	Ciclev10008378m.g	1	65.597	Chr4	17191674	ID=Cg4g013140	17190534	17193455
S01_23096037	scaffold-1-Positions-23095937-to-23096137	Ciclev10007927m.g	1	65.597	Chr4	17243381	ID=Cg4g013240	17242309	17245481
S01_23110855	scaffold-1-Positions-23110755-to-23110955	Ciclev10009869m.g	1	65.597	Chr4	17257087	ID=Cg4g013260	17256080	17257299
S01_23068439	scaffold-1-Positions-23068339-to-23068539	Ciclev10007929m.g	1	66.751	Chr4	17217112	ID=Cg4g013190	17216844	17220074
S04_2237457	scaffold-4-Positions-2237357-to-2237557	Ciclev10031280m.g	1	66.792	Chr4	17412815	ID=Cg4g013430	17411927	17413607
S01_23147979	scaffold-1-Positions-23147879-to-23148079	Ciclev10007324m.g	1	66.792	Chr4	17293253	ID=Cg4g013290	17292569	17301838
S01_23158681	scaffold-1-Positions-23158581-to-23158781	Ciclev10008214m.g	1	66.792	Chr4	17304190	ID=Cg4g013300	17303063	17304920
S01_23185583	scaffold-1-Positions-23185483-to-23185683	Ciclev10010582m.g	1	66.792	Chr4	17320122	ID=Cg4g013330	17319708	17327809
S01_23227492	scaffold-1-Positions-23227392-to-23227592	Ciclev10007266m.g	1	66.792	Chr4	17347730	ID=Cg4g013360	17343735	17362048
S01_23246385	scaffold-1-Positions-23246285-to-23246485	Ciclev10010386m.g	1	66.792	Chr4	17365815	ID=Cg4g013370	17365573	17370872
S01_23371413	scaffold-1-Positions-23371313-to-23371513	Ciclev10010292m.g	1	66.792	Chr4	17548529	ID=Cg4g013560	17548155	17554458
S01_23409302	scaffold-1-Positions-23409202-to-23409402	Ciclev10008774m.g	1	66.792	Chr4	17587833	ID=Cg4g013590	17585783	17588658
S01_23416249	scaffold-1-Positions-23416149-to-23416349	Ciclev10008354m.g	1	66.792	Chr4	17594762	ID=Cg4g013610	17594346	17597794
S01_23431718	scaffold-1-Positions-23431618-to-23431818	Ciclev10007691m.g	1	67.862	Chr4	17610852	ID=Cg4g013640	17607427	17613562
S01_23523574	scaffold-1-Positions-23523474-to-23523674	Ciclev10008896m.g	1	67.887	Chr4	17706084	ID=Cg4g013820	17705737	17708398
S01_23484041	scaffold-1-Positions-23483941-to-23484141	Ciclev10007682m.g	1	68.012	Chr4	17661551	ID=Cg4g013730	17661474	17663378
S01_23500078	scaffold-1-Positions-23499978-to-23500178	S01_23500078	1	68.012	Chr4	17677957	ID=Cg4g013760	17676067	17678110
S01_23509091	scaffold-1-Positions-23508991-to-23509191	Ciclev10010650m.g	1	68.012	Chr4	17691610	ID=Cg4g013800	17689688	17691801
S01_23492345	scaffold-1-Positions-23492245-to-23492445	Ciclev10007227m.g	1	68.398	Chr4	17670209	ID=Cg4g013740	17665468	17673406
S01_23531331	scaffold-1-Positions-23531231-to-23531431	Ciclev10007219m.g	1	68.398	Chr4	17713840	ID=Cg4g013830	17709935	17725324
S01_23562557	scaffold-1-Positions-23562457-to-23562657	Ciclev10007585m.g	1	68.398	Chr4	17744891	ID=Cg4g013860	17744172	17747430
S01_23574584	scaffold-1-Positions-23574484-to-23574684	Ciclev10010783m.g	1	68.398	Chr4	17751917	ID=Cg4g013870	17749225	17758453
S01_23545826	scaffold-1-Positions-23545726-to-23545926	Ciclev10007298m.g	1	68.703	Chr4	17728346	ID=Cg4g013840	17727443	17732425
S01_23582227	scaffold-1-Positions-23582127-to-23582327	Ciclev10007571m.g	1	68.703	Chr4	17759568	ID=Cg4g013880	17758831	17762141
S01_23505119	scaffold-1-Positions-23505019-to-23505219	Ciclev10010623m.g	1	68.888	Chr4	17686769	ID=Cg4g013790	17684756	17686952
S01_23516278	scaffold-1-Positions-23516178-to-23516378	S01_23516278	1	68.888	Chr4	17698796	ID=Cg4g013810	17694332	17703965
S01_23612589	scaffold-1-Positions-23612489-to-23612689	Ciclev10007586m.g	1	70.116	Chr4	17793474	ID=Cg4g013930	17792008	17796299
S01_23647489	scaffold-1-Positions-23647389-to-23647589	Ciclev10007701m.g	1	70.116	Chr4	17817110	ID=Cg4g013950	17815053	17819218
S01_23686479	scaffold-1-Positions-23686379-to-23686579	Ciclev10010604m.g	1	70.116	Chr4	17855408	ID=Cg4g014010	17854844	17857825
S01_23690701	scaffold-1-Positions-23690601-to-23690801	Ciclev10007763m.g	1	70.116	Chr4	17859621	ID=Cg4g014020	17858872	17861745
S01_23699005	scaffold-1-Positions-23698905-to-23699105	Ciclev10007552m.g	1	70.116	Chr4	17867920	ID=Cg4g014030	17865669	17868683
S01_23701591	scaffold-1-Positions-23701491-to-23701691	Ciclev10007550m.g	1	70.116	Chr4	17870501	ID=Cg4g014040	17870383	17873553
S01_23732530	scaffold-1-Positions-23732430-to-23732630	Ciclev10007522m.g	1	70.116	Chr4	17901460	ID=Cg4g014080	17896965	17902424
S01_23781880	scaffold-1-Positions-23781780-to-23781980	Ciclev10007493m.g	1	70.116	Chr4	17955787	ID=Cg4g014190	17950623	17956105
S01_23821286	scaffold-1-Positions-23821186-to-23821386	Ciclev10009425m.g	1	70.116	Chr4	17981886	ID=Cg4g014220	17981338	17983813
S01_23708570	scaffold-1-Positions-23708470-to-23708670	Ciclev10010552m.g	1	70.174	Chr4	17877487	ID=Cg4g014050	17877127	17879882
S01_23743436	scaffold-1-Positions-23743336-to-23743536	Ciclev10010223m.g	1	70.174	Chr4	17912054	ID=Cg4g014110	17909729	17912458
S01_23756301	scaffold-1-Positions-23756201-to-23756401	Ciclev10009386m.g	1	70.174	Chr4	17927773	ID=Cg4g014140	17925790	17927902
S01_23760346	scaffold-1-Positions-23760246-to-23760446	Ciclev10008862m.g	1	70.174	Chr4	17933217	ID=Cg4g014150	17932514	17935188
S01_23775611	scaffold-1-Positions-23775511-to-23775711	Ciclev10009709m.g	1	70.174	Chr4	17949588	ID=Cg4g014180	17947602	17950539
S01_23834517	scaffold-1-Positions-23834417-to-23834617	Ciclev10007329m.g	1	70.174	Chr4	17995087	ID=Cg4g014240	17994473	17997854
S01_23764546	scaffold-1-Positions-23764446-to-23764646	Ciclev10008832m.g	1	70.603	Chr4	17938543	ID=Cg4g014160	17938467	17943009
S01_23845552	scaffold-1-Positions-23845452-to-23845652	Ciclev10007289m.g	1	70.603	Chr4	18006086	ID=Cg4g014260	18003531	18010662
S01_24173653	scaffold-1-Positions-24173553-to-24173753	Ciclev10008211m.g	1	70.603	Chr4	23272154	ID=Cg4g017120	23270531	23275807
S01_24204095	scaffold-1-Positions-24203995-to-24204195	Ciclev10009077m.g	1	70.603	Chr4	23302606	ID=Cg4g017170	23299171	23304866
S01_23866990	scaffold-1-Positions-23866890-to-23867090	Ciclev10008762m.g	1	70.709	Chr4	18027406	ID=Cg4g014280	18026029	18027863
S01_24071326	scaffold-1-Positions-24071226-to-24071426	Ciclev10010380m.g	1	71.042	Chr4	23170281	ID=Cg4g016960	23169062	23172301
S01_24080032	scaffold-1-Positions-24079932-to-24080132	Ciclev10010711m.g	1	71.042	Chr4	23181302	ID=Cg4g016970	23180031	23187065
S01_24006620	scaffold-1-Positions-24006520-to-24006720	Ciclev10010451m.g	1	71.432	Chr4	23001521	ID=Cg4g016820	23001201	23003094
S01_24054314	scaffold-1-Positions-24054214-to-24054414	Ciclev10008898m.g	1	71.432	Chr4	23153273	ID=Cg4g016940	23151850	23153950
S01_24109426	scaffold-1-Positions-24109326-to-24109526	Ciclev10010144m.g	1	71.68	Chr4	23206186	ID=Cg4g017010	23205366	23207196
S01_24104221	scaffold-1-Positions-24104121-to-24104321	Ciclev10010631m.g	1	71.721	Chr4	23201724	ID=Cg4g017000	23199287	23203991
S01_24116702	scaffold-1-Positions-24116602-to-24116802	Ciclev10007802m.g	1	71.721	Chr4	23213459	ID=Cg4g017030	23212612	23218471
S01_24186587	scaffold-1-Positions-24186487-to-24186687	Ciclev10007234m.g	1	71.721	Chr4	23285086	ID=Cg4g017130	23275913	23288909
S01_24114235	scaffold-1-Positions-24114135-to-24114335	Ciclev10008478m.g	1	71.952	Chr4	23211000	ID=Cg4g017020	23207063	23212199
S01_24255713	scaffold-1-Positions-24255613-to-24255813	Ciclev10008155m.g	1	71.952	Chr4	23363143	ID=Cg4g017240	23359040	23365454
S01_24288345	scaffold-1-Positions-24288245-to-24288445	Ciclev10007777m.g	1	71.952	Chr4	23395482	ID=Cg4g017300	23393087	23396514
S01_24129926	scaffold-1-Positions-24129826-to-24130026	Ciclev10007261m.g	1	72.256	Chr4	23226680	ID=Cg4g017050	23221955	23228642
S01_24193941	scaffold-1-Positions-24193841-to-24194041	Ciclev10009431m.g	1	72.338	Chr4	23292433	ID=Cg4g017140	23292271	23292462
S01_24297125	scaffold-1-Positions-24297025-to-24297225	Ciclev10007343m.g	1	72.338	Chr4	23404265	ID=Cg4g017310	23401718	23404837
S01_24218013	scaffold-1-Positions-24217913-to-24218113	Ciclev10010250m.g	1	72.752	Chr4	23319397	ID=Cg4g017180	23318822	23319832
S01_24329236	scaffold-1-Positions-24329136-to-24329336	Ciclev10007904m.g	1	72.895	Chr4	23436263	ID=Cg4g017340	23436144	23440341
S01_24353658	scaffold-1-Positions-24353558-to-24353758	Ciclev10007786m.g	1	72.929	Chr4	23460696	ID=Cg4g017370	23458659	23461164
S01_24244710	scaffold-1-Positions-24244610-to-24244810	Ciclev10010160m.g	1	73.037	Chr4	23346797	ID=Cg4g017210	23342423	23348014
S01_24354975	scaffold-1-Positions-24354875-to-24355075	Ciclev10008979m.g	1	73.037	Chr4	23462013	ID=Cg4g017380	23461884	23465677
S01_24339119	scaffold-1-Positions-24339019-to-24339219	Ciclev10007268m.g	1	73.412	Chr4	23446152	ID=Cg4g017350	23445447	23449692
S01_24401598	scaffold-1-Positions-24401498-to-24401698	Ciclev10009634m.g	1	73.412	Chr4	23508831	ID=Cg4g017450	23507542	23509980
S01_24525896	scaffold-1-Positions-24525796-to-24525996	Ciclev10008687m.g	1	73.412	Chr4	23636024	ID=Cg4g017620	23633810	23636453
S01_24430275	scaffold-1-Positions-24430175-to-24430375	Ciclev10008755m.g	1	73.522	Chr4	23535705	ID=Cg4g017490	23532273	23539854
S01_24559362	scaffold-1-Positions-24559262-to-24559462	Ciclev10007546m.g	1	73.947	Chr4	23671755	ID=Cg4g017680	23665754	23672105
S01_24485703	scaffold-1-Positions-24485603-to-24485803	Ciclev10010564m.g	1	74.109	Chr4	23593132	ID=Cg4g017560	23592632	23594482
S01_24490898	scaffold-1-Positions-24490798-to-24490998	Ciclev10009493m.g	1	74.115	Chr4	23598345	ID=Cg4g017570	23597442	23598757
S01_24283595	scaffold-1-Positions-24283495-to-24283695	Ciclev10007805m.g	1	74.539	Chr4	23390722	ID=Cg4g017290	23389929	23390891
S01_24377230	scaffold-1-Positions-24377130-to-24377330	Ciclev10008226m.g	1	74.994	Chr4	23484268	ID=Cg4g017400	23483169	23484548
S01_24458389	scaffold-1-Positions-24458289-to-24458489	Ciclev10008392m.g	1	74.994	Chr4	23563738	ID=Cg4g017530	23561835	23564138
S01_24635064	scaffold-1-Positions-24634964-to-24635164	Ciclev10008437m.g	1	74.994	Chr4	23752308	ID=Cg4g017790	23746522	23752832
S01_24637935	scaffold-1-Positions-24637835-to-24638035	Ciclev10009353m.g	1	75.162	Chr4	23755182	ID=Cg4g017800	23753945	23755952
S01_24543539	scaffold-1-Positions-24543439-to-24543639	Ciclev10008682m.g	1	75.404	Chr4	23654994	ID=Cg4g017660	23652562	23656160
S01_24575523	scaffold-1-Positions-24575423-to-24575623	Ciclev10009897m.g	1	75.961	Chr4	23690021	ID=Cg4g017710	23689464	23693000
S01_24586884	scaffold-1-Positions-24586784-to-24586984	Ciclev10009013m.g	1	75.961	Chr4	23701417	ID=Cg4g017730	23697677	23701672
S01_24676694	scaffold-1-Positions-24676594-to-24676794	Ciclev10007286m.g	1	76.149	Chr4	23793964	ID=Cg4g017890	23791585	23799374
S01_24775401	scaffold-1-Positions-24775301-to-24775501	Ciclev10010655m.g	1	76.887	Chr4	23894595	ID=Cg4g018020	23892885	23894853
S01_24806848	scaffold-1-Positions-24806748-to-24806948	Ciclev10007237m.g	1	76.887	Chr4	23921245	ID=Cg4g018040	23909601	23921565
S01_25093775	scaffold-1-Positions-25093675-to-25093875	Ciclev10010172m.g	1	76.887	Chr4	24217646	ID=Cg4g018440	24216598	24218143
S01_24771676	scaffold-1-Positions-24771576-to-24771776	Ciclev10010343m.g	1	77.138	Chr4	23890869	ID=Cg4g018010	23888364	23891860
S01_24836083	scaffold-1-Positions-24835983-to-24836183	Ciclev10007377m.g	1	77.138	Chr4	23950659	ID=Cg4g018070	23944445	23951286
S01_24725172	scaffold-1-Positions-24725072-to-24725272	Ciclev10009511m.g	1	78.1	Chr4	23844524	ID=Cg4g017940	23843976	23845293
S01_24903648	scaffold-1-Positions-24903548-to-24903748	Ciclev10007563m.g	1	78.995	Chr4	24019189	ID=Cg4g018180	24014416	24021228
S01_24857664	scaffold-1-Positions-24857564-to-24857764	Ciclev10010427m.g	1	80.434	Chr4	23972287	ID=Cg4g018090	23956279	23972456
S01_24915320	scaffold-1-Positions-24915220-to-24915420	Ciclev10010149m.g	1	80.434	Chr4	24030869	ID=Cg4g018190	24029468	24039501
S01_24931351	scaffold-1-Positions-24931251-to-24931451	Ciclev10007512m.g	1	80.434	Chr4	24046910	ID=Cg4g018200	24039999	24050561
S01_24943635	scaffold-1-Positions-24943535-to-24943735	Ciclev10007964m.g	1	80.434	Chr4	24059173	ID=Cg4g018220	24058561	24061520
S01_25076012	scaffold-1-Positions-25075912-to-25076112	Ciclev10009053m.g	1	80.528	Chr4	24199872	ID=Cg4g018410	24199597	24205027
S01_24717943	scaffold-1-Positions-24717843-to-24718043	Ciclev10009541m.g	1	80.873	Chr4	23837549	ID=Cg4g017930	23836897	23837949
S01_24869309	scaffold-1-Positions-24869209-to-24869409	Ciclev10008123m.g	1	80.962	Chr4	23984779	ID=Cg4g018110	23981857	23985297
S01_24884776	scaffold-1-Positions-24884676-to-24884876	Ciclev10009160m.g	1	80.962	Chr4	23999600	ID=Cg4g018160	23998726	24005017
S01_24896549	scaffold-1-Positions-24896449-to-24896649	Ciclev10008008m.g	1	80.962	Chr4	24012099	ID=Cg4g018170	24009299	24013326
S01_24962355	scaffold-1-Positions-24962255-to-24962455	Ciclev10007819m.g	1	81.75	Chr4	24078982	ID=Cg4g018230	24077307	24079453
S01_24988008	scaffold-1-Positions-24987908-to-24988108	Ciclev10007993m.g	1	81.75	Chr4	24109855	ID=Cg4g018300	24108792	24112084
S01_24999648	scaffold-1-Positions-24999548-to-24999748	Ciclev10008705m.g	1	81.75	Chr4	24121525	ID=Cg4g018310	24120578	24123329
S01_25003408	scaffold-1-Positions-25003308-to-25003508	Ciclev10007806m.g	1	81.75	Chr4	24125302	ID=Cg4g018320	24123315	24126749
S01_25028648	scaffold-1-Positions-25028548-to-25028748	Ciclev10008333m.g	1	81.75	Chr4	24150464	ID=Cg4g018360	24150189	24152360
S01_25048275	scaffold-1-Positions-25048175-to-25048375	Ciclev10007246m.g	1	81.75	Chr4	24170702	ID=Cg4g018390	24168615	24189284
S01_25096977	scaffold-1-Positions-25096877-to-25097077	Ciclev10008969m.g	1	81.75	Chr4	24220848	ID=Cg4g018450	24219106	24228667
S01_25129499	scaffold-1-Positions-25129399-to-25129599	Ciclev10007953m.g	1	81.75	Chr4	24254104	ID=Cg4g018490	24253695	24256618
S01_25037282	scaffold-1-Positions-25037182-to-25037382	Ciclev10008427m.g	1	81.855	Chr4	24159722	ID=Cg4g018370	24159558	24162995
S01_25023811	scaffold-1-Positions-25023711-to-25023911	Ciclev10008127m.g	1	81.859	Chr4	24145624	ID=Cg4g018350	24144657	24146678
S01_25073164	scaffold-1-Positions-25073064-to-25073264	Ciclev10009663m.g	1	81.859	Chr4	24197016	ID=Cg4g018400	24196956	24197431
S01_25158781	scaffold-1-Positions-25158681-to-25158881	Ciclev10007634m.g	1	81.859	Chr4	24284191	ID=Cg4g018520	24281476	24287021
S01_25164914	scaffold-1-Positions-25164814-to-25165014	Ciclev10007884m.g	1	81.859	Chr4	24290366	ID=Cg4g018530	24287306	24294163
S01_25188006	scaffold-1-Positions-25187906-to-25188106	Ciclev10007239m.g	1	82.537	Chr4	24314526	ID=Cg4g018570	24307054	24317763
S01_25198186	scaffold-1-Positions-25198086-to-25198286	Ciclev10007851m.g	1	82.537	Chr4	24324930	ID=Cg4g018590	24323425	24329106
S01_25241855	scaffold-1-Positions-25241755-to-25241955	Ciclev10008663m.g	1	82.537	Chr4	24368646	ID=Cg4g018650	24368199	24373583
S01_25215836	scaffold-1-Positions-25215736-to-25215936	Ciclev10010608m.g	1	82.6	Chr4	24343010	ID=Cg4g018620	24342242	24344236
S01_25240657	scaffold-1-Positions-25240557-to-25240757	Ciclev10008420m.g	1	82.6	Chr4	24367449	ID=Cg4g018640	24362607	24367763
S01_25205035	scaffold-1-Positions-25204935-to-25205135	Ciclev10009800m.g	1	82.92	Chr4	24331805	ID=Cg4g018600	24331781	24333721
S01_25212652	scaffold-1-Positions-25212552-to-25212752	Ciclev10009830m.g	1	82.92	Chr4	24339824	ID=Cg4g018610	24338549	24339972
S01_25260524	scaffold-1-Positions-25260424-to-25260624	Ciclev10010780m.g	1	83.464	Chr4	24387694	ID=Cg4g018680	24386936	24405685
S01_25288992	scaffold-1-Positions-25288892-to-25289092	Ciclev10007397m.g	1	83.464	Chr4	24416858	ID=Cg4g018700	24411459	24419623
S01_25322061	scaffold-1-Positions-25321961-to-25322161	S01_25322061	1	83.464	Chr4	24435685	ID=Cg4g018730	24434857	24437080
S01_25695900	scaffold-1-Positions-25695800-to-25696000	Ciclev10007880m.g	1	83.464	Chr4	24791940	ID=Cg4g019340	24790667	24795252
S01_25313589	scaffold-1-Positions-25313489-to-25313689	Ciclev10007408m.g	1	83.499	Chr4	24427210	ID=Cg4g018720	24427036	24435505
S01_25331371	scaffold-1-Positions-25331271-to-25331471	Ciclev10010155m.g	1	83.499	Chr4	24445006	ID=Cg4g018760	24444999	24447588
S01_25342410	scaffold-1-Positions-25342310-to-25342510	Ciclev10007327m.g	1	83.499	Chr4	24456037	ID=Cg4g018780	24451426	24460671
S01_25356519	scaffold-1-Positions-25356419-to-25356619	Ciclev10007999m.g	1	84.531	Chr4	24470169	ID=Cg4g018790	24469026	24473083
S01_25483078	scaffold-1-Positions-25482978-to-25483178	Ciclev10010315m.g	1	84.764	Chr4	24612934	ID=Cg4g018980	24612919	24614716
S01_25593127	scaffold-1-Positions-25593027-to-25593227	Ciclev10009756m.g	1	84.764	Chr4	24688891	ID=Cg4g019170	24688722	24689204
S01_25677690	scaffold-1-Positions-25677590-to-25677790	Ciclev10010543m.g	1	84.764	Chr4	24773707	ID=Cg4g019310	24772057	24775136
S01_25502453	scaffold-1-Positions-25502353-to-25502553	Ciclev10008188m.g	1	85.17	Chr4	24637350	ID=Cg4g019030	24637006	24648717
S01_25519400	scaffold-1-Positions-25519300-to-25519500	Ciclev10008164m.g	1	85.245	Chr4	24656843	ID=Cg4g019040	24656614	24658664
S01_25612848	scaffold-1-Positions-25612748-to-25612948	Ciclev10010841m.g	1	85.245	Chr4	24708609	ID=Cg4g019210	24707633	24713941
S01_25690438	scaffold-1-Positions-25690338-to-25690538	Ciclev10007867m.g	1	85.299	Chr4	24786467	ID=Cg4g019320	24782144	24787226
S01_25726629	scaffold-1-Positions-25726529-to-25726729	Ciclev10008891m.g	1	85.299	Chr4	24822310	ID=Cg4g019380	24820529	24824350
S01_25731113	scaffold-1-Positions-25731013-to-25731213	Ciclev10009446m.g	1	85.299	Chr4	24826794	ID=Cg4g019400	24826607	24829058
S01_25740849	scaffold-1-Positions-25740749-to-25740949	Ciclev10008844m.g	1	85.299	Chr4	24836592	ID=Cg4g019420	24835441	24840684
S01_25660537	scaffold-1-Positions-25660437-to-25660637	Ciclev10009319m.g	1	85.44	Chr4	24756711	ID=Cg4g019280	24755962	24759624
S01_25796546	scaffold-1-Positions-25796446-to-25796646	Ciclev10007308m.g	1	86.302	Chr4	24889387	ID=Cg4g019460	24887532	24891091
S01_25899625	scaffold-1-Positions-25899525-to-25899725	Ciclev10008662m.g	1	86.83	Chr4	24993545	ID=Cg4g019600	24992086	24997458
S01_25810007	scaffold-1-Positions-25809907-to-25810107	Ciclev10007427m.g	1	88.22	Chr4	24903034	ID=Cg4g019490	24900768	24907298
S01_25928506	scaffold-1-Positions-25928406-to-25928606	Ciclev10007855m.g	1	88.22	Chr4	25018300	ID=Cg4g019640	25016836	25022440
S01_25938317	scaffold-1-Positions-25938217-to-25938417	S01_25938317	1	88.22	Chr4	25027202	ID=Cg4g019650	25021783	25027381
S01_26025203	scaffold-1-Positions-26025103-to-26025303	S01_26025203	1	88.22	Chr4	25131678	ID=Cg4g019810	25131475	25132074
S01_25953105	scaffold-1-Positions-25953005-to-25953205	Ciclev10007858m.g	1	88.488	Chr4	25043740	ID=Cg4g019690	25040489	25044690
S01_26035450	scaffold-1-Positions-26035350-to-26035550	Ciclev10007919m.g	1	88.488	Chr4	25141860	ID=Cg4g019830	25138686	25142343
S01_26041572	scaffold-1-Positions-26041472-to-26041672	S01_26041572	1	88.488	Chr4	25153030	ID=Cg4g019870	25152806	25153162
S01_26059860	scaffold-1-Positions-26059760-to-26059960	Ciclev10007734m.g	1	89.146	Chr4	25167140	ID=Cg4g019930	25166742	25173401
S01_26100061	scaffold-1-Positions-26099961-to-26100161	S01_26100061	1	89.146	Chr4	25205559	ID=Cg4g019980	25204094	25205728
S01_25990600	scaffold-1-Positions-25990500-to-25990700	Ciclev10007524m.g	1	89.251	Chr4	25074373	ID=Cg4g019740	25071494	25076120
S01_26002601	scaffold-1-Positions-26002501-to-26002701	Ciclev10007630m.g	1	89.251	Chr4	25096037	ID=Cg4g019760	25093935	25096943
S01_26030966	scaffold-1-Positions-26030866-to-26031066	Ciclev10007933m.g	1	89.251	Chr4	25137365	ID=Cg4g019820	25132805	25139667
S01_26102810	scaffold-1-Positions-26102710-to-26102910	Ciclev10007497m.g	1	89.251	Chr4	25208316	ID=Cg4g020000	25207662	25210827
S01_25961397	scaffold-1-Positions-25961297-to-25961497	Ciclev10008213m.g	1	89.668	Chr4	25051718	ID=Cg4g019710	25049974	25052981
S01_26072613	scaffold-1-Positions-26072513-to-26072713	Ciclev10007599m.g	1	89.668	Chr4	25180439	ID=Cg4g019950	25178021	25182789
S01_26081898	scaffold-1-Positions-26081798-to-26081998	Ciclev10010795m.g	1	89.668	Chr4	25188494	ID=Cg4g019960	25185793	25196495
S01_26133546	scaffold-1-Positions-26133446-to-26133646	Ciclev10008092m.g	1	89.668	Chr4	25235794	ID=Cg4g020050	25235012	25238441
S01_26141541	scaffold-1-Positions-26141441-to-26141641	Ciclev10008141m.g	1	89.668	Chr4	25243912	ID=Cg4g020070	25243484	25245530
S01_26233813	scaffold-1-Positions-26233713-to-26233913	Ciclev10010833m.g	1	89.668	Chr4	25356476	ID=Cg4g020220	25356285	25357882
S01_26245969	scaffold-1-Positions-26245869-to-26246069	Ciclev10008173m.g	1	89.668	Chr4	25371551	ID=Cg4g020240	25369646	25373760
S01_26307176	scaffold-1-Positions-26307076-to-26307276	Ciclev10010782m.g	1	89.668	Chr4	25535823	ID=Cg4g020460	25535192	25537728
S01_26336033	scaffold-1-Positions-26335933-to-26336133	Ciclev10007395m.g	1	89.668	Chr4	25565890	ID=Cg4g020490	25557520	25566250
S01_26091094	scaffold-1-Positions-26090994-to-26091194	Ciclev10007887m.g	1	89.909	Chr4	25197824	ID=Cg4g019970	25197196	25202426
S01_26201821	scaffold-1-Positions-26201721-to-26201921	S01_26201821	1	89.909	Chr4	25308284	ID=Cg4g020170	25307241	25314914
S01_26214289	scaffold-1-Positions-26214189-to-26214389	Ciclev10007279m.g	1	89.909	Chr4	25332741	ID=Cg4g020200	25330126	25345269
S01_26248837	scaffold-1-Positions-26248737-to-26248937	Ciclev10007456m.g	1	89.909	Chr4	25374503	ID=Cg4g020250	25374035	25379626
S01_26182283	scaffold-1-Positions-26182183-to-26182383	Ciclev10010381m.g	1	90.238	Chr4	25288712	ID=Cg4g020150	25287642	25293138
S01_26130364	scaffold-1-Positions-26130264-to-26130464	Ciclev10008130m.g	1	90.508	Chr4	25233245	ID=Cg4g020040	25230329	25234455
S01_26152382	scaffold-1-Positions-26152282-to-26152482	Ciclev10007431m.g	1	90.508	Chr4	25254842	ID=Cg4g020080	25246165	25259731
S01_26191247	scaffold-1-Positions-26191147-to-26191347	Ciclev10007868m.g	1	90.508	Chr4	25297735	ID=Cg4g020160	25293506	25306722
S01_26365696	scaffold-1-Positions-26365596-to-26365796	Ciclev10010281m.g	1	90.508	Chr4	25595357	ID=Cg4g020540	25590555	25598154
S01_26390100	scaffold-1-Positions-26390000-to-26390200	Ciclev10007292m.g	1	90.508	Chr4	25619885	ID=Cg4g020590	25617464	25625064
S01_26405308	scaffold-1-Positions-26405208-to-26405408	Ciclev10008843m.g	1	90.508	Chr4	25635352	ID=Cg4g020610	25635033	25639958
S01_26430186	scaffold-1-Positions-26430086-to-26430286	Ciclev10007853m.g	1	90.508	Chr4	25679199	ID=Cg4g020660	25676750	25680167
S01_26412848	scaffold-1-Positions-26412748-to-26412948	Ciclev10010105m.g	1	90.537	Chr4	25642884	ID=Cg4g020620	25641436	25643111
S01_26373696	scaffold-1-Positions-26373596-to-26373796	Ciclev10009331m.g	1	90.567	Chr4	25603223	ID=Cg4g020560	25602785	25605279
S01_26435890	scaffold-1-Positions-26435790-to-26435990	Ciclev10010385m.g	1	90.567	Chr4	25686019	ID=Cg4g020680	25685220	25686162
S01_26473578	scaffold-1-Positions-26473478-to-26473678	Ciclev10010203m.g	1	90.567	Chr4	25724446	ID=Cg4g020720	25723830	25726777
S01_26553553	scaffold-1-Positions-26553453-to-26553653	Ciclev10007305m.g	1	90.567	Chr4	25809445	ID=Cg4g020850	25799396	25812696
S01_26465565	scaffold-1-Positions-26465465-to-26465665	Ciclev10007489m.g	1	91.159	Chr4	25718476	ID=Cg4g020710	25712520	25722621
S01_26480438	scaffold-1-Positions-26480338-to-26480538	Ciclev10010271m.g	1	91.183	Chr4	25730103	ID=Cg4g020730	25728949	25730452
S01_26511349	scaffold-1-Positions-26511249-to-26511449	Ciclev10008581m.g	1	91.198	Chr4	25766533	ID=Cg4g020800	25764575	25768510
S01_26506667	scaffold-1-Positions-26506567-to-26506767	Ciclev10009690m.g	1	91.405	Chr4	25760897	ID=Cg4g020790	25760370	25761241
S01_26523376	scaffold-1-Positions-26523276-to-26523476	Ciclev10010702m.g	1	91.593	Chr4	25778365	ID=Cg4g020820	25778173	25781979
S01_26485204	scaffold-1-Positions-26485104-to-26485304	Ciclev10007518m.g	1	91.754	Chr4	25735126	ID=Cg4g020740	25733914	25737141
S01_26577190	scaffold-1-Positions-26577090-to-26577290	Ciclev10009162m.g	1	92.109	Chr4	25832247	ID=Cg4g020870	25831240	25833398
S03_34283760	scaffold-3-Positions-34283660-to-34283860	S03_34283760	1	92.109	Chr1	15992735	ID=Cg1g019030	15954738	16075118
S01_26663525	scaffold-1-Positions-26663425-to-26663625	Ciclev10010167m.g	1	92.475	Chr4	25904845	ID=Cg4g020930	25893125	25905547
S01_26617720	scaffold-1-Positions-26617620-to-26617820	Ciclev10007425m.g	1	93.14	Chr4	25857350	ID=Cg4g020910	25854822	25864553
S01_26630487	scaffold-1-Positions-26630387-to-26630587	Ciclev10007337m.g	1	93.14	Chr4	25870959	ID=Cg4g020920	25869460	25873582
S01_26665544	scaffold-1-Positions-26665444-to-26665644	Ciclev10008494m.g	1	93.14	Chr4	25906872	ID=Cg4g020960	25906136	25909932
S01_26683868	scaffold-1-Positions-26683768-to-26683968	Ciclev10009285m.g	1	93.14	Chr4	25922517	ID=Cg4g021000	25922046	25926407
S01_26776311	scaffold-1-Positions-26776211-to-26776411	Ciclev10009010m.g	1	93.14	Chr4	26013973	ID=Cg4g021150	26011151	26014568
S01_26600856	scaffold-1-Positions-26600756-to-26600956	Ciclev10009588m.g	1	93.36	Chr4	25847496	ID=Cg4g020890	25846896	25847764
S01_26745380	scaffold-1-Positions-26745280-to-26745480	Ciclev10007587m.g	1	93.719	Chr4	25983347	ID=Cg4g021110	25982972	25988694
S01_26725910	scaffold-1-Positions-26725810-to-26726010	Ciclev10010500m.g	1	95.137	Chr4	25963864	ID=Cg4g021080	25963139	25965379
S01_26806283	scaffold-1-Positions-26806183-to-26806383	Ciclev10007470m.g	1	95.137	Chr4	26044872	ID=Cg4g021180	26041550	26049197
S01_26814365	scaffold-1-Positions-26814265-to-26814465	Ciclev10008911m.g	1	95.137	Chr4	26053086	ID=Cg4g021190	26053001	26055390
S01_26836565	scaffold-1-Positions-26836465-to-26836665	Ciclev10009750m.g	1	95.137	Chr4	26089177	ID=Cg4g021250	26089068	26090007
S01_26893872	scaffold-1-Positions-26893772-to-26893972	Ciclev10008567m.g	1	95.137	Chr4	26135022	ID=Cg4g021320	26134238	26139731
S01_26953612	scaffold-1-Positions-26953512-to-26953712	Ciclev10007457m.g	1	95.342	Chr4	26192937	ID=Cg4g021390	26191527	26197042
S01_26796326	scaffold-1-Positions-26796226-to-26796426	Ciclev10010390m.g	1	96.634	Chr4	26033561	ID=Cg4g021170	26032753	26034611
S01_26967883	scaffold-1-Positions-26967783-to-26967983	Ciclev10007330m.g	1	96.634	Chr4	26207191	ID=Cg4g021410	26202290	26209958
S01_26695627	scaffold-1-Positions-26695527-to-26695727	Ciclev10007283m.g	1	97.051	Chr4	25932917	ID=Cg4g021020	25930238	25941933
S01_27168166	scaffold-1-Positions-27168066-to-27168266	Ciclev10007849m.g	1	97.051	Chr4	26449716	ID=Cg4g021740	26449333	26452474
S01_26939274	scaffold-1-Positions-26939174-to-26939374	Ciclev10007387m.g	1	97.535	Chr4	26178794	ID=Cg4g021370	26177193	26180502
S01_26983845	scaffold-1-Positions-26983745-to-26983945	S01_26983845	1	97.535	Chr4	26224489	ID=Cg4g021450	26224198	26224524
S01_27057113	scaffold-1-Positions-27057013-to-27057213	Ciclev10007368m.g	1	97.535	Chr4	26293482	ID=Cg4g021540	26289289	26295630
S01_27083949	scaffold-1-Positions-27083849-to-27084049	Ciclev10007700m.g	1	97.535	Chr4	26329475	ID=Cg4g021560	26328497	26333874
S01_27117938	scaffold-1-Positions-27117838-to-27118038	S01_27117938	1	97.535	Chr4	26393319	ID=Cg4g021650	26391582	26393466
S01_27145509	scaffold-1-Positions-27145409-to-27145609	Ciclev10009532m.g	1	97.535	Chr4	26426586	ID=Cg4g021720	26426376	26428254
S01_26873248	scaffold-1-Positions-26873148-to-26873348	Ciclev10008659m.g	1	98.193	Chr4	26117270	ID=Cg4g021300	26116351	26126336
S01_26983295	scaffold-1-Positions-26983195-to-26983395	Ciclev10009311m.g	1	98.193	Chr4	26223943	ID=Cg4g021440	26220075	26224257
S01_27090313	scaffold-1-Positions-27090213-to-27090413	Ciclev10008442m.g	1	98.193	Chr4	26360965	ID=Cg4g021600	26358370	26366134
S01_27100566	scaffold-1-Positions-27100466-to-27100666	Ciclev10007460m.g	1	98.193	Chr4	26375587	ID=Cg4g021620	26373865	26377694
S01_27108305	scaffold-1-Positions-27108205-to-27108405	Ciclev10007762m.g	1	98.193	Chr4	26383552	ID=Cg4g021630	26379701	26385596
S01_27149532	scaffold-1-Positions-27149432-to-27149632	Ciclev10007562m.g	1	98.193	Chr4	26430448	ID=Cg4g021730	26430321	26435141
S01_27122408	scaffold-1-Positions-27122308-to-27122508	Ciclev10010690m.g	1	98.851	Chr4	26397849	ID=Cg4g021680	26397667	26398448
S01_27127855	scaffold-1-Positions-27127755-to-27127955	Ciclev10007405m.g	1	98.851	Chr4	26403411	ID=Cg4g021690	26399386	26407099
S01_27190408	scaffold-1-Positions-27190308-to-27190508	Ciclev10008675m.g	1	98.851	Chr4	26473872	ID=Cg4g021780	26470481	26475224
S01_27206869	scaffold-1-Positions-27206769-to-27206969	Ciclev10007535m.g	1	98.851	Chr4	26495653	ID=Cg4g021790	26494336	26499927
S01_27261207	scaffold-1-Positions-27261107-to-27261307	Ciclev10008878m.g	1	98.851	Chr4	26546803	ID=Cg4g021910	26545065	26548504
S01_27405791	scaffold-1-Positions-27405691-to-27405891	Ciclev10009172m.g	1	98.851	Chr4	26687208	ID=Cg4g022160	26686501	26687570
S01_27407312	scaffold-1-Positions-27407212-to-27407412	Ciclev10010545m.g	1	98.851	Chr4	26688725	ID=Cg4g022170	26688596	26690880
S01_27087115	scaffold-1-Positions-27087015-to-27087215	Ciclev10010049m.g	1	99.178	Chr6	18659251	ID=Cg6g017000	18658766	18662309
S01_27178686	scaffold-1-Positions-27178586-to-27178786	Ciclev10009206m.g	1	99.178	Chr4	26461026	ID=Cg4g021750	26459580	26462832
S01_27332835	scaffold-1-Positions-27332735-to-27332935	Ciclev10009662m.g	1	100.168	Chr4	26626310	ID=Cg4g022020	26626141	26627368
S01_27230131	scaffold-1-Positions-27230031-to-27230231	Ciclev10009343m.g	1	100.423	Chr4	26516731	ID=Cg4g021820	26514117	26518639
S01_27461143	scaffold-1-Positions-27461043-to-27461243	Ciclev10007720m.g	1	100.559	Chr4	26748222	ID=Cg4g022230	26744548	26749998
S01_27513043	scaffold-1-Positions-27512943-to-27513143	Ciclev10009728m.g	1	100.559	Chr4	26799304	ID=Cg4g022290	26799080	26799714
S01_27412646	scaffold-1-Positions-27412546-to-27412746	Ciclev10010524m.g	1	101.828	Chr4	26693881	ID=Cg4g022180	26693649	26695349
S01_27538347	scaffold-1-Positions-27538247-to-27538447	Ciclev10010751m.g	1	101.835	Chr4	26824123	ID=Cg4g022350	26824060	26824308
S01_27475973	scaffold-1-Positions-27475873-to-27476073	Ciclev10007754m.g	1	102.201	Chr4	26762928	ID=Cg4g022250	26762230	26769775
S01_27489068	scaffold-1-Positions-27488968-to-27489168	Ciclev10007301m.g	1	103.15	Chr4	26776052	ID=Cg4g022260	26773088	26778964
S01_27519762	scaffold-1-Positions-27519662-to-27519862	Ciclev10008201m.g	1	103.215	Chr4	26806103	ID=Cg4g022310	26805397	26811403
S01_27534686	scaffold-1-Positions-27534586-to-27534786	Ciclev10008154m.g	1	103.215	Chr4	26820321	ID=Cg4g022320	26815535	26820986
S01_27545163	scaffold-1-Positions-27545063-to-27545263	Ciclev10009166m.g	1	103.215	Chr4	26832524	ID=Cg4g022370	26831087	26833191
S01_27633148	scaffold-1-Positions-27633048-to-27633248	Ciclev10008060m.g	1	103.215	Chr4	26925598	ID=Cg4g022480	26925059	26927125
S01_27944292	scaffold-1-Positions-27944192-to-27944392	Ciclev10009155m.g	1	103.521	Chr4	28318161	ID=Cg4g023530	28317636	28321140
S01_28034301	scaffold-1-Positions-28034201-to-28034401	Ciclev10007718m.g	1	103.521	Chr4	28391220	ID=Cg4g023650	28389802	28394613
S01_27268421	scaffold-1-Positions-27268321-to-27268521	Ciclev10007836m.g	1	103.596	Chr4	26554086	ID=Cg4g021920	26550432	26555433
S01_27301744	scaffold-1-Positions-27301644-to-27301844	Ciclev10009163m.g	1	103.596	Chr4	26595981	ID=Cg4g021990	26594756	26598879
S01_27705288	scaffold-1-Positions-27705188-to-27705388	Ciclev10007594m.g	1	103.596	Chr4	26988036	ID=Cg4g022550	26987542	26992837
S01_27940419	scaffold-1-Positions-27940319-to-27940519	Ciclev10009021m.g	1	103.692	Chr4	28314801	ID=Cg4g023520	28304367	28316720
S01_27799168	scaffold-1-Positions-27799068-to-27799268	Ciclev10008104m.g	1	103.833	Chr4	27083265	ID=Cg4g022690	27082853	27084640
S01_27689191	scaffold-1-Positions-27689091-to-27689291	Ciclev10007320m.g	1	104.142	Chr4	26971367	ID=Cg4g022530	26968683	26972958
S01_27978882	scaffold-1-Positions-27978782-to-27978982	Ciclev10010196m.g	1	104.142	Chr4	28339098	ID=Cg4g023590	28338926	28342385
S01_28410706	scaffold-1-Positions-28410606-to-28410806	Ciclev10008980m.g	1	104.197	Chr4	28752807	ID=Cg4g024230	28752154	28755804
S01_27789095	scaffold-1-Positions-27788995-to-27789195	Ciclev10008052m.g	1	104.41	Chr4	27073158	ID=Cg4g022680	27067937	27074120
S01_27804317	scaffold-1-Positions-27804217-to-27804417	Ciclev10007971m.g	1	104.41	Chr4	27088571	ID=Cg4g022700	27087179	27091205
S01_27810527	scaffold-1-Positions-27810427-to-27810627	Ciclev10008554m.g	1	104.41	Chr4	27094897	ID=Cg4g022710	27093942	27096038
S01_27877250	scaffold-1-Positions-27877150-to-27877350	Ciclev10010602m.g	1	104.41	Chr4	28248422	ID=Cg4g023380	28248361	28249528
S01_27889995	scaffold-1-Positions-27889895-to-27890095	Ciclev10010074m.g	1	104.41	Chr4	28263044	ID=Cg4g023430	28262732	28265215
S01_27894579	scaffold-1-Positions-27894479-to-27894679	Ciclev10010558m.g	1	104.41	Chr4	28267624	ID=Cg4g023440	28267461	28268646
S01_28001890	scaffold-1-Positions-28001790-to-28001990	Ciclev10010455m.g	1	104.41	Chr4	28362449	ID=Cg4g023610	28361506	28369457
S01_28012775	scaffold-1-Positions-28012675-to-28012875	Ciclev10008324m.g	1	104.41	Chr4	28372030	ID=Cg4g023620	28370396	28372802
S01_28120261	scaffold-1-Positions-28120161-to-28120361	Ciclev10009916m.g	1	104.41	Chr4	28471552	ID=Cg4g023760	28471312	28471993
S01_28108894	scaffold-1-Positions-28108794-to-28108994	Ciclev10007232m.g	1	105.068	Chr4	28460054	ID=Cg4g023750	28458291	28469413
S01_28125190	scaffold-1-Positions-28125090-to-28125290	Ciclev10008825m.g	1	105.068	Chr4	28474443	ID=Cg4g023770	28473900	28476812
S01_28146269	scaffold-1-Positions-28146169-to-28146369	Ciclev10007765m.g	1	105.068	Chr4	28495442	ID=Cg4g023820	28491602	28496529
S01_27881915	scaffold-1-Positions-27881815-to-27882015	Ciclev10009180m.g	1	105.565	Chr4	28254359	ID=Cg4g023410	28254137	28255478
S01_27925486	scaffold-1-Positions-27925386-to-27925586	Ciclev10009257m.g	1	105.565	Chr4	28301262	ID=Cg4g023510	28298219	28301419
S01_28158547	scaffold-1-Positions-28158447-to-28158647	Ciclev10007623m.g	1	105.994	Chr4	28508751	ID=Cg4g023830	28507816	28513277
S01_28183575	scaffold-1-Positions-28183475-to-28183675	Ciclev10007333m.g	1	106.447	Chr4	28532970	ID=Cg4g023880	28525879	28534571
S01_28215598	scaffold-1-Positions-28215498-to-28215698	S01_28215598	1	106.616	Chr4	28561834	ID=Cg4g023930	28561792	28562383
S01_28174334	scaffold-1-Positions-28174234-to-28174434	Ciclev10007430m.g	1	106.92	Chr4	28524017	ID=Cg4g023860	28522052	28524799
S01_28194468	scaffold-1-Positions-28194368-to-28194568	Ciclev10010652m.g	1	106.92	Chr4	28542102	ID=Cg4g023890	28539154	28542377
S01_28210713	scaffold-1-Positions-28210613-to-28210813	Ciclev10009711m.g	1	106.92	Chr4	28557126	ID=Cg4g023910	28555408	28557568
S01_28251872	scaffold-1-Positions-28251772-to-28251972	Ciclev10007321m.g	1	106.92	Chr4	28598021	ID=Cg4g023980	28594867	28599383
S01_28264216	scaffold-1-Positions-28264116-to-28264316	Ciclev10007494m.g	1	106.92	Chr4	28610147	ID=Cg4g024000	28608206	28614137
S01_28345564	scaffold-1-Positions-28345464-to-28345664	S01_28345564	1	106.92	Chr4	28677523	ID=Cg4g024110	28674084	28681732
S01_28335645	scaffold-1-Positions-28335545-to-28335745	Ciclev10010088m.g	1	107.551	Chr4	28669807	ID=Cg4g024090	28669401	28670782
S01_28384028	scaffold-1-Positions-28383928-to-28384128	Ciclev10010200m.g	1	107.578	Chr4	28725138	ID=Cg4g024180	28724454	28725425
S01_28399141	scaffold-1-Positions-28399041-to-28399241	Ciclev10010828m.g	1	107.578	Chr4	28740271	ID=Cg4g024210	28735763	28743584
S01_28529143	scaffold-1-Positions-28529043-to-28529243	S01_28529143	1	107.578	Chr4	28868988	ID=Cg4g024430	28868236	28871592
S01_28330121	scaffold-1-Positions-28330021-to-28330221	S01_28330121	1	107.647	Chr4	28664362	ID=Cg4g024070	28662352	28664842
S01_28374510	scaffold-1-Positions-28374410-to-28374610	Ciclev10007753m.g	1	107.846	Chr4	28715320	ID=Cg4g024150	28714870	28719089
S01_28390278	scaffold-1-Positions-28390178-to-28390378	Ciclev10008803m.g	1	107.846	Chr4	28731463	ID=Cg4g024200	28730217	28734024
S01_28405950	scaffold-1-Positions-28405850-to-28406050	Ciclev10007727m.g	1	107.846	Chr4	28747046	ID=Cg4g024220	28744349	28748226
S01_28418764	scaffold-1-Positions-28418664-to-28418864	Ciclev10007834m.g	1	108.205	Chr4	28760102	ID=Cg4g024240	28757431	28762448
S01_28450864	scaffold-1-Positions-28450764-to-28450964	Ciclev10007429m.g	1	109.497	Chr4	28788920	ID=Cg4g024290	28788796	28792319
S01_28458920	scaffold-1-Positions-28458820-to-28459020	Ciclev10007375m.g	1	109.497	Chr4	28796991	ID=Cg4g024300	28796348	28803540
S01_28483885	scaffold-1-Positions-28483785-to-28483985	Ciclev10008669m.g	1	109.497	Chr4	28815911	ID=Cg4g024340	28814588	28816119
S01_28492455	scaffold-1-Positions-28492355-to-28492555	Ciclev10009068m.g	1	109.497	Chr4	28824638	ID=Cg4g024360	28824242	28827307
S01_28532631	scaffold-1-Positions-28532531-to-28532731	Ciclev10010075m.g	1	109.497	Chr4	28872472	ID=Cg4g024440	28871822	28872754
S01_28555933	scaffold-1-Positions-28555833-to-28556033	Ciclev10007258m.g	1	109.497	Chr4	28890645	ID=Cg4g024480	28890044	28899838
S01_28588106	scaffold-1-Positions-28588006-to-28588206	Ciclev10010403m.g	1	109.523	Chr4	28920274	ID=Cg4g024530	28919133	28927459
S01_28697834	scaffold-1-Positions-28697734-to-28697934	Ciclev10007241m.g	1	109.523	Chr4	29042971	ID=Cg4g024700	29042150	29053599
S01_28711802	scaffold-1-Positions-28711702-to-28711902	Ciclev10007366m.g	1	109.523	Chr4	29056966	ID=Cg4g024710	29055503	29059067
S01_28719974	scaffold-1-Positions-28719874-to-28720074	Ciclev10007533m.g	1	109.523	Chr4	29065118	ID=Cg4g024720	29062525	29075718
S01_28745695	scaffold-1-Positions-28745595-to-28745795	Ciclev10007794m.g	1	109.523	Chr4	29091464	ID=Cg4g024740	29090672	29095346
S01_28751816	scaffold-1-Positions-28751716-to-28751916	Ciclev10007695m.g	1	109.523	Chr4	29096869	ID=Cg4g024750	29095774	29098334
S01_28756789	scaffold-1-Positions-28756689-to-28756889	Ciclev10007567m.g	1	109.523	Chr4	29101824	ID=Cg4g024760	29100393	29104903
S01_28791372	scaffold-1-Positions-28791272-to-28791472	Ciclev10007243m.g	1	109.523	Chr4	29137701	ID=Cg4g024830	29133565	29139594
S01_28809774	scaffold-1-Positions-28809674-to-28809874	Ciclev10007967m.g	1	109.523	Chr4	29150888	ID=Cg4g024850	29148848	29151345
S01_28826544	scaffold-1-Positions-28826444-to-28826644	Ciclev10007342m.g	1	109.523	Chr4	29167419	ID=Cg4g024870	29162918	29168137
S01_28838908	scaffold-1-Positions-28838808-to-28839008	Ciclev10007581m.g	1	109.523	Chr4	29180181	ID=Cg4g024900	29179644	29187786
S01_28860086	scaffold-1-Positions-28859986-to-28860186	Ciclev10009248m.g	1	109.523	Chr4	29201936	ID=Cg4g024920	29201832	29203410
S01_28931563	scaffold-1-Positions-28931463-to-28931663	S01_28931563	1	109.523	Chr4	29266770	ID=Cg4g025000	29263728	29268367
S01_28868935	scaffold-1-Positions-28868835-to-28869035	Ciclev10008875m.g	1	109.699	Chr4	29210525	ID=Cg4g024930	29210399	29214412
S01_28890190	scaffold-1-Positions-28890090-to-28890290	Ciclev10007959m.g	1	109.699	Chr4	29236750	ID=Cg4g024950	29235030	29238840
S01_28511164	scaffold-1-Positions-28511064-to-28511264	Ciclev10010826m.g	1	113.033	Chr4	28849731	ID=Cg4g024390	28849431	28852316
S02_87652	scaffold-2-Positions-87552-to-87752	Ciclev10014163m.g	2	0	Chr2	539781	ID=Cg2g000110	537977	544622
S02_146306	scaffold-2-Positions-146206-to-146406	Ciclev10015642m.g	2	1.382	Chr2	607816	ID=Cg2g000180	607112	609139
S02_250217	scaffold-2-Positions-250117-to-250317	Ciclev10015873m.g	2	1.382	Chr2	707139	ID=Cg2g000330	705326	707696
S02_259067	scaffold-2-Positions-258967-to-259167	Ciclev10018053m.g	2	1.382	Chr2	716552	ID=Cg2g000360	716116	718560
S02_148274	scaffold-2-Positions-148174-to-148374	Ciclev10014977m.g	2	1.996	Chr2	609787	ID=Cg2g000190	609627	613478
S02_189192	scaffold-2-Positions-189092-to-189292	Ciclev10014439m.g	2	1.996	Chr2	646504	ID=Cg2g000250	646251	650518
S02_228291	scaffold-2-Positions-228191-to-228391	Ciclev10014640m.g	2	1.996	Chr2	684972	ID=Cg2g000310	681546	686270
S02_140422	scaffold-2-Positions-140322-to-140522	Ciclev10016282m.g	2	2.214	Chr2	603787	ID=Cg2g000170	602267	606208
S02_201367	scaffold-2-Positions-201267-to-201467	Ciclev10014478m.g	2	2.214	Chr2	659138	ID=Cg2g000280	657339	661127
S02_261562	scaffold-2-Positions-261462-to-261662	Ciclev10017000m.g	2	2.437	Chr2	719044	ID=Cg2g000370	718875	722261
S02_281675	scaffold-2-Positions-281575-to-281775	S02_281675	2	2.437	Chr2	738762	ID=Cg2g000390	735945	740169
S02_349979	scaffold-2-Positions-349879-to-350079	Ciclev10016443m.g	2	2.937	Chr2	809301	ID=Cg2g000440	806996	813875
S02_367387	scaffold-2-Positions-367287-to-367487	Ciclev10018044m.g	2	2.937	Chr2	837031	ID=Cg2g000460	836923	837801
S02_397614	scaffold-2-Positions-397514-to-397714	Ciclev10015648m.g	2	3.095	Chr2	868347	ID=Cg2g000510	867837	869564
S02_179090	scaffold-2-Positions-178990-to-179190	Ciclev10014161m.g	2	3.525	Chr2	634637	ID=Cg2g000230	633339	636345
S02_394549	scaffold-2-Positions-394449-to-394649	Ciclev10016635m.g	2	3.849	Chr2	865427	ID=Cg2g000500	861439	866036
S02_4487734	scaffold-2-Positions-4487634-to-4487834	Ciclev10015009m.g	2	3.849	Chr2	1200423	ID=Cg2g000980	1199022	1202525
S02_4691379	scaffold-2-Positions-4691279-to-4691479	Ciclev10016782m.g	2	3.849	Chr2	1339897	ID=Cg2g001150	1339296	1339920
S02_4815588	scaffold-2-Positions-4815488-to-4815688	S02_4815588	2	3.849	Chr2	1393008	ID=Cg2g001270	1392533	1393445
S02_4853479	scaffold-2-Positions-4853379-to-4853579	Ciclev10014661m.g	2	3.849	Chr2	1429749	ID=Cg2g001320	1427050	1430151
S02_5303086	scaffold-2-Positions-5302986-to-5303186	Ciclev10017506m.g	2	3.849	Chr2	1856919	ID=Cg2g001850	1855951	1858401
S02_5536157	scaffold-2-Positions-5536057-to-5536257	Ciclev10014207m.g	2	3.849	Chr2	2008052	ID=Cg2g002060	2005659	2010658
S02_301011	scaffold-2-Positions-300911-to-301111	Ciclev10014012m.g	2	4.04	Chr2	758242	ID=Cg2g000410	753855	771517
S02_329085	scaffold-2-Positions-328985-to-329185	Ciclev10014014m.g	2	4.04	Chr2	787062	ID=Cg2g000430	786836	803247
S02_413657	scaffold-2-Positions-413557-to-413757	Ciclev10015550m.g	2	4.049	Chr2	883035	ID=Cg2g000540	881695	884698
S02_482845	scaffold-2-Positions-482745-to-482945	Ciclev10016371m.g	2	5.036	Chr2	966961	ID=Cg2g000650	963532	968580
S02_435087	scaffold-2-Positions-434987-to-435187	Ciclev10014836m.g	2	5.071	Chr2	903788	ID=Cg2g000580	902895	907944
S02_487541	scaffold-2-Positions-487441-to-487641	Ciclev10015028m.g	2	5.071	Chr2	971659	ID=Cg2g000660	970736	974977
S02_554342	scaffold-2-Positions-554242-to-554442	Ciclev10016896m.g	2	5.071	Chr2	1032638	ID=Cg2g000760	1031497	1034434
S02_455843	scaffold-2-Positions-455743-to-455943	Ciclev10014384m.g	2	5.325	Chr2	931982	ID=Cg2g000610	931667	934131
S02_547176	scaffold-2-Positions-547076-to-547276	Ciclev10014402m.g	2	5.587	Chr2	1025458	ID=Cg2g000750	1024793	1031012
S02_539369	scaffold-2-Positions-539269-to-539469	Ciclev10014404m.g	2	5.73	Chr2	1016755	ID=Cg2g000740	1016317	1022886
S02_587415	scaffold-2-Positions-587315-to-587515	Ciclev10018150m.g	2	6.357	Chr2	1072037	ID=Cg2g000830	1071787	1073497
S02_5109312	scaffold-2-Positions-5109212-to-5109412	Ciclev10015614m.g	2	6.357	Chr2	1723599	ID=Cg2g001610	1723082	1726759
S02_579961	scaffold-2-Positions-579861-to-580061	Ciclev10015109m.g	2	7.1	Chr2	1062527	ID=Cg2g000810	1062002	1063987
S02_4472501	scaffold-2-Positions-4472401-to-4472601	Ciclev10016939m.g	2	7.1	Chr2	1179851	ID=Cg2g000950	1178632	1180967
S02_4494053	scaffold-2-Positions-4493953-to-4494153	Ciclev10014343m.g	2	7.1	Chr2	1206733	ID=Cg2g000990	1203174	1207884
S02_4495958	scaffold-2-Positions-4495858-to-4496058	Ciclev10016391m.g	2	7.1	Chr2	1208900	ID=Cg2g001000	1208621	1211657
S02_4499828	scaffold-2-Positions-4499728-to-4499928	Ciclev10014206m.g	2	7.208	Chr2	1212666	ID=Cg2g001010	1212472	1224126
S02_4673098	scaffold-2-Positions-4672998-to-4673198	Ciclev10016848m.g	2	7.318	Chr2	1322973	ID=Cg2g001090	1322735	1323549
S02_4683120	scaffold-2-Positions-4683020-to-4683220	Ciclev10017225m.g	2	7.427	Chr2	1332517	ID=Cg2g001120	1332321	1332886
S02_5009759	scaffold-2-Positions-5009659-to-5009859	Ciclev10015496m.g	2	7.535	Chr2	1618335	ID=Cg2g001500	1617160	1620534
S02_5033399	scaffold-2-Positions-5033299-to-5033499	Ciclev10014066m.g	2	7.645	Chr2	1646829	ID=Cg2g001520	1628006	1649723
S02_4842587	scaffold-2-Positions-4842487-to-4842687	Ciclev10015422m.g	2	7.65	Chr2	1420450	ID=Cg2g001310	1418037	1422054
S02_4461820	scaffold-2-Positions-4461720-to-4461920	Ciclev10015589m.g	2	7.989	Chr2	1169510	ID=Cg2g000910	1168841	1171525
S02_4482085	scaffold-2-Positions-4481985-to-4482185	Ciclev10016842m.g	2	7.989	Chr2	1194853	ID=Cg2g000970	1194191	1195279
S02_5014476	scaffold-2-Positions-5014376-to-5014576	Ciclev10015088m.g	2	7.989	Chr2	1623026	ID=Cg2g001510	1620472	1624694
S02_5134168	scaffold-2-Positions-5134068-to-5134268	S02_5134168	2	8.215	Chr2	1748677	ID=Cg2g001640	1748663	1749847
S02_5062066	scaffold-2-Positions-5061966-to-5062166	Ciclev10014015m.g	2	8.267	Chr2	1678035	ID=Cg2g001530	1667694	1686513
S02_5079969	scaffold-2-Positions-5079869-to-5080069	Ciclev10018144m.g	2	8.679	Chr2	1694342	ID=Cg2g001540	1693225	1697577
S02_5583519	scaffold-2-Positions-5583419-to-5583619	Ciclev10014209m.g	2	8.679	Chr2	2028091	ID=Cg2g002070	2027611	2031980
S02_4983013	scaffold-2-Positions-4982913-to-4983113	S02_4983013	2	8.681	Chr2	1591692	ID=Cg2g001460	1547246	1591802
S02_5120442	scaffold-2-Positions-5120342-to-5120542	Ciclev10014393m.g	2	8.681	Chr2	1734633	ID=Cg2g001620	1730133	1735155
S02_5171039	scaffold-2-Positions-5170939-to-5171139	Ciclev10015082m.g	2	8.681	Chr2	1787253	ID=Cg2g001710	1784230	1787979
S02_5188615	scaffold-2-Positions-5188515-to-5188715	Ciclev10014485m.g	2	8.681	Chr2	1804184	ID=Cg2g001740	1800744	1805100
S02_5196018	scaffold-2-Positions-5195918-to-5196118	Ciclev10015259m.g	2	8.681	Chr2	1811629	ID=Cg2g001760	1809770	1814608
S02_5380340	scaffold-2-Positions-5380240-to-5380440	Ciclev10017743m.g	2	8.681	Chr2	1877322	ID=Cg2g001910	1876804	1879194
S02_5250735	scaffold-2-Positions-5250635-to-5250835	Ciclev10014334m.g	2	8.873	Chr2	1843543	ID=Cg2g001830	1842630	1852130
S02_5382654	scaffold-2-Positions-5382554-to-5382754	Ciclev10017967m.g	2	8.873	Chr2	1879637	ID=Cg2g001920	1879229	1881443
S02_5373880	scaffold-2-Positions-5373780-to-5373980	Ciclev10014312m.g	2	9.089	Chr2	1870859	ID=Cg2g001890	1868897	1871657
S02_5376847	scaffold-2-Positions-5376747-to-5376947	Ciclev10014329m.g	2	9.089	Chr2	1873828	ID=Cg2g001900	1872547	1874924
S02_5377326	scaffold-2-Positions-5377226-to-5377426	Ciclev10014329m.g	2	9.089	Chr2	1864964	ID=Cg2g001870	1863185	1865643
S02_5405558	scaffold-2-Positions-5405458-to-5405658	Ciclev10017777m.g	2	9.306	Chr2	1899075	ID=Cg2g001950	1898064	1902427
S02_5635142	scaffold-2-Positions-5635042-to-5635242	Ciclev10014352m.g	2	9.531	Chr2	2087758	ID=Cg2g002110	2084252	2088004
S02_5646823	scaffold-2-Positions-5646723-to-5646923	Ciclev10017962m.g	2	10.259	Chr2	2098973	ID=Cg2g002120	2093014	2100593
S02_5838858	scaffold-2-Positions-5838758-to-5838958	Ciclev10015021m.g	2	10.743	Chr2	2177375	ID=Cg2g002240	2176707	2178404
S02_5920768	scaffold-2-Positions-5920668-to-5920868	Ciclev10018184m.g	2	11.507	Chr2	2214491	ID=Cg2g002330	2212729	2218120
S02_6127005	scaffold-2-Positions-6126905-to-6127105	S02_6127005	2	11.838	Chr2	2420036	ID=Cg2g002550	2417648	2422650
S02_5895190	scaffold-2-Positions-5895090-to-5895290	Ciclev10017945m.g	2	11.904	Chr2	2191552	ID=Cg2g002280	2190285	2191707
S02_5906225	scaffold-2-Positions-5906125-to-5906325	Ciclev10014671m.g	2	11.904	Chr2	2197713	ID=Cg2g002290	2196926	2199518
S02_5981639	scaffold-2-Positions-5981539-to-5981739	Ciclev10014862m.g	2	11.982	Chr2	2359699	ID=Cg2g002450	2330362	2378101
S02_6113121	scaffold-2-Positions-6113021-to-6113221	Ciclev10015437m.g	2	11.982	Chr2	2406508	ID=Cg2g002540	2406293	2408724
S02_6175099	scaffold-2-Positions-6174999-to-6175199	Ciclev10017730m.g	2	11.982	Chr2	2450272	ID=Cg2g002600	2448730	2452857
S02_5835525	scaffold-2-Positions-5835425-to-5835625	Ciclev10015056m.g	2	12.166	Chr2	2174210	ID=Cg2g002230	2172350	2174664
S02_5970737	scaffold-2-Positions-5970637-to-5970837	Ciclev10015185m.g	2	12.166	Chr2	2281518	ID=Cg2g002430	2281086	2283978
S02_5976760	scaffold-2-Positions-5976660-to-5976860	Ciclev10014858m.g	2	12.166	Chr2	2288238	ID=Cg2g002440	2287007	2309867
S02_6086614	scaffold-2-Positions-6086514-to-6086714	Ciclev10017722m.g	2	12.166	Chr2	2380647	ID=Cg2g002460	2379326	2381261
S02_6108423	scaffold-2-Positions-6108323-to-6108523	Ciclev10014934m.g	2	12.166	Chr2	2401185	ID=Cg2g002530	2399552	2402331
S02_6296119	scaffold-2-Positions-6296019-to-6296219	Ciclev10014240m.g	2	12.483	Chr2	2682714	ID=Cg2g002790	2682611	2688817
S02_6334402	scaffold-2-Positions-6334302-to-6334502	Ciclev10017637m.g	2	13.639	Chr2	2720897	ID=Cg2g002830	2720872	2725631
S02_6652091	scaffold-2-Positions-6651991-to-6652191	Ciclev10014148m.g	2	13.639	Chr2	3005095	ID=Cg2g003150	3003550	3009637
S02_6666993	scaffold-2-Positions-6666893-to-6667093	S02_6666993	2	13.873	Chr2	3020374	ID=Cg2g003180	3017990	3020949
S02_6350356	scaffold-2-Positions-6350256-to-6350456	Ciclev10018039m.g	2	13.967	Chr2	2738713	ID=Cg2g002850	2737611	2738891
S02_6388755	scaffold-2-Positions-6388655-to-6388855	Ciclev10015331m.g	2	13.967	Chr2	2765024	ID=Cg2g002910	2764927	2766360
S02_6472825	scaffold-2-Positions-6472725-to-6472925	Ciclev10015392m.g	2	13.967	Chr2	2830759	ID=Cg2g002980	2830565	2832387
S02_6497408	scaffold-2-Positions-6497308-to-6497508	Ciclev10014809m.g	2	13.967	Chr2	2868169	ID=Cg2g003030	2867621	2870115
S02_6618769	scaffold-2-Positions-6618669-to-6618869	Ciclev10016213m.g	2	13.967	Chr2	2973893	ID=Cg2g003120	2967093	2974253
S02_6748006	scaffold-2-Positions-6747906-to-6748106	Ciclev10014051m.g	2	13.967	Chr2	3126315	ID=Cg2g003320	3126159	3137316
S02_6774090	scaffold-2-Positions-6773990-to-6774190	Ciclev10015576m.g	2	13.967	Chr2	3149365	ID=Cg2g003350	3148307	3152371
S02_6802247	scaffold-2-Positions-6802147-to-6802347	Ciclev10014514m.g	2	13.967	Chr2	3185127	ID=Cg2g003420	3183934	3190845
S02_6842262	scaffold-2-Positions-6842162-to-6842362	Ciclev10014769m.g	2	13.967	Chr2	3225070	ID=Cg2g003490	3223662	3226981
S02_6849958	scaffold-2-Positions-6849858-to-6850058	Ciclev10014936m.g	2	13.967	Chr2	3232732	ID=Cg2g003500	3229627	3237032
S02_6951984	scaffold-2-Positions-6951884-to-6952084	Ciclev10017618m.g	2	13.967	Chr2	3334124	ID=Cg2g003680	3334111	3335579
S02_6780575	scaffold-2-Positions-6780475-to-6780675	Ciclev10014192m.g	2	14.334	Chr2	3155922	ID=Cg2g003360	3153166	3159580
S02_6828909	scaffold-2-Positions-6828809-to-6829009	Ciclev10015244m.g	2	14.566	Chr2	3211903	ID=Cg2g003460	3209916	3215087
S02_6862732	scaffold-2-Positions-6862632-to-6862832	Ciclev10014437m.g	2	14.566	Chr2	3242091	ID=Cg2g003520	3241462	3244873
S02_6884744	scaffold-2-Positions-6884644-to-6884844	Ciclev10016322m.g	2	14.566	Chr2	3263923	ID=Cg2g003550	3263554	3267585
S02_6876864	scaffold-2-Positions-6876764-to-6876964	Ciclev10014795m.g	2	14.783	Chr2	3255895	ID=Cg2g003530	3249107	3257013
S02_6881243	scaffold-2-Positions-6881143-to-6881343	Ciclev10016574m.g	2	14.783	Chr2	3260431	ID=Cg2g003540	3259317	3262923
S02_6941172	scaffold-2-Positions-6941072-to-6941272	Ciclev10014939m.g	2	15.441	Chr2	3324235	ID=Cg2g003640	3322276	3324445
S02_7048654	scaffold-2-Positions-7048554-to-7048754	Ciclev10014197m.g	2	15.441	Chr2	3449026	ID=Cg2g003790	3448592	3451417
S02_7091570	scaffold-2-Positions-7091470-to-7091670	Ciclev10017794m.g	2	15.522	Chr2	3460100	ID=Cg2g003820	3458991	3462359
S02_6901951	scaffold-2-Positions-6901851-to-6902051	Ciclev10015808m.g	2	15.975	Chr2	3281433	ID=Cg2g003570	3280608	3284897
S02_6928100	scaffold-2-Positions-6928000-to-6928200	Ciclev10014382m.g	2	16.099	Chr2	3310781	ID=Cg2g003620	3309995	3314890
S02_6977093	scaffold-2-Positions-6976993-to-6977193	Ciclev10015912m.g	2	16.099	Chr2	3361064	ID=Cg2g003700	3358521	3365801
S02_7111478	scaffold-2-Positions-7111378-to-7111578	Ciclev10018301m.g	2	16.099	Chr2	3496451	ID=Cg2g003840	3496150	3497709
S02_7209699	scaffold-2-Positions-7209599-to-7209799	Ciclev10016808m.g	2	16.099	Chr2	3602034	ID=Cg2g003950	3601035	3604706
S02_6968002	scaffold-2-Positions-6967902-to-6968102	Ciclev10015901m.g	2	16.11	Chr2	3353856	ID=Cg2g003690	3350828	3357318
S02_7243054	scaffold-2-Positions-7242954-to-7243154	Ciclev10017983m.g	2	16.257	Chr2	3635017	ID=Cg2g003980	3634424	3636110
S02_7234291	scaffold-2-Positions-7234191-to-7234391	Ciclev10014515m.g	2	16.341	Chr2	3626245	ID=Cg2g003970	3624638	3628909
S02_7021863	scaffold-2-Positions-7021763-to-7021963	Ciclev10018229m.g	2	16.881	Chr2	3416861	ID=Cg2g003760	3415485	3419128
S02_7030796	scaffold-2-Positions-7030696-to-7030896	Ciclev10014881m.g	2	16.899	Chr2	3430700	ID=Cg2g003780	3429317	3443375
S02_7361481	scaffold-2-Positions-7361381-to-7361581	Ciclev10015044m.g	2	16.899	Chr2	3974740	ID=Cg2g004140	3973745	3981285
S02_7322131	scaffold-2-Positions-7322031-to-7322231	Ciclev10014113m.g	2	17.416	Chr2	3944549	ID=Cg2g004100	3907328	3957556
S02_7431053	scaffold-2-Positions-7430953-to-7431153	Ciclev10014361m.g	2	17.416	Chr2	4052411	ID=Cg2g004190	4050856	4053951
S02_7436097	scaffold-2-Positions-7435997-to-7436197	Ciclev10014361m.g	2	17.416	Chr2	4057454	ID=Cg2g004200	4055210	4059286
S02_7347930	scaffold-2-Positions-7347830-to-7348030	Ciclev10018294m.g	2	17.477	Chr2	3969435	ID=Cg2g004120	3969093	3969629
S02_7445345	scaffold-2-Positions-7445245-to-7445445	Ciclev10014020m.g	2	17.478	Chr2	4065934	ID=Cg2g004210	4062420	4072934
S02_7478238	scaffold-2-Positions-7478138-to-7478338	Ciclev10017244m.g	2	17.672	Chr2	4097763	ID=Cg2g004240	4096963	4098635
S02_7469007	scaffold-2-Positions-7468907-to-7469107	Ciclev10014237m.g	2	18.074	Chr2	4088720	ID=Cg2g004230	4079051	4095014
S02_7569519	scaffold-2-Positions-7569419-to-7569619	Ciclev10014216m.g	2	18.732	Chr2	4133500	ID=Cg2g004340	4130846	4133880
S02_7178207	scaffold-2-Positions-7178107-to-7178307	Ciclev10015158m.g	2	18.865	Chr2	3567319	ID=Cg2g003930	3566286	3573852
S02_7341699	scaffold-2-Positions-7341599-to-7341799	Ciclev10014072m.g	2	18.865	Chr2	3963168	ID=Cg2g004110	3957712	3967222
S02_7500752	scaffold-2-Positions-7500652-to-7500852	Ciclev10018011m.g	2	18.865	Chr2	4124080	ID=Cg2g004300	4120936	4124639
S02_7613502	scaffold-2-Positions-7613402-to-7613602	Ciclev10015838m.g	2	18.865	Chr2	4225139	ID=Cg2g004450	4223865	4229290
S02_7644823	scaffold-2-Positions-7644723-to-7644923	Ciclev10014019m.g	2	18.865	Chr2	4254849	ID=Cg2g004480	4250089	4269218
S02_7627510	scaffold-2-Positions-7627410-to-7627610	Ciclev10015899m.g	2	18.991	Chr2	4239340	ID=Cg2g004470	4239115	4243158
S02_7685454	scaffold-2-Positions-7685354-to-7685554	S02_7685454	2	18.991	Chr2	4293487	ID=Cg2g004530	4290602	4293606
S02_7850947	scaffold-2-Positions-7850847-to-7851047	Ciclev10014100m.g	2	18.991	Chr2	4525702	ID=Cg2g004860	4522207	4530580
S02_7939091	scaffold-2-Positions-7938991-to-7939191	S02_7939091	2	18.991	Chr2	4618354	ID=Cg2g004960	4614577	4618601
S02_7711239	scaffold-2-Positions-7711139-to-7711339	Ciclev10017748m.g	2	20.181	Chr2	4305705	ID=Cg2g004560	4304676	4306114
S02_8012731	scaffold-2-Positions-8012631-to-8012831	S02_8012731	2	20.181	Chr2	4689272	ID=Cg2g005060	4689076	4689411
S02_7692486	scaffold-2-Positions-7692386-to-7692586	Ciclev10014886m.g	2	20.255	Chr2	4300433	ID=Cg2g004540	4300354	4302151
S02_7867663	scaffold-2-Positions-7867563-to-7867763	Ciclev10014928m.g	2	20.496	Chr2	4542132	ID=Cg2g004880	4538180	4544272
S02_7965278	scaffold-2-Positions-7965178-to-7965378	Ciclev10017108m.g	2	22.043	Chr2	4643263	ID=Cg2g005000	4642930	4643667
S02_7982487	scaffold-2-Positions-7982387-to-7982587	Ciclev10014151m.g	2	22.043	Chr2	4658581	ID=Cg2g005030	4656314	4663369
S02_7993309	scaffold-2-Positions-7993209-to-7993409	Ciclev10017928m.g	2	22.043	Chr2	4670042	ID=Cg2g005050	4669194	4687659
S02_8021088	scaffold-2-Positions-8020988-to-8021188	Ciclev10016281m.g	2	22.043	Chr2	4698268	ID=Cg2g005080	4697427	4699378
S02_8022458	scaffold-2-Positions-8022358-to-8022558	S02_8022458	2	22.043	Chr2	4699657	ID=Cg2g005090	4699630	4700094
S02_8028270	scaffold-2-Positions-8028170-to-8028370	Ciclev10016520m.g	2	22.043	Chr2	4705447	ID=Cg2g005120	4704897	4707951
S02_8066493	scaffold-2-Positions-8066393-to-8066593	Ciclev10014772m.g	2	22.043	Chr2	4745448	ID=Cg2g005180	4742667	4749717
S02_8075014	scaffold-2-Positions-8074914-to-8075114	Ciclev10015475m.g	2	22.043	Chr2	4754419	ID=Cg2g005200	4750747	4756350
S02_8108264	scaffold-2-Positions-8108164-to-8108364	Ciclev10017459m.g	2	22.043	Chr2	4788683	ID=Cg2g005260	4788510	4789547
S02_8249926	scaffold-2-Positions-8249826-to-8250026	S02_8249926	2	22.043	Chr2	4925651	ID=Cg2g005420	4922700	4926552
S02_8136677	scaffold-2-Positions-8136577-to-8136777	Ciclev10014018m.g	2	22.145	Chr2	4815518	ID=Cg2g005310	4808591	4833781
S02_8145373	scaffold-2-Positions-8145273-to-8145473	Ciclev10014018m.g	2	22.145	Chr2	4873972	ID=Cg2g005360	4869991	4879983
S02_8114501	scaffold-2-Positions-8114401-to-8114601	Ciclev10016188m.g	2	22.924	Chr2	4795146	ID=Cg2g005280	4794927	4799229
S02_8363024	scaffold-2-Positions-8362924-to-8363124	Ciclev10014331m.g	2	23.026	Chr2	5049350	ID=Cg2g005560	5047434	5057263
S02_8244509	scaffold-2-Positions-8244409-to-8244609	Ciclev10018197m.g	2	23.851	Chr2	4920192	ID=Cg2g005410	4919240	4922594
S02_8272407	scaffold-2-Positions-8272307-to-8272507	Ciclev10015393m.g	2	23.851	Chr2	4948037	ID=Cg2g005460	4947545	4949169
S02_8299155	scaffold-2-Positions-8299055-to-8299255	Ciclev10014694m.g	2	24.18	Chr2	4974530	ID=Cg2g005500	4970577	4981801
S02_8260484	scaffold-2-Positions-8260384-to-8260584	Ciclev10015010m.g	2	24.509	Chr2	4936069	ID=Cg2g005430	4933725	4940798
S02_8280855	scaffold-2-Positions-8280755-to-8280955	Ciclev10015197m.g	2	24.509	Chr2	4956482	ID=Cg2g005470	4950735	4957274
S02_8311378	scaffold-2-Positions-8311278-to-8311478	Ciclev10016592m.g	2	24.509	Chr2	4987272	ID=Cg2g005520	4986557	4988240
S02_8463016	scaffold-2-Positions-8462916-to-8463116	Ciclev10014186m.g	2	24.985	Chr2	5141028	ID=Cg2g005660	5136257	5144969
S02_8314387	scaffold-2-Positions-8314287-to-8314487	Ciclev10018028m.g	2	25.121	Chr2	4990250	ID=Cg2g005530	4989066	4996726
S02_8349833	scaffold-2-Positions-8349733-to-8349933	Ciclev10018084m.g	2	25.121	Chr2	5030297	ID=Cg2g005550	5028173	5040308
S02_8481825	scaffold-2-Positions-8481725-to-8481925	Ciclev10014180m.g	2	25.844	Chr2	5160069	ID=Cg2g005670	5148606	5161389
S02_8507345	scaffold-2-Positions-8507245-to-8507445	Ciclev10016186m.g	2	25.844	Chr2	5187839	ID=Cg2g005700	5183378	5188225
S02_8660135	scaffold-2-Positions-8660035-to-8660235	Ciclev10015419m.g	2	25.844	Chr2	5332947	ID=Cg2g005910	5330792	5335789
S02_8523724	scaffold-2-Positions-8523624-to-8523824	Ciclev10015272m.g	2	26.437	Chr2	5203227	ID=Cg2g005720	5198748	5204740
S02_8543535	scaffold-2-Positions-8543435-to-8543635	Ciclev10015579m.g	2	26.457	Chr2	5222938	ID=Cg2g005740	5218947	5225124
S02_8915892	scaffold-2-Positions-8915792-to-8915992	Ciclev10014611m.g	2	27.084	Chr2	5612537	ID=Cg2g006280	5608012	5613955
S02_8572000	scaffold-2-Positions-8571900-to-8572100	Ciclev10018062m.g	2	27.095	Chr2	5249193	ID=Cg2g005770	5246143	5249322
S02_8586238	scaffold-2-Positions-8586138-to-8586338	Ciclev10014233m.g	2	27.095	Chr2	5256970	ID=Cg2g005780	5254213	5259586
S02_8591010	scaffold-2-Positions-8590910-to-8591110	Ciclev10018273m.g	2	27.095	Chr2	5261775	ID=Cg2g005790	5260584	5263377
S02_8675896	scaffold-2-Positions-8675796-to-8675996	Ciclev10018154m.g	2	27.095	Chr2	5348738	ID=Cg2g005920	5347344	5350097
S02_8678071	scaffold-2-Positions-8677971-to-8678171	Ciclev10018001m.g	2	27.095	Chr2	5350914	ID=Cg2g005930	5350266	5352038
S02_8745432	scaffold-2-Positions-8745332-to-8745532	Ciclev10015360m.g	2	27.095	Chr2	5420809	ID=Cg2g006020	5418413	5421266
S02_9077490	scaffold-2-Positions-9077390-to-9077590	Ciclev10015466m.g	2	27.095	Chr2	5768705	ID=Cg2g006420	5765485	5769187
S02_9091157	scaffold-2-Positions-9091057-to-9091257	Ciclev10016148m.g	2	27.095	Chr2	5789718	ID=Cg2g006440	5787554	5790219
S02_8411767	scaffold-2-Positions-8411667-to-8411867	Ciclev10014149m.g	2	27.474	Chr2	5092885	ID=Cg2g005610	5091681	5097047
S02_8685858	scaffold-2-Positions-8685758-to-8685958	Ciclev10017508m.g	2	27.534	Chr2	5356415	ID=Cg2g005940	5354758	5356639
S02_8725891	scaffold-2-Positions-8725791-to-8725991	Ciclev10015791m.g	2	27.61	Chr2	5396055	ID=Cg2g006000	5391027	5396345
S02_8728445	scaffold-2-Positions-8728345-to-8728545	Ciclev10014531m.g	2	27.753	Chr2	5405021	ID=Cg2g006010	5403869	5406987
S02_8817023	scaffold-2-Positions-8816923-to-8817123	Ciclev10014711m.g	2	27.928	Chr2	5501016	ID=Cg2g006120	5500722	5506538
S02_8863748	scaffold-2-Positions-8863648-to-8863848	Ciclev10017903m.g	2	27.928	Chr2	5535956	ID=Cg2g006160	5535537	5543391
S02_8887512	scaffold-2-Positions-8887412-to-8887612	Ciclev10018163m.g	2	28.126	Chr2	5560346	ID=Cg2g006170	5559324	5560989
S02_8889798	scaffold-2-Positions-8889698-to-8889898	Ciclev10017762m.g	2	28.126	Chr2	5562627	ID=Cg2g006180	5561810	5563012
S02_8935274	scaffold-2-Positions-8935174-to-8935374	Ciclev10018188m.g	2	28.126	Chr2	5628565	ID=Cg2g006300	5628060	5630434
S02_9071460	scaffold-2-Positions-9071360-to-9071560	Ciclev10015286m.g	2	28.126	Chr2	5762663	ID=Cg2g006410	5760988	5764806
S02_9326201	scaffold-2-Positions-9326101-to-9326301	Ciclev10015090m.g	2	28.126	Chr2	6003369	ID=Cg2g006690	6000398	6005134
S02_8644735	scaffold-2-Positions-8644635-to-8644835	Ciclev10014849m.g	2	28.461	Chr2	5317394	ID=Cg2g005890	5316786	5320685
S02_9129689	scaffold-2-Positions-9129589-to-9129789	Ciclev10018374m.g	2	28.467	Chr2	5815240	ID=Cg2g006480	5813493	5817135
S02_9163271	scaffold-2-Positions-9163171-to-9163371	Ciclev10014403m.g	2	29.8	Chr2	5846271	ID=Cg2g006510	5844606	5847543
S02_9198705	scaffold-2-Positions-9198605-to-9198805	Ciclev10015214m.g	2	29.8	Chr2	5881371	ID=Cg2g006560	5876158	5886193
S02_9014094	scaffold-2-Positions-9013994-to-9014194	Ciclev10014026m.g	2	30.036	Chr2	5697530	ID=Cg2g006360	5692478	5705352
S02_9391736	scaffold-2-Positions-9391636-to-9391836	Ciclev10014911m.g	2	30.458	Chr2	6068702	ID=Cg2g006770	6058429	6069782
S02_9165657	scaffold-2-Positions-9165557-to-9165757	Ciclev10015583m.g	2	30.655	Chr2	5848659	ID=Cg2g006520	5847874	5849745
S02_9306535	scaffold-2-Positions-9306435-to-9306635	Ciclev10016926m.g	2	31.14	Chr2	5981709	ID=Cg2g006650	5980818	5983774
S02_9311529	scaffold-2-Positions-9311429-to-9311629	Ciclev10014124m.g	2	31.14	Chr2	5989330	ID=Cg2g006670	5987465	5990542
S02_9270799	scaffold-2-Positions-9270699-to-9270899	Ciclev10014466m.g	2	31.323	Chr2	5948134	ID=Cg2g006610	5940118	5952385
S02_9482021	scaffold-2-Positions-9481921-to-9482121	Ciclev10018177m.g	2	32.372	Chr2	6218704	ID=Cg2g006920	6216827	6218838
S02_9479044	scaffold-2-Positions-9478944-to-9479144	Ciclev10014159m.g	2	32.717	Chr2	6214862	ID=Cg2g006910	6206976	6216600
S02_9507508	scaffold-2-Positions-9507408-to-9507608	Ciclev10014520m.g	2	32.717	Chr2	6230192	ID=Cg2g006930	6230043	6233526
S02_9349103	scaffold-2-Positions-9349003-to-9349203	Ciclev10017502m.g	2	32.997	Chr2	6025194	ID=Cg2g006710	6023960	6027482
S02_9559866	scaffold-2-Positions-9559766-to-9559966	Ciclev10017927m.g	2	32.997	Chr2	6273807	ID=Cg2g006970	6271462	6274302
S02_9520543	scaffold-2-Positions-9520443-to-9520643	Ciclev10017496m.g	2	33.178	Chr2	6244030	ID=Cg2g006950	6243373	6251559
S02_9594645	scaffold-2-Positions-9594545-to-9594745	Ciclev10014333m.g	2	33.178	Chr2	6312354	ID=Cg2g007020	6310242	6313837
S02_9572640	scaffold-2-Positions-9572540-to-9572740	Ciclev10016190m.g	2	33.189	Chr2	6290004	ID=Cg2g006990	6288476	6291206
S02_9578818	scaffold-2-Positions-9578718-to-9578918	Ciclev10015712m.g	2	33.189	Chr2	6296069	ID=Cg2g007010	6295838	6301917
S02_9603742	scaffold-2-Positions-9603642-to-9603842	Ciclev10014743m.g	2	33.189	Chr2	6320818	ID=Cg2g007030	6320483	6324817
S02_9617008	scaffold-2-Positions-9616908-to-9617108	Ciclev10014173m.g	2	33.189	Chr2	6333263	ID=Cg2g007040	6326133	6336525
S02_9625439	scaffold-2-Positions-9625339-to-9625539	Ciclev10018361m.g	2	33.189	Chr2	6341702	ID=Cg2g007050	6338786	6343277
S02_9642741	scaffold-2-Positions-9642641-to-9642841	Ciclev10014033m.g	2	33.189	Chr2	6350431	ID=Cg2g007060	6343932	6363161
S02_9693133	scaffold-2-Positions-9693033-to-9693233	Ciclev10014699m.g	2	33.798	Chr2	6409796	ID=Cg2g007140	6407368	6413280
S02_9708326	scaffold-2-Positions-9708226-to-9708426	Ciclev10014006m.g	2	33.798	Chr2	6423777	ID=Cg2g007150	6415997	6430665
S02_9751588	scaffold-2-Positions-9751488-to-9751688	Ciclev10014634m.g	2	34.107	Chr2	6470141	ID=Cg2g007190	6464001	6471246
S02_9852999	scaffold-2-Positions-9852899-to-9853099	Ciclev10017819m.g	2	34.146	Chr2	6591822	ID=Cg2g007340	6591511	6592724
S02_9904589	scaffold-2-Positions-9904489-to-9904689	Ciclev10016054m.g	2	34.299	Chr2	6655645	ID=Cg2g007400	6653792	6657733
S02_9768878	scaffold-2-Positions-9768778-to-9768978	Ciclev10017435m.g	2	34.419	Chr2	6485005	ID=Cg2g007210	6484180	6485156
S02_9805570	scaffold-2-Positions-9805470-to-9805670	Ciclev10018026m.g	2	34.725	Chr2	6550520	ID=Cg2g007280	6550510	6569285
S02_9842445	scaffold-2-Positions-9842345-to-9842545	Ciclev10014494m.g	2	34.725	Chr2	6582300	ID=Cg2g007320	6582175	6585322
S02_9896920	scaffold-2-Positions-9896820-to-9897020	Ciclev10017795m.g	2	34.725	Chr2	6646200	ID=Cg2g007390	6646097	6647575
S02_9930920	scaffold-2-Positions-9930820-to-9931020	S02_9930920	2	34.725	Chr2	6681521	ID=Cg2g007450	6678178	6681944
S02_9957133	scaffold-2-Positions-9957033-to-9957233	Ciclev10014189m.g	2	34.725	Chr2	6708893	ID=Cg2g007480	6703547	6712449
S02_10088530	scaffold-2-Positions-10088430-to-10088630	Ciclev10015245m.g	2	34.725	Chr2	6850305	ID=Cg2g007660	6849493	6858419
S02_10215524	scaffold-2-Positions-10215424-to-10215624	S02_10215524	2	34.725	Chr2	6959805	ID=Cg2g007830	6959770	6960261
S02_9969804	scaffold-2-Positions-9969704-to-9969904	Ciclev10017693m.g	2	34.957	Chr2	6721507	ID=Cg2g007510	6720648	6723802
S02_10013339	scaffold-2-Positions-10013239-to-10013439	Ciclev10015586m.g	2	34.957	Chr2	6770883	ID=Cg2g007570	6768734	6771649
S02_10103190	scaffold-2-Positions-10103090-to-10103290	Ciclev10016241m.g	2	36.577	Chr2	6865058	ID=Cg2g007680	6863160	6867089
S02_10136357	scaffold-2-Positions-10136257-to-10136457	Ciclev10015858m.g	2	36.577	Chr2	6892586	ID=Cg2g007730	6890950	6902680
S02_10203740	scaffold-2-Positions-10203640-to-10203840	Ciclev10015567m.g	2	36.577	Chr2	6949318	ID=Cg2g007800	6947976	6951338
S02_10211137	scaffold-2-Positions-10211037-to-10211237	Ciclev10016815m.g	2	36.577	Chr2	6956233	ID=Cg2g007820	6956101	6958590
S02_10225563	scaffold-2-Positions-10225463-to-10225663	Ciclev10014249m.g	2	36.577	Chr2	6973111	ID=Cg2g007840	6971601	6974129
S02_10236343	scaffold-2-Positions-10236243-to-10236443	Ciclev10014771m.g	2	36.577	Chr2	6983262	ID=Cg2g007870	6981968	6988322
S02_10304100	scaffold-2-Positions-10304000-to-10304200	S02_10304100	2	36.577	Chr2	7042002	ID=Cg2g007940	7040783	7045534
S02_10032007	scaffold-2-Positions-10031907-to-10032107	Ciclev10018402m.g	2	37.236	Chr2	6793248	ID=Cg2g007600	6791266	6793630
S02_10041037	scaffold-2-Positions-10040937-to-10041137	Ciclev10014628m.g	2	37.236	Chr2	6802278	ID=Cg2g007620	6796283	6805142
S02_10262388	scaffold-2-Positions-10262288-to-10262488	Ciclev10015761m.g	2	37.236	Chr2	7004131	ID=Cg2g007900	7000855	7005927
S02_10278821	scaffold-2-Positions-10278721-to-10278921	Ciclev10014503m.g	2	37.236	Chr2	7021354	ID=Cg2g007910	7011124	7024786
S02_10362794	scaffold-2-Positions-10362694-to-10362894	Ciclev10017769m.g	2	37.236	Chr2	7135747	ID=Cg2g008000	7133145	7136001
S02_10385840	scaffold-2-Positions-10385740-to-10385940	Ciclev10014210m.g	2	37.236	Chr2	7164288	ID=Cg2g008040	7160448	7169181
S02_10392185	scaffold-2-Positions-10392085-to-10392285	Ciclev10016096m.g	2	37.236	Chr2	7170779	ID=Cg2g008050	7170215	7171289
S02_10551075	scaffold-2-Positions-10550975-to-10551175	Ciclev10015198m.g	2	37.378	Chr2	7315248	ID=Cg2g008180	7313044	7320335
S02_10688402	scaffold-2-Positions-10688302-to-10688502	Ciclev10016978m.g	2	37.378	Chr2	7452829	ID=Cg2g008250	7450499	7453306
S02_10531217	scaffold-2-Positions-10531117-to-10531317	Ciclev10015043m.g	2	37.614	Chr2	7298509	ID=Cg2g008170	7297977	7300241
S02_10788901	scaffold-2-Positions-10788801-to-10789001	Ciclev10018123m.g	2	37.614	Chr2	7591578	ID=Cg2g008390	7553493	7616226
S02_11089952	scaffold-2-Positions-11089852-to-11090052	Ciclev10014164m.g	2	38.351	Chr2	7842437	ID=Cg2g008710	7841466	7848104
S02_10570278	scaffold-2-Positions-10570178-to-10570378	Ciclev10016407m.g	2	38.554	Chr2	7328920	ID=Cg2g008200	7328652	7329710
S02_10695862	scaffold-2-Positions-10695762-to-10695962	Ciclev10014502m.g	2	39.085	Chr2	7458803	ID=Cg2g008270	7458642	7463336
S02_10738277	scaffold-2-Positions-10738177-to-10738377	Ciclev10016797m.g	2	39.085	Chr2	7489517	ID=Cg2g008310	7488749	7490091
S02_11478866	scaffold-2-Positions-11478766-to-11478966	Ciclev10018340m.g	2	39.085	Chr2	8213724	ID=Cg2g009110	8213143	8215257
S02_10724842	scaffold-2-Positions-10724742-to-10724942	Ciclev10018407m.g	2	39.215	Chr2	7476280	ID=Cg2g008290	7475009	7476856
S02_10961862	scaffold-2-Positions-10961762-to-10961962	Ciclev10017800m.g	2	39.475	Chr2	7742509	ID=Cg2g008550	7740620	7744488
S02_10847760	scaffold-2-Positions-10847660-to-10847860	Ciclev10014349m.g	2	40.395	Chr2	7646704	ID=Cg2g008420	7644626	7647417
S02_11066149	scaffold-2-Positions-11066049-to-11066249	Ciclev10017059m.g	2	40.395	Chr2	7816790	ID=Cg2g008670	7816052	7819410
S02_11072661	scaffold-2-Positions-11072561-to-11072761	Ciclev10016299m.g	2	40.395	Chr2	7823759	ID=Cg2g008680	7822788	7825686
S02_11062108	scaffold-2-Positions-11062008-to-11062208	Ciclev10017452m.g	2	40.533	Chr2	7812070	ID=Cg2g008640	7811659	7812364
S02_11063415	scaffold-2-Positions-11063315-to-11063515	Ciclev10018346m.g	2	40.533	Chr2	7814104	ID=Cg2g008650	7814039	7814452
S02_10917569	scaffold-2-Positions-10917469-to-10917669	Ciclev10014817m.g	2	40.546	Chr2	7718811	ID=Cg2g008530	7717795	7719615
S02_11418973	scaffold-2-Positions-11418873-to-11419073	Ciclev10014471m.g	2	41.015	Chr2	8160568	ID=Cg2g009050	8160214	8168422
S02_11318873	scaffold-2-Positions-11318773-to-11318973	Ciclev10017936m.g	2	41.195	Chr2	8066475	ID=Cg2g008840	8063760	8068534
S02_11310960	scaffold-2-Positions-11310860-to-11311060	Ciclev10014241m.g	2	41.321	Chr2	8056198	ID=Cg2g008830	8055955	8060765
S02_11334458	scaffold-2-Positions-11334358-to-11334558	S02_11334458	2	41.321	Chr2	8078356	ID=Cg2g008860	8077828	8080032
S02_11346390	scaffold-2-Positions-11346290-to-11346490	Ciclev10015375m.g	2	41.321	Chr2	8089560	ID=Cg2g008870	8089326	8094061
S02_11382643	scaffold-2-Positions-11382543-to-11382743	Ciclev10017707m.g	2	41.321	Chr2	8127751	ID=Cg2g008960	8127058	8131407
S02_11307061	scaffold-2-Positions-11306961-to-11307161	Ciclev10015386m.g	2	41.426	Chr2	8050961	ID=Cg2g008820	8050110	8051978
S02_11612321	scaffold-2-Positions-11612221-to-11612421	Ciclev10016580m.g	2	41.674	Chr2	8335225	ID=Cg2g009330	8333977	8338944
S02_11681100	scaffold-2-Positions-11681000-to-11681200	Ciclev10016269m.g	2	41.801	Chr2	8404877	ID=Cg2g009400	8404410	8406970
S02_11439513	scaffold-2-Positions-11439413-to-11439613	Ciclev10016257m.g	2	41.853	Chr2	8177666	ID=Cg2g009070	8177538	8179425
S02_11486551	scaffold-2-Positions-11486451-to-11486651	Ciclev10017942m.g	2	41.853	Chr2	8230342	ID=Cg2g009120	8229018	8231241
S02_11501770	scaffold-2-Positions-11501670-to-11501870	Ciclev10016894m.g	2	41.853	Chr2	8246504	ID=Cg2g009160	8243646	8246650
S02_11669636	scaffold-2-Positions-11669536-to-11669736	Ciclev10015161m.g	2	41.853	Chr2	8394508	ID=Cg2g009390	8393766	8397077
S02_11207605	scaffold-2-Positions-11207505-to-11207705	Ciclev10014293m.g	2	41.915	Chr2	7933922	ID=Cg2g008770	7921811	7934890
S02_11498109	scaffold-2-Positions-11498009-to-11498209	Ciclev10017229m.g	2	41.922	Chr2	8242823	ID=Cg2g009150	8242336	8243063
S02_11351517	scaffold-2-Positions-11351417-to-11351617	S02_11351517	2	42.248	Chr2	8094687	ID=Cg2g008880	8094563	8094838
S02_11372559	scaffold-2-Positions-11372459-to-11372659	S02_11372559	2	42.248	Chr2	8119192	ID=Cg2g008940	8116986	8121355
S02_11401811	scaffold-2-Positions-11401711-to-11401911	Ciclev10018350m.g	2	42.248	Chr2	8148949	ID=Cg2g009000	8146221	8149173
S02_11533635	scaffold-2-Positions-11533535-to-11533735	Ciclev10018065m.g	2	42.248	Chr2	8279319	ID=Cg2g009210	8278447	8279754
S02_11474760	scaffold-2-Positions-11474660-to-11474860	Ciclev10014200m.g	2	42.898	Chr2	8209611	ID=Cg2g009100	8203425	8212203
S02_11716515	scaffold-2-Positions-11716415-to-11716615	Ciclev10014630m.g	2	43.509	Chr2	8444231	ID=Cg2g009440	8443251	8446075
S02_11505615	scaffold-2-Positions-11505515-to-11505715	Ciclev10014134m.g	2	43.654	Chr2	8251236	ID=Cg2g009170	8249581	8264182
S02_11527798	scaffold-2-Positions-11527698-to-11527898	Ciclev10014353m.g	2	43.654	Chr2	8273454	ID=Cg2g009190	8268484	8275292
S02_11654639	scaffold-2-Positions-11654539-to-11654739	Ciclev10017898m.g	2	43.654	Chr2	8368416	ID=Cg2g009370	8366439	8368583
S02_11723281	scaffold-2-Positions-11723181-to-11723381	Ciclev10014338m.g	2	43.654	Chr2	8450995	ID=Cg2g009450	8445936	8452889
S02_11930708	scaffold-2-Positions-11930608-to-11930808	Ciclev10016162m.g	2	43.654	Chr2	8579840	ID=Cg2g009600	8576632	8580301
S02_11960069	scaffold-2-Positions-11959969-to-11960169	Ciclev10015078m.g	2	43.654	Chr2	8603453	ID=Cg2g009640	8596364	8605162
S02_11968536	scaffold-2-Positions-11968436-to-11968636	Ciclev10014280m.g	2	43.654	Chr2	8611906	ID=Cg2g009650	8606016	8614180
S02_12003859	scaffold-2-Positions-12003759-to-12003959	Ciclev10018158m.g	2	43.654	Chr2	8655662	ID=Cg2g009690	8655515	8657350
S02_12030819	scaffold-2-Positions-12030719-to-12030919	Ciclev10018093m.g	2	43.654	Chr2	8690208	ID=Cg2g009710	8686779	8704119
S02_12047354	scaffold-2-Positions-12047254-to-12047454	Ciclev10015333m.g	2	43.654	Chr2	8705470	ID=Cg2g009720	8705313	8707755
S02_12058707	scaffold-2-Positions-12058607-to-12058807	Ciclev10017635m.g	2	43.654	Chr2	8716758	ID=Cg2g009730	8708460	8721438
S02_12127684	scaffold-2-Positions-12127584-to-12127784	Ciclev10014272m.g	2	43.654	Chr2	8783223	ID=Cg2g009770	8781074	8783542
S02_12388049	scaffold-2-Positions-12387949-to-12388149	Ciclev10016142m.g	2	43.654	Chr2	8960640	ID=Cg2g009980	8959819	8961356
S02_12309350	scaffold-2-Positions-12309250-to-12309450	Ciclev10015638m.g	2	44.132	Chr2	8877925	ID=Cg2g009900	8877755	8882984
S02_11917966	scaffold-2-Positions-11917866-to-11918066	Ciclev10015537m.g	2	44.401	Chr2	8566632	ID=Cg2g009560	8565218	8567435
S02_12079062	scaffold-2-Positions-12078962-to-12079162	Ciclev10014123m.g	2	44.401	Chr2	8727584	ID=Cg2g009740	8723658	8734203
S02_12150246	scaffold-2-Positions-12150146-to-12150346	Ciclev10017639m.g	2	44.401	Chr2	8814692	ID=Cg2g009810	8814109	8816364
S02_12243851	scaffold-2-Positions-12243751-to-12243951	Ciclev10015052m.g	2	44.401	Chr2	8837856	ID=Cg2g009820	8834355	8838261
S02_12288274	scaffold-2-Positions-12288174-to-12288374	Ciclev10015374m.g	2	44.401	Chr2	8862223	ID=Cg2g009850	8860286	8862785
S02_12372899	scaffold-2-Positions-12372799-to-12372999	Ciclev10014749m.g	2	44.401	Chr2	8945264	ID=Cg2g009950	8943371	8946598
S02_12564445	scaffold-2-Positions-12564345-to-12564545	Ciclev10014550m.g	2	44.401	Chr2	9075056	ID=Cg2g010050	9073119	9081728
S02_12613143	scaffold-2-Positions-12613043-to-12613243	Ciclev10015254m.g	2	44.401	Chr2	9127987	ID=Cg2g010080	9126680	9134017
S02_12374698	scaffold-2-Positions-12374598-to-12374798	Ciclev10017128m.g	2	45.059	Chr2	8947079	ID=Cg2g009960	8946773	8948753
S02_12783139	scaffold-2-Positions-12783039-to-12783239	Ciclev10014551m.g	2	45.059	Chr2	9388853	ID=Cg2g010290	9387636	9393795
S02_12819369	scaffold-2-Positions-12819269-to-12819469	Ciclev10016434m.g	2	45.059	Chr2	9418045	ID=Cg2g010310	9417117	9418700
S02_12881866	scaffold-2-Positions-12881766-to-12881966	S02_12881866	2	45.059	Chr2	9499862	ID=Cg2g010370	9494971	9499958
S02_12898546	scaffold-2-Positions-12898446-to-12898646	Ciclev10014761m.g	2	45.059	Chr2	9514149	ID=Cg2g010390	9513578	9517048
S02_13112115	scaffold-2-Positions-13112015-to-13112215	Ciclev10015545m.g	2	45.059	Chr2	9729008	ID=Cg2g010520	9728172	9734701
S02_13142135	scaffold-2-Positions-13142035-to-13142235	Ciclev10014024m.g	2	45.059	Chr2	9754059	ID=Cg2g010550	9750455	9759545
S02_13273363	scaffold-2-Positions-13273263-to-13273463	Ciclev10018081m.g	2	45.059	Chr2	9857297	ID=Cg2g010630	9856775	9860571
S02_13351242	scaffold-2-Positions-13351142-to-13351342	Ciclev10017370m.g	2	45.059	Chr2	9948734	ID=Cg2g010680	9947605	9949495
S02_12747113	scaffold-2-Positions-12747013-to-12747213	Ciclev10017811m.g	2	45.23	Chr2	9363412	ID=Cg2g010240	9362125	9364475
S02_13476604	scaffold-2-Positions-13476504-to-13476704	Ciclev10014073m.g	2	45.23	Chr2	10132900	ID=Cg2g010910	10130184	10136531
S02_13506426	scaffold-2-Positions-13506326-to-13506526	Ciclev10017250m.g	2	45.23	Chr2	10165456	ID=Cg2g010950	10165210	10167649
S02_13526756	scaffold-2-Positions-13526656-to-13526856	Ciclev10015578m.g	2	45.23	Chr2	10184892	ID=Cg2g010970	10183969	10185609
S02_13566179	scaffold-2-Positions-13566079-to-13566279	Ciclev10015526m.g	2	45.23	Chr2	10232969	ID=Cg2g011000	10231180	10236839
S02_13585971	scaffold-2-Positions-13585871-to-13586071	Ciclev10017920m.g	2	45.23	Chr2	10243229	ID=Cg2g011010	10242360	10243838
S02_13599270	scaffold-2-Positions-13599170-to-13599370	Ciclev10014820m.g	2	45.23	Chr2	10268568	ID=Cg2g011040	10268105	10271437
S02_13680846	scaffold-2-Positions-13680746-to-13680946	Ciclev10014341m.g	2	45.23	Chr2	10321104	ID=Cg2g011090	10317661	10321568
S02_13922341	scaffold-2-Positions-13922241-to-13922441	Ciclev10014358m.g	2	45.23	Chr2	10526195	ID=Cg2g011320	10523526	10527455
S02_13385239	scaffold-2-Positions-13385139-to-13385339	Ciclev10017602m.g	2	45.548	Chr2	9978964	ID=Cg2g010730	9978909	9979268
S02_13970279	scaffold-2-Positions-13970179-to-13970379	Ciclev10014314m.g	2	45.548	Chr2	10575547	ID=Cg2g011390	10574694	10580690
S02_13865119	scaffold-2-Positions-13865019-to-13865219	Ciclev10017541m.g	2	45.888	Chr2	10489078	ID=Cg2g011270	10488030	10490117
S02_13870038	scaffold-2-Positions-13869938-to-13870138	Ciclev10018267m.g	2	45.888	Chr2	10494712	ID=Cg2g011280	10494373	10495018
S02_13913892	scaffold-2-Positions-13913792-to-13913992	S02_13913892	2	45.888	Chr2	10517711	ID=Cg2g011310	10513243	10521298
S02_13840038	scaffold-2-Positions-13839938-to-13840138	Ciclev10015421m.g	2	46.156	Chr2	10466356	ID=Cg2g011230	10463196	10466953
S02_13939741	scaffold-2-Positions-13939641-to-13939841	S02_13939741	2	46.156	Chr2	10542206	ID=Cg2g011350	10542142	10542792
S02_14018893	scaffold-2-Positions-14018793-to-14018993	Ciclev10014086m.g	2	46.156	Chr2	10614307	ID=Cg2g011440	10612565	10619395
S02_14429672	scaffold-2-Positions-14429572-to-14429772	Ciclev10015755m.g	2	46.156	Chr2	13648869	ID=Cg2g012530	13648535	13653630
S02_13962202	scaffold-2-Positions-13962102-to-13962302	Ciclev10014385m.g	2	46.412	Chr2	10567487	ID=Cg2g011370	10564554	10569034
S02_14143943	scaffold-2-Positions-14143843-to-14144043	Ciclev10014804m.g	2	46.412	Chr2	10768740	ID=Cg2g011480	10768405	10770863
S02_14148553	scaffold-2-Positions-14148453-to-14148653	Ciclev10014955m.g	2	46.412	Chr2	10776261	ID=Cg2g011490	10776196	10781896
S02_14224083	scaffold-2-Positions-14223983-to-14224183	S02_14224083	2	47.338	Chr2	10882031	ID=Cg2g011540	10875187	10882323
S02_14233973	scaffold-2-Positions-14233873-to-14234073	Ciclev10015213m.g	2	47.338	Chr2	10891609	ID=Cg2g011580	10890947	10894989
S02_14273559	scaffold-2-Positions-14273459-to-14273659	Ciclev10014505m.g	2	47.338	Chr2	10932740	ID=Cg2g011600	10929622	10933358
S02_14443094	scaffold-2-Positions-14442994-to-14443194	Ciclev10015153m.g	2	47.338	Chr2	13661837	ID=Cg2g012550	13661566	13668261
S02_14516052	scaffold-2-Positions-14515952-to-14516152	Ciclev10014307m.g	2	47.338	Chr2	13732156	ID=Cg2g012590	13725680	13732969
S02_14529223	scaffold-2-Positions-14529123-to-14529323	Ciclev10014898m.g	2	47.338	Chr2	13745283	ID=Cg2g012600	13739915	13746402
S02_14011542	scaffold-2-Positions-14011442-to-14011642	Ciclev10015345m.g	2	47.594	Chr2	10606889	ID=Cg2g011430	10605105	10611458
S02_14277094	scaffold-2-Positions-14276994-to-14277194	Ciclev10017154m.g	2	47.594	Chr2	10936621	ID=Cg2g011610	10935493	10939303
S02_14644881	scaffold-2-Positions-14644781-to-14644981	Ciclev10016239m.g	2	48.801	Chr2	13839121	ID=Cg2g012670	13838877	13840195
S02_14654429	scaffold-2-Positions-14654329-to-14654529	Ciclev10014283m.g	2	49.609	Chr2	13848671	ID=Cg2g012690	13844199	13850913
S02_15734587	scaffold-2-Positions-15734487-to-15734687	Ciclev10015314m.g	2	49.669	Chr2	14944367	ID=Cg2g013320	14943466	14944758
S02_14662306	scaffold-2-Positions-14662206-to-14662406	Ciclev10014295m.g	2	49.958	Chr2	13856519	ID=Cg2g012710	13853749	13857634
S02_14702636	scaffold-2-Positions-14702536-to-14702736	Ciclev10016221m.g	2	49.958	Chr2	13915261	ID=Cg2g012770	13915241	13919134
S02_15109708	scaffold-2-Positions-15109608-to-15109808	Ciclev10014727m.g	2	49.958	Chr2	14396347	ID=Cg2g012970	14393436	14398442
S02_15145779	scaffold-2-Positions-15145679-to-15145879	Ciclev10015864m.g	2	49.958	Chr2	14436191	ID=Cg2g013020	14434653	14438567
S02_15411460	scaffold-2-Positions-15411360-to-15411560	Ciclev10015209m.g	2	49.958	Chr2	14634945	ID=Cg2g013070	14632601	14638976
S02_15425492	scaffold-2-Positions-15425392-to-15425592	Ciclev10017238m.g	2	49.958	Chr2	14644370	ID=Cg2g013090	14644292	14648481
S02_15481460	scaffold-2-Positions-15481360-to-15481560	Ciclev10015303m.g	2	49.958	Chr2	14683171	ID=Cg2g013120	14680075	14684014
S02_15487988	scaffold-2-Positions-15487888-to-15488088	Ciclev10015358m.g	2	49.958	Chr2	14689764	ID=Cg2g013140	14687109	14705954
S02_15672206	scaffold-2-Positions-15672106-to-15672306	Ciclev10016276m.g	2	49.958	Chr2	14862437	ID=Cg2g013290	14861759	14862749
S02_15698402	scaffold-2-Positions-15698302-to-15698502	Ciclev10014095m.g	2	49.958	Chr2	14918626	ID=Cg2g013300	14913181	14927098
S02_15708001	scaffold-2-Positions-15707901-to-15708101	Ciclev10016311m.g	2	49.958	Chr2	14928261	ID=Cg2g013310	14928227	14932317
S02_15755732	scaffold-2-Positions-15755632-to-15755832	Ciclev10014346m.g	2	49.958	Chr2	14964997	ID=Cg2g013370	14963754	14968263
S02_15775340	scaffold-2-Positions-15775240-to-15775440	Ciclev10016841m.g	2	49.958	Chr2	14982128	ID=Cg2g013390	14981253	14983834
S02_15784274	scaffold-2-Positions-15784174-to-15784374	Ciclev10014891m.g	2	49.958	Chr2	15032259	ID=Cg2g013400	15029791	15034517
S02_15834904	scaffold-2-Positions-15834804-to-15835004	Ciclev10015260m.g	2	49.958	Chr2	15058087	ID=Cg2g013410	15056561	15060121
S02_15843161	scaffold-2-Positions-15843061-to-15843261	Ciclev10014745m.g	2	49.958	Chr2	15066249	ID=Cg2g013420	15062710	15070416
S02_16372050	scaffold-2-Positions-16371950-to-16372150	S02_16372050	2	49.958	Chr2	15855171	ID=Cg2g013630	15854901	15856333
S02_16601447	scaffold-2-Positions-16601347-to-16601547	Ciclev10014998m.g	2	49.958	Chr2	16061299	ID=Cg2g013730	16057723	16062271
S02_16619799	scaffold-2-Positions-16619699-to-16619899	S02_16619799	2	49.958	Chr2	18462043	ID=Cg2g014750	18456977	18471533
S02_16753266	scaffold-2-Positions-16753166-to-16753366	Ciclev10014508m.g	2	49.958	Chr2	18314436	ID=Cg2g014640	18312147	18314591
S02_16756744	scaffold-2-Positions-16756644-to-16756844	Ciclev10017547m.g	2	49.958	Chr2	18310957	ID=Cg2g014630	18308463	18311800
S02_16838789	scaffold-2-Positions-16838689-to-16838889	Ciclev10014768m.g	2	49.958	Chr2	17685308	ID=Cg2g014440	17679878	17687851
S02_16974968	scaffold-2-Positions-16974868-to-16975068	Ciclev10017068m.g	2	49.958	Chr2	17895326	ID=Cg2g014490	17894934	17897724
S02_17977651	scaffold-2-Positions-17977551-to-17977751	Ciclev10015144m.g	2	49.958	Chr2	17189822	ID=Cg2g014260	17188936	17191411
S02_18794045	scaffold-2-Positions-18793945-to-18794145	Ciclev10016651m.g	2	49.958	Chr2	20299323	ID=Cg2g015600	20298779	20302320
S02_19305951	scaffold-2-Positions-19305851-to-19306051	Ciclev10014791m.g	2	49.958	Chr2	20417723	ID=Cg2g015660	20414293	20418404
S02_19531210	scaffold-2-Positions-19531110-to-19531310	Ciclev10015950m.g	2	49.958	Chr2	19866603	ID=Cg2g015520	19865204	19867740
S02_19554334	scaffold-2-Positions-19554234-to-19554434	Ciclev10018063m.g	2	49.958	Chr2	19853206	ID=Cg2g015480	19853002	19854673
S02_19557610	scaffold-2-Positions-19557510-to-19557710	Ciclev10017293m.g	2	49.958	Chr2	19849885	ID=Cg2g015470	19849814	19852801
S02_19573706	scaffold-2-Positions-19573606-to-19573806	Ciclev10014869m.g	2	49.958	Chr2	19823571	ID=Cg2g015430	19820141	19824991
S02_19846236	scaffold-2-Positions-19846136-to-19846336	Ciclev10016167m.g	2	49.958	Chr2	19712579	ID=Cg2g015360	19711203	19713951
S02_19890698	scaffold-2-Positions-19890598-to-19890798	Ciclev10017486m.g	2	49.958	Chr2	19676708	ID=Cg2g015330	19675124	19678553
S02_19908339	scaffold-2-Positions-19908239-to-19908439	Ciclev10014147m.g	2	49.958	Chr2	19659058	ID=Cg2g015300	19653243	19667240
S02_19945095	scaffold-2-Positions-19944995-to-19945195	Ciclev10017300m.g	2	49.958	Chr2	19630524	ID=Cg2g015280	19630216	19635797
S02_20019695	scaffold-2-Positions-20019595-to-20019795	Ciclev10017642m.g	2	49.958	Chr2	19526787	ID=Cg2g015200	19526672	19526923
S02_20110428	scaffold-2-Positions-20110328-to-20110528	Ciclev10017668m.g	2	49.958	Chr2	19457200	ID=Cg2g015130	19456761	19458031
S02_20346098	scaffold-2-Positions-20345998-to-20346198	Ciclev10018263m.g	2	49.958	Chr2	19194179	ID=Cg2g015000	19193286	19212531
S02_20443942	scaffold-2-Positions-20443842-to-20444042	S02_20443942	2	49.958	Chr2	19115437	ID=Cg2g014890	19113773	19118407
S02_21224227	scaffold-2-Positions-21224127-to-21224327	Ciclev10014009m.g	2	49.958	Chr2	23905855	ID=Cg2g017680	23905779	23917744
S02_21277914	scaffold-2-Positions-21277814-to-21278014	Ciclev10017933m.g	2	49.958	Chr2	23975898	ID=Cg2g017740	23973131	23976916
S02_21640855	scaffold-2-Positions-21640755-to-21640955	Ciclev10015598m.g	2	49.958	Chr2	24396239	ID=Cg2g017980	24395653	24400261
S02_21795274	scaffold-2-Positions-21795174-to-21795374	Ciclev10016039m.g	2	49.958	Chr2	24541073	ID=Cg2g018110	24537517	24543686
S02_22009840	scaffold-2-Positions-22009740-to-22009940	Ciclev10014190m.g	2	49.958	Chr2	24746806	ID=Cg2g018260	24742842	24748485
S02_22210914	scaffold-2-Positions-22210814-to-22211014	Ciclev10017336m.g	2	49.958	Chr2	24961880	ID=Cg2g018470	24961561	24962601
S02_23209614	scaffold-2-Positions-23209514-to-23209714	Ciclev10015400m.g	2	49.958	Chr2	25896374	ID=Cg2g019310	25895947	25900560
S02_23231297	scaffold-2-Positions-23231197-to-23231397	Ciclev10014379m.g	2	49.958	Chr2	25942869	ID=Cg2g019340	25942257	25947969
S02_23582270	scaffold-2-Positions-23582170-to-23582370	Ciclev10017145m.g	2	49.958	Chr2	26260277	ID=Cg2g019600	26260240	26261123
S02_23837566	scaffold-2-Positions-23837466-to-23837666	Ciclev10017136m.g	2	49.958	Chr2	26538900	ID=Cg2g019940	26538582	26540492
S02_23889979	scaffold-2-Positions-23889879-to-23890079	Ciclev10014482m.g	2	49.958	Chr2	26607302	ID=Cg2g020030	26607150	26607311
S02_24005316	scaffold-2-Positions-24005216-to-24005416	Ciclev10017625m.g	2	49.958	Chr2	26739399	ID=Cg2g020180	26738854	26740526
S02_24301063	scaffold-2-Positions-24300963-to-24301163	Ciclev10017893m.g	2	49.958	Chr2	26884568	ID=Cg2g020240	26881526	26884699
S02_24397177	scaffold-2-Positions-24397077-to-24397277	S02_24397177	2	49.958	Chr2	26993541	ID=Cg2g020330	26992603	26994084
S02_25625665	scaffold-2-Positions-25625565-to-25625765	Ciclev10018124m.g	2	49.958	Chr2	37477859	ID=Cg2g027730	37474704	37477941
S02_25773229	scaffold-2-Positions-25773129-to-25773329	Ciclev10014999m.g	2	49.958	Chr2	37597228	ID=Cg2g027960	37596757	37599939
S02_25951173	scaffold-2-Positions-25951073-to-25951273	S02_25951173	2	49.958	Chr2	37722479	ID=Cg2g028140	37721859	37729252
S02_26132274	scaffold-2-Positions-26132174-to-26132374	Ciclev10014464m.g	2	49.958	Chr2	37887754	ID=Cg2g028350	37886043	37888100
S02_26701908	scaffold-2-Positions-26701808-to-26702008	Ciclev10014137m.g	2	49.958	Chr2	38434288	ID=Cg2g028980	38429233	38436118
S02_26709625	scaffold-2-Positions-26709525-to-26709725	S02_26709625	2	49.958	Chr2	38446198	ID=Cg2g028990	38445485	38447451
S02_26984699	scaffold-2-Positions-26984599-to-26984799	S02_26984699	2	49.958	Chr2	38688630	ID=Cg2g029320	38687341	38694255
S02_27038310	scaffold-2-Positions-27038210-to-27038410	Ciclev10017985m.g	2	49.958	Chr2	38741293	ID=Cg2g029410	38741154	38741426
S02_27086814	scaffold-2-Positions-27086714-to-27086914	Ciclev10015731m.g	2	49.958	Chr2	38791808	ID=Cg2g029480	38789260	38794200
S02_27157913	scaffold-2-Positions-27157813-to-27158013	Ciclev10016278m.g	2	49.958	Chr2	38872788	ID=Cg2g029580	38871747	38873537
S02_27342855	scaffold-2-Positions-27342755-to-27342955	Ciclev10014990m.g	2	49.958	Chr2	39035120	ID=Cg2g029740	39032490	39036840
S02_20127890	scaffold-2-Positions-20127790-to-20127990	Ciclev10015212m.g	2	50.586	Chr2	19439207	ID=Cg2g015110	19436105	19439863
S02_21398702	scaffold-2-Positions-21398602-to-21398802	Ciclev10015096m.g	2	50.694	Chr2	24081511	ID=Cg2g017850	24081028	24083446
S02_21113670	scaffold-2-Positions-21113570-to-21113770	Ciclev10015999m.g	2	51.431	Chr2	23720340	ID=Cg2g017600	23718768	23729786
S02_21319194	scaffold-2-Positions-21319094-to-21319294	Ciclev10014929m.g	2	51.431	Chr2	24007617	ID=Cg2g017760	24006484	24009430
S02_21380385	scaffold-2-Positions-21380285-to-21380485	Ciclev10018332m.g	2	51.431	Chr2	24063780	ID=Cg2g017820	24063768	24064347
S02_21563544	scaffold-2-Positions-21563444-to-21563644	S02_21563544	2	51.431	Chr2	24330768	ID=Cg2g017950	24329655	24339094
S02_21665541	scaffold-2-Positions-21665441-to-21665641	Ciclev10016010m.g	2	51.431	Chr2	24422489	ID=Cg2g017990	24421590	24423071
S02_21719302	scaffold-2-Positions-21719202-to-21719402	Ciclev10015924m.g	2	51.431	Chr2	24469828	ID=Cg2g018020	24468204	24470174
S02_21760414	scaffold-2-Positions-21760314-to-21760514	Ciclev10017243m.g	2	51.431	Chr2	24492293	ID=Cg2g018080	24491949	24506479
S02_21789792	scaffold-2-Positions-21789692-to-21789892	Ciclev10014655m.g	2	51.431	Chr2	24535556	ID=Cg2g018100	24533851	24537422
S02_21808227	scaffold-2-Positions-21808127-to-21808327	S02_21808227	2	51.431	Chr2	24552248	ID=Cg2g018120	24548460	24552425
S02_21990009	scaffold-2-Positions-21989909-to-21990109	Ciclev10017974m.g	2	51.431	Chr2	24724630	ID=Cg2g018240	24722903	24725153
S02_22082888	scaffold-2-Positions-22082788-to-22082988	S02_22082888	2	51.431	Chr2	24821242	ID=Cg2g018310	24820134	24821649
S02_21993780	scaffold-2-Positions-21993680-to-21993880	Ciclev10014175m.g	2	52.01	Chr2	24728389	ID=Cg2g018250	24727925	24733527
S02_22021981	scaffold-2-Positions-22021881-to-22022081	Ciclev10016578m.g	2	52.01	Chr2	24751587	ID=Cg2g018270	24749591	24752444
S02_22139372	scaffold-2-Positions-22139272-to-22139472	Ciclev10014140m.g	2	52.01	Chr2	24885877	ID=Cg2g018390	24878247	24886266
S02_21916008	scaffold-2-Positions-21915908-to-21916108	Ciclev10014373m.g	2	52.322	Chr2	24651277	ID=Cg2g018150	24650701	24657130
S02_22112874	scaffold-2-Positions-22112774-to-22112974	Ciclev10015544m.g	2	52.322	Chr2	24854412	ID=Cg2g018350	24854051	24857693
S02_22172275	scaffold-2-Positions-22172175-to-22172375	Ciclev10014908m.g	2	52.322	Chr2	24911751	ID=Cg2g018420	24908167	24914806
S02_22210022	scaffold-2-Positions-22209922-to-22210122	Ciclev10017018m.g	2	52.322	Chr2	24960988	ID=Cg2g018460	24959176	24961492
S02_21389389	scaffold-2-Positions-21389289-to-21389489	Ciclev10014576m.g	2	53.11	Chr2	24071397	ID=Cg2g017840	24069561	24072547
S02_22191663	scaffold-2-Positions-22191563-to-22191763	Ciclev10015443m.g	2	53.11	Chr2	24935899	ID=Cg2g018450	24934231	24938561
S02_22346671	scaffold-2-Positions-22346571-to-22346771	Ciclev10015580m.g	2	53.11	Chr2	25107158	ID=Cg2g018540	25105593	25116993
S02_22364310	scaffold-2-Positions-22364210-to-22364410	Ciclev10014842m.g	2	53.11	Chr2	25130091	ID=Cg2g018560	25128821	25132566
S02_22388179	scaffold-2-Positions-22388079-to-22388279	Ciclev10016648m.g	2	53.11	Chr2	25153967	ID=Cg2g018600	25152555	25154796
S02_22445238	scaffold-2-Positions-22445138-to-22445338	Ciclev10017754m.g	2	53.11	Chr2	25193018	ID=Cg2g018640	25190781	25197517
S02_22472926	scaffold-2-Positions-22472826-to-22473026	Ciclev10016206m.g	2	53.11	Chr2	25223880	ID=Cg2g018670	25222286	25225841
S02_22621316	scaffold-2-Positions-22621216-to-22621416	Ciclev10016847m.g	2	53.11	Chr2	25381931	ID=Cg2g018810	25380978	25383541
S02_22661976	scaffold-2-Positions-22661876-to-22662076	Ciclev10014542m.g	2	53.11	Chr2	25401990	ID=Cg2g018820	25401916	25407101
S02_22676867	scaffold-2-Positions-22676767-to-22676967	Ciclev10014696m.g	2	53.11	Chr2	25417099	ID=Cg2g018850	25412247	25438783
S02_22705580	scaffold-2-Positions-22705480-to-22705680	Ciclev10016164m.g	2	53.11	Chr2	25448484	ID=Cg2g018870	25448477	25451091
S02_22746289	scaffold-2-Positions-22746189-to-22746389	Ciclev10014719m.g	2	53.11	Chr2	25534820	ID=Cg2g018930	25533284	25538625
S02_22964295	scaffold-2-Positions-22964195-to-22964395	Ciclev10015493m.g	2	53.11	Chr2	25698978	ID=Cg2g019080	25697607	25701373
S02_22996875	scaffold-2-Positions-22996775-to-22996975	Ciclev10014919m.g	2	53.11	Chr2	25713438	ID=Cg2g019100	25712621	25717817
S02_22712532	scaffold-2-Positions-22712432-to-22712632	Ciclev10018017m.g	2	53.574	Chr2	25455426	ID=Cg2g018880	25451603	25457842
S02_22793710	scaffold-2-Positions-22793610-to-22793810	Ciclev10015438m.g	2	53.574	Chr2	25583838	ID=Cg2g018980	25581720	25584418
S02_22836464	scaffold-2-Positions-22836364-to-22836564	Ciclev10014744m.g	2	53.574	Chr2	25608125	ID=Cg2g019000	25607911	25610365
S02_22961076	scaffold-2-Positions-22960976-to-22961176	Ciclev10014865m.g	2	53.574	Chr2	25695829	ID=Cg2g019070	25691639	25696342
S02_23331182	scaffold-2-Positions-23331082-to-23331282	Ciclev10018308m.g	2	53.574	Chr2	26029456	ID=Cg2g019470	26029172	26032567
S02_22920606	scaffold-2-Positions-22920506-to-22920706	Ciclev10014750m.g	2	54.588	Chr2	25673082	ID=Cg2g019060	25671199	25674978
S02_23052621	scaffold-2-Positions-23052521-to-23052721	Ciclev10017756m.g	2	54.588	Chr2	25767890	ID=Cg2g019190	25767268	25772470
S02_23099611	scaffold-2-Positions-23099511-to-23099711	Ciclev10014491m.g	2	54.588	Chr2	25816299	ID=Cg2g019240	25811597	25819200
S02_23157495	scaffold-2-Positions-23157395-to-23157595	Ciclev10014201m.g	2	55.506	Chr2	25859547	ID=Cg2g019250	25852879	25861280
S02_23180729	scaffold-2-Positions-23180629-to-23180829	Ciclev10016668m.g	2	56.268	Chr2	25881162	ID=Cg2g019280	25880646	25881908
S02_23230098	scaffold-2-Positions-23229998-to-23230198	Ciclev10015327m.g	2	56.268	Chr2	25941669	ID=Cg2g019330	25938063	25941969
S02_23309398	scaffold-2-Positions-23309298-to-23309498	Ciclev10014523m.g	2	56.268	Chr2	26007720	ID=Cg2g019420	26005789	26011547
S02_23318610	scaffold-2-Positions-23318510-to-23318710	Ciclev10015116m.g	2	56.268	Chr2	26016993	ID=Cg2g019440	26016566	26021873
S02_23326879	scaffold-2-Positions-23326779-to-23326979	Ciclev10014979m.g	2	56.268	Chr2	26025270	ID=Cg2g019460	26025076	26028867
S02_23343549	scaffold-2-Positions-23343449-to-23343649	Ciclev10014827m.g	2	56.268	Chr2	26044318	ID=Cg2g019500	26041928	26046910
S02_23651015	scaffold-2-Positions-23650915-to-23651115	Ciclev10014864m.g	2	56.268	Chr2	26315021	ID=Cg2g019640	26310093	26319250
S02_23670563	scaffold-2-Positions-23670463-to-23670663	Ciclev10014722m.g	2	56.268	Chr2	26338108	ID=Cg2g019650	26335754	26339529
S02_24537212	scaffold-2-Positions-24537112-to-24537312	Ciclev10014451m.g	2	56.268	Chr2	27133327	ID=Cg2g020460	27129793	27134448
S02_24558995	scaffold-2-Positions-24558895-to-24559095	Ciclev10015452m.g	2	56.268	Chr2	27163952	ID=Cg2g020490	27162283	27166938
S02_23685334	scaffold-2-Positions-23685234-to-23685434	Ciclev10016457m.g	2	57.056	Chr2	26352077	ID=Cg2g019680	26351734	26354310
S02_23724853	scaffold-2-Positions-23724753-to-23724953	Ciclev10017035m.g	2	57.056	Chr2	26417741	ID=Cg2g019750	26417643	26418442
S02_23764573	scaffold-2-Positions-23764473-to-23764673	Ciclev10015492m.g	2	57.056	Chr2	26445297	ID=Cg2g019790	26443614	26446129
S02_23875278	scaffold-2-Positions-23875178-to-23875378	Ciclev10017917m.g	2	57.056	Chr2	26591282	ID=Cg2g020010	26590932	26591606
S02_23878428	scaffold-2-Positions-23878328-to-23878528	Ciclev10014182m.g	2	57.056	Chr2	26594426	ID=Cg2g020020	26593114	26597286
S02_24340420	scaffold-2-Positions-24340320-to-24340520	Ciclev10016448m.g	2	57.589	Chr2	26909201	ID=Cg2g020280	26905669	26910700
S02_23767535	scaffold-2-Positions-23767435-to-23767635	Ciclev10018169m.g	2	57.746	Chr2	26448278	ID=Cg2g019800	26448265	26449399
S02_23814219	scaffold-2-Positions-23814119-to-23814319	Ciclev10014335m.g	2	57.746	Chr2	26514269	ID=Cg2g019880	26511779	26515357
S02_23830145	scaffold-2-Positions-23830045-to-23830245	Ciclev10014845m.g	2	57.746	Chr2	26530140	ID=Cg2g019930	26529957	26532982
S02_24402906	scaffold-2-Positions-24402806-to-24403006	S02_24402906	2	57.746	Chr2	26999187	ID=Cg2g020340	26998155	27000145
S02_24504700	scaffold-2-Positions-24504600-to-24504800	Ciclev10017742m.g	2	57.746	Chr2	27103028	ID=Cg2g020430	27102790	27105950
S02_24566312	scaffold-2-Positions-24566212-to-24566412	Ciclev10018013m.g	2	57.746	Chr2	27185684	ID=Cg2g020510	27185331	27186590
S02_24643792	scaffold-2-Positions-24643692-to-24643892	Ciclev10014764m.g	2	57.746	Chr2	27251263	ID=Cg2g020620	27249513	27251711
S02_24776823	scaffold-2-Positions-24776723-to-24776923	Ciclev10018131m.g	2	57.746	Chr2	36565932	ID=Cg2g026710	36565124	36567171
S02_23744691	scaffold-2-Positions-23744591-to-23744791	Ciclev10015423m.g	2	57.844	Chr2	26426470	ID=Cg2g019760	26426244	26428069
S02_23815927	scaffold-2-Positions-23815827-to-23816027	Ciclev10017772m.g	2	57.844	Chr2	26515975	ID=Cg2g019890	26515904	26518630
S02_23827583	scaffold-2-Positions-23827483-to-23827683	Ciclev10015049m.g	2	57.844	Chr2	26527580	ID=Cg2g019920	26526431	26529702
S02_23839656	scaffold-2-Positions-23839556-to-23839756	Ciclev10017199m.g	2	57.844	Chr2	26541016	ID=Cg2g019950	26540666	26541596
S02_23844011	scaffold-2-Positions-23843911-to-23844111	Ciclev10014068m.g	2	57.844	Chr2	26545329	ID=Cg2g019960	26542223	26551054
S02_23896444	scaffold-2-Positions-23896344-to-23896544	Ciclev10014091m.g	2	57.844	Chr2	26614077	ID=Cg2g020060	26611331	26615070
S02_23899332	scaffold-2-Positions-23899232-to-23899432	Ciclev10014054m.g	2	57.844	Chr2	26617023	ID=Cg2g020070	26616603	26624123
S02_23925339	scaffold-2-Positions-23925239-to-23925439	Ciclev10014902m.g	2	57.844	Chr2	26650267	ID=Cg2g020090	26648002	26652970
S02_24740174	scaffold-2-Positions-24740074-to-24740274	Ciclev10014355m.g	2	57.844	Chr2	27347667	ID=Cg2g020780	27344700	27348414
S02_25245960	scaffold-2-Positions-25245860-to-25246060	Ciclev10014131m.g	2	57.844	Chr2	37175872	ID=Cg2g027280	37172511	37179587
S02_24305298	scaffold-2-Positions-24305198-to-24305398	Ciclev10014096m.g	2	58.119	Chr2	26888817	ID=Cg2g020250	26885631	26891541
S02_24290553	scaffold-2-Positions-24290453-to-24290653	Ciclev10016749m.g	2	58.252	Chr2	26874044	ID=Cg2g020220	26874007	26875021
S02_24502894	scaffold-2-Positions-24502794-to-24502994	Ciclev10015897m.g	2	58.503	Chr2	27101510	ID=Cg2g020420	27100008	27101798
S02_24520136	scaffold-2-Positions-24520036-to-24520236	Ciclev10017468m.g	2	58.503	Chr2	27115973	ID=Cg2g020440	27113720	27119775
S02_24634506	scaffold-2-Positions-24634406-to-24634606	Ciclev10014215m.g	2	58.503	Chr2	27242073	ID=Cg2g020600	27234371	27242294
S02_24539619	scaffold-2-Positions-24539519-to-24539719	Ciclev10014235m.g	2	58.761	Chr2	27135736	ID=Cg2g020470	27134376	27138319
S02_24619575	scaffold-2-Positions-24619475-to-24619675	Ciclev10016955m.g	2	58.762	Chr2	27227567	ID=Cg2g020590	27227546	27230932
S02_24671085	scaffold-2-Positions-24670985-to-24671185	Ciclev10015364m.g	2	59.409	Chr2	27280364	ID=Cg2g020660	27276488	27281690
S02_24363636	scaffold-2-Positions-24363536-to-24363736	S02_24363636	2	59.419	Chr2	26934675	ID=Cg2g020300	26934108	26935787
S02_24604578	scaffold-2-Positions-24604478-to-24604678	Ciclev10014974m.g	2	59.419	Chr2	27213008	ID=Cg2g020560	27212926	27217093
S02_24614183	scaffold-2-Positions-24614083-to-24614283	Ciclev10014421m.g	2	59.419	Chr2	27222548	ID=Cg2g020580	27221714	27227003
S02_24677038	scaffold-2-Positions-24676938-to-24677138	Ciclev10014049m.g	2	59.419	Chr2	27286291	ID=Cg2g020670	27284440	27293753
S02_24691177	scaffold-2-Positions-24691077-to-24691277	Ciclev10016450m.g	2	59.419	Chr2	27296033	ID=Cg2g020680	27295107	27297836
S02_24913916	scaffold-2-Positions-24913816-to-24914016	S02_24913916	2	59.419	Chr2	36763464	ID=Cg2g026820	36763308	36764106
S02_24921819	scaffold-2-Positions-24921719-to-24921919	Ciclev10014351m.g	2	59.419	Chr2	36780201	ID=Cg2g026830	36780153	36780892
S02_24924793	scaffold-2-Positions-24924693-to-24924893	Ciclev10014351m.g	2	59.419	Chr2	36783176	ID=Cg2g026840	36782457	36784855
S02_25171214	scaffold-2-Positions-25171114-to-25171314	Ciclev10014369m.g	2	59.419	Chr2	37087965	ID=Cg2g027110	37082487	37090091
S02_25182753	scaffold-2-Positions-25182653-to-25182853	Ciclev10014121m.g	2	59.419	Chr2	37101271	ID=Cg2g027150	37099208	37106668
S02_25202564	scaffold-2-Positions-25202464-to-25202664	Ciclev10016954m.g	2	59.419	Chr2	37121437	ID=Cg2g027200	37119291	37121826
S02_25204029	scaffold-2-Positions-25203929-to-25204129	Ciclev10016771m.g	2	59.419	Chr2	37122890	ID=Cg2g027210	37122129	37123823
S02_25205376	scaffold-2-Positions-25205276-to-25205476	Ciclev10015195m.g	2	59.419	Chr2	37124337	ID=Cg2g027220	37124197	37127503
S02_25211286	scaffold-2-Positions-25211186-to-25211386	Ciclev10016133m.g	2	59.419	Chr2	37130277	ID=Cg2g027230	37127882	37131046
S02_25231858	scaffold-2-Positions-25231758-to-25231958	Ciclev10014094m.g	2	59.419	Chr2	37162809	ID=Cg2g027260	37159912	37168409
S02_25263876	scaffold-2-Positions-25263776-to-25263976	S02_25263876	2	59.419	Chr2	37192451	ID=Cg2g027300	37189705	37192552
S02_25324691	scaffold-2-Positions-25324591-to-25324791	Ciclev10014088m.g	2	59.419	Chr2	37244455	ID=Cg2g027400	37243239	37246560
S02_25346594	scaffold-2-Positions-25346494-to-25346694	Ciclev10016354m.g	2	59.419	Chr2	37278162	ID=Cg2g027480	37278077	37282550
S02_25477220	scaffold-2-Positions-25477120-to-25477320	Ciclev10015149m.g	2	59.419	Chr2	37373843	ID=Cg2g027580	37373425	37375605
S02_25488469	scaffold-2-Positions-25488369-to-25488569	S02_25488469	2	59.419	Chr2	37379896	ID=Cg2g027590	37376853	37395635
S02_25522258	scaffold-2-Positions-25522158-to-25522358	Ciclev10018269m.g	2	59.419	Chr2	37425522	ID=Cg2g027650	37423638	37427166
S02_25525278	scaffold-2-Positions-25525178-to-25525378	Ciclev10016082m.g	2	59.419	Chr2	37428538	ID=Cg2g027660	37427382	37429997
S02_25540605	scaffold-2-Positions-25540505-to-25540705	Ciclev10017835m.g	2	59.419	Chr2	37443109	ID=Cg2g027710	37441385	37443671
S02_25633834	scaffold-2-Positions-25633734-to-25633934	Ciclev10018242m.g	2	59.419	Chr2	37485654	ID=Cg2g027750	37485163	37485907
S02_25669614	scaffold-2-Positions-25669514-to-25669714	Ciclev10016823m.g	2	59.419	Chr2	37507123	ID=Cg2g027800	37506593	37507803
S02_25731111	scaffold-2-Positions-25731011-to-25731211	Ciclev10016721m.g	2	59.419	Chr2	37561494	ID=Cg2g027880	37560018	37562671
S02_25770039	scaffold-2-Positions-25769939-to-25770139	Ciclev10015007m.g	2	59.419	Chr2	37594003	ID=Cg2g027950	37593039	37596667
S02_25814652	scaffold-2-Positions-25814552-to-25814752	Ciclev10014680m.g	2	59.419	Chr2	37635296	ID=Cg2g027990	37633286	37637856
S02_25884717	scaffold-2-Positions-25884617-to-25884817	Ciclev10018077m.g	2	59.419	Chr2	37672394	ID=Cg2g028040	37671230	37673224
S02_25905891	scaffold-2-Positions-25905791-to-25905991	Ciclev10017761m.g	2	59.419	Chr2	37675383	ID=Cg2g028050	37674274	37675622
S02_25908690	scaffold-2-Positions-25908590-to-25908790	Ciclev10016996m.g	2	59.419	Chr2	37678183	ID=Cg2g028060	37677602	37678966
S02_25985319	scaffold-2-Positions-25985219-to-25985419	Ciclev10015499m.g	2	59.419	Chr2	37764286	ID=Cg2g028190	37758032	37765106
S02_25789045	scaffold-2-Positions-25788945-to-25789145	Ciclev10017765m.g	2	60.077	Chr2	37614618	ID=Cg2g027980	37611163	37616717
S02_25930488	scaffold-2-Positions-25930388-to-25930588	Ciclev10016998m.g	2	60.45	Chr2	37701392	ID=Cg2g028090	37701325	37702687
S02_25939251	scaffold-2-Positions-25939151-to-25939351	Ciclev10017221m.g	2	60.45	Chr2	37709935	ID=Cg2g028100	37709933	37710283
S02_26001916	scaffold-2-Positions-26001816-to-26002016	Ciclev10017823m.g	2	60.481	Chr2	37781371	ID=Cg2g028230	37778496	37782338
S02_26031687	scaffold-2-Positions-26031587-to-26031787	Ciclev10014821m.g	2	60.481	Chr2	37806963	ID=Cg2g028270	37806485	37810568
S02_26079650	scaffold-2-Positions-26079550-to-26079750	Ciclev10018196m.g	2	60.481	Chr2	37842785	ID=Cg2g028310	37842682	37849528
S02_25968411	scaffold-2-Positions-25968311-to-25968511	Ciclev10016497m.g	2	60.736	Chr2	37747939	ID=Cg2g028170	37747732	37749860
S02_26016410	scaffold-2-Positions-26016310-to-26016510	Ciclev10016106m.g	2	60.736	Chr2	37787527	ID=Cg2g028250	37787329	37788463
S02_26161827	scaffold-2-Positions-26161727-to-26161927	Ciclev10014371m.g	2	60.736	Chr2	37936978	ID=Cg2g028410	37932527	37937199
S02_26187389	scaffold-2-Positions-26187289-to-26187489	Ciclev10016207m.g	2	60.737	Chr2	37974273	ID=Cg2g028510	37973871	37975085
S02_26265403	scaffold-2-Positions-26265303-to-26265503	Ciclev10015017m.g	2	60.89	Chr2	38060815	ID=Cg2g028560	38058169	38062208
S02_26304720	scaffold-2-Positions-26304620-to-26304820	Ciclev10015265m.g	2	60.89	Chr2	38110106	ID=Cg2g028610	38108900	38123087
S02_26231953	scaffold-2-Positions-26231853-to-26232053	Ciclev10016084m.g	2	61.025	Chr2	38043636	ID=Cg2g028550	38042245	38046341
S02_26513582	scaffold-2-Positions-26513482-to-26513682	Ciclev10014662m.g	2	61.025	Chr2	38281640	ID=Cg2g028800	38278683	38282298
S02_26501259	scaffold-2-Positions-26501159-to-26501359	Ciclev10018249m.g	2	62.056	Chr2	38269577	ID=Cg2g028790	38268199	38276484
S02_26605989	scaffold-2-Positions-26605889-to-26606089	Ciclev10015473m.g	2	62.312	Chr2	38338674	ID=Cg2g028870	38336272	38339750
S02_26607812	scaffold-2-Positions-26607712-to-26607912	Ciclev10014588m.g	2	62.572	Chr2	38340493	ID=Cg2g028880	38340029	38344447
S02_26662831	scaffold-2-Positions-26662731-to-26662931	Ciclev10014296m.g	2	62.988	Chr2	38389847	ID=Cg2g028940	38385925	38390432
S02_26826412	scaffold-2-Positions-26826312-to-26826512	Ciclev10014689m.g	2	62.988	Chr2	38552544	ID=Cg2g029140	38547441	38553104
S02_26668470	scaffold-2-Positions-26668370-to-26668570	S02_26668470	2	63.523	Chr2	38400438	ID=Cg2g028960	38400387	38401133
S02_26746275	scaffold-2-Positions-26746175-to-26746375	Ciclev10015599m.g	2	63.573	Chr2	38487219	ID=Cg2g029070	38486645	38487793
S02_26794195	scaffold-2-Positions-26794095-to-26794295	Ciclev10017843m.g	2	64.147	Chr2	38520309	ID=Cg2g029110	38514736	38537818
S02_26819089	scaffold-2-Positions-26818989-to-26819189	Ciclev10014317m.g	2	64.147	Chr2	38545299	ID=Cg2g029130	38544095	38546619
S02_26867237	scaffold-2-Positions-26867137-to-26867337	Ciclev10017583m.g	2	64.889	Chr2	38604264	ID=Cg2g029220	38604161	38605434
S02_26969511	scaffold-2-Positions-26969411-to-26969611	S02_26969511	2	64.935	Chr2	38676586	ID=Cg2g029300	38675436	38676830
S02_27035943	scaffold-2-Positions-27035843-to-27036043	S02_27035943	2	64.935	Chr2	38738917	ID=Cg2g029390	38736902	38739313
S02_26891554	scaffold-2-Positions-26891454-to-26891654	Ciclev10015541m.g	2	65.486	Chr2	38616158	ID=Cg2g029240	38615045	38619138
S02_27021585	scaffold-2-Positions-27021485-to-27021685	Ciclev10015171m.g	2	65.486	Chr2	38724247	ID=Cg2g029370	38723885	38725264
S02_27011438	scaffold-2-Positions-27011338-to-27011538	Ciclev10014527m.g	2	65.498	Chr2	38714090	ID=Cg2g029350	38712360	38717369
S02_27044826	scaffold-2-Positions-27044726-to-27044926	Ciclev10014606m.g	2	66.144	Chr2	38747902	ID=Cg2g029440	38745828	38756930
S02_27076702	scaffold-2-Positions-27076602-to-27076802	Ciclev10014563m.g	2	66.144	Chr2	38781701	ID=Cg2g029470	38779339	38788984
S02_27106551	scaffold-2-Positions-27106451-to-27106651	Ciclev10014036m.g	2	66.144	Chr2	38817828	ID=Cg2g029500	38808834	38818964
S02_27125580	scaffold-2-Positions-27125480-to-27125680	Ciclev10014855m.g	2	66.144	Chr2	38838777	ID=Cg2g029520	38838588	38842279
S02_27006350	scaffold-2-Positions-27006250-to-27006450	Ciclev10016393m.g	2	66.66	Chr2	38709007	ID=Cg2g029340	38705921	38710301
S02_27019427	scaffold-2-Positions-27019327-to-27019527	Ciclev10016899m.g	2	67.331	Chr2	38721742	ID=Cg2g029360	38721701	38723881
S02_27165995	scaffold-2-Positions-27165895-to-27166095	Ciclev10017484m.g	2	67.331	Chr2	38882678	ID=Cg2g029590	38880574	38883811
S02_27310971	scaffold-2-Positions-27310871-to-27311071	Ciclev10014030m.g	2	67.331	Chr2	39008817	ID=Cg2g029730	39008362	39023866
S02_27344823	scaffold-2-Positions-27344723-to-27344923	Ciclev10015846m.g	2	67.461	Chr2	39037110	ID=Cg2g029750	39037000	39038546
S02_27432601	scaffold-2-Positions-27432501-to-27432701	Ciclev10014994m.g	2	67.846	Chr2	42306746	ID=Cg2g033330	42303038	42307292
S02_27482037	scaffold-2-Positions-27481937-to-27482137	Ciclev10014721m.g	2	67.846	Chr2	42365332	ID=Cg2g033380	42363324	42369995
S02_27499179	scaffold-2-Positions-27499079-to-27499279	Ciclev10015463m.g	2	67.846	Chr2	42385224	ID=Cg2g033400	42383171	42387716
S02_27511205	scaffold-2-Positions-27511105-to-27511305	Ciclev10014119m.g	2	67.846	Chr2	42395512	ID=Cg2g033410	42394343	42398450
S02_27521226	scaffold-2-Positions-27521126-to-27521326	Ciclev10014774m.g	2	67.846	Chr2	42406042	ID=Cg2g033420	42405981	42412382
S02_27533722	scaffold-2-Positions-27533622-to-27533822	Ciclev10014242m.g	2	67.846	Chr2	42418526	ID=Cg2g033440	42418272	42425166
S02_27547016	scaffold-2-Positions-27546916-to-27547116	Ciclev10014686m.g	2	67.846	Chr2	42432350	ID=Cg2g033450	42428743	42433435
S02_27569329	scaffold-2-Positions-27569229-to-27569429	Ciclev10017606m.g	2	67.846	Chr2	42452413	ID=Cg2g033490	42450033	42452951
S02_27553624	scaffold-2-Positions-27553524-to-27553724	Ciclev10014850m.g	2	68.788	Chr2	42442384	ID=Cg2g033470	42440492	42445418
S02_27580805	scaffold-2-Positions-27580705-to-27580905	Ciclev10017466m.g	2	68.788	Chr2	42464315	ID=Cg2g033500	42462798	42465340
S02_27587558	scaffold-2-Positions-27587458-to-27587658	Ciclev10017324m.g	2	68.788	Chr2	42471162	ID=Cg2g033510	42470507	42471576
S02_27617302	scaffold-2-Positions-27617202-to-27617402	Ciclev10017056m.g	2	68.788	Chr2	42505306	ID=Cg2g033550	42505088	42505942
S02_27655236	scaffold-2-Positions-27655136-to-27655336	Ciclev10015117m.g	2	69.162	Chr2	42547197	ID=Cg2g033600	42546399	42550589
S02_27686197	scaffold-2-Positions-27686097-to-27686297	Ciclev10017657m.g	2	69.426	Chr2	42569271	ID=Cg2g033630	42568166	42569704
S02_27701901	scaffold-2-Positions-27701801-to-27702001	Ciclev10014776m.g	2	69.426	Chr2	42584374	ID=Cg2g033650	42583715	42590349
S02_27789733	scaffold-2-Positions-27789633-to-27789833	Ciclev10014786m.g	2	70.084	Chr2	42663664	ID=Cg2g033750	42663486	42664968
S02_27771351	scaffold-2-Positions-27771251-to-27771451	S02_27771351	2	71.51	Chr2	42646551	ID=Cg2g033710	42644338	42647396
S02_27776195	scaffold-2-Positions-27776095-to-27776295	Ciclev10018252m.g	2	71.51	Chr2	42650205	ID=Cg2g033720	42648349	42652381
S02_27780105	scaffold-2-Positions-27780005-to-27780205	Ciclev10016184m.g	2	71.51	Chr2	42654112	ID=Cg2g033730	42653310	42659717
S02_27895714	scaffold-2-Positions-27895614-to-27895814	Ciclev10017342m.g	2	71.732	Chr2	42784020	ID=Cg2g033860	42783782	42784384
S02_27749647	scaffold-2-Positions-27749547-to-27749747	Ciclev10014169m.g	2	71.795	Chr2	42626391	ID=Cg2g033690	42618971	42632670
S02_27852894	scaffold-2-Positions-27852794-to-27852994	Ciclev10014569m.g	2	71.795	Chr2	42740094	ID=Cg2g033820	42736653	42741891
S02_27935492	scaffold-2-Positions-27935392-to-27935592	Ciclev10014584m.g	2	71.963	Chr2	42825469	ID=Cg2g033900	42825231	42828508
S02_27970446	scaffold-2-Positions-27970346-to-27970546	Ciclev10015481m.g	2	72.31	Chr2	42862593	ID=Cg2g033940	42861730	42864269
S02_28022595	scaffold-2-Positions-28022495-to-28022695	Ciclev10014411m.g	2	72.31	Chr2	42916895	ID=Cg2g034020	42914611	42921057
S02_27899570	scaffold-2-Positions-27899470-to-27899670	S02_27899570	2	72.721	Chr2	42788781	ID=Cg2g033870	42788539	42794453
S02_27919188	scaffold-2-Positions-27919088-to-27919288	Ciclev10014027m.g	2	72.721	Chr2	42807615	ID=Cg2g033880	42805338	42812401
S02_28884572	scaffold-2-Positions-28884472-to-28884672	Ciclev10014567m.g	2	72.721	Chr2	45213338	ID=Cg2g035970	45212899	45216119
S02_28947742	scaffold-2-Positions-28947642-to-28947842	Ciclev10015402m.g	2	72.721	Chr2	45271956	ID=Cg2g036050	45270690	45277574
S02_27960995	scaffold-2-Positions-27960895-to-27961095	Ciclev10014737m.g	2	72.924	Chr2	42852921	ID=Cg2g033920	42850016	42853318
S02_28017954	scaffold-2-Positions-28017854-to-28018054	Ciclev10015960m.g	2	72.924	Chr2	42912212	ID=Cg2g034010	42908793	42912702
S02_28012159	scaffold-2-Positions-28012059-to-28012259	Ciclev10015447m.g	2	73.372	Chr2	42906428	ID=Cg2g034000	42902709	42907071
S02_28085787	scaffold-2-Positions-28085687-to-28085887	Ciclev10015050m.g	2	73.372	Chr2	42978250	ID=Cg2g034100	42977359	42983307
S02_28081363	scaffold-2-Positions-28081263-to-28081463	Ciclev10016251m.g	2	73.472	Chr2	42973822	ID=Cg2g034090	42972889	42976369
S02_28122166	scaffold-2-Positions-28122066-to-28122266	Ciclev10015390m.g	2	73.472	Chr2	43014911	ID=Cg2g034150	43012973	43018974
S02_28175503	scaffold-2-Positions-28175403-to-28175603	Ciclev10015241m.g	2	73.472	Chr2	43073682	ID=Cg2g034240	43071703	43074462
S02_28188211	scaffold-2-Positions-28188111-to-28188311	Ciclev10015542m.g	2	73.472	Chr2	43083968	ID=Cg2g034250	43082767	43086106
S02_28212281	scaffold-2-Positions-28212181-to-28212381	Ciclev10015341m.g	2	73.472	Chr2	43120220	ID=Cg2g034320	43117558	43124585
S02_28132267	scaffold-2-Positions-28132167-to-28132367	Ciclev10014287m.g	2	74.063	Chr2	43026630	ID=Cg2g034170	43026075	43032265
S02_28158950	scaffold-2-Positions-28158850-to-28159050	Ciclev10015022m.g	2	74.063	Chr2	43050882	ID=Cg2g034220	43050855	43053853
S02_28116856	scaffold-2-Positions-28116756-to-28116956	Ciclev10018082m.g	2	74.159	Chr2	43010658	ID=Cg2g034140	43010219	43012021
S02_28238055	scaffold-2-Positions-28237955-to-28238155	Ciclev10014079m.g	2	74.159	Chr2	43142682	ID=Cg2g034340	43142511	43153161
S02_28264137	scaffold-2-Positions-28264037-to-28264237	Ciclev10015622m.g	2	74.599	Chr2	43171301	ID=Cg2g034370	43166884	43171921
S02_28190414	scaffold-2-Positions-28190314-to-28190514	Ciclev10015744m.g	2	74.629	Chr2	43086170	ID=Cg2g034260	43086043	43090174
S02_28643937	scaffold-2-Positions-28643837-to-28644037	Ciclev10015908m.g	2	75.48	Chr2	44958627	ID=Cg2g035580	44958389	44959848
S02_28649574	scaffold-2-Positions-28649474-to-28649674	Ciclev10014969m.g	2	76.522	Chr2	44964251	ID=Cg2g035590	44962264	44966421
S02_28684100	scaffold-2-Positions-28684000-to-28684200	Ciclev10017575m.g	2	76.522	Chr2	45009906	ID=Cg2g035640	45009833	45010015
S02_28689292	scaffold-2-Positions-28689192-to-28689392	Ciclev10018020m.g	2	76.522	Chr2	45013125	ID=Cg2g035660	45012906	45013663
S02_28699793	scaffold-2-Positions-28699693-to-28699893	Ciclev10017837m.g	2	76.522	Chr2	45022447	ID=Cg2g035690	45022161	45022659
S02_28749014	scaffold-2-Positions-28748914-to-28749114	Ciclev10014599m.g	2	76.522	Chr2	45084330	ID=Cg2g035760	45080631	45085061
S02_28754394	scaffold-2-Positions-28754294-to-28754494	Ciclev10014433m.g	2	76.522	Chr2	45091691	ID=Cg2g035780	45091573	45094164
S02_28829110	scaffold-2-Positions-28829010-to-28829210	Ciclev10014492m.g	2	76.522	Chr2	45160845	ID=Cg2g035880	45157221	45161380
S02_28785658	scaffold-2-Positions-28785558-to-28785758	Ciclev10016859m.g	2	76.896	Chr2	45116954	ID=Cg2g035810	45116374	45117377
S02_28790037	scaffold-2-Positions-28789937-to-28790137	Ciclev10017614m.g	2	76.896	Chr2	45121365	ID=Cg2g035820	45121357	45122570
S02_28846977	scaffold-2-Positions-28846877-to-28847077	Ciclev10015330m.g	2	77.412	Chr2	45179405	ID=Cg2g035910	45178441	45182400
S02_28791161	scaffold-2-Positions-28791061-to-28791261	Ciclev10016804m.g	2	77.679	Chr2	45122486	ID=Cg2g035830	45122231	45125138
S02_28910611	scaffold-2-Positions-28910511-to-28910711	Ciclev10014910m.g	2	77.679	Chr2	45238512	ID=Cg2g036010	45238385	45247833
S02_28980174	scaffold-2-Positions-28980074-to-28980274	Ciclev10017603m.g	2	77.679	Chr2	45306206	ID=Cg2g036090	45305948	45306724
S02_28969026	scaffold-2-Positions-28968926-to-28969126	Ciclev10014843m.g	2	78.886	Chr2	45293866	ID=Cg2g036070	45293608	45298836
S02_29024808	scaffold-2-Positions-29024708-to-29024908	Ciclev10014320m.g	2	79.544	Chr2	45338184	ID=Cg2g036130	45335868	45344244
S02_29054819	scaffold-2-Positions-29054719-to-29054919	Ciclev10017054m.g	2	79.544	Chr2	45367587	ID=Cg2g036170	45367211	45369311
S02_29289358	scaffold-2-Positions-29289258-to-29289458	Ciclev10014731m.g	2	79.544	Chr2	45606818	ID=Cg2g036490	45605217	45610741
S02_29118726	scaffold-2-Positions-29118626-to-29118826	Ciclev10015906m.g	2	80.47	Chr2	45435218	ID=Cg2g036250	45434611	45440216
S02_29140869	scaffold-2-Positions-29140769-to-29140969	Ciclev10016274m.g	2	80.47	Chr2	45456825	ID=Cg2g036270	45456500	45459882
S02_29193522	scaffold-2-Positions-29193422-to-29193622	Ciclev10015173m.g	2	80.47	Chr2	45518372	ID=Cg2g036370	45517441	45519256
S02_29303285	scaffold-2-Positions-29303185-to-29303385	Ciclev10014191m.g	2	80.47	Chr2	45616370	ID=Cg2g036520	45614958	45619484
S02_29267510	scaffold-2-Positions-29267410-to-29267610	Ciclev10016869m.g	2	80.99	Chr2	45588828	ID=Cg2g036460	45588825	45591248
S02_29276603	scaffold-2-Positions-29276503-to-29276703	Ciclev10015778m.g	2	80.99	Chr2	45597093	ID=Cg2g036480	45596431	45599626
S02_29335250	scaffold-2-Positions-29335150-to-29335350	S02_29335250	2	80.99	Chr2	45645298	ID=Cg2g036570	45642825	45645678
S02_29335963	scaffold-2-Positions-29335863-to-29336063	Ciclev10015943m.g	2	80.99	Chr2	45646013	ID=Cg2g036580	45645896	45648500
S02_29339241	scaffold-2-Positions-29339141-to-29339341	Ciclev10014294m.g	2	80.99	Chr2	45649312	ID=Cg2g036590	45649054	45656536
S02_29353700	scaffold-2-Positions-29353600-to-29353800	Ciclev10014323m.g	2	80.99	Chr2	45663831	ID=Cg2g036610	45663131	45670848
S02_29546610	scaffold-2-Positions-29546510-to-29546710	Ciclev10016661m.g	2	80.99	Chr2	45862070	ID=Cg2g036820	45857240	45863048
S02_29407228	scaffold-2-Positions-29407128-to-29407328	Ciclev10014110m.g	2	81.778	Chr2	45721194	ID=Cg2g036670	45715038	45723504
S02_29417971	scaffold-2-Positions-29417871-to-29418071	Ciclev10014583m.g	2	81.778	Chr2	45731717	ID=Cg2g036680	45727824	45732468
S02_29439304	scaffold-2-Positions-29439204-to-29439404	Ciclev10014085m.g	2	81.778	Chr2	45755588	ID=Cg2g036700	45749363	45761305
S02_29471357	scaffold-2-Positions-29471257-to-29471457	Ciclev10014374m.g	2	81.778	Chr2	45789362	ID=Cg2g036740	45787386	45789858
S02_29484125	scaffold-2-Positions-29484025-to-29484225	Ciclev10014064m.g	2	81.778	Chr2	45802446	ID=Cg2g036760	45800267	45808900
S02_29506474	scaffold-2-Positions-29506374-to-29506574	Ciclev10015801m.g	2	81.778	Chr2	45822883	ID=Cg2g036780	45822547	45829170
S02_29538373	scaffold-2-Positions-29538273-to-29538473	Ciclev10015668m.g	2	81.778	Chr2	45854648	ID=Cg2g036810	45850722	45855668
S02_29552545	scaffold-2-Positions-29552445-to-29552645	Ciclev10015606m.g	2	81.778	Chr2	45868008	ID=Cg2g036830	45866515	45869086
S02_29560381	scaffold-2-Positions-29560281-to-29560481	Ciclev10014145m.g	2	81.778	Chr2	45873905	ID=Cg2g036840	45873264	45877185
S02_29604322	scaffold-2-Positions-29604222-to-29604422	Ciclev10015737m.g	2	81.778	Chr2	45921355	ID=Cg2g036900	45920879	45921955
S02_29611259	scaffold-2-Positions-29611159-to-29611359	S02_29611259	2	81.778	Chr2	45930473	ID=Cg2g036910	45928347	45931190
S02_29619516	scaffold-2-Positions-29619416-to-29619616	Ciclev10014882m.g	2	82.436	Chr2	45939000	ID=Cg2g036920	45936353	45939480
S02_29681912	scaffold-2-Positions-29681812-to-29682012	Ciclev10015389m.g	2	82.704	Chr2	46003107	ID=Cg2g036990	45995953	46007695
S02_29727005	scaffold-2-Positions-29726905-to-29727105	Ciclev10017275m.g	2	82.704	Chr2	46050370	ID=Cg2g037080	46048778	46050626
S02_29650322	scaffold-2-Positions-29650222-to-29650422	Ciclev10014061m.g	2	83.095	Chr2	45976205	ID=Cg2g036960	45973091	45976929
S02_29845259	scaffold-2-Positions-29845159-to-29845359	Ciclev10014781m.g	2	83.25	Chr2	46170926	ID=Cg2g037290	46165120	46172727
S02_29759970	scaffold-2-Positions-29759870-to-29760070	Ciclev10016366m.g	2	83.363	Chr2	46088874	ID=Cg2g037150	46086731	46091428
S02_29795854	scaffold-2-Positions-29795754-to-29795954	Ciclev10017846m.g	2	83.363	Chr2	46117471	ID=Cg2g037200	46116769	46118130
S02_29708070	scaffold-2-Positions-29707970-to-29708170	Ciclev10014246m.g	2	83.631	Chr2	46031158	ID=Cg2g037050	46030660	46031937
S02_29716740	scaffold-2-Positions-29716640-to-29716840	Ciclev10014573m.g	2	83.631	Chr2	46039110	ID=Cg2g037060	46035496	46041131
S02_29722614	scaffold-2-Positions-29722514-to-29722714	Ciclev10015087m.g	2	83.631	Chr2	46044951	ID=Cg2g037070	46042488	46048085
S02_29747711	scaffold-2-Positions-29747611-to-29747811	Ciclev10014698m.g	2	83.631	Chr2	46076709	ID=Cg2g037130	46075618	46077452
S02_29754119	scaffold-2-Positions-29754019-to-29754219	Ciclev10016117m.g	2	83.631	Chr2	46082992	ID=Cg2g037140	46082888	46086169
S02_29775623	scaffold-2-Positions-29775523-to-29775723	Ciclev10014398m.g	2	83.631	Chr2	46098155	ID=Cg2g037170	46096465	46103755
S02_29810578	scaffold-2-Positions-29810478-to-29810678	Ciclev10015448m.g	2	83.631	Chr2	46131689	ID=Cg2g037220	46128323	46132559
S02_29834696	scaffold-2-Positions-29834596-to-29834796	Ciclev10018061m.g	2	83.631	Chr2	46159422	ID=Cg2g037280	46158958	46161216
S02_29847480	scaffold-2-Positions-29847380-to-29847580	Ciclev10015120m.g	2	83.631	Chr2	46173135	ID=Cg2g037300	46173057	46177544
S02_29856094	scaffold-2-Positions-29855994-to-29856194	S02_29856094	2	83.631	Chr2	46182494	ID=Cg2g037310	46181475	46187286
S02_29865862	scaffold-2-Positions-29865762-to-29865962	Ciclev10015034m.g	2	83.631	Chr2	46192342	ID=Cg2g037320	46191332	46193117
S02_29911476	scaffold-2-Positions-29911376-to-29911576	Ciclev10016549m.g	2	83.631	Chr2	46237146	ID=Cg2g037370	46235538	46238662
S02_29870762	scaffold-2-Positions-29870662-to-29870862	Ciclev10015026m.g	2	84.289	Chr2	46197267	ID=Cg2g037330	46197100	46200224
S02_29886922	scaffold-2-Positions-29886822-to-29887022	Ciclev10016595m.g	2	84.289	Chr2	46213289	ID=Cg2g037350	46210670	46213631
S02_29892712	scaffold-2-Positions-29892612-to-29892812	Ciclev10014141m.g	2	84.289	Chr2	46218980	ID=Cg2g037360	46218471	46226360
S02_29967481	scaffold-2-Positions-29967381-to-29967581	Ciclev10016161m.g	2	84.459	Chr2	46294949	ID=Cg2g037450	46290844	46295385
S02_30462851	scaffold-2-Positions-30462751-to-30462951	Ciclev10014270m.g	2	84.659	Chr2	46696084	ID=Cg2g037980	46691867	46703953
S02_29941930	scaffold-2-Positions-29941830-to-29942030	Ciclev10017803m.g	2	84.788	Chr2	46269374	ID=Cg2g037410	46269262	46271172
S02_29980081	scaffold-2-Positions-29979981-to-29980181	Ciclev10014010m.g	2	84.788	Chr2	46307451	ID=Cg2g037470	46305132	46321307
S02_29998873	scaffold-2-Positions-29998773-to-29998973	Ciclev10014052m.g	2	84.788	Chr2	46326215	ID=Cg2g037480	46324359	46332489
S02_30039258	scaffold-2-Positions-30039158-to-30039358	Ciclev10016100m.g	2	84.788	Chr2	46362849	ID=Cg2g037510	46359929	46362931
S02_30059385	scaffold-2-Positions-30059285-to-30059485	Ciclev10014709m.g	2	84.788	Chr2	46382463	ID=Cg2g037540	46377183	46383753
S02_30049717	scaffold-2-Positions-30049617-to-30049817	Ciclev10016394m.g	2	85.215	Chr2	46373909	ID=Cg2g037530	46372054	46374188
S02_30143771	scaffold-2-Positions-30143671-to-30143871	Ciclev10015510m.g	2	85.215	Chr2	46393396	ID=Cg2g037580	46392602	46395018
S02_30155564	scaffold-2-Positions-30155464-to-30155664	Ciclev10018102m.g	2	85.215	Chr2	46406139	ID=Cg2g037600	46405663	46407103
S02_30162682	scaffold-2-Positions-30162582-to-30162782	Ciclev10014428m.g	2	85.215	Chr2	46413942	ID=Cg2g037610	46413022	46418023
S02_30170258	scaffold-2-Positions-30170158-to-30170358	Ciclev10015089m.g	2	85.323	Chr2	46422052	ID=Cg2g037620	46420912	46424160
S02_30248486	scaffold-2-Positions-30248386-to-30248586	Ciclev10014047m.g	2	85.448	Chr2	46496558	ID=Cg2g037680	46490039	46504798
S02_30289850	scaffold-2-Positions-30289750-to-30289950	Ciclev10014264m.g	2	85.448	Chr2	46534778	ID=Cg2g037740	46533539	46536789
S02_30319356	scaffold-2-Positions-30319256-to-30319456	Ciclev10014445m.g	2	85.448	Chr2	46552752	ID=Cg2g037780	46550643	46552766
S02_30406325	scaffold-2-Positions-30406225-to-30406425	Ciclev10017084m.g	2	85.448	Chr2	46642918	ID=Cg2g037870	46640854	46643244
S02_30409168	scaffold-2-Positions-30409068-to-30409268	Ciclev10014844m.g	2	85.448	Chr2	46645767	ID=Cg2g037880	46643448	46648998
S02_30444228	scaffold-2-Positions-30444128-to-30444328	Ciclev10017610m.g	2	85.448	Chr2	46677136	ID=Cg2g037940	46674932	46678168
S02_30649303	scaffold-2-Positions-30649203-to-30649403	Ciclev10016540m.g	2	85.448	Chr2	46882556	ID=Cg2g038220	46881316	46883321
S02_30672858	scaffold-2-Positions-30672758-to-30672958	Ciclev10014090m.g	2	85.448	Chr2	46905623	ID=Cg2g038250	46904257	46914368
S02_30389893	scaffold-2-Positions-30389793-to-30389993	Ciclev10014649m.g	2	85.585	Chr2	46626579	ID=Cg2g037860	46625219	46630427
S02_30497284	scaffold-2-Positions-30497184-to-30497384	Ciclev10017714m.g	2	85.585	Chr2	46730390	ID=Cg2g038020	46728929	46732318
S02_30544041	scaffold-2-Positions-30543941-to-30544141	S02_30544041	2	85.585	Chr2	46778928	ID=Cg2g038100	46778548	46783399
S02_30601648	scaffold-2-Positions-30601548-to-30601748	Ciclev10016613m.g	2	85.585	Chr2	46835032	ID=Cg2g038160	46832835	46835952
S02_30598362	scaffold-2-Positions-30598262-to-30598462	Ciclev10016196m.g	2	86.78	Chr2	46831781	ID=Cg2g038150	46831609	46832656
S02_30609837	scaffold-2-Positions-30609737-to-30609937	Ciclev10015548m.g	2	86.78	Chr2	46843189	ID=Cg2g038180	46841403	46844256
S02_30641024	scaffold-2-Positions-30640924-to-30641124	Ciclev10016993m.g	2	86.78	Chr2	46874888	ID=Cg2g038210	46874565	46876525
S02_30652550	scaffold-2-Positions-30652450-to-30652650	Ciclev10018136m.g	2	87.438	Chr2	46885811	ID=Cg2g038230	46884026	46891857
S02_30668178	scaffold-2-Positions-30668078-to-30668278	Ciclev10014143m.g	2	87.438	Chr2	46900951	ID=Cg2g038240	46893106	46903229
S02_30682943	scaffold-2-Positions-30682843-to-30683043	Ciclev10014457m.g	2	87.438	Chr2	46916395	ID=Cg2g038260	46916053	46920214
S02_30790997	scaffold-2-Positions-30790897-to-30791097	Ciclev10014013m.g	2	88.085	Chr2	47001459	ID=Cg2g038330	46998272	47017916
S02_30771030	scaffold-2-Positions-30770930-to-30771130	Ciclev10018029m.g	2	88.364	Chr2	46983843	ID=Cg2g038310	46958035	46986906
S02_30780458	scaffold-2-Positions-30780358-to-30780558	Ciclev10016512m.g	2	88.364	Chr2	46992249	ID=Cg2g038320	46991416	46992704
S02_30891659	scaffold-2-Positions-30891559-to-30891759	Ciclev10016959m.g	2	88.364	Chr2	47101650	ID=Cg2g038470	47098405	47102784
S02_31164528	scaffold-2-Positions-31164428-to-31164628	Ciclev10014802m.g	2	88.364	Chr2	47389415	ID=Cg2g038900	47388601	47390383
S02_30812039	scaffold-2-Positions-30811939-to-30812139	Ciclev10015693m.g	2	88.62	Chr2	47021814	ID=Cg2g038340	47020734	47024869
S02_30848218	scaffold-2-Positions-30848118-to-30848318	Ciclev10015984m.g	2	88.62	Chr2	47062951	ID=Cg2g038400	47062230	47064995
S02_30855820	scaffold-2-Positions-30855720-to-30855920	Ciclev10014244m.g	2	88.62	Chr2	47070535	ID=Cg2g038410	47067781	47074824
S02_30878327	scaffold-2-Positions-30878227-to-30878427	Ciclev10014116m.g	2	88.62	Chr2	47090239	ID=Cg2g038450	47087526	47094884
S02_30916443	scaffold-2-Positions-30916343-to-30916543	Ciclev10014122m.g	2	88.62	Chr2	47125926	ID=Cg2g038510	47120714	47132264
S02_30923796	scaffold-2-Positions-30923696-to-30923896	Ciclev10016127m.g	2	88.62	Chr2	47133564	ID=Cg2g038520	47133278	47137023
S02_30940839	scaffold-2-Positions-30940739-to-30940939	Ciclev10014133m.g	2	88.62	Chr2	47150200	ID=Cg2g038540	47149680	47156334
S02_31007293	scaffold-2-Positions-31007193-to-31007393	Ciclev10016195m.g	2	88.62	Chr2	47211298	ID=Cg2g038640	47210342	47214726
S02_30863305	scaffold-2-Positions-30863205-to-30863405	Ciclev10017111m.g	2	88.743	Chr2	47078020	ID=Cg2g038420	47077923	47078348
S02_30904092	scaffold-2-Positions-30903992-to-30904192	Ciclev10018122m.g	2	88.743	Chr2	47113368	ID=Cg2g038490	47110392	47114009
S02_30840338	scaffold-2-Positions-30840238-to-30840438	S02_30840338	2	88.763	Chr2	47055123	ID=Cg2g038390	47049692	47061443
S02_30897486	scaffold-2-Positions-30897386-to-30897586	Ciclev10016601m.g	2	88.763	Chr2	47107108	ID=Cg2g038480	47103762	47107890
S02_30951693	scaffold-2-Positions-30951593-to-30951793	Ciclev10014330m.g	2	88.763	Chr2	47160910	ID=Cg2g038560	47160388	47164623
S02_30956768	scaffold-2-Positions-30956668-to-30956868	Ciclev10016755m.g	2	88.892	Chr2	47165993	ID=Cg2g038570	47165561	47166744
S02_31036489	scaffold-2-Positions-31036389-to-31036589	Ciclev10015053m.g	2	88.971	Chr2	47240194	ID=Cg2g038690	47239951	47242080
S02_30960657	scaffold-2-Positions-30960557-to-30960757	Ciclev10014257m.g	2	89.278	Chr2	47169800	ID=Cg2g038580	47169455	47171946
S02_31179320	scaffold-2-Positions-31179220-to-31179420	Ciclev10014815m.g	2	89.55	Chr2	16697773	ID=Cg2g014020	16697345	16698117
S02_31191129	scaffold-2-Positions-31191029-to-31191229	Ciclev10014803m.g	2	89.55	Chr2	47418558	ID=Cg2g038930	47417512	47419389
S02_31241822	scaffold-2-Positions-31241722-to-31241922	Ciclev10014031m.g	2	89.55	Chr2	47455849	ID=Cg2g039000	47455445	47463714
S02_31258759	scaffold-2-Positions-31258659-to-31258859	Ciclev10016504m.g	2	89.55	Chr2	47473462	ID=Cg2g039020	47470893	47473585
S02_31296143	scaffold-2-Positions-31296043-to-31296243	Ciclev10015058m.g	2	89.55	Chr2	47519269	ID=Cg2g039120	47517353	47522448
S02_31304293	scaffold-2-Positions-31304193-to-31304393	Ciclev10015091m.g	2	89.55	Chr2	47528352	ID=Cg2g039130	47527592	47529966
S02_31351693	scaffold-2-Positions-31351593-to-31351793	Ciclev10014183m.g	2	89.55	Chr2	47572615	ID=Cg2g039200	47572033	47577773
S02_31405334	scaffold-2-Positions-31405234-to-31405434	Ciclev10015859m.g	2	89.55	Chr2	47608468	ID=Cg2g039260	47605358	47609919
S02_31461044	scaffold-2-Positions-31460944-to-31461144	Ciclev10014690m.g	2	89.55	Chr2	47665216	ID=Cg2g039340	47664193	47670140
S02_31928031	scaffold-2-Positions-31927931-to-31928131	Ciclev10016904m.g	2	89.55	Chr2	48135455	ID=Cg2g039940	48134806	48136776
S02_31155121	scaffold-2-Positions-31155021-to-31155221	Ciclev10014810m.g	2	89.691	Chr2	47380014	ID=Cg2g038890	47378787	47380298
S02_31345232	scaffold-2-Positions-31345132-to-31345332	Ciclev10014250m.g	2	90.208	Chr2	47566734	ID=Cg2g039190	47566039	47569344
S02_31490396	scaffold-2-Positions-31490296-to-31490496	Ciclev10014454m.g	2	90.208	Chr2	47692846	ID=Cg2g039370	47692153	47700141
S02_31433293	scaffold-2-Positions-31433193-to-31433393	Ciclev10014266m.g	2	90.338	Chr2	47635662	ID=Cg2g039290	47632942	47639597
S02_31568961	scaffold-2-Positions-31568861-to-31569061	Ciclev10018362m.g	2	90.61	Chr2	47786409	ID=Cg2g039470	47785054	47786808
S02_31543915	scaffold-2-Positions-31543815-to-31544015	S02_31543915	2	91.171	Chr2	47756090	ID=Cg2g039450	47756090	47760144
S02_31481702	scaffold-2-Positions-31481602-to-31481802	Ciclev10014271m.g	2	91.525	Chr2	47685237	ID=Cg2g039350	47674920	47686583
S02_31562992	scaffold-2-Positions-31562892-to-31563092	Ciclev10014084m.g	2	91.525	Chr2	47780453	ID=Cg2g039460	47764103	47784655
S02_31610584	scaffold-2-Positions-31610484-to-31610684	Ciclev10014028m.g	2	91.525	Chr2	47828290	ID=Cg2g039520	47827938	47840956
S02_31628005	scaffold-2-Positions-31627905-to-31628105	Ciclev10014029m.g	2	91.525	Chr2	47845740	ID=Cg2g039530	47843424	47862093
S02_31717702	scaffold-2-Positions-31717602-to-31717802	Ciclev10014263m.g	2	91.946	Chr2	47931539	ID=Cg2g039640	47930455	47933473
S02_31725747	scaffold-2-Positions-31725647-to-31725847	Ciclev10015916m.g	2	91.946	Chr2	47939366	ID=Cg2g039650	47935641	47942638
S02_31762048	scaffold-2-Positions-31761948-to-31762148	Ciclev10014878m.g	2	91.946	Chr2	47976501	ID=Cg2g039680	47975608	47981904
S02_31798085	scaffold-2-Positions-31797985-to-31798185	Ciclev10018100m.g	2	91.946	Chr2	48012773	ID=Cg2g039730	48012391	48013911
S02_31817162	scaffold-2-Positions-31817062-to-31817262	Ciclev10014038m.g	2	91.946	Chr2	48031560	ID=Cg2g039770	48029414	48035068
S02_31822441	scaffold-2-Positions-31822341-to-31822541	Ciclev10015995m.g	2	91.946	Chr2	48036744	ID=Cg2g039780	48035679	48037050
S02_31846084	scaffold-2-Positions-31845984-to-31846184	Ciclev10014165m.g	2	91.946	Chr2	48061217	ID=Cg2g039830	48057450	48064673
S02_31852495	scaffold-2-Positions-31852395-to-31852595	Ciclev10015157m.g	2	91.946	Chr2	48067746	ID=Cg2g039840	48067065	48072966
S02_31886791	scaffold-2-Positions-31886691-to-31886891	Ciclev10017932m.g	2	91.946	Chr2	48100072	ID=Cg2g039900	48099127	48105837
S02_31919831	scaffold-2-Positions-31919731-to-31919931	Ciclev10014738m.g	2	91.946	Chr2	48126399	ID=Cg2g039930	48113644	48127016
S02_31943633	scaffold-2-Positions-31943533-to-31943733	Ciclev10014986m.g	2	91.946	Chr2	48151146	ID=Cg2g039950	48150280	48158154
S02_31956461	scaffold-2-Positions-31956361-to-31956561	Ciclev10015378m.g	2	91.946	Chr2	48163843	ID=Cg2g039960	48162262	48164859
S02_31975090	scaffold-2-Positions-31974990-to-31975190	Ciclev10014608m.g	2	91.946	Chr2	48182895	ID=Cg2g039980	48181614	48191613
S02_32030941	scaffold-2-Positions-32030841-to-32031041	Ciclev10015407m.g	2	91.946	Chr2	48236893	ID=Cg2g040070	48236423	48241222
S02_32075083	scaffold-2-Positions-32074983-to-32075183	Ciclev10016130m.g	2	91.946	Chr2	48274720	ID=Cg2g040150	48272432	48277580
S02_32094189	scaffold-2-Positions-32094089-to-32094289	Ciclev10016836m.g	2	91.946	Chr2	48294725	ID=Cg2g040200	48294210	48295594
S02_31835548	scaffold-2-Positions-31835448-to-31835648	Ciclev10015559m.g	2	91.979	Chr2	48049494	ID=Cg2g039810	48049437	48055173
S02_31894488	scaffold-2-Positions-31894388-to-31894588	Ciclev10017760m.g	2	91.979	Chr2	48108365	ID=Cg2g039910	48108182	48108619
S02_32045044	scaffold-2-Positions-32044944-to-32045144	Ciclev10014034m.g	2	91.979	Chr2	48249501	ID=Cg2g040100	48247621	48256594
S02_32082090	scaffold-2-Positions-32081990-to-32082190	Ciclev10015461m.g	2	91.979	Chr2	48282612	ID=Cg2g040160	48282282	48284835
S02_32219547	scaffold-2-Positions-32219447-to-32219647	Ciclev10014787m.g	2	91.979	Chr2	48414587	ID=Cg2g040360	48413315	48415640
S02_31740887	scaffold-2-Positions-31740787-to-31740987	Ciclev10014198m.g	2	92.373	Chr2	47954691	ID=Cg2g039670	47954325	47960092
S02_32028609	scaffold-2-Positions-32028509-to-32028709	Ciclev10017125m.g	2	92.373	Chr2	48234562	ID=Cg2g040060	48233931	48236057
S02_32099941	scaffold-2-Positions-32099841-to-32100041	Ciclev10014053m.g	2	92.373	Chr2	48300547	ID=Cg2g040210	48297227	48305518
S02_32122916	scaffold-2-Positions-32122816-to-32123016	Ciclev10014970m.g	2	92.373	Chr2	48325894	ID=Cg2g040230	48325106	48326824
S02_32133954	scaffold-2-Positions-32133854-to-32134054	Ciclev10015055m.g	2	92.373	Chr2	48335752	ID=Cg2g040250	48334933	48339855
S02_32167499	scaffold-2-Positions-32167399-to-32167599	Ciclev10014158m.g	2	92.373	Chr2	48369209	ID=Cg2g040290	48367480	48374489
S02_32198855	scaffold-2-Positions-32198755-to-32198955	Ciclev10014424m.g	2	92.373	Chr2	48392756	ID=Cg2g040320	48389826	48393017
S02_32260163	scaffold-2-Positions-32260063-to-32260263	Ciclev10014587m.g	2	92.373	Chr2	48455289	ID=Cg2g040450	48452156	48457340
S02_32157263	scaffold-2-Positions-32157163-to-32157363	Ciclev10015210m.g	2	92.488	Chr2	48359596	ID=Cg2g040280	48357470	48360732
S02_32236719	scaffold-2-Positions-32236619-to-32236819	Ciclev10016912m.g	2	92.488	Chr2	48432207	ID=Cg2g040390	48432060	48432847
S02_32238962	scaffold-2-Positions-32238862-to-32239062	Ciclev10015811m.g	2	92.488	Chr2	48434450	ID=Cg2g040400	48434136	48436820
S02_32244665	scaffold-2-Positions-32244565-to-32244765	Ciclev10015727m.g	2	92.488	Chr2	48440198	ID=Cg2g040420	48439635	48441537
S02_32283957	scaffold-2-Positions-32283857-to-32284057	Ciclev10016643m.g	2	92.488	Chr2	48483882	ID=Cg2g040490	48483755	48486557
S02_32336695	scaffold-2-Positions-32336595-to-32336795	Ciclev10014852m.g	2	92.488	Chr2	48527668	ID=Cg2g040570	48527073	48534592
S02_32398131	scaffold-2-Positions-32398031-to-32398231	Ciclev10014521m.g	2	92.488	Chr2	48633423	ID=Cg2g040700	48630868	48633939
S02_32309408	scaffold-2-Positions-32309308-to-32309508	Ciclev10018286m.g	2	92.767	Chr2	48510168	ID=Cg2g040550	48509787	48512352
S02_32437808	scaffold-2-Positions-32437708-to-32437908	Ciclev10016525m.g	2	92.767	Chr2	48675678	ID=Cg2g040770	48675281	48676604
S02_32341278	scaffold-2-Positions-32341178-to-32341378	Ciclev10017818m.g	2	93.274	Chr2	48563122	ID=Cg2g040600	48558007	48565249
S02_32403306	scaffold-2-Positions-32403206-to-32403406	Ciclev10014789m.g	2	93.274	Chr2	48638620	ID=Cg2g040710	48638185	48645859
S02_32426161	scaffold-2-Positions-32426061-to-32426261	Ciclev10017174m.g	2	93.414	Chr2	48660853	ID=Cg2g040750	48659850	48661789
S02_32474610	scaffold-2-Positions-32474510-to-32474710	Ciclev10017836m.g	2	93.414	Chr2	48713691	ID=Cg2g040840	48712770	48715506
S02_32504107	scaffold-2-Positions-32504007-to-32504207	S02_32504107	2	93.414	Chr2	48770329	ID=Cg2g040920	48769945	48770530
S02_32508114	scaffold-2-Positions-32508014-to-32508214	Ciclev10016236m.g	2	93.414	Chr2	48774232	ID=Cg2g040940	48773484	48775305
S02_32530056	scaffold-2-Positions-32529956-to-32530156	Ciclev10016752m.g	2	93.414	Chr2	48795799	ID=Cg2g040960	48795279	48798074
S02_32597948	scaffold-2-Positions-32597848-to-32598048	Ciclev10014255m.g	2	93.414	Chr2	48849872	ID=Cg2g041010	48845638	48862276
S02_32628052	scaffold-2-Positions-32627952-to-32628152	Ciclev10016798m.g	2	93.555	Chr2	48878628	ID=Cg2g041050	48877635	48878827
S02_32633468	scaffold-2-Positions-32633368-to-32633568	Ciclev10016399m.g	2	93.555	Chr2	48883908	ID=Cg2g041060	48880680	48884790
S02_32642293	scaffold-2-Positions-32642193-to-32642393	Ciclev10016069m.g	2	93.555	Chr2	48892020	ID=Cg2g041070	48890652	48893144
S02_32652914	scaffold-2-Positions-32652814-to-32653014	Ciclev10017679m.g	2	93.555	Chr2	48903491	ID=Cg2g041090	48902631	48904200
S02_32681965	scaffold-2-Positions-32681865-to-32682065	Ciclev10015301m.g	2	93.555	Chr2	48935548	ID=Cg2g041120	48934894	48936374
S02_32764211	scaffold-2-Positions-32764111-to-32764311	Ciclev10014913m.g	2	94.344	Chr2	49021072	ID=Cg2g041230	49020123	49023127
S02_32710830	scaffold-2-Positions-32710730-to-32710930	Ciclev10018309m.g	2	94.806	Chr2	48970054	ID=Cg2g041150	48967379	48974020
S02_32647768	scaffold-2-Positions-32647668-to-32647868	Ciclev10016376m.g	2	94.887	Chr2	48897029	ID=Cg2g041080	48895980	48898754
S02_32836976	scaffold-2-Positions-32836876-to-32837076	Ciclev10015313m.g	2	95.437	Chr2	49093815	ID=Cg2g041310	49093168	49098338
S02_32843614	scaffold-2-Positions-32843514-to-32843714	Ciclev10015592m.g	2	95.437	Chr2	49100395	ID=Cg2g041320	49098964	49102765
S02_32880682	scaffold-2-Positions-32880582-to-32880782	Ciclev10016776m.g	2	95.437	Chr2	49125597	ID=Cg2g041360	49125534	49127999
S02_32809270	scaffold-2-Positions-32809170-to-32809370	Ciclev10014723m.g	2	96.363	Chr2	49066181	ID=Cg2g041270	49052356	49069182
S02_32912578	scaffold-2-Positions-32912478-to-32912678	Ciclev10014219m.g	2	96.363	Chr2	49150139	ID=Cg2g041380	49141093	49152515
S02_32930850	scaffold-2-Positions-32930750-to-32930950	Ciclev10014187m.g	2	96.363	Chr2	49167599	ID=Cg2g041410	49163082	49169341
S02_32954684	scaffold-2-Positions-32954584-to-32954784	Ciclev10017808m.g	2	96.363	Chr2	49192712	ID=Cg2g041440	49190344	49195955
S02_32944183	scaffold-2-Positions-32944083-to-32944283	Ciclev10015133m.g	2	97.289	Chr2	49182275	ID=Cg2g041420	49179447	49184781
S02_33070515	scaffold-2-Positions-33070415-to-33070615	Ciclev10016453m.g	2	97.414	Chr2	49300012	ID=Cg2g041600	49297296	49300732
S02_33057873	scaffold-2-Positions-33057773-to-33057973	Ciclev10017033m.g	2	97.492	Chr2	49287981	ID=Cg2g041570	49284323	49288122
S02_32976827	scaffold-2-Positions-32976727-to-32976927	Ciclev10016240m.g	2	97.5	Chr2	49205167	ID=Cg2g041470	49204337	49206760
S02_32991646	scaffold-2-Positions-32991546-to-32991746	Ciclev10015112m.g	2	97.5	Chr2	49220065	ID=Cg2g041490	49219863	49223068
S02_33006465	scaffold-2-Positions-33006365-to-33006565	Ciclev10015451m.g	2	97.5	Chr2	49235845	ID=Cg2g041520	49234453	49240782
S02_33019859	scaffold-2-Positions-33019759-to-33019959	Ciclev10015122m.g	2	97.5	Chr2	49249432	ID=Cg2g041530	49247837	49252205
S02_33026052	scaffold-2-Positions-33025952-to-33026152	Ciclev10014112m.g	2	97.5	Chr2	49256137	ID=Cg2g041540	49255866	49265125
S02_33109929	scaffold-2-Positions-33109829-to-33110029	Ciclev10014262m.g	2	97.5	Chr2	49339410	ID=Cg2g041640	49339013	49343834
S02_33052521	scaffold-2-Positions-33052421-to-33052621	Ciclev10015894m.g	2	97.968	Chr2	49282514	ID=Cg2g041560	49281781	49282644
S02_33169381	scaffold-2-Positions-33169281-to-33169481	Ciclev10014693m.g	2	97.981	Chr2	49399507	ID=Cg2g041710	49398044	49399825
S02_33040943	scaffold-2-Positions-33040843-to-33041043	Ciclev10014419m.g	2	98.445	Chr2	49270765	ID=Cg2g041550	49269044	49274315
S02_33202258	scaffold-2-Positions-33202158-to-33202358	Ciclev10014734m.g	2	98.445	Chr2	49432167	ID=Cg2g041730	49429462	49435471
S02_33207094	scaffold-2-Positions-33206994-to-33207194	Ciclev10014943m.g	2	98.754	Chr2	49437009	ID=Cg2g041740	49436487	49439065
S02_33211691	scaffold-2-Positions-33211591-to-33211791	Ciclev10015246m.g	2	98.754	Chr2	49441600	ID=Cg2g041750	49441402	49442635
S02_33086223	scaffold-2-Positions-33086123-to-33086323	Ciclev10017806m.g	2	98.961	Chr2	49315154	ID=Cg2g041620	49315129	49316485
S02_33291675	scaffold-2-Positions-33291575-to-33291775	Ciclev10015412m.g	2	98.961	Chr2	49525401	ID=Cg2g041860	49523466	49525471
S02_33316175	scaffold-2-Positions-33316075-to-33316275	Ciclev10017521m.g	2	98.961	Chr2	49549634	ID=Cg2g041920	49547540	49549879
S02_33247531	scaffold-2-Positions-33247431-to-33247631	Ciclev10015933m.g	2	99.373	Chr2	49477379	ID=Cg2g041790	49476112	49479060
S02_33328589	scaffold-2-Positions-33328489-to-33328689	Ciclev10014268m.g	2	99.373	Chr2	49561975	ID=Cg2g041940	49558217	49562870
S02_33390508	scaffold-2-Positions-33390408-to-33390608	Ciclev10016152m.g	2	99.692	Chr2	49622667	ID=Cg2g042060	49620853	49624253
S02_33165478	scaffold-2-Positions-33165378-to-33165578	Ciclev10017687m.g	2	100.128	Chr2	49395989	ID=Cg2g041700	49393381	49396712
S02_33321076	scaffold-2-Positions-33320976-to-33321176	Ciclev10014972m.g	2	100.128	Chr2	49555070	ID=Cg2g041930	49553748	49558079
S02_33425069	scaffold-2-Positions-33424969-to-33425169	Ciclev10014194m.g	2	100.282	Chr2	49658344	ID=Cg2g042140	49658307	49665426
S02_33421461	scaffold-2-Positions-33421361-to-33421561	Ciclev10014282m.g	2	100.552	Chr2	49654305	ID=Cg2g042120	49654052	49656442
S02_33461296	scaffold-2-Positions-33461196-to-33461396	Ciclev10014447m.g	2	100.619	Chr2	49698005	ID=Cg2g042180	49697419	49699902
S02_33545418	scaffold-2-Positions-33545318-to-33545518	Ciclev10014136m.g	2	100.619	Chr2	49798559	ID=Cg2g042340	49798558	49803987
S02_33559105	scaffold-2-Positions-33559005-to-33559205	Ciclev10015841m.g	2	100.619	Chr2	49812101	ID=Cg2g042360	49810433	49814383
S02_33563300	scaffold-2-Positions-33563200-to-33563400	Ciclev10016057m.g	2	100.619	Chr2	49816341	ID=Cg2g042370	49814637	49816939
S02_33567064	scaffold-2-Positions-33566964-to-33567164	Ciclev10018117m.g	2	100.619	Chr2	49820321	ID=Cg2g042390	49820298	49822649
S02_33594023	scaffold-2-Positions-33593923-to-33594123	Ciclev10015710m.g	2	100.749	Chr2	49844189	ID=Cg2g042430	49843780	49845950
S02_33644093	scaffold-2-Positions-33643993-to-33644193	Ciclev10014609m.g	2	100.749	Chr2	49897099	ID=Cg2g042500	49893680	49898511
S02_33575156	scaffold-2-Positions-33575056-to-33575256	S02_33575156	2	101.277	Chr2	49828151	ID=Cg2g042410	49828008	49828364
S02_33660810	scaffold-2-Positions-33660710-to-33660910	Ciclev10017171m.g	2	101.601	Chr2	49908504	ID=Cg2g042520	49907990	49911531
S02_33299574	scaffold-2-Positions-33299474-to-33299674	Ciclev10016413m.g	2	101.992	Chr2	49532803	ID=Cg2g041880	49532117	49535909
S02_33697050	scaffold-2-Positions-33696950-to-33697150	Ciclev10016529m.g	2	102.259	Chr2	49942406	ID=Cg2g042560	49941699	49944793
S02_33720555	scaffold-2-Positions-33720455-to-33720655	Ciclev10017073m.g	2	102.259	Chr2	49963972	ID=Cg2g042610	49963787	49964607
S02_33780103	scaffold-2-Positions-33780003-to-33780203	Ciclev10014139m.g	2	102.27	Chr2	50027053	ID=Cg2g042700	50026073	50032860
S02_33806216	scaffold-2-Positions-33806116-to-33806316	Ciclev10014391m.g	2	102.355	Chr2	50053791	ID=Cg2g042730	50050411	50055742
S02_33770147	scaffold-2-Positions-33770047-to-33770247	Ciclev10015883m.g	2	102.466	Chr2	50017044	ID=Cg2g042680	50016930	50018455
S02_33819320	scaffold-2-Positions-33819220-to-33819420	Ciclev10017559m.g	2	102.466	Chr2	50066534	ID=Cg2g042740	50066014	50066607
S02_33998724	scaffold-2-Positions-33998624-to-33998824	Ciclev10015309m.g	2	102.466	Chr2	50247238	ID=Cg2g043070	50246019	50247780
S02_33721564	scaffold-2-Positions-33721464-to-33721664	S02_33721564	2	102.78	Chr2	49964986	ID=Cg2g042620	49964834	49968693
S02_33864420	scaffold-2-Positions-33864320-to-33864520	Ciclev10017211m.g	2	102.78	Chr2	50118614	ID=Cg2g042830	50117336	50119469
S02_33833893	scaffold-2-Positions-33833793-to-33833993	Ciclev10016976m.g	2	102.91	Chr2	50084454	ID=Cg2g042760	50082948	50086560
S02_33837754	scaffold-2-Positions-33837654-to-33837854	Ciclev10015064m.g	2	102.91	Chr2	50088281	ID=Cg2g042770	50088014	50092764
S02_33850989	scaffold-2-Positions-33850889-to-33851089	Ciclev10014636m.g	2	102.91	Chr2	50104539	ID=Cg2g042790	50101530	50105649
S02_33856023	scaffold-2-Positions-33855923-to-33856123	Ciclev10015186m.g	2	102.91	Chr2	50111252	ID=Cg2g042810	50110617	50111993
S02_33896688	scaffold-2-Positions-33896588-to-33896788	Ciclev10017809m.g	2	102.91	Chr2	50143807	ID=Cg2g042860	50143737	50144543
S02_33934204	scaffold-2-Positions-33934104-to-33934304	Ciclev10017786m.g	2	102.91	Chr2	50179104	ID=Cg2g042930	50177885	50179805
S02_33955137	scaffold-2-Positions-33955037-to-33955237	Ciclev10018204m.g	2	102.91	Chr2	50204221	ID=Cg2g042980	50201433	50205824
S02_34005495	scaffold-2-Positions-34005395-to-34005595	S02_34005495	2	102.91	Chr2	50253635	ID=Cg2g043080	50252863	50258310
S02_34074859	scaffold-2-Positions-34074759-to-34074959	Ciclev10014629m.g	2	102.91	Chr2	50326085	ID=Cg2g043190	50322458	50326136
S02_33943464	scaffold-2-Positions-33943364-to-33943564	Ciclev10014801m.g	2	103.568	Chr2	50192268	ID=Cg2g042950	50191334	50197162
S02_33960787	scaffold-2-Positions-33960687-to-33960887	Ciclev10014227m.g	2	103.568	Chr2	50209875	ID=Cg2g042990	50206682	50210546
S02_33981815	scaffold-2-Positions-33981715-to-33981915	Ciclev10016080m.g	2	103.568	Chr2	50231055	ID=Cg2g043010	50227857	50231855
S02_34038414	scaffold-2-Positions-34038314-to-34038514	Ciclev10014987m.g	2	103.568	Chr2	50287013	ID=Cg2g043120	50285567	50287574
S02_34050036	scaffold-2-Positions-34049936-to-34050136	Ciclev10016114m.g	2	103.568	Chr2	50298762	ID=Cg2g043150	50296893	50303388
S02_34117950	scaffold-2-Positions-34117850-to-34118050	Ciclev10014429m.g	2	104.775	Chr2	50369201	ID=Cg2g043250	50366663	50370615
S02_34022007	scaffold-2-Positions-34021907-to-34022107	S02_34022007	2	104.848	Chr2	50270834	ID=Cg2g043100	50270708	50270938
S02_34105149	scaffold-2-Positions-34105049-to-34105249	S02_34105149	2	104.848	Chr2	50357727	ID=Cg2g043240	50356514	50363084
S02_34138425	scaffold-2-Positions-34138325-to-34138525	Ciclev10017804m.g	2	104.848	Chr2	50392220	ID=Cg2g043300	50391775	50392424
S02_34142376	scaffold-2-Positions-34142276-to-34142476	Ciclev10015232m.g	2	104.848	Chr2	50396155	ID=Cg2g043310	50393341	50399481
S02_34077680	scaffold-2-Positions-34077580-to-34077780	Ciclev10015687m.g	2	105.931	Chr2	50328963	ID=Cg2g043200	50326736	50331915
S02_34080543	scaffold-2-Positions-34080443-to-34080643	Ciclev10015687m.g	2	105.931	Chr2	50331817	ID=Cg2g043210	50329512	50333072
S02_34257670	scaffold-2-Positions-34257570-to-34257770	S02_34257670	2	105.931	Chr2	50509135	ID=Cg2g043450	50509024	50514559
S02_34272655	scaffold-2-Positions-34272555-to-34272755	Ciclev10015231m.g	2	105.931	Chr2	50523138	ID=Cg2g043470	50521949	50523295
S02_34289652	scaffold-2-Positions-34289552-to-34289752	Ciclev10014476m.g	2	105.931	Chr2	50538729	ID=Cg2g043490	50537389	50540635
S02_34295571	scaffold-2-Positions-34295471-to-34295671	Ciclev10015509m.g	2	105.931	Chr2	50546252	ID=Cg2g043500	50543834	50548297
S02_34305829	scaffold-2-Positions-34305729-to-34305929	Ciclev10014718m.g	2	105.931	Chr2	50556419	ID=Cg2g043520	50555881	50566588
S02_34337528	scaffold-2-Positions-34337428-to-34337628	Ciclev10014603m.g	2	105.931	Chr2	50576675	ID=Cg2g043540	50576577	50580356
S02_34350260	scaffold-2-Positions-34350160-to-34350360	Ciclev10016384m.g	2	105.931	Chr2	50589356	ID=Cg2g043570	50588125	50589989
S02_34365146	scaffold-2-Positions-34365046-to-34365246	Ciclev10014155m.g	2	105.931	Chr2	50603127	ID=Cg2g043600	50601527	50607042
S02_34373559	scaffold-2-Positions-34373459-to-34373659	Ciclev10015641m.g	2	105.931	Chr2	50611445	ID=Cg2g043610	50608490	50612012
S02_34470169	scaffold-2-Positions-34470069-to-34470269	Ciclev10014773m.g	2	105.931	Chr2	50704273	ID=Cg2g043730	50703829	50710716
S02_34517558	scaffold-2-Positions-34517458-to-34517658	Ciclev10015472m.g	2	105.931	Chr2	50746683	ID=Cg2g043780	50746052	50748511
S02_34601031	scaffold-2-Positions-34600931-to-34601131	Ciclev10017858m.g	2	105.931	Chr2	50844591	ID=Cg2g043900	50836376	50845189
S02_34503018	scaffold-2-Positions-34502918-to-34503118	Ciclev10014430m.g	2	106.241	Chr2	50732135	ID=Cg2g043750	50730699	50733513
S02_34531116	scaffold-2-Positions-34531016-to-34531216	Ciclev10015910m.g	2	106.241	Chr2	50760457	ID=Cg2g043790	50757426	50761910
S02_34535203	scaffold-2-Positions-34535103-to-34535303	Ciclev10014889m.g	2	106.241	Chr2	50764544	ID=Cg2g043800	50762844	50766018
S02_34745640	scaffold-2-Positions-34745540-to-34745740	S02_34745640	2	106.241	Chr2	50991728	ID=Cg2g044110	50989583	50992272
S02_34779683	scaffold-2-Positions-34779583-to-34779783	Ciclev10014243m.g	2	106.241	Chr2	51027272	ID=Cg2g044190	51022893	51028109
S02_34640503	scaffold-2-Positions-34640403-to-34640603	Ciclev10015686m.g	2	106.432	Chr2	50885032	ID=Cg2g043980	50883704	50893350
S02_34334012	scaffold-2-Positions-34333912-to-34334112	Ciclev10015608m.g	2	106.513	Chr2	50573131	ID=Cg2g043530	50571122	50575266
S02_34457335	scaffold-2-Positions-34457235-to-34457435	Ciclev10014248m.g	2	106.745	Chr2	50692849	ID=Cg2g043710	50691741	50694803
S02_34507432	scaffold-2-Positions-34507332-to-34507532	Ciclev10014740m.g	2	106.745	Chr2	50736548	ID=Cg2g043760	50735324	50738107
S02_34566633	scaffold-2-Positions-34566533-to-34566733	Ciclev10014125m.g	2	106.745	Chr2	50795565	ID=Cg2g043850	50784131	50809174
S02_34651640	scaffold-2-Positions-34651540-to-34651740	Ciclev10017787m.g	2	107.272	Chr2	50897225	ID=Cg2g043990	50895371	50903158
S02_34696584	scaffold-2-Positions-34696484-to-34696684	Ciclev10014673m.g	2	107.272	Chr2	50941707	ID=Cg2g044050	50940435	50944657
S02_34664415	scaffold-2-Positions-34664315-to-34664515	Ciclev10014347m.g	2	107.985	Chr2	50908515	ID=Cg2g044000	50906808	50912560
S02_34690631	scaffold-2-Positions-34690531-to-34690731	Ciclev10016510m.g	2	107.985	Chr2	50935240	ID=Cg2g044040	50933401	50937222
S02_34740685	scaffold-2-Positions-34740585-to-34740785	Ciclev10014058m.g	2	107.985	Chr2	50986568	ID=Cg2g044100	50982091	50988499
S02_34767613	scaffold-2-Positions-34767513-to-34767713	Ciclev10014510m.g	2	107.985	Chr2	51015980	ID=Cg2g044180	51013032	51020107
S02_34780879	scaffold-2-Positions-34780779-to-34780979	Ciclev10014092m.g	2	107.985	Chr2	51028482	ID=Cg2g044200	51028474	51033808
S02_34798611	scaffold-2-Positions-34798511-to-34798711	Ciclev10014087m.g	2	107.985	Chr2	51047188	ID=Cg2g044220	51045307	51052032
S02_34805272	scaffold-2-Positions-34805172-to-34805372	Ciclev10016585m.g	2	107.985	Chr2	51053729	ID=Cg2g044230	51053321	51056027
S02_34818079	scaffold-2-Positions-34817979-to-34818179	Ciclev10014224m.g	2	107.985	Chr2	51066543	ID=Cg2g044260	51065401	51071850
S02_34824839	scaffold-2-Positions-34824739-to-34824939	Ciclev10014753m.g	2	107.985	Chr2	51073331	ID=Cg2g044270	51072152	51077771
S02_34861941	scaffold-2-Positions-34861841-to-34862041	Ciclev10018230m.g	2	107.985	Chr2	51109025	ID=Cg2g044350	51108601	51109622
S02_34750509	scaffold-2-Positions-34750409-to-34750609	S02_34750509	2	109.054	Chr2	50996602	ID=Cg2g044140	50994270	50998368
S02_34759282	scaffold-2-Positions-34759182-to-34759382	Ciclev10017020m.g	2	109.054	Chr2	51007896	ID=Cg2g044160	51007473	51008623
S02_34878510	scaffold-2-Positions-34878410-to-34878610	Ciclev10015513m.g	2	109.054	Chr2	51124144	ID=Cg2g044370	51123569	51125461
S02_34925368	scaffold-2-Positions-34925268-to-34925468	Ciclev10017622m.g	2	109.054	Chr2	51173076	ID=Cg2g044470	51171895	51174205
S02_34950366	scaffold-2-Positions-34950266-to-34950466	S02_34950366	2	109.054	Chr2	51200536	ID=Cg2g044550	51199139	51200654
S02_34957654	scaffold-2-Positions-34957554-to-34957754	Ciclev10014315m.g	2	109.054	Chr2	51207264	ID=Cg2g044570	51207029	51210027
S02_34967451	scaffold-2-Positions-34967351-to-34967551	Ciclev10015725m.g	2	109.065	Chr2	51217504	ID=Cg2g044590	51215851	51219417
S02_34991683	scaffold-2-Positions-34991583-to-34991783	Ciclev10017037m.g	2	109.065	Chr2	51244062	ID=Cg2g044620	51239380	51244191
S02_34954380	scaffold-2-Positions-34954280-to-34954480	Ciclev10018058m.g	2	109.216	Chr2	51204015	ID=Cg2g044560	51202869	51205473
S02_34996060	scaffold-2-Positions-34995960-to-34996160	Ciclev10015139m.g	2	109.216	Chr2	51248384	ID=Cg2g044630	51245777	51249405
S02_35003850	scaffold-2-Positions-35003750-to-35003950	Ciclev10017750m.g	2	109.216	Chr2	51254605	ID=Cg2g044650	51251762	51257143
S02_35049094	scaffold-2-Positions-35048994-to-35049194	Ciclev10016173m.g	2	109.216	Chr2	51279066	ID=Cg2g044700	51277229	51279689
S02_34947402	scaffold-2-Positions-34947302-to-34947502	S02_34947402	2	109.301	Chr2	51197546	ID=Cg2g044540	51196836	51197789
S02_35112894	scaffold-2-Positions-35112794-to-35112994	Ciclev10017164m.g	2	109.301	Chr2	51329422	ID=Cg2g044760	51329416	51331511
S02_35108374	scaffold-2-Positions-35108274-to-35108474	Ciclev10015527m.g	2	110.125	Chr2	51324935	ID=Cg2g044750	51321810	51326511
S02_35124725	scaffold-2-Positions-35124625-to-35124825	Ciclev10014336m.g	2	110.143	Chr2	51341589	ID=Cg2g044770	51339028	51343678
S02_35135757	scaffold-2-Positions-35135657-to-35135857	S02_35135757	2	110.163	Chr2	51352051	ID=Cg2g044800	51350638	51353529
S02_35183325	scaffold-2-Positions-35183225-to-35183425	Ciclev10018276m.g	2	111.195	Chr2	51399669	ID=Cg2g044890	51399447	51401023
S02_35199691	scaffold-2-Positions-35199591-to-35199791	Ciclev10017188m.g	2	111.195	Chr2	51417124	ID=Cg2g044910	51416784	51417637
S02_35209696	scaffold-2-Positions-35209596-to-35209796	Ciclev10014310m.g	2	111.195	Chr2	51426683	ID=Cg2g044920	51420431	51427396
S02_35150874	scaffold-2-Positions-35150774-to-35150974	Ciclev10017838m.g	2	111.232	Chr2	51367027	ID=Cg2g044840	51365694	51367606
S02_35270495	scaffold-2-Positions-35270395-to-35270595	Ciclev10017198m.g	2	111.232	Chr2	51486762	ID=Cg2g044980	51486540	51487686
S02_35282940	scaffold-2-Positions-35282840-to-35283040	Ciclev10014968m.g	2	111.232	Chr2	51497157	ID=Cg2g045000	51495329	51498744
S02_35303581	scaffold-2-Positions-35303481-to-35303681	Ciclev10017731m.g	2	111.232	Chr2	51522343	ID=Cg2g045040	51520578	51523501
S02_35289368	scaffold-2-Positions-35289268-to-35289468	Ciclev10015200m.g	2	111.48	Chr2	51508478	ID=Cg2g045020	51505752	51509995
S02_35323976	scaffold-2-Positions-35323876-to-35324076	Ciclev10014823m.g	2	111.48	Chr2	51540052	ID=Cg2g045080	51539737	51544274
S02_35332869	scaffold-2-Positions-35332769-to-35332969	Ciclev10017854m.g	2	111.48	Chr2	51548861	ID=Cg2g045090	51546630	51550191
S02_35349587	scaffold-2-Positions-35349487-to-35349687	Ciclev10015680m.g	2	111.539	Chr2	51566619	ID=Cg2g045130	51566150	51567899
S02_35347819	scaffold-2-Positions-35347719-to-35347919	Ciclev10014539m.g	2	111.853	Chr2	51564845	ID=Cg2g045120	51563119	51565617
S02_35528995	scaffold-2-Positions-35528895-to-35529095	Ciclev10017878m.g	2	112.57	Chr2	51740206	ID=Cg2g045440	51739462	51740994
S02_35407384	scaffold-2-Positions-35407284-to-35407484	Ciclev10016134m.g	2	113.085	Chr2	51620467	ID=Cg2g045210	51620197	51623404
S02_35424097	scaffold-2-Positions-35423997-to-35424197	Ciclev10015162m.g	2	113.085	Chr2	51635170	ID=Cg2g045240	51633760	51637246
S02_35430228	scaffold-2-Positions-35430128-to-35430328	Ciclev10014440m.g	2	113.085	Chr2	51641308	ID=Cg2g045250	51640352	51646304
S02_35436872	scaffold-2-Positions-35436772-to-35436972	Ciclev10017592m.g	2	113.085	Chr2	51648000	ID=Cg2g045260	51647343	51649909
S02_35464482	scaffold-2-Positions-35464382-to-35464582	Ciclev10014465m.g	2	113.085	Chr2	51677703	ID=Cg2g045310	51675418	51679589
S02_35485626	scaffold-2-Positions-35485526-to-35485726	Ciclev10017564m.g	2	113.085	Chr2	51700827	ID=Cg2g045370	51700672	51701931
S02_35498766	scaffold-2-Positions-35498666-to-35498866	Ciclev10016599m.g	2	113.085	Chr2	51707664	ID=Cg2g045380	51706307	51708933
S02_35506102	scaffold-2-Positions-35506002-to-35506202	Ciclev10014941m.g	2	113.085	Chr2	51715212	ID=Cg2g045400	51714098	51719026
S02_35526465	scaffold-2-Positions-35526365-to-35526565	Ciclev10015825m.g	2	113.085	Chr2	51737694	ID=Cg2g045430	51737382	51738815
S02_35531499	scaffold-2-Positions-35531399-to-35531599	Ciclev10017994m.g	2	113.085	Chr2	51743458	ID=Cg2g045450	51742819	51743836
S02_35541013	scaffold-2-Positions-35540913-to-35541113	Ciclev10018080m.g	2	113.085	Chr2	51747311	ID=Cg2g045460	51747295	51747711
S02_35551951	scaffold-2-Positions-35551851-to-35552051	Ciclev10015649m.g	2	113.085	Chr2	51757056	ID=Cg2g045490	51756917	51761064
S02_35570139	scaffold-2-Positions-35570039-to-35570239	Ciclev10014405m.g	2	113.085	Chr2	51776475	ID=Cg2g045510	51772365	51788491
S02_35605880	scaffold-2-Positions-35605780-to-35605980	Ciclev10015047m.g	2	113.085	Chr2	51808828	ID=Cg2g045540	51803819	51810421
S02_35616512	scaffold-2-Positions-35616412-to-35616612	Ciclev10014418m.g	2	113.085	Chr2	51819507	ID=Cg2g045550	51814403	51821920
S02_35625435	scaffold-2-Positions-35625335-to-35625535	Ciclev10014290m.g	2	113.085	Chr2	51828625	ID=Cg2g045570	51826345	51832070
S02_35667952	scaffold-2-Positions-35667852-to-35668052	Ciclev10017034m.g	2	113.085	Chr2	51865609	ID=Cg2g045630	51865131	51866055
S02_35684098	scaffold-2-Positions-35683998-to-35684198	Ciclev10014760m.g	2	113.085	Chr2	51882636	ID=Cg2g045660	51880829	51885769
S02_35699153	scaffold-2-Positions-35699053-to-35699253	Ciclev10017636m.g	2	113.085	Chr2	51897485	ID=Cg2g045680	51896763	51898030
S02_35766123	scaffold-2-Positions-35766023-to-35766223	Ciclev10015369m.g	2	113.085	Chr2	51965028	ID=Cg2g045800	51962134	51965919
S02_35807036	scaffold-2-Positions-35806936-to-35807136	Ciclev10017384m.g	2	113.085	Chr2	52008256	ID=Cg2g045900	52007546	52013014
S02_35666271	scaffold-2-Positions-35666171-to-35666371	Ciclev10014675m.g	2	113.086	Chr2	51863922	ID=Cg2g045620	51859855	51864833
S02_35670206	scaffold-2-Positions-35670106-to-35670306	Ciclev10015792m.g	2	113.086	Chr2	51870072	ID=Cg2g045640	51869881	51871422
S02_35723337	scaffold-2-Positions-35723237-to-35723437	Ciclev10016786m.g	2	113.086	Chr2	51920037	ID=Cg2g045710	51919762	51922258
S02_35830901	scaffold-2-Positions-35830801-to-35831001	Ciclev10018181m.g	2	113.086	Chr2	52034288	ID=Cg2g045940	52034067	52035979
S02_35717405	scaffold-2-Positions-35717305-to-35717505	Ciclev10014348m.g	2	113.266	Chr2	51915116	ID=Cg2g045700	51914527	51917675
S02_35754781	scaffold-2-Positions-35754681-to-35754881	Ciclev10014814m.g	2	113.486	Chr2	51953772	ID=Cg2g045770	51951155	51955424
S02_35759869	scaffold-2-Positions-35759769-to-35759969	Ciclev10016358m.g	2	113.486	Chr2	51958807	ID=Cg2g045780	51957771	51959761
S02_35850729	scaffold-2-Positions-35850629-to-35850829	Ciclev10018278m.g	2	113.486	Chr2	52053858	ID=Cg2g045990	52053358	52055052
S02_35896884	scaffold-2-Positions-35896784-to-35896984	Ciclev10014770m.g	2	113.486	Chr2	52098222	ID=Cg2g046060	52097223	52100054
S02_35726919	scaffold-2-Positions-35726819-to-35727019	Ciclev10014775m.g	2	113.559	Chr2	51923603	ID=Cg2g045720	51923171	51927868
S02_35747173	scaffold-2-Positions-35747073-to-35747273	Ciclev10017621m.g	2	113.559	Chr2	51943458	ID=Cg2g045760	51943328	51944330
S02_35762737	scaffold-2-Positions-35762637-to-35762837	Ciclev10017501m.g	2	113.559	Chr2	51961616	ID=Cg2g045790	51960337	51965111
S02_35774125	scaffold-2-Positions-35774025-to-35774225	Ciclev10015659m.g	2	113.559	Chr2	51972867	ID=Cg2g045810	51971241	51973324
S02_35796094	scaffold-2-Positions-35795994-to-35796194	Ciclev10016118m.g	2	113.559	Chr2	51996183	ID=Cg2g045870	51995369	51997967
S02_35991608	scaffold-2-Positions-35991508-to-35991708	Ciclev10017213m.g	2	113.559	Chr2	52184557	ID=Cg2g046230	52184129	52185374
S02_36027784	scaffold-2-Positions-36027684-to-36027884	Ciclev10016816m.g	2	113.559	Chr2	52222413	ID=Cg2g046310	52222089	52225021
S02_36154738	scaffold-2-Positions-36154638-to-36154838	Ciclev10014746m.g	2	113.559	Chr2	52358854	ID=Cg2g046560	52358473	52360292
S02_36200795	scaffold-2-Positions-36200695-to-36200895	Ciclev10016151m.g	2	113.559	Chr2	52407282	ID=Cg2g046660	52406398	52408962
S02_35791854	scaffold-2-Positions-35791754-to-35791954	Ciclev10016689m.g	2	113.601	Chr2	51991412	ID=Cg2g045860	51990530	51993354
S02_35819857	scaffold-2-Positions-35819757-to-35819957	Ciclev10014841m.g	2	113.652	Chr2	52021331	ID=Cg2g045920	52020299	52023962
S02_36064491	scaffold-2-Positions-36064391-to-36064591	Ciclev10014469m.g	2	113.924	Chr2	52256689	ID=Cg2g046390	52254673	52256956
S02_36116562	scaffold-2-Positions-36116462-to-36116662	Ciclev10016498m.g	2	113.924	Chr2	52318049	ID=Cg2g046500	52316202	52318724
S02_36142192	scaffold-2-Positions-36142092-to-36142292	Ciclev10017002m.g	2	113.924	Chr2	52345161	ID=Cg2g046530	52343707	52346065
S02_36225769	scaffold-2-Positions-36225669-to-36225869	Ciclev10015263m.g	2	113.924	Chr2	52431283	ID=Cg2g046700	52429277	52435847
S02_36247564	scaffold-2-Positions-36247464-to-36247664	S02_36247564	2	113.924	Chr2	52454504	ID=Cg2g046740	52454034	52454642
S02_36262971	scaffold-2-Positions-36262871-to-36263071	Ciclev10017669m.g	2	113.924	Chr2	52470481	ID=Cg2g046760	52469401	52471985
S02_35858233	scaffold-2-Positions-35858133-to-35858333	Ciclev10016420m.g	2	114.231	Chr2	52061629	ID=Cg2g046000	52058830	52061784
S02_35862276	scaffold-2-Positions-35862176-to-35862376	Ciclev10016953m.g	2	114.556	Chr2	52065589	ID=Cg2g046010	52064724	52066339
S02_35947479	scaffold-2-Positions-35947379-to-35947579	Ciclev10018303m.g	2	114.556	Chr2	52144455	ID=Cg2g046130	52142702	52145926
S02_35965271	scaffold-2-Positions-35965171-to-35965371	Ciclev10017866m.g	2	114.556	Chr2	52162095	ID=Cg2g046170	52161235	52162716
S02_35971164	scaffold-2-Positions-35971064-to-35971264	Ciclev10014811m.g	2	114.556	Chr2	52168049	ID=Cg2g046190	52167394	52170996
S02_35995157	scaffold-2-Positions-35995057-to-35995257	Ciclev10016754m.g	2	114.556	Chr2	52188058	ID=Cg2g046240	52187148	52189284
S02_36005560	scaffold-2-Positions-36005460-to-36005660	Ciclev10017876m.g	2	114.556	Chr2	52198424	ID=Cg2g046270	52198169	52200194
S02_36024005	scaffold-2-Positions-36023905-to-36024105	Ciclev10014507m.g	2	114.556	Chr2	52218679	ID=Cg2g046300	52214865	52219997
S02_36060574	scaffold-2-Positions-36060474-to-36060674	Ciclev10014697m.g	2	114.556	Chr2	52252798	ID=Cg2g046370	52250020	52253203
S02_36099276	scaffold-2-Positions-36099176-to-36099376	Ciclev10016770m.g	2	114.556	Chr2	52298840	ID=Cg2g046460	52298759	52300608
S02_36132049	scaffold-2-Positions-36131949-to-36132149	Ciclev10014035m.g	2	114.556	Chr2	52334721	ID=Cg2g046520	52330963	52342642
S02_36145907	scaffold-2-Positions-36145807-to-36146007	Ciclev10016440m.g	2	114.556	Chr2	52350032	ID=Cg2g046540	52349517	52351340
S02_36150245	scaffold-2-Positions-36150145-to-36150345	Ciclev10015403m.g	2	114.556	Chr2	52354339	ID=Cg2g046550	52351728	52357233
S02_36168363	scaffold-2-Positions-36168263-to-36168463	Ciclev10014638m.g	2	114.556	Chr2	52372387	ID=Cg2g046590	52369508	52373667
S02_36178225	scaffold-2-Positions-36178125-to-36178325	Ciclev10015726m.g	2	114.556	Chr2	52382667	ID=Cg2g046610	52382462	52386741
S02_36186361	scaffold-2-Positions-36186261-to-36186461	Ciclev10014837m.g	2	114.556	Chr2	52392732	ID=Cg2g046630	52389607	52393176
S02_36188990	scaffold-2-Positions-36188890-to-36189090	Ciclev10018215m.g	2	114.556	Chr2	52395183	ID=Cg2g046640	52394093	52399828
S02_36193106	scaffold-2-Positions-36193006-to-36193206	Ciclev10018215m.g	2	114.556	Chr4	7142441	ID=Cg4g006580	7140905	7142797
S02_36270473	scaffold-2-Positions-36270373-to-36270573	Ciclev10014046m.g	2	114.556	Chr2	52476338	ID=Cg2g046780	52473289	52481648
S02_36278677	scaffold-2-Positions-36278577-to-36278777	Ciclev10016687m.g	2	114.556	Chr2	52484254	ID=Cg2g046790	52483376	52485651
S02_36312793	scaffold-2-Positions-36312693-to-36312893	Ciclev10014935m.g	2	114.556	Chr2	52507580	ID=Cg2g046840	52505745	52508603
S02_36314140	scaffold-2-Positions-36314040-to-36314240	S02_36314140	2	114.556	Chr2	52508934	ID=Cg2g046850	52508693	52509178
S02_36363513	scaffold-2-Positions-36363413-to-36363613	Ciclev10016051m.g	2	114.556	Chr2	52560821	ID=Cg2g046940	52557630	52562109
S02_36072889	scaffold-2-Positions-36072789-to-36072989	Ciclev10016401m.g	2	115.214	Chr2	52269548	ID=Cg2g046410	52269114	52270534
S02_36282174	scaffold-2-Positions-36282074-to-36282274	Ciclev10018000m.g	2	115.214	Chr2	52488387	ID=Cg2g046800	52486809	52490838
S02_36308023	scaffold-2-Positions-36307923-to-36308123	Ciclev10015031m.g	2	115.214	Chr2	52503048	ID=Cg2g046830	52502975	52503634
S02_36354464	scaffold-2-Positions-36354364-to-36354564	Ciclev10014339m.g	2	115.214	Chr2	52551822	ID=Cg2g046930	52551628	52557048
S03_51980	scaffold-3-Positions-51880-to-52080	Ciclev10019592m.g	3	0	Chr5	42509	ID=Cg5g000030	42141	44780
S03_403410	scaffold-3-Positions-403310-to-403510	Ciclev10019909m.g	3	0	Chr5	378094	ID=Cg5g000440	377727	380456
S03_424403	scaffold-3-Positions-424303-to-424503	Ciclev10024435m.g	3	0	Chr5	397882	ID=Cg5g000460	397330	399173
S03_310052	scaffold-3-Positions-309952-to-310152	Ciclev10024010m.g	3	1.917	Chr5	277749	ID=Cg5g000320	277310	277939
S03_381340	scaffold-3-Positions-381240-to-381440	Ciclev10021724m.g	3	1.917	Chr5	349808	ID=Cg5g000410	348493	350539
S03_368989	scaffold-3-Positions-368889-to-369089	Ciclev10020208m.g	3	1.966	Chr5	336056	ID=Cg5g000390	335418	337437
S03_17519	scaffold-3-Positions-17419-to-17619	Ciclev10020714m.g	3	2.01	Chr5	26402	ID=Cg5g000020	25666	27838
S03_64745	scaffold-3-Positions-64645-to-64845	Ciclev10018915m.g	3	2.7	Chr5	54999	ID=Cg5g000040	52455	56826
S03_73679	scaffold-3-Positions-73579-to-73779	Ciclev10020756m.g	3	2.7	Chr5	64278	ID=Cg5g000050	60603	66201
S03_92475	scaffold-3-Positions-92375-to-92575	Ciclev10019302m.g	3	2.7	Chr5	72137	ID=Cg5g000060	71520	74085
S03_106885	scaffold-3-Positions-106785-to-106985	Ciclev10018581m.g	3	2.7	Chr5	86413	ID=Cg5g000070	81784	95295
S03_124227	scaffold-3-Positions-124127-to-124327	Ciclev10021802m.g	3	2.7	Chr5	104724	ID=Cg5g000080	104538	105393
S03_165959	scaffold-3-Positions-165859-to-166059	Ciclev10023360m.g	3	2.7	Chr5	137888	ID=Cg5g000120	137236	138408
S03_182918	scaffold-3-Positions-182818-to-183018	Ciclev10019282m.g	3	2.7	Chr5	157009	ID=Cg5g000170	155786	159618
S03_257697	scaffold-3-Positions-257597-to-257797	Ciclev10019349m.g	3	2.7	Chr5	234008	ID=Cg5g000270	232187	234659
S03_265618	scaffold-3-Positions-265518-to-265718	Ciclev10024375m.g	3	2.7	Chr5	241889	ID=Cg5g000290	239159	246236
S03_299581	scaffold-3-Positions-299481-to-299681	Ciclev10023768m.g	3	2.7	Chr5	267797	ID=Cg5g000310	264515	269795
S03_344694	scaffold-3-Positions-344594-to-344794	S03_344694	3	2.7	Chr5	320452	ID=Cg5g000360	320345	326150
S03_171219	scaffold-3-Positions-171119-to-171319	Ciclev10020755m.g	3	2.704	Chr5	144288	ID=Cg5g000130	142749	144686
S03_209543	scaffold-3-Positions-209443-to-209643	Ciclev10020034m.g	3	2.704	Chr5	185451	ID=Cg5g000190	185150	186928
S03_271212	scaffold-3-Positions-271112-to-271312	Ciclev10018587m.g	3	2.704	Chr5	247520	ID=Cg5g000300	247203	254864
S03_449785	scaffold-3-Positions-449685-to-449885	Ciclev10022441m.g	3	2.704	Chr5	433265	ID=Cg5g000510	433031	435310
S03_462604	scaffold-3-Positions-462504-to-462704	Ciclev10019657m.g	3	2.704	Chr5	446807	ID=Cg5g000520	446630	448765
S03_480398	scaffold-3-Positions-480298-to-480498	Ciclev10020407m.g	3	2.704	Chr5	477931	ID=Cg5g000550	477217	480819
S03_509428	scaffold-3-Positions-509328-to-509528	Ciclev10019189m.g	3	2.704	Chr5	507323	ID=Cg5g000590	506211	509369
S03_535703	scaffold-3-Positions-535603-to-535803	Ciclev10021179m.g	3	2.704	Chr5	530421	ID=Cg5g000630	529152	531773
S03_541172	scaffold-3-Positions-541072-to-541272	Ciclev10020636m.g	3	2.977	Chr5	536313	ID=Cg5g000640	533704	536632
S03_489507	scaffold-3-Positions-489407-to-489607	Ciclev10022654m.g	3	2.996	Chr5	486118	ID=Cg5g000560	486017	486484
S03_557953	scaffold-3-Positions-557853-to-558053	Ciclev10018971m.g	3	3.245	Chr5	554146	ID=Cg5g000690	552371	556062
S03_499631	scaffold-3-Positions-499531-to-499731	Ciclev10019458m.g	3	3.436	Chr5	497507	ID=Cg5g000570	493642	498731
S03_501299	scaffold-3-Positions-501199-to-501399	Ciclev10019829m.g	3	3.492	Chr5	499175	ID=Cg5g000580	498910	506077
S03_551610	scaffold-3-Positions-551510-to-551710	Ciclev10019070m.g	3	3.492	Chr5	548984	ID=Cg5g000680	546702	550297
S03_580801	scaffold-3-Positions-580701-to-580901	Ciclev10024452m.g	3	3.79	Chr5	578304	ID=Cg5g000730	578259	580227
S03_635257	scaffold-3-Positions-635157-to-635357	Ciclev10021041m.g	3	4.177	Chr5	633582	ID=Cg5g000820	631536	633714
S03_886083	scaffold-3-Positions-885983-to-886183	Ciclev10023024m.g	3	4.28	Chr5	877639	ID=Cg5g001250	877512	882174
S03_962252	scaffold-3-Positions-962152-to-962352	Ciclev10019283m.g	3	4.28	Chr5	946902	ID=Cg5g001380	945369	948399
S03_654592	scaffold-3-Positions-654492-to-654692	Ciclev10019068m.g	3	4.716	Chr5	655817	ID=Cg5g000870	652306	657889
S03_663557	scaffold-3-Positions-663457-to-663657	Ciclev10018519m.g	3	4.716	Chr5	663145	ID=Cg5g000880	660007	669074
S03_719533	scaffold-3-Positions-719433-to-719633	Ciclev10018744m.g	3	4.716	Chr5	717355	ID=Cg5g000960	715725	720323
S03_734822	scaffold-3-Positions-734722-to-734922	Ciclev10019965m.g	3	4.716	Chr5	731756	ID=Cg5g000970	730138	733220
S03_741893	scaffold-3-Positions-741793-to-741993	Ciclev10021975m.g	3	4.716	Chr5	738823	ID=Cg5g000990	737431	739223
S03_756102	scaffold-3-Positions-756002-to-756202	Ciclev10023570m.g	3	4.716	Chr5	753045	ID=Cg5g001030	752151	755045
S03_794417	scaffold-3-Positions-794317-to-794517	Ciclev10021060m.g	3	4.716	Chr5	786350	ID=Cg5g001070	786177	786607
S03_803724	scaffold-3-Positions-803624-to-803824	Ciclev10023315m.g	3	4.716	Chr5	795517	ID=Cg5g001100	795084	795716
S03_813209	scaffold-3-Positions-813109-to-813309	Ciclev10024632m.g	3	4.716	Chr5	805048	ID=Cg5g001130	804545	808037
S03_835779	scaffold-3-Positions-835679-to-835879	Ciclev10023612m.g	3	4.716	Chr5	827778	ID=Cg5g001140	824902	828196
S03_868935	scaffold-3-Positions-868835-to-869035	Ciclev10020919m.g	3	4.716	Chr5	861431	ID=Cg5g001210	859743	864071
S03_895948	scaffold-3-Positions-895848-to-896048	Ciclev10021969m.g	3	4.716	Chr5	888078	ID=Cg5g001260	887144	889917
S03_1224065	scaffold-3-Positions-1223965-to-1224165	Ciclev10019554m.g	3	4.716	Chr5	1194160	ID=Cg5g001840	1192264	1196539
S03_916289	scaffold-3-Positions-916189-to-916389	Ciclev10020308m.g	3	4.909	Chr5	907227	ID=Cg5g001300	907033	910289
S03_989122	scaffold-3-Positions-989022-to-989222	Ciclev10020669m.g	3	4.909	Chr5	972322	ID=Cg5g001410	972163	975797
S03_1004060	scaffold-3-Positions-1003960-to-1004160	Ciclev10020115m.g	3	4.909	Chr5	987748	ID=Cg5g001430	987119	991965
S03_1045544	scaffold-3-Positions-1045444-to-1045644	Ciclev10022521m.g	3	4.909	Chr5	1028991	ID=Cg5g001530	1028597	1029412
S03_1058213	scaffold-3-Positions-1058113-to-1058313	Ciclev10021146m.g	3	4.909	Chr5	1040161	ID=Cg5g001560	1040009	1042719
S03_1150587	scaffold-3-Positions-1150487-to-1150687	Ciclev10021053m.g	3	4.909	Chr5	1122947	ID=Cg5g001700	1121511	1124866
S03_768544	scaffold-3-Positions-768444-to-768644	Ciclev10019131m.g	3	5.231	Chr5	765118	ID=Cg5g001050	764562	769005
S03_810403	scaffold-3-Positions-810303-to-810503	S03_810403	3	5.231	Chr5	802227	ID=Cg5g001120	800470	803197
S03_1133957	scaffold-3-Positions-1133857-to-1134057	Ciclev10019635m.g	3	5.621	Chr5	1106344	ID=Cg5g001670	1104156	1107134
S06_1530082	scaffold-6-Positions-1529982-to-1530182	S06_1530082	3	5.926	Chr5	10780681	ID=Cg5g013300	10780650	10781324
S03_1116910	scaffold-3-Positions-1116810-to-1117010	Ciclev10024006m.g	3	6.292	Chr5	1091696	ID=Cg5g001650	1091652	1094577
S03_1141894	scaffold-3-Positions-1141794-to-1141994	Ciclev10018610m.g	3	6.354	Chr5	1114274	ID=Cg5g001680	1108350	1115118
S03_1210816	scaffold-3-Positions-1210716-to-1210916	Ciclev10018518m.g	3	6.354	Chr5	1181544	ID=Cg5g001820	1181086	1186400
S03_1460564	scaffold-3-Positions-1460464-to-1460664	Ciclev10020644m.g	3	6.354	Chr5	1428393	ID=Cg5g002170	1428225	1431830
S03_1506407	scaffold-3-Positions-1506307-to-1506507	Ciclev10019842m.g	3	6.354	Chr5	1462552	ID=Cg5g002210	1457727	1462684
S03_1543161	scaffold-3-Positions-1543061-to-1543261	Ciclev10020633m.g	3	6.354	Chr5	1506079	ID=Cg5g002270	1503137	1507301
S03_1262802	scaffold-3-Positions-1262702-to-1262902	Ciclev10018864m.g	3	6.368	Chr5	1232562	ID=Cg5g001880	1229677	1233187
S03_1199888	scaffold-3-Positions-1199788-to-1199988	Ciclev10020783m.g	3	6.547	Chr5	1170150	ID=Cg5g001780	1169639	1173436
S03_1256176	scaffold-3-Positions-1256076-to-1256276	Ciclev10018903m.g	3	6.547	Chr5	1225497	ID=Cg5g001870	1223106	1226554
S03_1307150	scaffold-3-Positions-1307050-to-1307250	Ciclev10019573m.g	3	7.474	Chr5	1279456	ID=Cg5g001960	1279382	1282740
S03_1325049	scaffold-3-Positions-1324949-to-1325149	Ciclev10018953m.g	3	7.474	Chr5	1297129	ID=Cg5g001980	1296207	1301171
S03_1332403	scaffold-3-Positions-1332303-to-1332503	Ciclev10020944m.g	3	7.474	Chr5	1304512	ID=Cg5g001990	1303242	1305851
S03_1354430	scaffold-3-Positions-1354330-to-1354530	Ciclev10021801m.g	3	7.474	Chr5	1326009	ID=Cg5g002010	1325238	1327223
S03_1410416	scaffold-3-Positions-1410316-to-1410516	Ciclev10024192m.g	3	7.474	Chr5	1380583	ID=Cg5g002080	1380495	1381323
S03_1429653	scaffold-3-Positions-1429553-to-1429753	Ciclev10024541m.g	3	7.474	Chr5	1399976	ID=Cg5g002110	1394816	1402430
S03_1439269	scaffold-3-Positions-1439169-to-1439369	Ciclev10018484m.g	3	7.474	Chr5	1409901	ID=Cg5g002130	1407125	1414969
S03_1451695	scaffold-3-Positions-1451595-to-1451795	Ciclev10023813m.g	3	7.474	Chr5	1419819	ID=Cg5g002140	1417786	1420111
S03_1466143	scaffold-3-Positions-1466043-to-1466243	Ciclev10023047m.g	3	8.655	Chr5	1434427	ID=Cg5g002180	1433840	1441563
S03_1532065	scaffold-3-Positions-1531965-to-1532165	Ciclev10019095m.g	3	8.655	Chr5	1488586	ID=Cg5g002260	1488256	1496425
S03_1563825	scaffold-3-Positions-1563725-to-1563925	Ciclev10022121m.g	3	8.655	Chr5	1525407	ID=Cg5g002300	1525126	1526679
S03_1511413	scaffold-3-Positions-1511313-to-1511513	Ciclev10020506m.g	3	9.313	Chr5	1468550	ID=Cg5g002220	1467534	1468911
S03_1636138	scaffold-3-Positions-1636038-to-1636238	Ciclev10021784m.g	3	9.848	Chr5	1597666	ID=Cg5g002410	1593872	1599912
S03_1643597	scaffold-3-Positions-1643497-to-1643697	Ciclev10021189m.g	3	9.848	Chr5	1605162	ID=Cg5g002420	1603881	1605306
S03_1649849	scaffold-3-Positions-1649749-to-1649949	Ciclev10019088m.g	3	9.848	Chr5	1611856	ID=Cg5g002430	1611576	1618122
S03_1667562	scaffold-3-Positions-1667462-to-1667662	Ciclev10018786m.g	3	9.848	Chr5	1623609	ID=Cg5g002440	1618682	1625722
S03_1678107	scaffold-3-Positions-1678007-to-1678207	Ciclev10022027m.g	3	9.848	Chr5	1634967	ID=Cg5g002470	1633816	1636660
S03_1707602	scaffold-3-Positions-1707502-to-1707702	Ciclev10018685m.g	3	9.848	Chr5	1677359	ID=Cg5g002510	1675731	1678756
S03_1719483	scaffold-3-Positions-1719383-to-1719583	Ciclev10018808m.g	3	9.848	Chr5	1688203	ID=Cg5g002520	1685884	1693885
S03_1782766	scaffold-3-Positions-1782666-to-1782866	Ciclev10019598m.g	3	9.848	Chr5	1746962	ID=Cg5g002600	1742777	1748646
S03_1746713	scaffold-3-Positions-1746613-to-1746813	Ciclev10019767m.g	3	10.426	Chr5	1706211	ID=Cg5g002550	1704451	1706642
S03_1842033	scaffold-3-Positions-1841933-to-1842133	Ciclev10018623m.g	3	10.426	Chr5	1821275	ID=Cg5g002690	1817050	1826758
S03_1697896	scaffold-3-Positions-1697796-to-1697996	S03_1697896	3	10.776	Chr5	1666582	ID=Cg5g002500	1664750	1667558
S03_1729563	scaffold-3-Positions-1729463-to-1729663	Ciclev10020073m.g	3	11.789	Chr5	1698271	ID=Cg5g002530	1695478	1699072
S03_1788124	scaffold-3-Positions-1788024-to-1788224	Ciclev10019505m.g	3	11.827	Chr5	1752589	ID=Cg5g002610	1751220	1752902
S03_1803082	scaffold-3-Positions-1802982-to-1803182	Ciclev10018878m.g	3	11.827	Chr5	1767788	ID=Cg5g002630	1766199	1770206
S03_1898383	scaffold-3-Positions-1898283-to-1898483	Ciclev10023197m.g	3	12.304	Chr5	1874439	ID=Cg5g002780	1874402	1874935
S03_1828732	scaffold-3-Positions-1828632-to-1828832	Ciclev10022634m.g	3	12.485	Chr5	1807865	ID=Cg5g002670	1797300	1811035
S03_1852869	scaffold-3-Positions-1852769-to-1852969	Ciclev10019111m.g	3	12.485	Chr5	1831856	ID=Cg5g002710	1831319	1835870
S03_1881810	scaffold-3-Positions-1881710-to-1881910	Ciclev10019696m.g	3	12.485	Chr5	1858213	ID=Cg5g002750	1857857	1864093
S03_1956773	scaffold-3-Positions-1956673-to-1956873	Ciclev10021870m.g	3	12.485	Chr5	1934560	ID=Cg5g002900	1933221	1935530
S03_2229155	scaffold-3-Positions-2229055-to-2229255	Ciclev10019383m.g	3	12.485	Chr5	2209543	ID=Cg5g003350	2207306	2210678
S03_2279495	scaffold-3-Positions-2279395-to-2279595	Ciclev10021785m.g	3	12.485	Chr5	2260770	ID=Cg5g003440	2260062	2261542
S03_1772869	scaffold-3-Positions-1772769-to-1772969	Ciclev10021502m.g	3	12.631	Chr5	1735379	ID=Cg5g002580	1735007	1737326
S03_1870017	scaffold-3-Positions-1869917-to-1870117	Ciclev10019291m.g	3	12.631	Chr5	1848604	ID=Cg5g002730	1843373	1850016
S03_1891531	scaffold-3-Positions-1891431-to-1891631	S03_1891531	3	12.631	Chr5	1867928	ID=Cg5g002770	1865099	1869098
S03_1947039	scaffold-3-Positions-1946939-to-1947139	Ciclev10019211m.g	3	13.243	Chr5	1924714	ID=Cg5g002870	1920984	1925460
S03_1979063	scaffold-3-Positions-1978963-to-1979163	Ciclev10021879m.g	3	13.792	Chr5	1960113	ID=Cg5g002950	1960044	1963249
S03_2063797	scaffold-3-Positions-2063697-to-2063897	Ciclev10020397m.g	3	13.792	Chr5	2046110	ID=Cg5g003090	2045088	2047851
S03_2073832	scaffold-3-Positions-2073732-to-2073932	Ciclev10020017m.g	3	13.792	Chr5	2056418	ID=Cg5g003110	2055895	2057573
S03_1935793	scaffold-3-Positions-1935693-to-1935893	Ciclev10019647m.g	3	14.14	Chr5	1911745	ID=Cg5g002860	1911355	1916832
S03_1971075	scaffold-3-Positions-1970975-to-1971175	Ciclev10018819m.g	3	14.718	Chr5	1946837	ID=Cg5g002920	1943073	1947300
S03_2003524	scaffold-3-Positions-2003424-to-2003624	Ciclev10021000m.g	3	14.718	Chr5	1985868	ID=Cg5g003000	1985473	1990612
S03_2015222	scaffold-3-Positions-2015122-to-2015322	Ciclev10018462m.g	3	14.718	Chr5	1999157	ID=Cg5g003020	1995526	2011018
S03_2040131	scaffold-3-Positions-2040031-to-2040231	Ciclev10019894m.g	3	14.718	Chr5	2025987	ID=Cg5g003030	2021121	2027758
S03_2070215	scaffold-3-Positions-2070115-to-2070315	Ciclev10019341m.g	3	14.718	Chr5	2052171	ID=Cg5g003100	2048722	2053996
S03_2097070	scaffold-3-Positions-2096970-to-2097170	Ciclev10020275m.g	3	14.718	Chr5	2079558	ID=Cg5g003150	2079013	2081115
S03_2105085	scaffold-3-Positions-2104985-to-2105185	Ciclev10021191m.g	3	15.925	Chr5	2087665	ID=Cg5g003160	2085281	2088645
S03_2130024	scaffold-3-Positions-2129924-to-2130124	Ciclev10022566m.g	3	15.925	Chr5	2116438	ID=Cg5g003200	2114804	2116892
S03_2180988	scaffold-3-Positions-2180888-to-2181088	Ciclev10023704m.g	3	15.925	Chr5	2161166	ID=Cg5g003260	2157947	2163807
S03_2185108	scaffold-3-Positions-2185008-to-2185208	Ciclev10022411m.g	3	15.925	Chr5	2165256	ID=Cg5g003270	2164204	2166900
S03_2189528	scaffold-3-Positions-2189428-to-2189628	S03_2189528	3	15.925	Chr5	2169875	ID=Cg5g003280	2169417	2169906
S03_2199577	scaffold-3-Positions-2199477-to-2199677	S03_2199577	3	15.925	Chr5	2179917	ID=Cg5g003300	2173681	2179969
S03_2202635	scaffold-3-Positions-2202535-to-2202735	Ciclev10018720m.g	3	15.925	Chr5	2183288	ID=Cg5g003310	2183224	2188677
S03_2210771	scaffold-3-Positions-2210671-to-2210871	Ciclev10019494m.g	3	15.925	Chr5	2191173	ID=Cg5g003320	2190969	2195694
S03_2241273	scaffold-3-Positions-2241173-to-2241373	Ciclev10019562m.g	3	15.925	Chr5	2221662	ID=Cg5g003360	2215703	2221669
S03_2320535	scaffold-3-Positions-2320435-to-2320635	Ciclev10021819m.g	3	15.925	Chr5	2300261	ID=Cg5g003520	2299474	2302855
S03_2419417	scaffold-3-Positions-2419317-to-2419517	Ciclev10019511m.g	3	15.925	Chr5	2407952	ID=Cg5g003680	2407665	2409676
S03_2310616	scaffold-3-Positions-2310516-to-2310716	S03_2310616	3	16.699	Chr5	2291211	ID=Cg5g003510	2291104	2293348
S03_2353574	scaffold-3-Positions-2353474-to-2353674	Ciclev10019319m.g	3	16.699	Chr5	2342596	ID=Cg5g003600	2342306	2344515
S03_2374354	scaffold-3-Positions-2374254-to-2374454	Ciclev10020899m.g	3	16.699	Chr5	2362288	ID=Cg5g003620	2359367	2363146
S03_2357429	scaffold-3-Positions-2357329-to-2357529	Ciclev10018737m.g	3	16.851	Chr5	2346456	ID=Cg5g003610	2345409	2351004
S03_2389374	scaffold-3-Positions-2389274-to-2389474	Ciclev10018829m.g	3	16.851	Chr5	2375640	ID=Cg5g003640	2374059	2379291
S03_2396625	scaffold-3-Positions-2396525-to-2396725	Ciclev10018472m.g	3	16.851	Chr5	2384034	ID=Cg5g003650	2381059	2389279
S03_2405890	scaffold-3-Positions-2405790-to-2405990	Ciclev10018535m.g	3	16.851	Chr5	2393279	ID=Cg5g003670	2391788	2399355
S03_2427284	scaffold-3-Positions-2427184-to-2427384	Ciclev10019543m.g	3	16.851	Chr5	2434376	ID=Cg5g003700	2434289	2436684
S03_2507924	scaffold-3-Positions-2507824-to-2508024	Ciclev10019143m.g	3	16.851	Chr5	2535077	ID=Cg5g003890	2531621	2536089
S03_2591238	scaffold-3-Positions-2591138-to-2591338	S03_2591238	3	16.851	Chr5	2990968	ID=Cg5g004230	2989458	2991877
S03_2445455	scaffold-3-Positions-2445355-to-2445555	Ciclev10019115m.g	3	17.163	Chr5	2452442	ID=Cg5g003730	2449588	2460333
S03_2666809	scaffold-3-Positions-2666709-to-2666909	Ciclev10020913m.g	3	20.8	Chr5	3063462	ID=Cg5g004340	3062742	3064727
S03_2711865	scaffold-3-Positions-2711765-to-2711965	Ciclev10019800m.g	3	20.8	Chr5	3108848	ID=Cg5g004450	3107860	3113159
S03_2737977	scaffold-3-Positions-2737877-to-2738077	Ciclev10021480m.g	3	20.8	Chr5	3134069	ID=Cg5g004490	3133339	3135450
S03_2642145	scaffold-3-Positions-2642045-to-2642245	Ciclev10019847m.g	3	20.908	Chr5	3040151	ID=Cg5g004310	3038167	3042389
S03_2648755	scaffold-3-Positions-2648655-to-2648855	Ciclev10019374m.g	3	20.908	Chr5	3046807	ID=Cg5g004330	3046383	3050710
S03_2694263	scaffold-3-Positions-2694163-to-2694363	Ciclev10019469m.g	3	20.908	Chr5	3089500	ID=Cg5g004410	3086774	3090463
S03_2613173	scaffold-3-Positions-2613073-to-2613273	Ciclev10018728m.g	3	20.909	Chr5	3013637	ID=Cg5g004260	3003650	3016194
S03_2620882	scaffold-3-Positions-2620782-to-2620982	Ciclev10020176m.g	3	20.909	Chr5	3019782	ID=Cg5g004270	3018071	3020570
S03_2636924	scaffold-3-Positions-2636824-to-2637024	Ciclev10018817m.g	3	21.568	Chr5	3035061	ID=Cg5g004300	3031700	3036767
S03_2783036	scaffold-3-Positions-2782936-to-2783136	Ciclev10019512m.g	3	23.276	Chr5	3180409	ID=Cg5g004550	3180011	3185697
S03_2814010	scaffold-3-Positions-2813910-to-2814110	Ciclev10019673m.g	3	23.327	Chr5	3211598	ID=Cg5g004600	3206983	3212876
S03_2840463	scaffold-3-Positions-2840363-to-2840563	Ciclev10018471m.g	3	24.067	Chr5	3238934	ID=Cg5g004630	3236443	3243799
S03_2855395	scaffold-3-Positions-2855295-to-2855495	Ciclev10019344m.g	3	24.067	Chr5	3254286	ID=Cg5g004650	3251781	3256109
S03_2901296	scaffold-3-Positions-2901196-to-2901396	Ciclev10018842m.g	3	24.067	Chr5	3293565	ID=Cg5g004730	3292650	3298777
S03_2915843	scaffold-3-Positions-2915743-to-2915943	Ciclev10021737m.g	3	24.067	Chr5	3310281	ID=Cg5g004740	3308843	3311494
S03_2919940	scaffold-3-Positions-2919840-to-2920040	Ciclev10024359m.g	3	24.067	Chr5	3314315	ID=Cg5g004750	3312690	3315569
S03_3020142	scaffold-3-Positions-3020042-to-3020242	Ciclev10020764m.g	3	24.067	Chr5	3409580	ID=Cg5g004870	3407469	3411620
S03_3030427	scaffold-3-Positions-3030327-to-3030527	Ciclev10018848m.g	3	24.067	Chr5	3419904	ID=Cg5g004890	3417984	3421345
S03_3036187	scaffold-3-Positions-3036087-to-3036287	Ciclev10021986m.g	3	24.067	Chr5	3427085	ID=Cg5g004900	3423829	3427635
S03_3317900	scaffold-3-Positions-3317800-to-3318000	Ciclev10024596m.g	3	24.067	Chr5	3699342	ID=Cg5g005220	3697222	3700149
S03_2927731	scaffold-3-Positions-2927631-to-2927831	Ciclev10024139m.g	3	24.091	Chr5	3322591	ID=Cg5g004760	3321460	3324100
S03_2953916	scaffold-3-Positions-2953816-to-2954016	Ciclev10020546m.g	3	24.091	Chr5	3348813	ID=Cg5g004790	3348179	3352398
S03_2875569	scaffold-3-Positions-2875469-to-2875669	Ciclev10023110m.g	3	24.133	Chr5	3267620	ID=Cg5g004670	3266611	3267824
S03_2988052	scaffold-3-Positions-2987952-to-2988152	Ciclev10019363m.g	3	25.292	Chr5	3378983	ID=Cg5g004830	3377707	3379889
S03_3046173	scaffold-3-Positions-3046073-to-3046273	Ciclev10024320m.g	3	25.643	Chr5	3445123	ID=Cg5g004920	3443746	3447678
S03_3052463	scaffold-3-Positions-3052363-to-3052563	Ciclev10020004m.g	3	25.643	Chr5	3451662	ID=Cg5g004930	3449731	3455582
S03_3083018	scaffold-3-Positions-3082918-to-3083118	Ciclev10021025m.g	3	25.643	Chr5	3473960	ID=Cg5g004950	3473241	3474552
S03_3145950	scaffold-3-Positions-3145850-to-3146050	Ciclev10018990m.g	3	25.643	Chr5	3535668	ID=Cg5g004990	3535074	3539080
S03_3171920	scaffold-3-Positions-3171820-to-3172020	Ciclev10022532m.g	3	25.643	Chr5	3555578	ID=Cg5g005020	3553409	3555924
S03_2834589	scaffold-3-Positions-2834489-to-2834689	Ciclev10018474m.g	3	26.375	Chr5	3232499	ID=Cg5g004620	3227602	3233821
S03_2883791	scaffold-3-Positions-2883691-to-2883891	Ciclev10024093m.g	3	26.375	Chr5	3275114	ID=Cg5g004690	3273689	3275889
S03_3068435	scaffold-3-Positions-3068335-to-3068535	Ciclev10019836m.g	3	26.375	Chr5	3464779	ID=Cg5g004940	3462753	3468093
S03_3101043	scaffold-3-Positions-3100943-to-3101143	Ciclev10018427m.g	3	27.033	Chr5	3493315	ID=Cg5g004970	3484118	3522589
S03_3188328	scaffold-3-Positions-3188228-to-3188428	Ciclev10019060m.g	3	27.033	Chr5	3571287	ID=Cg5g005030	3568571	3573383
S03_3192956	scaffold-3-Positions-3192856-to-3193056	Ciclev10021880m.g	3	27.033	Chr5	3575501	ID=Cg5g005040	3574769	3578158
S03_3203762	scaffold-3-Positions-3203662-to-3203862	Ciclev10020405m.g	3	27.033	Chr5	3585408	ID=Cg5g005060	3582896	3586007
S03_3206199	scaffold-3-Positions-3206099-to-3206299	Ciclev10021322m.g	3	27.033	Chr5	3587781	ID=Cg5g005070	3587063	3590510
S03_3211950	scaffold-3-Positions-3211850-to-3212050	Ciclev10021475m.g	3	27.033	Chr5	3593211	ID=Cg5g005080	3592827	3595275
S03_3220459	scaffold-3-Positions-3220359-to-3220559	Ciclev10018588m.g	3	27.033	Chr5	3601757	ID=Cg5g005100	3601440	3607265
S03_3246592	scaffold-3-Positions-3246492-to-3246692	Ciclev10020016m.g	3	27.691	Chr5	3627011	ID=Cg5g005140	3623920	3627547
S03_3248919	scaffold-3-Positions-3248819-to-3249019	Ciclev10022897m.g	3	27.691	Chr5	3629346	ID=Cg5g005150	3628660	3630394
S03_3252124	scaffold-3-Positions-3252024-to-3252224	Ciclev10018615m.g	3	27.691	Chr5	3633542	ID=Cg5g005160	3633409	3639407
S03_3348205	scaffold-3-Positions-3348105-to-3348305	Ciclev10021762m.g	3	28.061	Chr5	3732111	ID=Cg5g005280	3732025	3734124
S03_3359204	scaffold-3-Positions-3359104-to-3359304	Ciclev10020109m.g	3	28.061	Chr5	3742554	ID=Cg5g005300	3742510	3745290
S03_3364406	scaffold-3-Positions-3364306-to-3364506	Ciclev10019926m.g	3	28.064	Chr5	3747778	ID=Cg5g005310	3746605	3750260
S03_3374932	scaffold-3-Positions-3374832-to-3375032	Ciclev10018599m.g	3	28.064	Chr5	3758525	ID=Cg5g005330	3756568	3761002
S03_3411267	scaffold-3-Positions-3411167-to-3411367	Ciclev10020974m.g	3	28.587	Chr5	3789940	ID=Cg5g005360	3785346	3791170
S03_3799734	scaffold-3-Positions-3799634-to-3799834	S03_3799734	3	28.587	Chr5	4178158	ID=Cg5g006000	4173922	4180880
S03_4350568	scaffold-3-Positions-4350468-to-4350668	Ciclev10024401m.g	3	28.587	Chr5	4704588	ID=Cg5g006820	4702863	4706043
[truncated: 5,403 more rows]

## Sheet: Pum-ChinaV2
C. clementina V1.0 reference genome		Consensus map			Pum-China-V1
Marker-RefClem	Probe-Clem V1.0	Marker	LG	Position	Chromosome	Position	Gene	Gene start	Gene end
S01_431008	scaffold-1-Positions-430908-to-431108	Ciclev10007367m.g	1	0	Chr4	38283234	ID=CMJ_chr4_026240	38280513	38287491
S01_372269	scaffold-1-Positions-372169-to-372369	Ciclev10007657m.g	1	0	Chr4	38350512	ID=CMJ_chr4_026370	38342992	38353057
S01_186104	scaffold-1-Positions-186004-to-186204	Ciclev10007339m.g	1	0	Chr4	38523858	ID=CMJ_chr4_026600	38516393	38528074
S01_170293	scaffold-1-Positions-170193-to-170393	Ciclev10009072m.g	1	0	Chr4	38540621	ID=CMJ_chr4_026640	38540371	38543107
S01_137410	scaffold-1-Positions-137310-to-137510	Ciclev10007345m.g	1	0	Chr4	38574900	ID=CMJ_chr4_026700	38563315	38576008
S01_105532	scaffold-1-Positions-105432-to-105632	Ciclev10009104m.g	1	0	Chr4	38696591	ID=CMJ_chr4_026820	38694045	38696866
S01_58202	scaffold-1-Positions-58102-to-58302	Ciclev10008259m.g	1	0	Chr4	38757374	ID=CMJ_chr4_026900	38754983	38757995
S01_166316	scaffold-1-Positions-166216-to-166416	Ciclev10008275m.g	1	0.103	Chr4	38544593	ID=CMJ_chr4_026650	38543302	38545103
S01_364327	scaffold-1-Positions-364227-to-364427	Ciclev10009139m.g	1	1.42	Chr4	38362255	ID=CMJ_chr4_026380	38359790	38363293
S01_338829	scaffold-1-Positions-338729-to-338929	Ciclev10008541m.g	1	1.42	Chr4	38387375	ID=CMJ_chr4_026410	38387135	38394070
S01_321428	scaffold-1-Positions-321328-to-321528	Ciclev10010501m.g	1	1.42	Chr4	38404989	ID=CMJ_chr4_026420	38395368	38407833
S01_305696	scaffold-1-Positions-305596-to-305796	Ciclev10007859m.g	1	1.42	Chr4	38421949	ID=CMJ_chr4_026440	38421005	38423595
S01_275568	scaffold-1-Positions-275468-to-275668	Ciclev10008249m.g	1	1.42	Chr4	38445042	ID=CMJ_chr4_026480	38439515	38445456
S01_258654	scaffold-1-Positions-258554-to-258754	S01_258654	1	1.42	Chr4	38463050	ID=CMJ_chr4_026490	38462764	38463100
S01_244680	scaffold-1-Positions-244580-to-244780	Ciclev10007354m.g	1	1.42	Chr4	38476001	ID=CMJ_chr4_026520	38472580	38481936
S01_216685	scaffold-1-Positions-216585-to-216785	Ciclev10009046m.g	1	1.42	Chr4	38491770	ID=CMJ_chr4_026550	38491247	38493108
S01_150394	scaffold-1-Positions-150294-to-150494	Ciclev10010213m.g	1	1.42	Chr4	38561858	ID=CMJ_chr4_026680	38559677	38562033
S01_117552	scaffold-1-Positions-117452-to-117652	Ciclev10008739m.g	1	1.42	Chr4	38596982	ID=CMJ_chr4_026720	38592805	38597771
S01_387645	scaffold-1-Positions-387545-to-387745	Ciclev10008476m.g	1	2.065	Chr4	38334672	ID=CMJ_chr4_026360	38334449	38340496
S01_467957	scaffold-1-Positions-467857-to-468057	S01_467957	1	2.078	Chr4	37580459	ID=CMJ_chr4_025300	37576962	37585710
S01_410436	scaffold-1-Positions-410336-to-410536	Ciclev10007752m.g	1	2.706	Chr4	38302058	ID=CMJ_chr4_026260	38299609	38306098
S01_391690	scaffold-1-Positions-391590-to-391790	Ciclev10010327m.g	1	2.706	Chr4	38330596	ID=CMJ_chr4_026350	38329494	38334367
S01_448827	scaffold-1-Positions-448727-to-448927	Ciclev10007897m.g	1	3.159	Chr4	38264861	ID=CMJ_chr4_026210	38261254	38265057
S01_580728	scaffold-1-Positions-580628-to-580828	Ciclev10010159m.g	1	3.273	Chr4	38127141	ID=CMJ_chr4_025980	38126573	38130672
S01_467900	scaffold-1-Positions-467800-to-468000	S01_467900	1	3.273	Chr4	38245811	ID=CMJ_chr4_026160	38243079	38249952
S01_474909	scaffold-1-Positions-474809-to-475009	Ciclev10009422m.g	1	4.047	Chr4	38240425	ID=CMJ_chr4_026140	38238627	38240863
S01_523507	scaffold-1-Positions-523407-to-523607	Ciclev10007643m.g	1	4.055	Chr4	38186037	ID=CMJ_chr4_026050	38180492	38188012
S01_845760	scaffold-1-Positions-845660-to-845860	Ciclev10008143m.g	1	4.714	Chr4	37841190	ID=CMJ_chr4_025710	37837283	37841541
S01_747247	scaffold-1-Positions-747147-to-747347	Ciclev10010214m.g	1	4.714	Chr4	37923819	ID=CMJ_chr4_025780	37919375	37932456
S01_698602	scaffold-1-Positions-698502-to-698702	Ciclev10009111m.g	1	4.714	Chr4	37974123	ID=CMJ_chr4_025820	37972088	37975853
S01_627027	scaffold-1-Positions-626927-to-627127	Ciclev10010162m.g	1	4.714	Chr4	38082577	ID=CMJ_chr4_025940	38081890	38087820
S01_512860	scaffold-1-Positions-512760-to-512960	Ciclev10009036m.g	1	4.714	Chr4	38195883	ID=CMJ_chr4_026070	38194457	38196131
S01_710230	scaffold-1-Positions-710130-to-710330	Ciclev10009695m.g	1	5.286	Chr4	37961522	ID=CMJ_chr4_025810	37961148	37961956
S01_875709	scaffold-1-Positions-875609-to-875809	Ciclev10010730m.g	1	5.373	Chr4	37810701	ID=CMJ_chr4_025650	37807759	37816186
S01_1410098	scaffold-1-Positions-1409998-to-1410198	Ciclev10008263m.g	1	5.733	Chr4	37261664	ID=CMJ_chr4_025100	37261447	37265171
S01_988594	scaffold-1-Positions-988494-to-988694	Ciclev10007716m.g	1	6.651	Chr4	37695450	ID=CMJ_chr4_025420	37694517	37699980
S01_950630	scaffold-1-Positions-950530-to-950730	Ciclev10009304m.g	1	6.651	Chr4	37733021	ID=CMJ_chr4_025520	37732663	37735606
S01_882174	scaffold-1-Positions-882074-to-882274	Ciclev10010834m.g	1	6.651	Chr4	37804096	ID=CMJ_chr4_025630	37802763	37804452
S01_879131	scaffold-1-Positions-879031-to-879231	Ciclev10008089m.g	1	6.651	Chr4	37807158	ID=CMJ_chr4_025640	37804647	37807600
S01_931931	scaffold-1-Positions-931831-to-932031	Ciclev10007357m.g	1	6.983	Chr4	37751562	ID=CMJ_chr4_025550	37747774	37754864
S01_1030775	scaffold-1-Positions-1030675-to-1030875	Ciclev10007257m.g	1	6.983	Chr4	37638882	ID=CMJ_chr4_025340	37628680	37639835
S01_1022307	scaffold-1-Positions-1022207-to-1022407	Ciclev10008815m.g	1	7.349	Chr4	37659648	ID=CMJ_chr4_025350	37657981	37661024
S01_968270	scaffold-1-Positions-968170-to-968370	Ciclev10008729m.g	1	7.349	Chr4	37715904	ID=CMJ_chr4_025490	37712520	37718223
S01_917117	scaffold-1-Positions-917017-to-917217	Ciclev10007902m.g	1	7.349	Chr4	37765795	ID=CMJ_chr4_025580	37764061	37767843
S01_906982	scaffold-1-Positions-906882-to-907082	Ciclev10008500m.g	1	7.349	Chr4	37780499	ID=CMJ_chr4_025620	37778648	37788895
S01_983219	scaffold-1-Positions-983119-to-983319	Ciclev10009649m.g	1	7.382	Chr4	37700903	ID=CMJ_chr4_025440	37700465	37701460
S01_1171043	scaffold-1-Positions-1170943-to-1171143	S01_1171043	1	8.275	Chr4	37500256	ID=CMJ_chr4_025240	37499796	37502610
S01_1472487	scaffold-1-Positions-1472387-to-1472587	Ciclev10009935m.g	1	8.68	Chr4	37195454	ID=CMJ_chr4_025030	37195180	37196102
S01_1202080	scaffold-1-Positions-1201980-to-1202180	Ciclev10010432m.g	1	8.867	Chr4	37468909	ID=CMJ_chr4_025210	37468735	37470222
S01_1714541	scaffold-1-Positions-1714441-to-1714641	Ciclev10008790m.g	1	9.202	Chr4	36950920	ID=CMJ_chr4_024650	36947657	36951847
S01_1669355	scaffold-1-Positions-1669255-to-1669455	S01_1669355	1	9.202	Chr4	36996318	ID=CMJ_chr4_024730	36994600	36997891
S01_1495163	scaffold-1-Positions-1495063-to-1495263	Ciclev10010421m.g	1	9.202	Chr4	37172278	ID=CMJ_chr4_025000	37165081	37178846
S01_1433150	scaffold-1-Positions-1433050-to-1433250	Ciclev10009242m.g	1	9.202	Chr4	37236586	ID=CMJ_chr4_025070	37235717	37239313
S01_1655211	scaffold-1-Positions-1655111-to-1655311	Ciclev10007238m.g	1	10.351	Chr4	37010579	ID=CMJ_chr4_024740	37004599	37013004
S01_1673316	scaffold-1-Positions-1673216-to-1673416	Ciclev10009428m.g	1	11.301	Chr4	36992356	ID=CMJ_chr4_024720	36991487	36993946
S01_1617706	scaffold-1-Positions-1617606-to-1617806	Ciclev10010445m.g	1	11.301	Chr4	37047825	ID=CMJ_chr4_024810	37046649	37048516
S01_1445049	scaffold-1-Positions-1444949-to-1445149	Ciclev10007276m.g	1	11.301	Chr4	37223716	ID=CMJ_chr4_025050	37221668	37228588
S01_1579227	scaffold-1-Positions-1579127-to-1579327	Ciclev10010308m.g	1	11.498	Chr4	37087578	ID=CMJ_chr4_024880	37085392	37088315
S01_1526365	scaffold-1-Positions-1526265-to-1526465	Ciclev10007597m.g	1	11.498	Chr4	37133803	ID=CMJ_chr4_024960	37132143	37136089
S01_1517950	scaffold-1-Positions-1517850-to-1518050	Ciclev10007293m.g	1	11.676	Chr4	37143249	ID=CMJ_chr4_024970	37137660	37146156
S01_1703836	scaffold-1-Positions-1703736-to-1703936	Ciclev10007749m.g	1	12.325	Chr4	36961324	ID=CMJ_chr4_024670	36958136	36961772
S01_1605997	scaffold-1-Positions-1605897-to-1606097	Ciclev10009464m.g	1	12.486	Chr4	37059447	ID=CMJ_chr4_024820	37052376	37060659
S01_1636058	scaffold-1-Positions-1635958-to-1636158	Ciclev10007312m.g	1	12.567	Chr4	37029958	ID=CMJ_chr4_024780	37026429	37032047
S01_1594430	scaffold-1-Positions-1594330-to-1594530	Ciclev10010401m.g	1	12.567	Chr4	37070179	ID=CMJ_chr4_024840	37069981	37072465
S01_1676265	scaffold-1-Positions-1676165-to-1676365	S01_1676265	1	12.619	Chr4	36989582	ID=CMJ_chr4_024710	36988883	36989812
S01_1699691	scaffold-1-Positions-1699591-to-1699791	Ciclev10007642m.g	1	13.65	Chr4	36965480	ID=CMJ_chr4_024680	36964795	36968247
S01_1688727	scaffold-1-Positions-1688627-to-1688827	Ciclev10009485m.g	1	13.65	Chr4	36976434	ID=CMJ_chr4_024690	36974781	36977173
S01_1552070	scaffold-1-Positions-1551970-to-1552170	Ciclev10007910m.g	1	13.672	Chr4	37105218	ID=CMJ_chr4_024920	37103812	37107033
S01_1744181	scaffold-1-Positions-1744081-to-1744281	Ciclev10007687m.g	1	14.188	Chr4	36927084	ID=CMJ_chr4_024630	36926310	36930570
S01_1738662	scaffold-1-Positions-1738562-to-1738762	Ciclev10007508m.g	1	14.591	Chr4	36932612	ID=CMJ_chr4_024640	36932367	36942563
S01_1888305	scaffold-1-Positions-1888205-to-1888405	Ciclev10010440m.g	1	14.593	Chr4	36789330	ID=CMJ_chr4_024430	36789176	36790675
S01_1874370	scaffold-1-Positions-1874270-to-1874470	Ciclev10009875m.g	1	14.593	Chr4	36800496	ID=CMJ_chr4_024450	36799974	36802625
S01_1766131	scaffold-1-Positions-1766031-to-1766231	Ciclev10007591m.g	1	14.593	Chr4	36903095	ID=CMJ_chr4_024590	36900542	36903641
S01_1764678	scaffold-1-Positions-1764578-to-1764778	Ciclev10007591m.g	1	14.593	Chr4	36904571	ID=CMJ_chr4_024600	36904388	36906835
S01_1749161	scaffold-1-Positions-1749061-to-1749261	Ciclev10007706m.g	1	14.593	Chr4	36922005	ID=CMJ_chr4_024620	36921270	36924144
S01_2215183	scaffold-1-Positions-2215083-to-2215283	Ciclev10007580m.g	1	15.199	Chr4	36498618	ID=CMJ_chr4_023960	36493398	36499001
S01_1934581	scaffold-1-Positions-1934481-to-1934681	Ciclev10010693m.g	1	15.199	Chr4	36737419	ID=CMJ_chr4_024340	36735846	36737550
S01_2135523	scaffold-1-Positions-2135423-to-2135623	Ciclev10010816m.g	1	15.199	Chr5	43982218	ID=CMJ_chr5_029870	43982138	43982722
S01_1971130	scaffold-1-Positions-1971030-to-1971230	Ciclev10008199m.g	1	16.062	Chr4	36709653	ID=CMJ_chr4_024290	36703081	36710998
S01_2097161	scaffold-1-Positions-2097061-to-2097261	Ciclev10009080m.g	1	16.064	Chr4	36622848	ID=CMJ_chr4_024140	36618857	36623224
S01_2148150	scaffold-1-Positions-2148050-to-2148250	Ciclev10010494m.g	1	16.45	Chr4	36568681	ID=CMJ_chr4_024040	36567956	36568933
S01_2205095	scaffold-1-Positions-2204995-to-2205195	Ciclev10007595m.g	1	17.093	Chr4	36508119	ID=CMJ_chr4_023980	36507591	36512989
S01_2121648	scaffold-1-Positions-2121548-to-2121748	Ciclev10010379m.g	1	17.093	Chr4	36598509	ID=CMJ_chr4_024110	36597384	36598984
S01_2231601	scaffold-1-Positions-2231501-to-2231701	Ciclev10008268m.g	1	17.535	Chr4	36481841	ID=CMJ_chr4_023930	36479711	36482213
S01_2523698	scaffold-1-Positions-2523598-to-2523798	Ciclev10008018m.g	1	17.662	Chr4	36208906	ID=CMJ_chr4_023670	36208527	36212057
S01_2141816	scaffold-1-Positions-2141716-to-2141916	Ciclev10010442m.g	1	17.784	Chr4	36577637	ID=CMJ_chr4_024070	36575240	36580075
S01_1938412	scaffold-1-Positions-1938312-to-1938512	Ciclev10010636m.g	1	17.912	Chr4	36733577	ID=CMJ_chr4_024330	36731191	36735408
S01_1876220	scaffold-1-Positions-1876120-to-1876320	S01_1876220	1	17.912	Chr4	36798635	ID=CMJ_chr4_024440	36792893	36798676
S01_1828023	scaffold-1-Positions-1827923-to-1828123	Ciclev10010712m.g	1	17.912	Chr4	36840982	ID=CMJ_chr4_024520	36839973	36842466
S01_2483609	scaffold-1-Positions-2483509-to-2483709	Ciclev10007390m.g	1	18.225	Chr4	36257100	ID=CMJ_chr4_023750	36251593	36259404
S01_2438861	scaffold-1-Positions-2438761-to-2438961	Ciclev10010431m.g	1	18.225	Chr4	36302968	ID=CMJ_chr4_023840	36301757	36308573
S01_2196427	scaffold-1-Positions-2196327-to-2196527	Ciclev10010398m.g	1	18.297	Chr4	36532770	ID=CMJ_chr4_023990	36532478	36532774
S01_2192614	scaffold-1-Positions-2192514-to-2192714	Ciclev10007406m.g	1	18.297	Chr4	36536598	ID=CMJ_chr4_024010	36534650	36538726
S01_2157268	scaffold-1-Positions-2157168-to-2157368	Ciclev10009427m.g	1	18.297	Chr4	36559267	ID=CMJ_chr4_024030	36557544	36560030
S01_2510449	scaffold-1-Positions-2510349-to-2510549	Ciclev10008244m.g	1	18.471	Chr4	36222542	ID=CMJ_chr4_023690	36221170	36225385
S01_2661745	scaffold-1-Positions-2661645-to-2661845	Ciclev10008063m.g	1	18.955	Chr4	36079000	ID=CMJ_chr4_023470	36078205	36080128
S01_2607148	scaffold-1-Positions-2607048-to-2607248	Ciclev10008850m.g	1	18.955	Chr4	36135767	ID=CMJ_chr4_023560	36133765	36137623
S01_2675500	scaffold-1-Positions-2675400-to-2675600	Ciclev10010030m.g	1	19.093	Chr4	36064260	ID=CMJ_chr4_023440	36057917	36064319
S01_2553670	scaffold-1-Positions-2553570-to-2553770	Ciclev10008015m.g	1	19.093	Chr4	36187421	ID=CMJ_chr4_023640	36185787	36189392
S01_2515810	scaffold-1-Positions-2515710-to-2515910	Ciclev10008356m.g	1	19.093	Chr4	36217184	ID=CMJ_chr4_023680	36215257	36220986
S01_2627483	scaffold-1-Positions-2627383-to-2627583	Ciclev10010498m.g	1	19.525	Chr4	36116026	ID=CMJ_chr4_023530	36112524	36119924
S01_2549084	scaffold-1-Positions-2548984-to-2549184	Ciclev10008128m.g	1	20.008	Chr4	36192213	ID=CMJ_chr4_023650	36191508	36197250
S01_3047191	scaffold-1-Positions-3047091-to-3047291	Ciclev10010658m.g	1	20.407	Chr4	35656888	ID=CMJ_chr4_022940	35654843	35658640
S01_3028911	scaffold-1-Positions-3028811-to-3029011	Ciclev10010641m.g	1	20.407	Chr4	35675500	ID=CMJ_chr4_022980	35675297	35706834
S01_2824754	scaffold-1-Positions-2824654-to-2824854	Ciclev10009000m.g	1	20.407	Chr4	35912714	ID=CMJ_chr4_023280	35910938	35914115
S01_2683184	scaffold-1-Positions-2683084-to-2683284	Ciclev10007225m.g	1	20.407	Chr4	36056541	ID=CMJ_chr4_023430	36027548	36057102
S01_2666137	scaffold-1-Positions-2666037-to-2666237	Ciclev10008522m.g	1	20.407	Chr4	36074649	ID=CMJ_chr4_023460	36074075	36076815
S01_2584727	scaffold-1-Positions-2584627-to-2584827	Ciclev10007226m.g	1	20.407	Chr4	36158580	ID=CMJ_chr4_023580	36143331	36160547
S01_2743051	scaffold-1-Positions-2742951-to-2743151	Ciclev10007564m.g	1	21.339	Chr4	36000386	ID=CMJ_chr4_023350	35996991	36001501
S01_2844906	scaffold-1-Positions-2844806-to-2845006	Ciclev10009403m.g	1	21.854	Chr4	35895507	ID=CMJ_chr4_023240	35893188	35895839
S01_2782703	scaffold-1-Positions-2782603-to-2782803	Ciclev10007228m.g	1	21.854	Chr4	35955465	ID=CMJ_chr4_023320	35954176	35961536
S01_2766635	scaffold-1-Positions-2766535-to-2766735	Ciclev10007228m.g	1	21.854	Chr4	35975901	ID=CMJ_chr4_023330	35967207	35976070
S01_2830529	scaffold-1-Positions-2830429-to-2830629	Ciclev10007447m.g	1	22.238	Chr4	35906933	ID=CMJ_chr4_023270	35903429	35910346
S01_2887910	scaffold-1-Positions-2887810-to-2888010	Ciclev10010242m.g	1	22.37	Chr4	35824879	ID=CMJ_chr4_023180	35824758	35825402
S01_3002198	scaffold-1-Positions-3002098-to-3002298	Ciclev10010565m.g	1	22.642	Chr4	35712137	ID=CMJ_chr4_023000	35712051	35712569
S01_2984175	scaffold-1-Positions-2984075-to-2984275	Ciclev10007892m.g	1	22.642	Chr4	35729820	ID=CMJ_chr4_023030	35729321	35732514
S01_2973165	scaffold-1-Positions-2973065-to-2973265	Ciclev10007267m.g	1	22.642	Chr4	35740582	ID=CMJ_chr4_023040	35735508	35742345
S01_2938594	scaffold-1-Positions-2938494-to-2938694	Ciclev10007656m.g	1	22.642	Chr4	35774471	ID=CMJ_chr4_023090	35771885	35778898
S01_2929736	scaffold-1-Positions-2929636-to-2929836	Ciclev10008593m.g	1	22.642	Chr4	35783292	ID=CMJ_chr4_023100	35781059	35784372
S01_2918782	scaffold-1-Positions-2918682-to-2918882	Ciclev10007989m.g	1	22.642	Chr4	35794018	ID=CMJ_chr4_023120	35790483	35794551
S01_2913225	scaffold-1-Positions-2913125-to-2913325	Ciclev10010704m.g	1	22.642	Chr4	35799618	ID=CMJ_chr4_023130	35798110	35802672
S01_3013524	scaffold-1-Positions-3013424-to-3013624	Ciclev10007857m.g	1	22.886	Chr4	35699650	ID=CMJ_chr4_022990	35699551	35702429
S01_2907536	scaffold-1-Positions-2907436-to-2907636	Ciclev10008274m.g	1	23.429	Chr4	35805326	ID=CMJ_chr4_023140	35802960	35807291
S01_2903013	scaffold-1-Positions-2902913-to-2903113	Ciclev10007316m.g	1	23.429	Chr4	35809814	ID=CMJ_chr4_023150	35807430	35814275
S01_3059874	scaffold-1-Positions-3059774-to-3059974	Ciclev10008414m.g	1	23.813	Chr4	35644248	ID=CMJ_chr4_022920	35642393	35645048
S01_2991617	scaffold-1-Positions-2991517-to-2991717	Ciclev10007348m.g	1	23.813	Chr4	35722534	ID=CMJ_chr4_023020	35718119	35724017
S01_3116858	scaffold-1-Positions-3116758-to-3116958	Ciclev10010551m.g	1	24.471	Chr4	35518227	ID=CMJ_chr4_022800	35518168	35518861
S01_3120620	scaffold-1-Positions-3120520-to-3120720	Ciclev10009310m.g	1	24.598	Chr4	35513168	ID=CMJ_chr4_022790	35512065	35515292
S01_3372566	scaffold-1-Positions-3372466-to-3372666	Ciclev10010269m.g	1	25.004	Chr4	35240517	ID=CMJ_chr4_022450	35240159	35240928
S01_3445422	scaffold-1-Positions-3445322-to-3445522	Ciclev10009418m.g	1	25.421	Chr4	35147245	ID=CMJ_chr4_022350	35147153	35147893
S01_3413342	scaffold-1-Positions-3413242-to-3413442	Ciclev10007668m.g	1	25.421	Chr4	35181345	ID=CMJ_chr4_022400	35180792	35186736
S01_3384235	scaffold-1-Positions-3384135-to-3384335	Ciclev10009617m.g	1	25.421	Chr4	35219615	ID=CMJ_chr4_022430	35219147	35220039
S01_3358841	scaffold-1-Positions-3358741-to-3358941	Ciclev10008638m.g	1	25.421	Chr4	35252736	ID=CMJ_chr4_022480	35252341	35255787
S01_3314220	scaffold-1-Positions-3314120-to-3314320	S01_3314220	1	25.421	Chr4	35319006	ID=CMJ_chr4_022520	35318242	35319111
S01_3266649	scaffold-1-Positions-3266549-to-3266749	Ciclev10008690m.g	1	25.421	Chr4	35367601	ID=CMJ_chr4_022580	35366717	35368386
S01_3237830	scaffold-1-Positions-3237730-to-3237930	Ciclev10007610m.g	1	25.421	Chr4	35396793	ID=CMJ_chr4_022650	35392399	35398173
S01_3212004	scaffold-1-Positions-3211904-to-3212104	Ciclev10010609m.g	1	25.421	Chr4	35425080	ID=CMJ_chr4_022710	35424750	35427083
S01_3219235	scaffold-1-Positions-3219135-to-3219335	Ciclev10008913m.g	1	26.045	Chr4	35417589	ID=CMJ_chr4_022700	35415832	35419731
S01_3450569	scaffold-1-Positions-3450469-to-3450669	Ciclev10010799m.g	1	26.244	Chr4	35142345	ID=CMJ_chr4_022330	35137814	35144266
S01_3474774	scaffold-1-Positions-3474674-to-3474874	Ciclev10007557m.g	1	27.201	Chr4	35085289	ID=CMJ_chr4_022270	35082996	35087588
S01_3299085	scaffold-1-Positions-3298985-to-3299185	Ciclev10007358m.g	1	27.201	Chr4	35333385	ID=CMJ_chr4_022540	35331108	35335104
S01_3704780	scaffold-1-Positions-3704680-to-3704880	Ciclev10010157m.g	1	27.275	Chr4	34847988	ID=CMJ_chr4_022000	34846699	34848793
S01_3621158	scaffold-1-Positions-3621058-to-3621258	Ciclev10007592m.g	1	27.275	Chr4	34945097	ID=CMJ_chr4_022110	34944332	34950033
S01_3535562	scaffold-1-Positions-3535462-to-3535662	Ciclev10010526m.g	1	27.275	Chr4	35024376	ID=CMJ_chr4_022190	35014591	35026306
S01_3531906	scaffold-1-Positions-3531806-to-3532006	Ciclev10009815m.g	1	27.275	Chr4	35037004	ID=CMJ_chr4_022200	35036774	35037452
S01_3528403	scaffold-1-Positions-3528303-to-3528503	Ciclev10009092m.g	1	27.275	Chr4	35040191	ID=CMJ_chr4_022220	35039051	35041890
S01_3427343	scaffold-1-Positions-3427243-to-3427443	Ciclev10010686m.g	1	27.275	Chr4	35166711	ID=CMJ_chr4_022380	35160707	35169145
S01_3679830	scaffold-1-Positions-3679730-to-3679930	Ciclev10007432m.g	1	27.509	Chr4	34889374	ID=CMJ_chr4_022030	34887250	34890855
S01_3875145	scaffold-1-Positions-3875045-to-3875245	Ciclev10008931m.g	1	27.843	Chr4	34660260	ID=CMJ_chr4_021730	34658103	34660684
S01_3740666	scaffold-1-Positions-3740566-to-3740766	Ciclev10009494m.g	1	27.843	Chr4	34804519	ID=CMJ_chr4_021920	34802443	34807085
S01_3712642	scaffold-1-Positions-3712542-to-3712742	Ciclev10009515m.g	1	27.843	Chr4	34839862	ID=CMJ_chr4_021970	34836245	34841116
S01_3635068	scaffold-1-Positions-3634968-to-3635168	Ciclev10008443m.g	1	27.843	Chr4	34926639	ID=CMJ_chr4_022070	34925151	34927253
S01_3443291	scaffold-1-Positions-3443191-to-3443391	Ciclev10009158m.g	1	28.201	Chr4	35149344	ID=CMJ_chr4_022360	35148290	35151225
S01_3651205	scaffold-1-Positions-3651105-to-3651305	Ciclev10009729m.g	1	28.306	Chr4	34918346	ID=CMJ_chr4_022060	34918252	34922149
S01_3606256	scaffold-1-Positions-3606156-to-3606356	Ciclev10007888m.g	1	28.306	Chr4	34965411	ID=CMJ_chr4_022130	34962791	34968447
S01_4053461	scaffold-1-Positions-4053361-to-4053561	S01_4053461	1	28.905	Chr4	34383702	ID=CMJ_chr4_021350	34381719	34384423
S01_3804062	scaffold-1-Positions-3803962-to-3804162	Ciclev10010212m.g	1	28.98	Chr4	34735708	ID=CMJ_chr4_021810	34732027	34737586
S01_3758237	scaffold-1-Positions-3758137-to-3758337	Ciclev10007663m.g	1	28.98	Chr4	34779664	ID=CMJ_chr4_021890	34774700	34780794
S01_3747237	scaffold-1-Positions-3747137-to-3747337	Ciclev10008171m.g	1	28.98	Chr4	34790921	ID=CMJ_chr4_021910	34788252	34792124
S01_3731489	scaffold-1-Positions-3731389-to-3731589	Ciclev10009901m.g	1	28.98	Chr4	34815250	ID=CMJ_chr4_021940	34814663	34815551
S01_4025032	scaffold-1-Positions-4024932-to-4025132	Ciclev10008419m.g	1	29.366	Chr4	34418046	ID=CMJ_chr4_021430	34416254	34418479
S01_3824062	scaffold-1-Positions-3823962-to-3824162	Ciclev10009011m.g	1	29.366	Chr4	34715321	ID=CMJ_chr4_021790	34715256	34716614
S01_3624564	scaffold-1-Positions-3624464-to-3624664	Ciclev10010211m.g	1	29.366	Chr4	34937194	ID=CMJ_chr4_022090	34932494	34938639
S01_3833558	scaffold-1-Positions-3833458-to-3833658	S01_3833558	1	29.819	Chr4	34705179	ID=CMJ_chr4_021770	34698587	34706464
S01_3943468	scaffold-1-Positions-3943368-to-3943568	Ciclev10007310m.g	1	29.831	Chr4	34492900	ID=CMJ_chr4_021550	34487601	34495508
S01_3890322	scaffold-1-Positions-3890222-to-3890422	Ciclev10010193m.g	1	29.831	Chr4	34645204	ID=CMJ_chr4_021690	34641871	34649098
S01_3883914	scaffold-1-Positions-3883814-to-3884014	Ciclev10010268m.g	1	29.831	Chr4	34651509	ID=CMJ_chr4_021700	34650048	34652539
S01_3957977	scaffold-1-Positions-3957877-to-3958077	Ciclev10008943m.g	1	30.478	Chr4	34479561	ID=CMJ_chr4_021540	34477880	34479858
S01_3736934	scaffold-1-Positions-3736834-to-3737034	S01_3736934	1	30.757	Chr1	25741624	ID=CMJ_chr1_012590	25739054	25743937
S01_4267992	scaffold-1-Positions-4267892-to-4268092	Ciclev10009458m.g	1	30.757	Chr4	34192482	ID=CMJ_chr4_021010	34190540	34193097
S01_4146021	scaffold-1-Positions-4145921-to-4146121	Ciclev10008617m.g	1	30.757	Chr4	34324266	ID=CMJ_chr4_021260	34323775	34326559
S01_4099766	scaffold-1-Positions-4099666-to-4099866	Ciclev10007603m.g	1	30.757	Chr4	34367107	ID=CMJ_chr4_021310	34361305	34367368
S01_4063372	scaffold-1-Positions-4063272-to-4063472	Ciclev10009100m.g	1	30.757	Chr4	34373439	ID=CMJ_chr4_021320	34369404	34373950
S01_4036871	scaffold-1-Positions-4036771-to-4036971	Ciclev10009178m.g	1	30.757	Chr4	34403610	ID=CMJ_chr4_021390	34401922	34404330
S01_4031437	scaffold-1-Positions-4031337-to-4031537	Ciclev10008860m.g	1	31.136	Chr4	34410901	ID=CMJ_chr4_021410	34410840	34412870
S01_4012857	scaffold-1-Positions-4012757-to-4012957	S01_4012857	1	31.136	Chr4	34427886	ID=CMJ_chr4_021460	34425381	34430814
S01_4245109	scaffold-1-Positions-4245009-to-4245209	Ciclev10007259m.g	1	32.924	Chr4	34215942	ID=CMJ_chr4_021060	34211941	34217303
S01_4235157	scaffold-1-Positions-4235057-to-4235257	Ciclev10007747m.g	1	32.924	Chr4	34238707	ID=CMJ_chr4_021090	34237295	34240058
S01_4319932	scaffold-1-Positions-4319832-to-4320032	Ciclev10010753m.g	1	33.027	Chr4	34143839	ID=CMJ_chr4_020940	34140737	34144491
S01_4166761	scaffold-1-Positions-4166661-to-4166861	Ciclev10008822m.g	1	33.123	Chr4	34303669	ID=CMJ_chr4_021180	34303163	34307450
S01_4408564	scaffold-1-Positions-4408464-to-4408664	Ciclev10008418m.g	1	33.545	Chr4	34063583	ID=CMJ_chr4_020830	34062070	34068159
S01_4418111	scaffold-1-Positions-4418011-to-4418211	Ciclev10007739m.g	1	33.991	Chr4	34053730	ID=CMJ_chr4_020790	34052843	34055194
S01_4373326	scaffold-1-Positions-4373226-to-4373426	Ciclev10009039m.g	1	33.991	Chr4	34093950	ID=CMJ_chr4_020880	34091538	34094009
S01_4607415	scaffold-1-Positions-4607315-to-4607515	Ciclev10009146m.g	1	34.108	Chr4	33859677	ID=CMJ_chr4_020530	33855645	33859910
S01_4449944	scaffold-1-Positions-4449844-to-4450044	Ciclev10009673m.g	1	34.498	Chr4	34006078	ID=CMJ_chr4_020760	34003156	34007456
S01_4367930	scaffold-1-Positions-4367830-to-4368030	Ciclev10008193m.g	1	34.498	Chr4	34099814	ID=CMJ_chr4_020900	34098144	34102514
S01_4649457	scaffold-1-Positions-4649357-to-4649557	Ciclev10008382m.g	1	34.889	Chr4	33817568	ID=CMJ_chr4_020440	33817259	33818536
S01_4636742	scaffold-1-Positions-4636642-to-4636842	Ciclev10009129m.g	1	34.889	Chr4	33830259	ID=CMJ_chr4_020460	33828897	33831732
S01_4564130	scaffold-1-Positions-4564030-to-4564230	S01_4564130	1	34.889	Chr4	33908727	ID=CMJ_chr4_020600	33904748	33916799
S01_4491580	scaffold-1-Positions-4491480-to-4491680	Ciclev10009447m.g	1	34.889	Chr4	33968707	ID=CMJ_chr4_020730	33967987	33969254
S01_4577658	scaffold-1-Positions-4577558-to-4577758	Ciclev10008330m.g	1	35.083	Chr4	33889083	ID=CMJ_chr4_020580	33888935	33889952
S01_4587944	scaffold-1-Positions-4587844-to-4588044	Ciclev10008397m.g	1	35.424	Chr4	33880656	ID=CMJ_chr4_020550	33879889	33883157
S01_4546308	scaffold-1-Positions-4546208-to-4546408	Ciclev10007244m.g	1	35.424	Chr4	33925647	ID=CMJ_chr4_020640	33922709	33926801
S01_4542270	scaffold-1-Positions-4542170-to-4542370	Ciclev10008932m.g	1	35.424	Chr4	33929814	ID=CMJ_chr4_020650	33928714	33929885
S01_4753468	scaffold-1-Positions-4753368-to-4753568	Ciclev10009893m.g	1	35.877	Chr4	33342006	ID=CMJ_chr4_020270	33341795	33342422
S01_4834579	scaffold-1-Positions-4834479-to-4834679	Ciclev10010402m.g	1	36.176	Chr4	33280138	ID=CMJ_chr4_020160	33279934	33280512
S01_4668071	scaffold-1-Positions-4667971-to-4668171	Ciclev10007689m.g	1	36.35	Chr4	33805753	ID=CMJ_chr4_020430	33417015	33810716
S01_5124739	scaffold-1-Positions-5124639-to-5124839	Ciclev10007449m.g	1	37.052	Chr4	32988798	ID=CMJ_chr4_019630	32984659	32992932
S01_4956092	scaffold-1-Positions-4955992-to-4956192	Ciclev10007412m.g	1	37.052	Chr4	33169884	ID=CMJ_chr4_019980	33167886	33172853
S01_5180506	scaffold-1-Positions-5180406-to-5180606	Ciclev10008889m.g	1	38.205	Chr4	32939554	ID=CMJ_chr4_019580	32937549	32940626
S01_5197585	scaffold-1-Positions-5197485-to-5197685	Ciclev10008435m.g	1	38.443	Chr4	32921788	ID=CMJ_chr4_019550	32920458	32925568
S01_5184860	scaffold-1-Positions-5184760-to-5184960	Ciclev10007952m.g	1	38.443	Chr4	32935298	ID=CMJ_chr4_019570	32931878	32935864
S01_5143605	scaffold-1-Positions-5143505-to-5143705	Ciclev10007249m.g	1	38.443	Chr4	32970816	ID=CMJ_chr4_019610	32967544	32977167
S01_5494513	scaffold-1-Positions-5494413-to-5494613	S01_5494513	1	39.131	Chr4	32594887	ID=CMJ_chr4_019250	32594580	32599271
S01_5096593	scaffold-1-Positions-5096493-to-5096693	Ciclev10010814m.g	1	39.131	Chr4	33019038	ID=CMJ_chr4_019730	33018945	33021467
S01_6210592	scaffold-1-Positions-6210492-to-6210692	Ciclev10009547m.g	1	39.657	Chr4	31626885	ID=CMJ_chr4_019000	31623679	31628013
S01_6168752	scaffold-1-Positions-6168652-to-6168852	Ciclev10010574m.g	1	39.657	Chr4	31674766	ID=CMJ_chr4_019030	31674617	31675404
S01_6158523	scaffold-1-Positions-6158423-to-6158623	Ciclev10007961m.g	1	39.657	Chr4	31685258	ID=CMJ_chr4_019040	31680776	31686057
S01_5621681	scaffold-1-Positions-5621581-to-5621781	Ciclev10008077m.g	1	39.657	Chr4	32488350	ID=CMJ_chr4_019150	32465420	32492313
S01_5607944	scaffold-1-Positions-5607844-to-5608044	Ciclev10010275m.g	1	39.657	Chr4	32512320	ID=CMJ_chr4_019160	32512215	32514021
S01_5569838	scaffold-1-Positions-5569738-to-5569938	Ciclev10010624m.g	1	39.657	Chr4	32527364	ID=CMJ_chr4_019180	32526382	32530603
S01_5541139	scaffold-1-Positions-5541039-to-5541239	Ciclev10007378m.g	1	39.657	Chr4	32551289	ID=CMJ_chr4_019220	32548794	32552612
S01_5321589	scaffold-1-Positions-5321489-to-5321689	Ciclev10008544m.g	1	39.657	Chr4	32775171	ID=CMJ_chr4_019430	32769718	32778044
S01_5263304	scaffold-1-Positions-5263204-to-5263404	Ciclev10008958m.g	1	39.657	Chr4	32834439	ID=CMJ_chr4_019490	32831299	32835172
S01_5473434	scaffold-1-Positions-5473334-to-5473534	Ciclev10007554m.g	1	39.671	Chr4	32616938	ID=CMJ_chr4_019280	32613426	32621185
S01_5392114	scaffold-1-Positions-5392014-to-5392214	Ciclev10007575m.g	1	39.671	Chr4	32690609	ID=CMJ_chr4_019390	32687956	32701225
S01_5268867	scaffold-1-Positions-5268767-to-5268967	Ciclev10007618m.g	1	39.671	Chr4	32828981	ID=CMJ_chr4_019480	32826747	32829666
S01_6847562	scaffold-1-Positions-6847462-to-6847662	Ciclev10009070m.g	1	41.448	Chr4	30973401	ID=CMJ_chr4_018490	30971097	30974182
S01_6293718	scaffold-1-Positions-6293618-to-6293818	Ciclev10010350m.g	1	41.448	Chr4	31512145	ID=CMJ_chr4_018940	31504533	31516535
S01_6171993	scaffold-1-Positions-6171893-to-6172093	Ciclev10007666m.g	1	41.448	Chr4	31671523	ID=CMJ_chr4_019020	31665283	31674191
S01_6420835	scaffold-1-Positions-6420735-to-6420935	Ciclev10007670m.g	1	41.615	Chr4	31347367	ID=CMJ_chr4_018760	31342619	31347903
S01_6413836	scaffold-1-Positions-6413736-to-6413936	Ciclev10008039m.g	1	41.615	Chr4	31367701	ID=CMJ_chr4_018800	31365590	31369679
S01_6303171	scaffold-1-Positions-6303071-to-6303271	Ciclev10008031m.g	1	41.627	Chr4	31502814	ID=CMJ_chr4_018930	31501747	31504257
S01_6448815	scaffold-1-Positions-6448715-to-6448915	Ciclev10007776m.g	1	41.65	Chr4	31317603	ID=CMJ_chr4_018710	31311193	31317991
S01_6429890	scaffold-1-Positions-6429790-to-6429990	Ciclev10009505m.g	1	41.65	Chr4	31338244	ID=CMJ_chr4_018740	31330946	31338852
S01_6429338	scaffold-1-Positions-6429238-to-6429438	Ciclev10009505m.g	1	41.65	Chr4	31338796	ID=CMJ_chr4_018750	31338356	31341126
S01_6441838	scaffold-1-Positions-6441738-to-6441938	Ciclev10007624m.g	1	41.743	Chr4	31327184	ID=CMJ_chr4_018730	31324830	31329398
S01_6455456	scaffold-1-Positions-6455356-to-6455556	Ciclev10009029m.g	1	41.804	Chr4	31310521	ID=CMJ_chr4_018700	31309022	31310940
S01_6402598	scaffold-1-Positions-6402498-to-6402698	Ciclev10008142m.g	1	41.804	Chr4	31380564	ID=CMJ_chr4_018820	31380088	31380576
S01_6398670	scaffold-1-Positions-6398570-to-6398770	Ciclev10007676m.g	1	42.273	Chr4	31384378	ID=CMJ_chr4_018840	31383538	31389088
S01_7115645	scaffold-1-Positions-7115545-to-7115745	Ciclev10007651m.g	1	42.32	Chr4	30724985	ID=CMJ_chr4_018250	30721990	30726493
S01_6727622	scaffold-1-Positions-6727522-to-6727722	Ciclev10007255m.g	1	42.32	Chr4	31036967	ID=CMJ_chr4_018520	31032760	31039799
S01_6621775	scaffold-1-Positions-6621675-to-6621875	Ciclev10008655m.g	1	42.411	Chr4	31127531	ID=CMJ_chr4_018600	31126797	31131576
S01_8366174	scaffold-1-Positions-8366074-to-8366274	Ciclev10009534m.g	1	42.541	Chr4	28822080	ID=CMJ_chr4_017390	28819809	28824171
S01_7141356	scaffold-1-Positions-7141256-to-7141456	S01_7141356	1	42.541	Chr4	30614066	ID=CMJ_chr4_018190	30609231	30614754
S01_7045646	scaffold-1-Positions-7045546-to-7045746	Ciclev10008049m.g	1	42.541	Chr4	30752512	ID=CMJ_chr4_018300	30749400	30753127
S01_7017156	scaffold-1-Positions-7017056-to-7017256	Ciclev10008732m.g	1	42.541	Chr4	30778771	ID=CMJ_chr4_018330	30775020	30779813
S01_7006492	scaffold-1-Positions-7006392-to-7006592	Ciclev10008372m.g	1	42.541	Chr4	30790653	ID=CMJ_chr4_018360	30790400	30791261
S01_6718186	scaffold-1-Positions-6718086-to-6718286	Ciclev10007831m.g	1	42.541	Chr4	31046599	ID=CMJ_chr4_018540	31043083	31049081
S01_6631384	scaffold-1-Positions-6631284-to-6631484	Ciclev10008115m.g	1	42.541	Chr4	31115334	ID=CMJ_chr4_018580	31112552	31118892
S01_6464976	scaffold-1-Positions-6464876-to-6465076	Ciclev10009216m.g	1	42.541	Chr4	31298258	ID=CMJ_chr4_018690	31295380	31299857
S01_6389295	scaffold-1-Positions-6389195-to-6389395	Ciclev10007939m.g	1	42.541	Chr4	31394863	ID=CMJ_chr4_018870	31394380	31395737
S01_6723169	scaffold-1-Positions-6723069-to-6723269	Ciclev10007800m.g	1	42.779	Chr4	31041427	ID=CMJ_chr4_018530	31040094	31042398
S01_6772375	scaffold-1-Positions-6772275-to-6772475	Ciclev10008684m.g	1	42.931	Chr4	31014649	ID=CMJ_chr4_018510	31011033	31014967
S01_7329211	scaffold-1-Positions-7329111-to-7329311	Ciclev10009423m.g	1	43.199	Chr4	30460379	ID=CMJ_chr4_018090	30459649	30460914
S01_7286508	scaffold-1-Positions-7286408-to-7286608	Ciclev10007544m.g	1	43.199	Chr4	30503388	ID=CMJ_chr4_018110	30496423	30505682
S01_7281373	scaffold-1-Positions-7281273-to-7281473	Ciclev10008215m.g	1	43.199	Chr4	30507881	ID=CMJ_chr4_018120	30506293	30508307
S01_7219971	scaffold-1-Positions-7219871-to-7220071	Ciclev10007513m.g	1	43.199	Chr4	30564092	ID=CMJ_chr4_018150	30556088	30565748
S01_7062349	scaffold-1-Positions-7062249-to-7062449	Ciclev10008044m.g	1	43.199	Chr4	30736796	ID=CMJ_chr4_018280	30735935	30739273
S01_7390266	scaffold-1-Positions-7390166-to-7390366	Ciclev10007331m.g	1	43.593	Chr4	30400816	ID=CMJ_chr4_018050	30383815	30400924
S01_8211998	scaffold-1-Positions-8211898-to-8212098	Ciclev10008962m.g	1	43.709	Chr4	28982383	ID=CMJ_chr4_017460	28980379	28983058
S01_8015953	scaffold-1-Positions-8015853-to-8016053	Ciclev10009327m.g	1	43.77	Chr4	29231959	ID=CMJ_chr4_017610	29227801	29232218
S01_7903944	scaffold-1-Positions-7903844-to-7904044	Ciclev10007707m.g	1	43.77	Chr4	29707063	ID=CMJ_chr4_017700	29700483	29707682
S01_7777629	scaffold-1-Positions-7777529-to-7777729	Ciclev10008086m.g	1	43.77	Chr4	29834278	ID=CMJ_chr4_017790	29828530	29835149
S01_7721580	scaffold-1-Positions-7721480-to-7721680	Ciclev10008680m.g	1	43.77	Chr4	29884097	ID=CMJ_chr4_017860	29883137	29885367
S01_7700579	scaffold-1-Positions-7700479-to-7700679	Ciclev10008594m.g	1	43.77	Chr4	29910412	ID=CMJ_chr4_017870	29910391	29910673
S01_7697131	scaffold-1-Positions-7697031-to-7697231	Ciclev10010851m.g	1	43.77	Chr4	29913861	ID=CMJ_chr4_017880	29910899	29914220
S01_8876114	scaffold-1-Positions-8876014-to-8876214	Ciclev10008074m.g	1	44.012	Chr4	28302197	ID=CMJ_chr4_017120	28300404	28302444
S01_8833445	scaffold-1-Positions-8833345-to-8833545	Ciclev10007935m.g	1	44.012	Chr4	28363427	ID=CMJ_chr4_017210	28363107	28366606
S01_8795473	scaffold-1-Positions-8795373-to-8795573	Ciclev10007793m.g	1	44.012	Chr4	28398496	ID=CMJ_chr4_017250	28394198	28400612
S01_8589587	scaffold-1-Positions-8589487-to-8589687	Ciclev10010146m.g	1	44.012	Chr4	28620764	ID=CMJ_chr4_017300	28610622	28621671
S01_8128255	scaffold-1-Positions-8128155-to-8128355	Ciclev10007886m.g	1	44.012	Chr4	29086470	ID=CMJ_chr4_017510	29084274	29089208
S01_7420146	scaffold-1-Positions-7420046-to-7420246	Ciclev10008865m.g	1	44.012	Chr4	30375484	ID=CMJ_chr4_018040	30374664	30378385
S01_7768608	scaffold-1-Positions-7768508-to-7768708	Ciclev10008786m.g	1	44.318	Chr4	29842839	ID=CMJ_chr4_017810	29841890	29843749
S01_8008032	scaffold-1-Positions-8007932-to-8008132	Ciclev10008080m.g	1	44.363	Chr4	29238820	ID=CMJ_chr4_017640	29238520	29242856
S01_8116947	scaffold-1-Positions-8116847-to-8117047	S01_8116947	1	44.367	Chr4	29103137	ID=CMJ_chr4_017530	29103091	29105147
S01_8105913	scaffold-1-Positions-8105813-to-8106013	Ciclev10008040m.g	1	44.367	Chr4	29114601	ID=CMJ_chr4_017540	29109354	29114923
S01_8015792	scaffold-1-Positions-8015692-to-8015892	S01_8015792	1	44.367	Chr4	29232120	ID=CMJ_chr4_017620	29231995	29234132
S01_8961690	scaffold-1-Positions-8961590-to-8961790	Ciclev10010615m.g	1	44.515	Chr4	28232663	ID=CMJ_chr4_017110	28230472	28232812
S01_8671262	scaffold-1-Positions-8671162-to-8671362	Ciclev10009335m.g	1	44.515	Chr4	28504384	ID=CMJ_chr4_017260	28503282	28504629
S01_8634416	scaffold-1-Positions-8634316-to-8634516	Ciclev10009342m.g	1	44.515	Chr4	28527157	ID=CMJ_chr4_017270	28525789	28528411
S01_8315695	scaffold-1-Positions-8315595-to-8315795	Ciclev10009336m.g	1	44.515	Chr4	28881818	ID=CMJ_chr4_017420	28881482	28883075
S01_8167762	scaffold-1-Positions-8167662-to-8167862	Ciclev10007750m.g	1	44.515	Chr4	29063469	ID=CMJ_chr4_017480	29060349	29063971
S01_14629117	scaffold-1-Positions-14629017-to-14629217	Ciclev10007362m.g	1	44.696	Chr4	18326287	ID=CMJ_chr4_015400	18319964	18328805
S01_14508316	scaffold-1-Positions-14508216-to-14508416	S01_14508316	1	44.696	Chr4	18486327	ID=CMJ_chr4_015450	18484340	18510906
S01_11872921	scaffold-1-Positions-11872821-to-11873021	Ciclev10007498m.g	1	44.696	Chr4	22529377	ID=CMJ_chr4_015980	22522189	22534868
S01_10489443	scaffold-1-Positions-10489343-to-10489543	Ciclev10007413m.g	1	44.696	Chr4	26305791	ID=CMJ_chr4_016550	26299522	26306677
S01_9385678	scaffold-1-Positions-9385578-to-9385778	S01_9385678	1	44.696	Chr4	27735675	ID=CMJ_chr4_016870	27731969	27735915
S01_9318896	scaffold-1-Positions-9318796-to-9318996	Ciclev10010325m.g	1	44.696	Chr4	27815187	ID=CMJ_chr4_016940	27814944	27815564
S01_9015930	scaffold-1-Positions-9015830-to-9016030	Ciclev10007842m.g	1	44.696	Chr4	28166483	ID=CMJ_chr4_017080	28166320	28175072
S01_8867071	scaffold-1-Positions-8866971-to-8867171	Ciclev10008884m.g	1	44.968	Chr4	28311267	ID=CMJ_chr4_017150	28309723	28313235
S01_8982922	scaffold-1-Positions-8982822-to-8983022	Ciclev10007650m.g	1	45.089	Chr4	28197074	ID=CMJ_chr4_017100	28195833	28200478
S01_14994455	scaffold-1-Positions-14994355-to-14994555	Ciclev10010846m.g	1	45.219	Chr4	17793496	ID=CMJ_chr4_015180	17781511	17795308
S01_15710614	scaffold-1-Positions-15710514-to-15710714	S01_15710614	1	45.547	Chr4	16834740	ID=CMJ_chr4_014910	16831098	16834815
S01_14839441	scaffold-1-Positions-14839341-to-14839541	Ciclev10009207m.g	1	45.547	Chr4	17955393	ID=CMJ_chr4_015270	17952620	17956290
S01_14702676	scaffold-1-Positions-14702576-to-14702776	Ciclev10009263m.g	1	45.547	Chr4	18259744	ID=CMJ_chr4_015340	18255656	18260668
S01_14412082	scaffold-1-Positions-14411982-to-14412182	Ciclev10007619m.g	1	45.547	Chr4	18576427	ID=CMJ_chr4_015490	18573053	18576818
S01_13931572	scaffold-1-Positions-13931472-to-13931672	Ciclev10008783m.g	1	45.547	Chr4	19061260	ID=CMJ_chr4_015650	19060221	19062756
S01_12281833	scaffold-1-Positions-12281733-to-12281933	Ciclev10008657m.g	1	45.547	Chr4	23097722	ID=CMJ_chr4_016050	23093593	23098902
S01_11213891	scaffold-1-Positions-11213791-to-11213991	Ciclev10007865m.g	1	45.547	Chr4	25434817	ID=CMJ_chr4_016350	25433477	25435186
S01_10686804	scaffold-1-Positions-10686704-to-10686904	S01_10686804	1	45.547	Chr4	26144700	ID=CMJ_chr4_016470	26142703	26145026
S01_10400311	scaffold-1-Positions-10400211-to-10400411	Ciclev10007937m.g	1	45.547	Chr4	26418744	ID=CMJ_chr4_016580	26417655	26420588
S01_9691599	scaffold-1-Positions-9691499-to-9691699	Ciclev10010506m.g	1	45.547	Chr4	27371300	ID=CMJ_chr4_016750	27367853	27374920
S01_9608005	scaffold-1-Positions-9607905-to-9608105	Ciclev10008090m.g	1	45.547	Chr4	27445164	ID=CMJ_chr4_016780	27442016	27447997
S01_9320705	scaffold-1-Positions-9320605-to-9320805	Ciclev10010392m.g	1	45.547	Chr4	27813378	ID=CMJ_chr4_016930	27808966	27814055
S01_8543642	scaffold-1-Positions-8543542-to-8543742	Ciclev10009026m.g	1	45.547	Chr4	28655571	ID=CMJ_chr4_017310	28652024	28656211
S01_14009139	scaffold-1-Positions-14009039-to-14009239	Ciclev10009291m.g	1	45.634	Chr4	18952109	ID=CMJ_chr4_015610	18951502	18952810
S01_13865593	scaffold-1-Positions-13865493-to-13865693	S01_13865593	1	45.634	Chr4	19117344	ID=CMJ_chr4_015680	19109365	19117396
S01_12212461	scaffold-1-Positions-12212361-to-12212561	S01_12212461	1	45.634	Chr4	23171850	ID=CMJ_chr4_016070	23170637	23172255
S01_10558143	scaffold-1-Positions-10558043-to-10558243	Ciclev10010400m.g	1	45.634	Chr4	26234626	ID=CMJ_chr4_016500	26233428	26236635
S01_10533909	scaffold-1-Positions-10533809-to-10534009	Ciclev10007832m.g	1	45.634	Chr4	26261528	ID=CMJ_chr4_016520	26260874	26265294
S01_9913183	scaffold-1-Positions-9913083-to-9913283	Ciclev10007992m.g	1	45.634	Chr4	27178540	ID=CMJ_chr4_016670	27176285	27178979
S01_9897773	scaffold-1-Positions-9897673-to-9897873	Ciclev10009610m.g	1	45.634	Chr4	27193974	ID=CMJ_chr4_016680	27191547	27195955
S01_9592789	scaffold-1-Positions-9592689-to-9592889	Ciclev10010560m.g	1	45.634	Chr4	27466516	ID=CMJ_chr4_016790	27466062	27466880
S01_9452617	scaffold-1-Positions-9452517-to-9452717	Ciclev10010815m.g	1	45.634	Chr4	27659857	ID=CMJ_chr4_016820	27657143	27660655
S01_16725249	scaffold-1-Positions-16725149-to-16725349	Ciclev10009484m.g	1	45.833	Chr4	15727339	ID=CMJ_chr4_014340	15725961	15727988
S01_15866208	scaffold-1-Positions-15866108-to-15866308	Ciclev10008222m.g	1	45.876	Chr4	16652432	ID=CMJ_chr4_014800	16652048	16658607
S01_14391203	scaffold-1-Positions-14391103-to-14391303	Ciclev10007788m.g	1	45.876	Chr4	18608045	ID=CMJ_chr4_015520	18606498	18613073
S01_13147125	scaffold-1-Positions-13147025-to-13147225	Ciclev10007659m.g	1	45.876	Chr4	19689805	ID=CMJ_chr4_015760	19686822	19691046
S01_13128413	scaffold-1-Positions-13128313-to-13128513	Ciclev10010588m.g	1	45.876	Chr4	19753245	ID=CMJ_chr4_015830	19752877	19753554
S01_11525469	scaffold-1-Positions-11525369-to-11525569	Ciclev10007325m.g	1	45.876	Chr4	25208792	ID=CMJ_chr4_016260	25206267	25222826
S01_10946617	scaffold-1-Positions-10946517-to-10946717	Ciclev10008410m.g	1	45.876	Chr4	25843910	ID=CMJ_chr4_016430	25838542	25844382
S01_10818913	scaffold-1-Positions-10818813-to-10819013	S01_10818913	1	45.876	Chr4	25921533	ID=CMJ_chr4_016450	25911914	25927029
S01_10528552	scaffold-1-Positions-10528452-to-10528652	Ciclev10008116m.g	1	45.876	Chr4	26266900	ID=CMJ_chr4_016530	26265985	26268335
S01_12807754	scaffold-1-Positions-12807654-to-12807854	Ciclev10010796m.g	1	46.123	Chr4	20063826	ID=CMJ_chr4_015910	20062364	20069143
S01_12501258	scaffold-1-Positions-12501158-to-12501358	Ciclev10009814m.g	1	46.123	Chr4	20391723	ID=CMJ_chr4_015930	20391389	20392311
S01_11340485	scaffold-1-Positions-11340385-to-11340585	Ciclev10009849m.g	1	46.123	Chr4	25320232	ID=CMJ_chr4_016290	25315669	25320543
S01_11260624	scaffold-1-Positions-11260524-to-11260724	Ciclev10009459m.g	1	46.123	Chr4	25396567	ID=CMJ_chr4_016320	25395363	25398917
S01_14260850	scaffold-1-Positions-14260750-to-14260950	Ciclev10008667m.g	1	46.226	Chr4	17558254	ID=CMJ_chr4_015140	17558067	17561111
S01_14721981	scaffold-1-Positions-14721881-to-14722081	Ciclev10008034m.g	1	46.226	Chr4	18217613	ID=CMJ_chr4_015320	18213738	18224428
S01_14665452	scaffold-1-Positions-14665352-to-14665552	Ciclev10010603m.g	1	46.226	Chr4	18293075	ID=CMJ_chr4_015360	18289074	18295051
S01_14333055	scaffold-1-Positions-14332955-to-14333155	Ciclev10010346m.g	1	46.226	Chr4	18655352	ID=CMJ_chr4_015530	18655017	18657241
S01_14116246	scaffold-1-Positions-14116146-to-14116346	Ciclev10007317m.g	1	46.226	Chr4	18856314	ID=CMJ_chr4_015560	18850734	18868685
S01_13405022	scaffold-1-Positions-13404922-to-13405122	S01_13405022	1	46.226	Chr4	19514134	ID=CMJ_chr4_015700	19513988	19613893
S01_13032547	scaffold-1-Positions-13032447-to-13032647	Ciclev10009694m.g	1	46.226	Chr4	19839426	ID=CMJ_chr4_015870	19799636	19839652
S01_12895556	scaffold-1-Positions-12895456-to-12895656	Ciclev10007297m.g	1	46.226	Chr4	19994659	ID=CMJ_chr4_015900	19992447	20014950
S01_12800312	scaffold-1-Positions-12800212-to-12800412	Ciclev10007469m.g	1	46.226	Chr4	20071319	ID=CMJ_chr4_015920	20069702	20073082
S01_14939912	scaffold-1-Positions-14939812-to-14940012	Ciclev10007274m.g	1	46.473	Chr4	17482012	ID=CMJ_chr4_015090	17468238	17482015
S01_14873784	scaffold-1-Positions-14873684-to-14873884	Ciclev10008114m.g	1	46.473	Chr4	17542892	ID=CMJ_chr4_015120	17540433	17544134
S01_11938056	scaffold-1-Positions-11937956-to-11938156	Ciclev10007295m.g	1	46.473	Chr4	22592694	ID=CMJ_chr4_016010	22591087	22609019
S01_11100170	scaffold-1-Positions-11100070-to-11100270	Ciclev10007265m.g	1	46.473	Chr4	25564660	ID=CMJ_chr4_016370	25563241	25576757
S01_12904550	scaffold-1-Positions-12904450-to-12904650	Ciclev10007673m.g	1	46.561	Chr4	19978508	ID=CMJ_chr4_015880	19967598	19979320
S01_12631593	scaffold-1-Positions-12631493-to-12631693	Ciclev10007290m.g	1	46.561	Chr4	20526172	ID=CMJ_chr4_015940	20517383	20529119
S01_15742156	scaffold-1-Positions-15742056-to-15742256	Ciclev10010852m.g	1	46.715	Chr4	16814367	ID=CMJ_chr4_014880	16812879	16817924
S01_16589836	scaffold-1-Positions-16589736-to-16589936	Ciclev10010824m.g	1	46.802	Chr4	15853752	ID=CMJ_chr4_014440	15853617	15856058
S01_16577011	scaffold-1-Positions-16576911-to-16577111	Ciclev10007229m.g	1	46.802	Chr4	15866545	ID=CMJ_chr4_014450	15857496	15867113
S01_16464474	scaffold-1-Positions-16464374-to-16464574	Ciclev10007570m.g	1	46.802	Chr4	15991035	ID=CMJ_chr4_014530	15989442	15992447
S01_16449677	scaffold-1-Positions-16449577-to-16449777	Ciclev10008640m.g	1	46.802	Chr4	16008179	ID=CMJ_chr4_014550	16007566	16013302
S01_16256243	scaffold-1-Positions-16256143-to-16256343	Ciclev10010577m.g	1	46.802	Chr4	16251576	ID=CMJ_chr4_014660	16242271	16252016
S01_16204808	scaffold-1-Positions-16204708-to-16204908	Ciclev10007809m.g	1	46.802	Chr4	16299232	ID=CMJ_chr4_014690	16295732	16300643
S01_16102902	scaffold-1-Positions-16102802-to-16103002	Ciclev10009079m.g	1	46.802	Chr4	16413901	ID=CMJ_chr4_014720	16412442	16414490
S01_15876803	scaffold-1-Positions-15876703-to-15876903	Ciclev10010809m.g	1	46.802	Chr4	16649058	ID=CMJ_chr4_014790	16643402	16651326
S01_15855105	scaffold-1-Positions-15855005-to-15855205	Ciclev10009228m.g	1	46.802	Chr4	16663026	ID=CMJ_chr4_014820	16662802	16664594
S01_15834555	scaffold-1-Positions-15834455-to-15834655	Ciclev10008068m.g	1	46.802	Chr4	16720147	ID=CMJ_chr4_014830	16719674	16725390
S01_15807402	scaffold-1-Positions-15807302-to-15807502	Ciclev10008394m.g	1	46.802	Chr4	16776175	ID=CMJ_chr4_014850	16772545	16777573
S01_15366630	scaffold-1-Positions-15366530-to-15366730	Ciclev10007669m.g	1	46.802	Chr4	16979041	ID=CMJ_chr4_014930	16978085	16979536
S01_16679346	scaffold-1-Positions-16679246-to-16679446	Ciclev10008619m.g	1	46.911	Chr4	15757862	ID=CMJ_chr4_014390	15757211	15760083
S01_17264436	scaffold-1-Positions-17264336-to-17264536	Ciclev10008387m.g	1	47.46	Chr4	15294202	ID=CMJ_chr4_014110	15237887	15295501
S01_16451897	scaffold-1-Positions-16451797-to-16451997	Ciclev10008721m.g	1	47.612	Chr4	16005982	ID=CMJ_chr4_014540	16001213	16006895
S01_17149682	scaffold-1-Positions-17149582-to-17149782	Ciclev10009383m.g	1	47.698	Chr4	15390664	ID=CMJ_chr4_014220	15390505	15392655
S01_16739555	scaffold-1-Positions-16739455-to-16739655	Ciclev10008595m.g	1	47.698	Chr4	15712912	ID=CMJ_chr4_014320	15710559	15713235
S01_17154559	scaffold-1-Positions-17154459-to-17154659	Ciclev10007625m.g	1	48.365	Chr4	15385741	ID=CMJ_chr4_014210	15381515	15390111
S01_16691693	scaffold-1-Positions-16691593-to-16691793	Ciclev10007885m.g	1	48.365	Chr4	15748786	ID=CMJ_chr4_014380	15745286	15752420
S01_17180397	scaffold-1-Positions-17180297-to-17180497	Ciclev10010505m.g	1	48.528	Chr4	15362556	ID=CMJ_chr4_014190	15361919	15363060
S01_16697687	scaffold-1-Positions-16697587-to-16697787	Ciclev10009636m.g	1	48.538	Chr4	15743674	ID=CMJ_chr4_014370	15741811	15744404
S01_16731664	scaffold-1-Positions-16731564-to-16731764	Ciclev10009870m.g	1	49.189	Chr4	15720879	ID=CMJ_chr4_014330	15713274	15721755
S01_17398443	scaffold-1-Positions-17398343-to-17398543	Ciclev10007808m.g	1	49.196	Chr4	15127402	ID=CMJ_chr4_014070	15121883	15127621
S01_17530557	scaffold-1-Positions-17530457-to-17530657	Ciclev10007828m.g	1	50.062	Chr4	14988963	ID=CMJ_chr4_013940	14984636	14990066
S01_17489955	scaffold-1-Positions-17489855-to-17490055	Ciclev10008455m.g	1	50.062	Chr4	15025773	ID=CMJ_chr4_013980	15024825	15028907
S01_17415134	scaffold-1-Positions-17415034-to-17415234	Ciclev10009308m.g	1	50.062	Chr4	15103106	ID=CMJ_chr4_014050	15102310	15106185
S01_17314394	scaffold-1-Positions-17314294-to-17314494	Ciclev10008146m.g	1	50.062	Chr4	15234428	ID=CMJ_chr4_014100	15231199	15235967
S01_17418915	scaffold-1-Positions-17418815-to-17419015	Ciclev10009260m.g	1	50.275	Chr4	15099302	ID=CMJ_chr4_014040	15098799	15100198
S01_18405892	scaffold-1-Positions-18405792-to-18405992	Ciclev10008644m.g	1	50.72	Chr4	13228471	ID=CMJ_chr4_012820	13224917	13228930
S01_17492512	scaffold-1-Positions-17492412-to-17492612	Ciclev10007392m.g	1	50.72	Chr4	15022221	ID=CMJ_chr4_013970	15015220	15022365
S01_17577385	scaffold-1-Positions-17577285-to-17577485	Ciclev10007821m.g	1	50.85	Chr4	14910692	ID=CMJ_chr4_013890	14910592	14914313
S01_17471379	scaffold-1-Positions-17471279-to-17471479	Ciclev10008907m.g	1	50.854	Chr4	15045040	ID=CMJ_chr4_014000	15043739	15045324
S01_18260336	scaffold-1-Positions-18260236-to-18260436	S01_18260336	1	50.976	Chr4	13572098	ID=CMJ_chr4_012950	13486580	13662004
S01_18110790	scaffold-1-Positions-18110690-to-18110890	Ciclev10008977m.g	1	50.976	Chr4	13818311	ID=CMJ_chr4_013040	13816206	13819455
S01_17991405	scaffold-1-Positions-17991305-to-17991505	Ciclev10007637m.g	1	50.976	Chr4	14343124	ID=CMJ_chr4_013550	14341696	14347291
S01_17793417	scaffold-1-Positions-17793317-to-17793517	S01_17793417	1	50.976	Chr4	14572879	ID=CMJ_chr4_013670	14554075	14625497
S01_20483064	scaffold-1-Positions-20482964-to-20483164	Ciclev10010750m.g	1	50.989	Chr4	10831463	ID=CMJ_chr4_011740	10830947	10831712
S01_18977511	scaffold-1-Positions-18977411-to-18977611	Ciclev10007807m.g	1	50.989	Chr4	12615999	ID=CMJ_chr4_012260	12614273	12619589
S01_18937167	scaffold-1-Positions-18937067-to-18937267	S01_18937167	1	50.989	Chr4	12648522	ID=CMJ_chr4_012310	12648495	12650404
S01_18725938	scaffold-1-Positions-18725838-to-18726038	Ciclev10007271m.g	1	50.989	Chr4	12904580	ID=CMJ_chr4_012530	12899424	12920547
S01_18330536	scaffold-1-Positions-18330436-to-18330636	Ciclev10008058m.g	1	50.989	Chr4	13264929	ID=CMJ_chr4_012860	13263865	13297844
S01_18169110	scaffold-1-Positions-18169010-to-18169210	Ciclev10010317m.g	1	50.989	Chr4	13729102	ID=CMJ_chr4_012980	13728591	13729855
S01_18009708	scaffold-1-Positions-18009608-to-18009808	Ciclev10007869m.g	1	50.989	Chr4	14324067	ID=CMJ_chr4_013510	14323169	14329974
S01_17831385	scaffold-1-Positions-17831285-to-17831485	Ciclev10009061m.g	1	50.989	Chr4	14536681	ID=CMJ_chr4_013630	14533269	14536723
S01_17507945	scaffold-1-Positions-17507845-to-17508045	Ciclev10010026m.g	1	50.989	Chr4	15010884	ID=CMJ_chr4_013950	14996446	15012076
S01_18464644	scaffold-1-Positions-18464544-to-18464744	Ciclev10007556m.g	1	51.963	Chr4	13192534	ID=CMJ_chr4_012760	13190400	13193621
S01_18373905	scaffold-1-Positions-18373805-to-18374005	Ciclev10007273m.g	1	51.963	Chr4	13259269	ID=CMJ_chr4_012850	13251359	13263633
S01_18304463	scaffold-1-Positions-18304363-to-18304563	Ciclev10009880m.g	1	51.963	Chr4	13345424	ID=CMJ_chr4_012900	13345266	13345658
S01_18391198	scaffold-1-Positions-18391098-to-18391298	S01_18391198	1	51.976	Chr4	13243370	ID=CMJ_chr4_012830	13240929	13243602
S01_18694060	scaffold-1-Positions-18693960-to-18694160	Ciclev10009149m.g	1	53.214	Chr4	12945553	ID=CMJ_chr4_012550	12933800	12948396
S01_18477713	scaffold-1-Positions-18477613-to-18477813	Ciclev10009103m.g	1	53.557	Chr4	13181907	ID=CMJ_chr4_012730	13179510	13182791
S01_19010553	scaffold-1-Positions-19010453-to-19010653	S01_19010553	1	54.001	Chr4	12485946	ID=CMJ_chr4_012220	12484049	12486272
S01_18804570	scaffold-1-Positions-18804470-to-18804670	Ciclev10009966m.g	1	54.001	Chr4	12809537	ID=CMJ_chr4_012470	12808942	12810222
S01_18768571	scaffold-1-Positions-18768471-to-18768671	Ciclev10007579m.g	1	54.001	Chr4	12858571	ID=CMJ_chr4_012500	12851271	12861387
S01_19189942	scaffold-1-Positions-19189842-to-19190042	Ciclev10007471m.g	1	54.53	Chr4	12244143	ID=CMJ_chr4_012140	12241093	12245034
S01_18958847	scaffold-1-Positions-18958747-to-18958947	Ciclev10007478m.g	1	54.53	Chr4	12638677	ID=CMJ_chr4_012280	12627792	12638986
S01_18957473	scaffold-1-Positions-18957373-to-18957573	S01_18957473	1	54.53	Chr4	12640052	ID=CMJ_chr4_012290	12639748	12642364
S01_18940646	scaffold-1-Positions-18940546-to-18940746	S01_18940646	1	54.53	Chr4	12645880	ID=CMJ_chr4_012300	12644453	12646594
S01_20012038	scaffold-1-Positions-20011938-to-20012138	Ciclev10008228m.g	1	54.789	Chr4	11406829	ID=CMJ_chr4_011960	11406028	11408821
S01_19642994	scaffold-1-Positions-19642894-to-19643094	Ciclev10010587m.g	1	54.908	Chr4	11738026	ID=CMJ_chr4_012050	11735768	11754942
S06_6710722	scaffold-6-Positions-6710622-to-6710822	Ciclev10011237m.g	1	54.908	Chr4	11831441	ID=CMJ_chr4_012100	11806539	11889881
S01_18972260	scaffold-1-Positions-18972160-to-18972360	Ciclev10009473m.g	1	54.908	Chr4	12621345	ID=CMJ_chr4_012270	12620472	12621736
S01_20441910	scaffold-1-Positions-20441810-to-20442010	Ciclev10007843m.g	1	55.595	Chr4	10873152	ID=CMJ_chr4_011790	10870992	10874221
S01_20005920	scaffold-1-Positions-20005820-to-20006020	Ciclev10009497m.g	1	55.595	Chr4	11412956	ID=CMJ_chr4_011970	11411633	11415689
S01_20475974	scaffold-1-Positions-20475874-to-20476074	Ciclev10008310m.g	1	55.846	Chr4	10840164	ID=CMJ_chr4_011750	10839003	10841860
S01_20096367	scaffold-1-Positions-20096267-to-20096467	Ciclev10008689m.g	1	55.846	Chr4	11336381	ID=CMJ_chr4_011880	11336042	11338409
S01_20057190	scaffold-1-Positions-20057090-to-20057290	Ciclev10009235m.g	1	55.846	Chr4	11360141	ID=CMJ_chr4_011910	11357777	11360478
S01_20470994	scaffold-1-Positions-20470894-to-20471094	Ciclev10008802m.g	1	56.425	Chr4	10845401	ID=CMJ_chr4_011760	10843760	10846793
S01_20460748	scaffold-1-Positions-20460648-to-20460848	Ciclev10008351m.g	1	56.9	Chr4	10854251	ID=CMJ_chr4_011780	10853034	10856966
S01_20889982	scaffold-1-Positions-20889882-to-20890082	Ciclev10009433m.g	1	56.941	Chr4	10153030	ID=CMJ_chr4_011410	10152477	10153139
S01_21343196	scaffold-1-Positions-21343096-to-21343296	Ciclev10010638m.g	1	58.066	Chr4	9718464	ID=CMJ_chr4_011180	9707665	9720225
S01_21084444	scaffold-1-Positions-21084344-to-21084544	Ciclev10008765m.g	1	58.066	Chr4	9914734	ID=CMJ_chr4_011260	9913047	9916315
S01_21326312	scaffold-1-Positions-21326212-to-21326412	Ciclev10008777m.g	1	58.229	Chr4	9737496	ID=CMJ_chr4_011200	9734166	9738222
S01_21094747	scaffold-1-Positions-21094647-to-21094847	Ciclev10010479m.g	1	58.48	Chr4	9902197	ID=CMJ_chr4_011240	9901344	9904116
S01_20938076	scaffold-1-Positions-20937976-to-20938176	Ciclev10010362m.g	1	58.48	Chr4	10101168	ID=CMJ_chr4_011380	10101127	10108630
S01_21472638	scaffold-1-Positions-21472538-to-21472738	Ciclev10007404m.g	1	58.488	Chr4	9604847	ID=CMJ_chr4_011020	9601101	9606300
S01_21465034	scaffold-1-Positions-21464934-to-21465134	Ciclev10009906m.g	1	59.222	Chr4	9611632	ID=CMJ_chr4_011030	9609589	9612337
S01_21322115	scaffold-1-Positions-21322015-to-21322215	Ciclev10008134m.g	1	59.222	Chr4	9741905	ID=CMJ_chr4_011210	9738929	9744996
S01_22046902	scaffold-1-Positions-22046802-to-22047002	S01_22046902	1	59.518	Chr4	8414703	ID=CMJ_chr4_010070	8408916	8414827
S01_21449701	scaffold-1-Positions-21449601-to-21449801	Ciclev10008629m.g	1	59.518	Chr4	9633235	ID=CMJ_chr4_011080	9631403	9636387
S01_21089909	scaffold-1-Positions-21089809-to-21090009	Ciclev10009059m.g	1	59.518	Chr4	9906356	ID=CMJ_chr4_011250	9905552	9909702
S01_21966559	scaffold-1-Positions-21966459-to-21966659	Ciclev10007294m.g	1	59.88	Chr4	9055142	ID=CMJ_chr4_010630	9052914	9056141
S01_22122258	scaffold-1-Positions-22122158-to-22122358	Ciclev10009352m.g	1	60.034	Chr4	8254296	ID=CMJ_chr4_009990	8254112	8255199
S01_22038523	scaffold-1-Positions-22038423-to-22038623	Ciclev10008983m.g	1	60.034	Chr4	8424382	ID=CMJ_chr4_010080	8421800	8424821
S01_22001141	scaffold-1-Positions-22001041-to-22001241	Ciclev10007236m.g	1	60.034	Chr4	8465827	ID=CMJ_chr4_010160	8464837	8472249
S01_21921808	scaffold-1-Positions-21921708-to-21921908	Ciclev10007304m.g	1	60.034	Chr4	8529051	ID=CMJ_chr4_010210	8528352	8531755
S01_22005260	scaffold-1-Positions-22005160-to-22005360	Ciclev10007236m.g	1	60.034	Chr4	9018780	ID=CMJ_chr4_010610	9015955	9022957
S01_21993450	scaffold-1-Positions-21993350-to-21993550	Ciclev10009212m.g	1	60.034	Chr4	9030568	ID=CMJ_chr4_010620	9023459	9049605
S01_20924688	scaffold-1-Positions-20924588-to-20924788	Ciclev10010256m.g	1	60.034	Chr4	10113497	ID=CMJ_chr4_011390	10108571	10113686
S01_22449412	scaffold-1-Positions-22449312-to-22449512	Ciclev10009601m.g	1	60.209	Chr4	7954335	ID=CMJ_chr4_009830	7953818	7960100
S01_22409573	scaffold-1-Positions-22409473-to-22409673	S01_22409573	1	60.209	Chr4	8002653	ID=CMJ_chr4_009860	8002461	8003144
S01_22395371	scaffold-1-Positions-22395271-to-22395471	Ciclev10007338m.g	1	60.209	Chr4	8017431	ID=CMJ_chr4_009890	8011607	8018642
S01_22113383	scaffold-1-Positions-22113283-to-22113483	Ciclev10009486m.g	1	60.209	Chr4	8263527	ID=CMJ_chr4_010020	8259996	8265156
S01_21912862	scaffold-1-Positions-21912762-to-21912962	Ciclev10008345m.g	1	60.209	Chr4	9113171	ID=CMJ_chr4_010660	9112892	9114417
S01_21429232	scaffold-1-Positions-21429132-to-21429332	Ciclev10008061m.g	1	60.209	Chr4	9653578	ID=CMJ_chr4_011110	9648941	9656728
S01_21414021	scaffold-1-Positions-21413921-to-21414121	Ciclev10008204m.g	1	60.209	Chr4	9662008	ID=CMJ_chr4_011120	9660668	9665256
S01_22393414	scaffold-1-Positions-22393314-to-22393514	Ciclev10008752m.g	1	60.844	Chr4	8019404	ID=CMJ_chr4_009900	8018756	8022106
S01_22499956	scaffold-1-Positions-22499856-to-22500056	Ciclev10007654m.g	1	60.991	Chr4	7914303	ID=CMJ_chr4_009780	7909358	7915669
S01_22362067	scaffold-1-Positions-22361967-to-22362167	Ciclev10007844m.g	1	60.991	Chr4	8053290	ID=CMJ_chr4_009930	8053272	8055323
S01_22722153	scaffold-1-Positions-22722053-to-22722253	Ciclev10010510m.g	1	61.58	Chr4	7687574	ID=CMJ_chr4_009540	7687029	7690292
S01_22679760	scaffold-1-Positions-22679660-to-22679860	Ciclev10010614m.g	1	61.58	Chr4	7771571	ID=CMJ_chr4_009600	7771148	7771787
S01_22552542	scaffold-1-Positions-22552442-to-22552642	Ciclev10008725m.g	1	61.582	Chr4	7892520	ID=CMJ_chr4_009760	7889383	7892714
S01_22599759	scaffold-1-Positions-22599659-to-22599859	S01_22599759	1	61.649	Chr4	7854817	ID=CMJ_chr4_009710	7854570	7854996
S01_22694646	scaffold-1-Positions-22694546-to-22694746	Ciclev10010199m.g	1	61.771	Chr4	7715029	ID=CMJ_chr4_009590	7714858	7715262
S01_22666370	scaffold-1-Positions-22666270-to-22666470	Ciclev10007388m.g	1	61.771	Chr4	7784969	ID=CMJ_chr4_009610	7775870	7785544
S01_22556407	scaffold-1-Positions-22556307-to-22556507	Ciclev10010304m.g	1	61.771	Chr4	7888664	ID=CMJ_chr4_009750	7878946	7889762
S01_22527416	scaffold-1-Positions-22527316-to-22527516	S01_22527416	1	61.771	Chr4	7901200	ID=CMJ_chr4_009770	7899219	7904930
S01_22459209	scaffold-1-Positions-22459109-to-22459309	Ciclev10010620m.g	1	61.771	Chr4	7945338	ID=CMJ_chr4_009810	7944774	7947292
S01_22705542	scaffold-1-Positions-22705442-to-22705642	Ciclev10007401m.g	1	61.939	Chr4	7703579	ID=CMJ_chr4_009560	7698909	7706936
S01_22828044	scaffold-1-Positions-22827944-to-22828144	Ciclev10007883m.g	1	62.586	Chr4	7554349	ID=CMJ_chr4_009370	7553149	7558179
S01_22698902	scaffold-1-Positions-22698802-to-22699002	Ciclev10009301m.g	1	62.69	Chr4	7710206	ID=CMJ_chr4_009570	7707367	7710470
S01_22793349	scaffold-1-Positions-22793249-to-22793449	Ciclev10008176m.g	1	62.965	Chr4	7601637	ID=CMJ_chr4_009410	7600017	7602733
S01_22786109	scaffold-1-Positions-22786009-to-22786209	Ciclev10007984m.g	1	62.965	Chr4	7608689	ID=CMJ_chr4_009430	7608445	7610043
S01_22696912	scaffold-1-Positions-22696812-to-22697012	Ciclev10010484m.g	1	62.965	Chr4	7712739	ID=CMJ_chr4_009580	7711684	7713238
S01_22903794	scaffold-1-Positions-22903694-to-22903894	Ciclev10008445m.g	1	62.988	Chr4	7450833	ID=CMJ_chr4_009210	7449931	7454586
S01_22881879	scaffold-1-Positions-22881779-to-22881979	S01_22881879	1	62.988	Chr4	7472142	ID=CMJ_chr4_009240	7469156	7472290
S01_23086476	scaffold-1-Positions-23086376-to-23086576	Ciclev10009684m.g	1	63.351	Chr4	7236262	ID=CMJ_chr4_008930	7235706	7236399
S01_23024035	scaffold-1-Positions-23023935-to-23024135	Ciclev10009483m.g	1	63.351	Chr4	7317559	ID=CMJ_chr4_009030	7315887	7319240
S01_22900842	scaffold-1-Positions-22900742-to-22900942	Ciclev10007970m.g	1	63.508	Chr4	7453786	ID=CMJ_chr4_009220	7452818	7458099
S01_22889751	scaffold-1-Positions-22889651-to-22889851	Ciclev10009012m.g	1	63.623	Chr4	7464879	ID=CMJ_chr4_009230	7463939	7469040
S01_22877661	scaffold-1-Positions-22877561-to-22877761	Ciclev10007504m.g	1	63.623	Chr4	7476400	ID=CMJ_chr4_009250	7473266	7477844
S01_22863542	scaffold-1-Positions-22863442-to-22863642	Ciclev10008309m.g	1	63.623	Chr4	7490193	ID=CMJ_chr4_009280	7487122	7491136
S01_22850900	scaffold-1-Positions-22850800-to-22851000	Ciclev10007944m.g	1	63.623	Chr4	7502832	ID=CMJ_chr4_009300	7501808	7506580
S01_22859259	scaffold-1-Positions-22859159-to-22859359	Ciclev10007823m.g	1	63.96	Chr4	7494450	ID=CMJ_chr4_009290	7491265	7496287
S01_22811735	scaffold-1-Positions-22811635-to-22811835	Ciclev10009361m.g	1	63.96	Chr4	7581510	ID=CMJ_chr4_009390	7580824	7582642
S01_23365860	scaffold-1-Positions-23365760-to-23365960	Ciclev10008892m.g	1	64.939	Chr4	6136374	ID=CMJ_chr4_008570	6134554	6136649
S01_23055943	scaffold-1-Positions-23055843-to-23056043	Ciclev10010218m.g	1	64.939	Chr4	7285988	ID=CMJ_chr4_008970	7285169	7286086
S01_23028644	scaffold-1-Positions-23028544-to-23028744	Ciclev10007280m.g	1	64.939	Chr4	7312995	ID=CMJ_chr4_009020	7309550	7315537
S01_22995046	scaffold-1-Positions-22994946-to-22995146	Ciclev10008121m.g	1	64.939	Chr4	7335979	ID=CMJ_chr4_009080	7335089	7339535
S01_22975871	scaffold-1-Positions-22975771-to-22975971	Ciclev10007536m.g	1	64.939	Chr4	7365777	ID=CMJ_chr4_009110	7362007	7367812
S01_22962743	scaffold-1-Positions-22962643-to-22962843	S01_22962743	1	64.939	Chr4	7388179	ID=CMJ_chr4_009150	7386645	7388561
S01_23042979	scaffold-1-Positions-23042879-to-23043079	Ciclev10007256m.g	1	65.309	Chr4	7298656	ID=CMJ_chr4_009000	7294206	7299233
S01_23110855	scaffold-1-Positions-23110755-to-23110955	Ciclev10009869m.g	1	65.597	Chr4	6919661	ID=CMJ_chr4_008860	6906679	7192563
S01_23040713	scaffold-1-Positions-23040613-to-23040813	Ciclev10008378m.g	1	65.597	Chr4	7300928	ID=CMJ_chr4_009010	7299384	7302381
S01_23351907	scaffold-1-Positions-23351807-to-23352007	Ciclev10007644m.g	1	66.792	Chr4	6055183	ID=CMJ_chr4_008470	5992980	6093648
S01_23376292	scaffold-1-Positions-23376192-to-23376392	Ciclev10010336m.g	1	66.792	Chr4	6126016	ID=CMJ_chr4_008550	6125173	6129138
S01_23246385	scaffold-1-Positions-23246285-to-23246485	Ciclev10010386m.g	1	66.792	Chr4	6809806	ID=CMJ_chr4_008750	6804361	6810248
S01_23238607	scaffold-1-Positions-23238507-to-23238707	Ciclev10007245m.g	1	66.792	Chr4	6817636	ID=CMJ_chr4_008760	6813624	6819518
S01_23158681	scaffold-1-Positions-23158581-to-23158781	Ciclev10008214m.g	1	66.792	Chr4	6872568	ID=CMJ_chr4_008840	6871971	6874123
S01_23147979	scaffold-1-Positions-23147879-to-23148079	Ciclev10007324m.g	1	66.792	Chr4	6883505	ID=CMJ_chr4_008850	6874873	6884528
S01_23432667	scaffold-1-Positions-23432567-to-23432767	Ciclev10007691m.g	1	67.862	Chr4	5979017	ID=CMJ_chr4_008430	5977182	5983695
S01_23509091	scaffold-1-Positions-23508991-to-23509191	Ciclev10010650m.g	1	68.012	Chr4	5897935	ID=CMJ_chr4_008270	5897856	5899068
S01_23484041	scaffold-1-Positions-23483941-to-23484141	Ciclev10007682m.g	1	68.012	Chr4	5927871	ID=CMJ_chr4_008330	5926244	5928148
S01_23574584	scaffold-1-Positions-23574484-to-23574684	Ciclev10010783m.g	1	68.398	Chr4	5830758	ID=CMJ_chr4_008170	5820743	5831820
S01_23562557	scaffold-1-Positions-23562457-to-23562657	Ciclev10007585m.g	1	68.398	Chr4	5837786	ID=CMJ_chr4_008190	5834716	5838801
S01_23531331	scaffold-1-Positions-23531231-to-23531431	Ciclev10007219m.g	1	68.398	Chr4	5869441	ID=CMJ_chr4_008230	5857230	5873950
S01_23517313	scaffold-1-Positions-23517213-to-23517413	Ciclev10010260m.g	1	68.398	Chr4	5889693	ID=CMJ_chr4_008240	5884659	5890710
S01_23487312	scaffold-1-Positions-23487212-to-23487412	Ciclev10007227m.g	1	68.398	Chr4	5924435	ID=CMJ_chr4_008320	5914332	5924983
S01_23511257	scaffold-1-Positions-23511157-to-23511357	S01_23511257	1	68.888	Chr4	5895769	ID=CMJ_chr4_008260	5895440	5897158
S01_23821286	scaffold-1-Positions-23821186-to-23821386	Ciclev10009425m.g	1	70.116	Chr4	5604016	ID=CMJ_chr4_007850	5598586	5604735
S01_23781880	scaffold-1-Positions-23781780-to-23781980	Ciclev10007493m.g	1	70.116	Chr4	5633253	ID=CMJ_chr4_007890	5632987	5638441
S01_23732530	scaffold-1-Positions-23732430-to-23732630	Ciclev10007522m.g	1	70.116	Chr4	5684894	ID=CMJ_chr4_007990	5684204	5689958
S01_23699005	scaffold-1-Positions-23698905-to-23699105	Ciclev10007552m.g	1	70.116	Chr4	5718576	ID=CMJ_chr4_008030	5709032	5722654
S01_23690701	scaffold-1-Positions-23690601-to-23690801	Ciclev10007763m.g	1	70.116	Chr4	5726889	ID=CMJ_chr4_008050	5724381	5727918
S01_23686479	scaffold-1-Positions-23686379-to-23686579	Ciclev10010604m.g	1	70.116	Chr4	5731097	ID=CMJ_chr4_008060	5728757	5731915
S01_23647489	scaffold-1-Positions-23647389-to-23647589	Ciclev10007701m.g	1	70.116	Chr4	5770084	ID=CMJ_chr4_008120	5767973	5772352
S01_23612589	scaffold-1-Positions-23612489-to-23612689	Ciclev10007586m.g	1	70.116	Chr4	5793242	ID=CMJ_chr4_008140	5790595	5795048
S01_23834517	scaffold-1-Positions-23834417-to-23834617	Ciclev10007329m.g	1	70.174	Chr4	5590856	ID=CMJ_chr4_007840	5587909	5591876
S01_23775611	scaffold-1-Positions-23775511-to-23775711	Ciclev10009709m.g	1	70.174	Chr4	5639438	ID=CMJ_chr4_007900	5638914	5640958
S01_23760346	scaffold-1-Positions-23760246-to-23760446	Ciclev10008862m.g	1	70.174	Chr4	5656608	ID=CMJ_chr4_007930	5654794	5657719
S01_23756301	scaffold-1-Positions-23756201-to-23756401	Ciclev10009386m.g	1	70.174	Chr4	5662617	ID=CMJ_chr4_007940	5662188	5665939
S01_23743436	scaffold-1-Positions-23743336-to-23743536	Ciclev10010223m.g	1	70.174	Chr4	5674317	ID=CMJ_chr4_007960	5673713	5677221
S01_23710104	scaffold-1-Positions-23710004-to-23710204	Ciclev10010822m.g	1	70.174	Chr4	5707486	ID=CMJ_chr4_008020	5706728	5708821
S01_24204095	scaffold-1-Positions-24203995-to-24204195	Ciclev10009077m.g	1	70.603	Chr4	5127402	ID=CMJ_chr4_007440	5122955	5130947
S01_24173653	scaffold-1-Positions-24173553-to-24173753	Ciclev10008211m.g	1	70.603	Chr4	5157566	ID=CMJ_chr4_007500	5155976	5159750
S01_23845552	scaffold-1-Positions-23845452-to-23845652	Ciclev10007289m.g	1	70.603	Chr4	5579818	ID=CMJ_chr4_007810	5574725	5582648
S01_23764546	scaffold-1-Positions-23764446-to-23764646	Ciclev10008832m.g	1	70.603	Chr4	5650527	ID=CMJ_chr4_007920	5646256	5651056
S01_23866990	scaffold-1-Positions-23866890-to-23867090	Ciclev10008762m.g	1	70.709	Chr4	5557834	ID=CMJ_chr4_007800	5557710	5566218
S01_24080815	scaffold-1-Positions-24080715-to-24080915	Ciclev10010711m.g	1	71.042	Chr4	5246399	ID=CMJ_chr4_007630	5240638	5246564
S01_24054314	scaffold-1-Positions-24054214-to-24054414	Ciclev10008898m.g	1	71.432	Chr4	5275826	ID=CMJ_chr4_007640	5275108	5278241
S01_24186587	scaffold-1-Positions-24186487-to-24186687	Ciclev10007234m.g	1	71.721	Chr4	5144572	ID=CMJ_chr4_007470	5141110	5152617
S01_24116702	scaffold-1-Positions-24116602-to-24116802	Ciclev10007802m.g	1	71.721	Chr4	5219545	ID=CMJ_chr4_007600	5213482	5220617
S01_24104221	scaffold-1-Positions-24104121-to-24104321	Ciclev10010631m.g	1	71.721	Chr4	5231265	ID=CMJ_chr4_007620	5230395	5238250
S01_24288345	scaffold-1-Positions-24288245-to-24288445	Ciclev10007777m.g	1	71.952	Chr4	5029602	ID=CMJ_chr4_007310	5029237	5032422
S01_24255713	scaffold-1-Positions-24255613-to-24255813	Ciclev10008155m.g	1	71.952	Chr4	5063923	ID=CMJ_chr4_007360	5061666	5068254
S01_24114235	scaffold-1-Positions-24114135-to-24114335	Ciclev10008478m.g	1	71.952	Chr4	5222001	ID=CMJ_chr4_007610	5220947	5226470
S01_24129926	scaffold-1-Positions-24129826-to-24130026	Ciclev10007261m.g	1	72.256	Chr4	5205546	ID=CMJ_chr4_007590	5203720	5210820
S01_24297125	scaffold-1-Positions-24297025-to-24297225	Ciclev10007343m.g	1	72.338	Chr4	5020839	ID=CMJ_chr4_007300	5020469	5024706
S01_24193941	scaffold-1-Positions-24193841-to-24194041	Ciclev10009431m.g	1	72.338	Chr4	5137224	ID=CMJ_chr4_007460	5137195	5138804
S01_24329236	scaffold-1-Positions-24329136-to-24329336	Ciclev10007904m.g	1	72.895	Chr4	4987653	ID=CMJ_chr4_007220	4983481	4988196
S01_24353658	scaffold-1-Positions-24353558-to-24353758	Ciclev10007786m.g	1	72.929	Chr4	4963233	ID=CMJ_chr4_007190	4962902	4965716
S01_24326257	scaffold-1-Positions-24326157-to-24326357	Ciclev10007558m.g	1	72.953	Chr4	4990632	ID=CMJ_chr4_007230	4988644	4993164
S01_24354975	scaffold-1-Positions-24354875-to-24355075	Ciclev10008979m.g	1	73.037	Chr4	4961916	ID=CMJ_chr4_007180	4957746	4962347
S01_24244710	scaffold-1-Positions-24244610-to-24244810	Ciclev10010160m.g	1	73.037	Chr4	5080185	ID=CMJ_chr4_007400	5080023	5083490
S01_24401598	scaffold-1-Positions-24401498-to-24401698	Ciclev10009634m.g	1	73.412	Chr4	4916318	ID=CMJ_chr4_007090	4915249	4917881
S01_24339119	scaffold-1-Positions-24339019-to-24339219	Ciclev10007268m.g	1	73.412	Chr4	4977799	ID=CMJ_chr4_007210	4973507	4978799
S01_24430275	scaffold-1-Positions-24430175-to-24430375	Ciclev10008755m.g	1	73.522	Chr4	4890966	ID=CMJ_chr4_007060	4886873	4894601
S01_24559362	scaffold-1-Positions-24559262-to-24559462	Ciclev10007546m.g	1	73.947	Chr4	4755080	ID=CMJ_chr4_006850	4754883	4761077
S01_24485703	scaffold-1-Positions-24485603-to-24485803	Ciclev10010564m.g	1	74.109	Chr4	4831065	ID=CMJ_chr4_006970	4829923	4831765
S01_24490898	scaffold-1-Positions-24490798-to-24490998	Ciclev10009493m.g	1	74.115	Chr4	4825870	ID=CMJ_chr4_006950	4825557	4827488
S01_24283595	scaffold-1-Positions-24283495-to-24283695	Ciclev10007805m.g	1	74.539	Chr4	5034360	ID=CMJ_chr4_007320	5033900	5036819
S01_24635064	scaffold-1-Positions-24634964-to-24635164	Ciclev10008437m.g	1	74.994	Chr4	4676384	ID=CMJ_chr4_006720	4675943	4682498
S01_24458389	scaffold-1-Positions-24458289-to-24458489	Ciclev10008392m.g	1	74.994	Chr4	4863252	ID=CMJ_chr4_007010	4863058	4865117
S01_24637935	scaffold-1-Positions-24637835-to-24638035	Ciclev10009353m.g	1	75.162	Chr4	4673514	ID=CMJ_chr4_006700	4673156	4674004
S01_24543539	scaffold-1-Positions-24543439-to-24543639	Ciclev10008682m.g	1	75.404	Chr4	4770944	ID=CMJ_chr4_006870	4769648	4773583
S01_24586884	scaffold-1-Positions-24586784-to-24586984	Ciclev10009013m.g	1	75.961	Chr4	4727331	ID=CMJ_chr4_006790	4726957	4729122
S01_24676694	scaffold-1-Positions-24676594-to-24676794	Ciclev10007286m.g	1	76.149	Chr4	4634426	ID=CMJ_chr4_006600	4628970	4637202
S01_25093775	scaffold-1-Positions-25093675-to-25093875	Ciclev10010172m.g	1	76.887	Chr4	4283764	ID=CMJ_chr4_006040	4283443	4285191
S01_24806848	scaffold-1-Positions-24806748-to-24806948	Ciclev10007237m.g	1	76.887	Chr4	4507399	ID=CMJ_chr4_006420	4507212	4519556
S01_24775401	scaffold-1-Positions-24775301-to-24775501	Ciclev10010655m.g	1	76.887	Chr4	4534224	ID=CMJ_chr4_006440	4533860	4536276
S01_24836083	scaffold-1-Positions-24835983-to-24836183	Ciclev10007377m.g	1	77.138	Chr4	4478026	ID=CMJ_chr4_006380	4477445	4485471
S01_24771676	scaffold-1-Positions-24771576-to-24771776	Ciclev10010343m.g	1	77.138	Chr4	4537949	ID=CMJ_chr4_006450	4536917	4540753
S01_24725172	scaffold-1-Positions-24725072-to-24725272	Ciclev10009511m.g	1	78.1	Chr4	4584159	ID=CMJ_chr4_006530	4583250	4585086
S01_24945033	scaffold-1-Positions-24944933-to-24945133	Ciclev10007964m.g	1	80.434	Chr4	4317949	ID=CMJ_chr4_006120	4317925	4318947
S01_25076012	scaffold-1-Positions-25075912-to-25076112	Ciclev10009053m.g	1	80.528	Chr4	4301828	ID=CMJ_chr4_006080	4296778	4302404
S01_24889225	scaffold-1-Positions-24889125-to-24889325	Ciclev10010720m.g	1	80.591	Chr4	4424589	ID=CMJ_chr4_006290	4422594	4426663
S01_24717943	scaffold-1-Positions-24717843-to-24718043	Ciclev10009541m.g	1	80.873	Chr4	4592645	ID=CMJ_chr4_006540	4592526	4593125
S01_24869309	scaffold-1-Positions-24869209-to-24869409	Ciclev10008123m.g	1	80.962	Chr4	4443922	ID=CMJ_chr4_006320	4443270	4447058
S01_25129499	scaffold-1-Positions-25129399-to-25129599	Ciclev10007953m.g	1	81.75	Chr4	4247346	ID=CMJ_chr4_005980	4245044	4247959
S01_25096977	scaffold-1-Positions-25096877-to-25097077	Ciclev10008969m.g	1	81.75	Chr4	4280562	ID=CMJ_chr4_006030	4272946	4282663
S01_25061958	scaffold-1-Positions-25061858-to-25062058	Ciclev10007246m.g	1	81.75	Chr4	4316197	ID=CMJ_chr4_006110	4315813	4317320
S01_24962355	scaffold-1-Positions-24962255-to-24962455	Ciclev10007819m.g	1	81.75	Chr4	4336401	ID=CMJ_chr4_006130	4334602	4337441
S01_24988008	scaffold-1-Positions-24987908-to-24988108	Ciclev10007993m.g	1	81.75	Chr4	4367310	ID=CMJ_chr4_006210	4366241	4369803
S01_24999648	scaffold-1-Positions-24999548-to-24999748	Ciclev10008705m.g	1	81.75	Chr4	4378980	ID=CMJ_chr4_006220	4378031	4381596
S01_25003408	scaffold-1-Positions-25003308-to-25003508	Ciclev10007806m.g	1	81.75	Chr4	4383851	ID=CMJ_chr4_006230	4380878	4385430
S01_25028648	scaffold-1-Positions-25028548-to-25028748	Ciclev10008333m.g	1	81.75	Chr4	4409000	ID=CMJ_chr4_006270	4408722	4411470
S01_25164914	scaffold-1-Positions-25164814-to-25165014	Ciclev10007884m.g	1	81.859	Chr4	4210408	ID=CMJ_chr4_005930	4206805	4213670
S01_25158781	scaffold-1-Positions-25158681-to-25158881	Ciclev10007634m.g	1	81.859	Chr4	4216548	ID=CMJ_chr4_005940	4213743	4219585
S01_25023811	scaffold-1-Positions-25023711-to-25023911	Ciclev10008127m.g	1	81.859	Chr4	4404163	ID=CMJ_chr4_006260	4403193	4405211
S01_25241855	scaffold-1-Positions-25241755-to-25241955	Ciclev10008663m.g	1	82.537	Chr4	4131071	ID=CMJ_chr4_005780	4126333	4131820
S01_25198186	scaffold-1-Positions-25198086-to-25198286	Ciclev10007851m.g	1	82.537	Chr4	4176027	ID=CMJ_chr4_005870	4173296	4177347
S01_25188006	scaffold-1-Positions-25187906-to-25188106	Ciclev10007239m.g	1	82.537	Chr4	4186265	ID=CMJ_chr4_005890	4182859	4193957
S01_25240657	scaffold-1-Positions-25240557-to-25240757	Ciclev10008420m.g	1	82.6	Chr4	4132268	ID=CMJ_chr4_005790	4132190	4137434
S01_25215836	scaffold-1-Positions-25215736-to-25215936	Ciclev10010608m.g	1	82.6	Chr4	4157572	ID=CMJ_chr4_005820	4156409	4158831
S01_25212652	scaffold-1-Positions-25212552-to-25212752	Ciclev10009830m.g	1	82.92	Chr4	4160741	ID=CMJ_chr4_005830	4160470	4162339
S01_25205035	scaffold-1-Positions-25204935-to-25205135	Ciclev10009800m.g	1	82.92	Chr4	4169122	ID=CMJ_chr4_005860	4167493	4169313
S01_25695900	scaffold-1-Positions-25695800-to-25696000	Ciclev10007880m.g	1	83.464	Chr4	3711534	ID=CMJ_chr4_004890	3708420	3713036
S01_25322061	scaffold-1-Positions-25321961-to-25322161	S01_25322061	1	83.464	Chr4	4064035	ID=CMJ_chr4_005690	4063121	4064079
S01_25288992	scaffold-1-Positions-25288892-to-25289092	Ciclev10007397m.g	1	83.464	Chr4	4083104	ID=CMJ_chr4_005720	4080199	4088828
S01_25260524	scaffold-1-Positions-25260424-to-25260624	Ciclev10010780m.g	1	83.464	Chr4	4112192	ID=CMJ_chr4_005740	4094630	4112563
S01_25342410	scaffold-1-Positions-25342310-to-25342510	Ciclev10007327m.g	1	83.499	Chr4	4043702	ID=CMJ_chr4_005620	4039231	4048508
S01_25331371	scaffold-1-Positions-25331271-to-25331471	Ciclev10010155m.g	1	83.499	Chr4	4054725	ID=CMJ_chr4_005640	4052364	4055114
S01_25356519	scaffold-1-Positions-25356419-to-25356619	Ciclev10007999m.g	1	84.531	Chr4	4029595	ID=CMJ_chr4_005600	4026884	4030968
S01_25677690	scaffold-1-Positions-25677590-to-25677790	Ciclev10010543m.g	1	84.764	Chr4	3729943	ID=CMJ_chr4_004930	3728499	3731793
S01_25593127	scaffold-1-Positions-25593027-to-25593227	Ciclev10009756m.g	1	84.764	Chr4	3813580	ID=CMJ_chr4_005100	3813467	3813949
S01_25483025	scaffold-1-Positions-25482925-to-25483125	Ciclev10010315m.g	1	84.764	Chr4	3896516	ID=CMJ_chr4_005300	3895797	3896678
S01_25596607	scaffold-1-Positions-25596507-to-25596707	Ciclev10010180m.g	1	85.17	Chr4	3810098	ID=CMJ_chr4_005090	3807767	3814451
S01_25502453	scaffold-1-Positions-25502353-to-25502553	Ciclev10008188m.g	1	85.17	Chr4	3872042	ID=CMJ_chr4_005230	3870681	3872684
S01_25612848	scaffold-1-Positions-25612748-to-25612948	Ciclev10010841m.g	1	85.245	Chr4	3794738	ID=CMJ_chr4_005060	3789586	3795941
S01_25519167	scaffold-1-Positions-25519067-to-25519267	Ciclev10008164m.g	1	85.245	Chr4	3852143	ID=CMJ_chr4_005210	3850089	3852348
S01_25740849	scaffold-1-Positions-25740749-to-25740949	Ciclev10008844m.g	1	85.299	Chr4	3665288	ID=CMJ_chr4_004830	3661192	3666641
S01_25731113	scaffold-1-Positions-25731013-to-25731213	Ciclev10009446m.g	1	85.299	Chr4	3675019	ID=CMJ_chr4_004840	3672713	3675365
S01_25726629	scaffold-1-Positions-25726529-to-25726729	Ciclev10008891m.g	1	85.299	Chr4	3679494	ID=CMJ_chr4_004850	3677579	3681541
S01_25690438	scaffold-1-Positions-25690338-to-25690538	Ciclev10007867m.g	1	85.299	Chr4	3716985	ID=CMJ_chr4_004910	3716803	3721324
S01_25660537	scaffold-1-Positions-25660437-to-25660637	Ciclev10009319m.g	1	85.44	Chr4	3747243	ID=CMJ_chr4_004970	3744501	3748423
S01_25664405	scaffold-1-Positions-25664305-to-25664505	S01_25664405	1	86.157	Chr4	3743211	ID=CMJ_chr4_004960	3741676	3743382
S01_25899625	scaffold-1-Positions-25899525-to-25899725	Ciclev10008662m.g	1	86.83	Chr4	3562744	ID=CMJ_chr4_004680	3558936	3564921
S01_26025203	scaffold-1-Positions-26025103-to-26025303	S01_26025203	1	88.22	Chr4	3404334	ID=CMJ_chr4_004440	3404059	3404978
S01_26020359	scaffold-1-Positions-26020259-to-26020459	Ciclev10008809m.g	1	88.22	Chr4	3425687	ID=CMJ_chr4_004460	3425414	3428467
S01_25928506	scaffold-1-Positions-25928406-to-25928606	Ciclev10007855m.g	1	88.22	Chr4	3532039	ID=CMJ_chr4_004640	3527871	3533746
S01_26035450	scaffold-1-Positions-26035350-to-26035550	Ciclev10007919m.g	1	88.488	Chr4	3394165	ID=CMJ_chr4_004420	3393760	3398030
S01_25953105	scaffold-1-Positions-25953005-to-25953205	Ciclev10007858m.g	1	88.488	Chr4	3506774	ID=CMJ_chr4_004570	3506675	3507061
S01_26100061	scaffold-1-Positions-26099961-to-26100161	S01_26100061	1	89.146	Chr4	3330634	ID=CMJ_chr4_004260	3325746	3332136
S01_26067366	scaffold-1-Positions-26067266-to-26067466	S01_26067366	1	89.146	Chr4	3361552	ID=CMJ_chr4_004310	3359043	3362574
S01_26059860	scaffold-1-Positions-26059760-to-26059960	Ciclev10007734m.g	1	89.146	Chr4	3369075	ID=CMJ_chr4_004320	3362890	3369709
S01_26030966	scaffold-1-Positions-26030866-to-26031066	Ciclev10007933m.g	1	89.251	Chr4	3398648	ID=CMJ_chr4_004430	3397037	3403312
S01_26002601	scaffold-1-Positions-26002501-to-26002701	Ciclev10007630m.g	1	89.251	Chr4	3442854	ID=CMJ_chr4_004480	3442135	3445141
S01_25990600	scaffold-1-Positions-25990500-to-25990700	Ciclev10007524m.g	1	89.251	Chr4	3476951	ID=CMJ_chr4_004510	3475424	3480179
S01_26336033	scaffold-1-Positions-26335933-to-26336133	Ciclev10007395m.g	1	89.668	Chr4	2932327	ID=CMJ_chr4_003920	2931821	2941071
S01_26307176	scaffold-1-Positions-26307076-to-26307276	Ciclev10010782m.g	1	89.668	Chr4	2962401	ID=CMJ_chr4_003960	2960696	2963231
S01_26233813	scaffold-1-Positions-26233713-to-26233913	Ciclev10010833m.g	1	89.668	Chr4	3039883	ID=CMJ_chr4_004000	3016150	3147784
S01_26141541	scaffold-1-Positions-26141441-to-26141641	Ciclev10008141m.g	1	89.668	Chr4	3290817	ID=CMJ_chr4_004200	3289358	3291445
S01_26133546	scaffold-1-Positions-26133446-to-26133646	Ciclev10008092m.g	1	89.668	Chr4	3298859	ID=CMJ_chr4_004220	3292815	3299934
S01_26081898	scaffold-1-Positions-26081798-to-26081998	Ciclev10010795m.g	1	89.668	Chr4	3347318	ID=CMJ_chr4_004290	3343527	3350328
S01_26072613	scaffold-1-Positions-26072513-to-26072713	Ciclev10007599m.g	1	89.668	Chr4	3355245	ID=CMJ_chr4_004300	3352967	3357929
S01_25961397	scaffold-1-Positions-25961297-to-25961497	Ciclev10008213m.g	1	89.668	Chr4	3498788	ID=CMJ_chr4_004540	3497701	3500788
S01_26091094	scaffold-1-Positions-26090994-to-26091194	Ciclev10007887m.g	1	89.909	Chr4	3337775	ID=CMJ_chr4_004270	3333283	3338634
S01_26405308	scaffold-1-Positions-26405208-to-26405408	Ciclev10008843m.g	1	90.508	Chr4	2860577	ID=CMJ_chr4_003810	2856047	2861223
S01_26390100	scaffold-1-Positions-26390000-to-26390200	Ciclev10007292m.g	1	90.508	Chr4	2877105	ID=CMJ_chr4_003820	2871857	2879627
S01_26365696	scaffold-1-Positions-26365596-to-26365796	Ciclev10010281m.g	1	90.508	Chr4	2901633	ID=CMJ_chr4_003870	2899037	2902605
S01_26152382	scaffold-1-Positions-26152282-to-26152482	Ciclev10007431m.g	1	90.508	Chr4	3279914	ID=CMJ_chr4_004190	3275198	3288826
S01_26130364	scaffold-1-Positions-26130264-to-26130464	Ciclev10008130m.g	1	90.508	Chr4	3301416	ID=CMJ_chr4_004230	3300344	3304583
S01_26553553	scaffold-1-Positions-26553453-to-26553653	Ciclev10007305m.g	1	90.567	Chr4	2705433	ID=CMJ_chr4_003570	2698575	2715736
S01_26473578	scaffold-1-Positions-26473478-to-26473678	Ciclev10010203m.g	1	90.567	Chr4	2790760	ID=CMJ_chr4_003710	2788349	2791694
S01_26435890	scaffold-1-Positions-26435790-to-26435990	Ciclev10010385m.g	1	90.567	Chr4	2829162	ID=CMJ_chr4_003770	2828258	2830478
S01_26373696	scaffold-1-Positions-26373596-to-26373796	Ciclev10009331m.g	1	90.567	Chr4	2893726	ID=CMJ_chr4_003850	2891942	2894371
S01_26465565	scaffold-1-Positions-26465465-to-26465665	Ciclev10007489m.g	1	91.159	Chr4	2796965	ID=CMJ_chr4_003730	2793006	2803117
S01_26480438	scaffold-1-Positions-26480338-to-26480538	Ciclev10010271m.g	1	91.183	Chr4	2784997	ID=CMJ_chr4_003700	2784267	2786620
S01_26511349	scaffold-1-Positions-26511249-to-26511449	Ciclev10008581m.g	1	91.198	Chr4	2748492	ID=CMJ_chr4_003640	2746705	2750869
S01_26506667	scaffold-1-Positions-26506567-to-26506767	Ciclev10009690m.g	1	91.405	Chr4	2753989	ID=CMJ_chr4_003650	2753827	2754723
S01_26523376	scaffold-1-Positions-26523276-to-26523476	Ciclev10010702m.g	1	91.593	Chr4	2736538	ID=CMJ_chr4_003620	2736347	2737315
S01_26485204	scaffold-1-Positions-26485104-to-26485304	Ciclev10007518m.g	1	91.754	Chr4	2780007	ID=CMJ_chr4_003690	2774682	2780248
S01_26577190	scaffold-1-Positions-26577090-to-26577290	Ciclev10009162m.g	1	92.109	Chr4	2681558	ID=CMJ_chr4_003550	2680369	2682794
S01_26728491	scaffold-1-Positions-26728391-to-26728591	Ciclev10009594m.g	1	92.366	Chr4	2540891	ID=CMJ_chr4_003300	2539761	2542769
S01_26663525	scaffold-1-Positions-26663425-to-26663625	Ciclev10010167m.g	1	92.475	Chr4	2602232	ID=CMJ_chr4_003480	2601724	2603596
S01_26776311	scaffold-1-Positions-26776211-to-26776411	Ciclev10009010m.g	1	93.14	Chr4	2493148	ID=CMJ_chr4_003220	2492997	2496016
S01_26683868	scaffold-1-Positions-26683768-to-26683968	Ciclev10009285m.g	1	93.14	Chr4	2584540	ID=CMJ_chr4_003400	2580526	2585375
S01_26630487	scaffold-1-Positions-26630387-to-26630587	Ciclev10007337m.g	1	93.14	Chr4	2636167	ID=CMJ_chr4_003510	2633653	2637906
S01_26617720	scaffold-1-Positions-26617620-to-26617820	Ciclev10007425m.g	1	93.14	Chr4	2649774	ID=CMJ_chr4_003520	2642753	2652664
S01_26600856	scaffold-1-Positions-26600756-to-26600956	Ciclev10009588m.g	1	93.36	Chr4	2660829	ID=CMJ_chr4_003530	2660731	2661343
S01_26771283	scaffold-1-Positions-26771183-to-26771383	S01_26771283	1	93.776	Chr4	2497502	ID=CMJ_chr4_003230	2497462	2500830
S01_26893872	scaffold-1-Positions-26893772-to-26893972	Ciclev10008567m.g	1	95.137	Chr4	2372180	ID=CMJ_chr4_003050	2367170	2373188
S01_26836565	scaffold-1-Positions-26836465-to-26836665	Ciclev10009750m.g	1	95.137	Chr4	2418064	ID=CMJ_chr4_003140	2417308	2418397
S01_26806283	scaffold-1-Positions-26806183-to-26806383	Ciclev10007470m.g	1	95.137	Chr4	2462591	ID=CMJ_chr4_003190	2452838	2465060
S01_26725910	scaffold-1-Positions-26725810-to-26726010	Ciclev10010500m.g	1	95.137	Chr4	2543487	ID=CMJ_chr4_003310	2542143	2543709
S01_26953612	scaffold-1-Positions-26953512-to-26953712	Ciclev10007457m.g	1	95.342	Chr4	2314178	ID=CMJ_chr4_003000	2310243	2315908
S01_26967883	scaffold-1-Positions-26967783-to-26967983	Ciclev10007330m.g	1	96.634	Chr4	2299924	ID=CMJ_chr4_002980	2297596	2305160
S01_26796326	scaffold-1-Positions-26796226-to-26796426	Ciclev10010390m.g	1	96.634	Chr4	2473315	ID=CMJ_chr4_003200	2472465	2474471
S01_27168166	scaffold-1-Positions-27168066-to-27168266	Ciclev10007849m.g	1	97.051	Chr4	2044155	ID=CMJ_chr4_002660	2041025	2045092
S01_27145509	scaffold-1-Positions-27145409-to-27145609	Ciclev10009532m.g	1	97.535	Chr4	2066922	ID=CMJ_chr4_002690	2065690	2067043
S01_27117938	scaffold-1-Positions-27117838-to-27118038	S01_27117938	1	97.535	Chr4	2095756	ID=CMJ_chr4_002750	2095740	2095943
S01_27083949	scaffold-1-Positions-27083849-to-27084049	Ciclev10007700m.g	1	97.535	Chr4	2157971	ID=CMJ_chr4_002830	2153568	2159157
S01_27057113	scaffold-1-Positions-27057013-to-27057213	Ciclev10007368m.g	1	97.535	Chr4	2213156	ID=CMJ_chr4_002850	2211190	2217576
S01_26983845	scaffold-1-Positions-26983745-to-26983945	S01_26983845	1	97.535	Chr4	2282589	ID=CMJ_chr4_002940	2278791	2283080
S01_26939274	scaffold-1-Positions-26939174-to-26939374	Ciclev10007387m.g	1	97.535	Chr4	2328491	ID=CMJ_chr4_003020	2326874	2333979
S01_27149532	scaffold-1-Positions-27149432-to-27149632	Ciclev10007562m.g	1	98.193	Chr4	2062999	ID=CMJ_chr4_002670	2058371	2063693
S01_27108305	scaffold-1-Positions-27108205-to-27108405	Ciclev10007762m.g	1	98.193	Chr4	2105463	ID=CMJ_chr4_002770	2103898	2109558
S01_27100566	scaffold-1-Positions-27100466-to-27100666	Ciclev10007460m.g	1	98.193	Chr4	2113424	ID=CMJ_chr4_002780	2111453	2115436
S01_27090313	scaffold-1-Positions-27090213-to-27090413	Ciclev10008442m.g	1	98.193	Chr4	2128066	ID=CMJ_chr4_002810	2123348	2130855
S01_26983295	scaffold-1-Positions-26983195-to-26983395	Ciclev10009311m.g	1	98.193	Chr4	2283139	ID=CMJ_chr4_002950	2282648	2287242
S01_26873248	scaffold-1-Positions-26873148-to-26873348	Ciclev10008659m.g	1	98.193	Chr4	2389917	ID=CMJ_chr4_003070	2379266	2391037
S01_27407312	scaffold-1-Positions-27407212-to-27407412	Ciclev10010545m.g	1	98.851	Chr4	1826823	ID=CMJ_chr4_002280	1824887	1827152
S01_27261207	scaffold-1-Positions-27261107-to-27261307	Ciclev10008878m.g	1	98.851	Chr4	1958492	ID=CMJ_chr4_002480	1956971	1960504
S01_27206869	scaffold-1-Positions-27206769-to-27206969	Ciclev10007535m.g	1	98.851	Chr4	2007666	ID=CMJ_chr4_002610	2003588	2009379
S01_27190408	scaffold-1-Positions-27190308-to-27190508	Ciclev10008675m.g	1	98.851	Chr4	2020040	ID=CMJ_chr4_002620	2018884	2023717
S01_27127855	scaffold-1-Positions-27127755-to-27127955	Ciclev10007405m.g	1	98.851	Chr4	2085793	ID=CMJ_chr4_002720	2082315	2090016
S01_27122408	scaffold-1-Positions-27122308-to-27122508	Ciclev10010690m.g	1	98.851	Chr4	2091348	ID=CMJ_chr4_002730	2090946	2091730
S01_27178686	scaffold-1-Positions-27178586-to-27178786	Ciclev10009206m.g	1	99.178	Chr4	2032907	ID=CMJ_chr4_002650	2031216	2034857
S01_27087115	scaffold-1-Positions-27087015-to-27087215	Ciclev10010049m.g	1	99.178	Chr5	33248011	ID=CMJ_chr5_025830	33247864	33248344
S01_27332835	scaffold-1-Positions-27332735-to-27332935	Ciclev10009662m.g	1	100.168	Chr4	1887809	ID=CMJ_chr4_002380	1886930	1888227
S01_27111427	scaffold-1-Positions-27111327-to-27111527	Ciclev10009829m.g	1	100.348	Chr4	2102280	ID=CMJ_chr4_002760	2099427	2103265
S01_27230131	scaffold-1-Positions-27230031-to-27230231	Ciclev10009343m.g	1	100.423	Chr4	1987696	ID=CMJ_chr4_002570	1985869	1988805
S01_27513043	scaffold-1-Positions-27512943-to-27513143	Ciclev10009728m.g	1	100.559	Chr4	1715028	ID=CMJ_chr4_002160	1714653	1715674
S01_27461143	scaffold-1-Positions-27461043-to-27461243	Ciclev10007720m.g	1	100.559	Chr4	1766176	ID=CMJ_chr4_002220	1764211	1770076
S01_27412646	scaffold-1-Positions-27412546-to-27412746	Ciclev10010524m.g	1	101.828	Chr4	1821682	ID=CMJ_chr4_002270	1820415	1822114
S01_27475973	scaffold-1-Positions-27475873-to-27476073	Ciclev10007754m.g	1	102.201	Chr4	1751473	ID=CMJ_chr4_002200	1744766	1752461
S01_27489068	scaffold-1-Positions-27488968-to-27489168	Ciclev10007301m.g	1	103.15	Chr4	1738340	ID=CMJ_chr4_002190	1735651	1741560
S01_27633148	scaffold-1-Positions-27633048-to-27633248	Ciclev10008060m.g	1	103.215	Chr4	1583267	ID=CMJ_chr4_001950	1581784	1583923
S01_27545163	scaffold-1-Positions-27545063-to-27545263	Ciclev10009166m.g	1	103.215	Chr4	1681396	ID=CMJ_chr4_002090	1680920	1687867
S01_27519762	scaffold-1-Positions-27519662-to-27519862	Ciclev10008201m.g	1	103.215	Chr4	1708205	ID=CMJ_chr4_002140	1702809	1709148
S01_28034301	scaffold-1-Positions-28034201-to-28034401	Ciclev10007718m.g	1	103.521	Chr4	1254711	ID=CMJ_chr4_001470	1251484	1256659
S01_27944292	scaffold-1-Positions-27944192-to-27944392	Ciclev10009155m.g	1	103.521	Chr4	1324275	ID=CMJ_chr4_001560	1313495	1325011
S01_27301744	scaffold-1-Positions-27301644-to-27301844	Ciclev10009163m.g	1	103.596	Chr4	1918105	ID=CMJ_chr4_002400	1915247	1919591
S01_27268421	scaffold-1-Positions-27268321-to-27268521	Ciclev10007836m.g	1	103.596	Chr4	1951221	ID=CMJ_chr4_002470	1950036	1955216
S01_27940419	scaffold-1-Positions-27940319-to-27940519	Ciclev10009021m.g	1	103.692	Chr4	1327647	ID=CMJ_chr4_001570	1325811	1328021
S01_27875173	scaffold-1-Positions-27875073-to-27875273	Ciclev10010601m.g	1	103.833	Chr4	1397643	ID=CMJ_chr4_001710	1397638	1399308
S01_27799168	scaffold-1-Positions-27799068-to-27799268	Ciclev10008104m.g	1	103.833	Chr4	1474221	ID=CMJ_chr4_001800	1473091	1474663
S01_27978882	scaffold-1-Positions-27978782-to-27978982	Ciclev10010196m.g	1	104.142	Chr4	1307516	ID=CMJ_chr4_001540	1304268	1308030
S01_28410706	scaffold-1-Positions-28410606-to-28410806	Ciclev10008980m.g	1	104.197	Chr4	887273	ID=CMJ_chr4_000900	884663	887656
S01_28120261	scaffold-1-Positions-28120161-to-28120361	Ciclev10009916m.g	1	104.41	Chr4	1160601	ID=CMJ_chr4_001360	1160373	1161242
S01_28012775	scaffold-1-Positions-28012675-to-28012875	Ciclev10008324m.g	1	104.41	Chr4	1273828	ID=CMJ_chr4_001500	1271974	1275649
S01_28001890	scaffold-1-Positions-28001790-to-28001990	Ciclev10010455m.g	1	104.41	Chr4	1284243	ID=CMJ_chr4_001510	1278062	1285386
S01_27894579	scaffold-1-Positions-27894479-to-27894679	Ciclev10010558m.g	1	104.41	Chr4	1374595	ID=CMJ_chr4_001650	1373773	1374958
S01_27889995	scaffold-1-Positions-27889895-to-27890095	Ciclev10010074m.g	1	104.41	Chr4	1379294	ID=CMJ_chr4_001660	1377233	1379802
S01_27877250	scaffold-1-Positions-27877150-to-27877350	Ciclev10010602m.g	1	104.41	Chr4	1393898	ID=CMJ_chr4_001700	1392991	1394159
S01_27810527	scaffold-1-Positions-27810427-to-27810627	Ciclev10008554m.g	1	104.41	Chr4	1461523	ID=CMJ_chr4_001780	1460589	1462686
S01_27804317	scaffold-1-Positions-27804217-to-27804417	Ciclev10007971m.g	1	104.41	Chr4	1468238	ID=CMJ_chr4_001790	1465794	1469986
S01_27789095	scaffold-1-Positions-27788995-to-27789195	Ciclev10008052m.g	1	104.41	Chr4	1484477	ID=CMJ_chr4_001820	1483344	1489868
S01_28146269	scaffold-1-Positions-28146169-to-28146369	Ciclev10007765m.g	1	105.068	Chr4	1136747	ID=CMJ_chr4_001300	1135860	1140786
S01_28125190	scaffold-1-Positions-28125090-to-28125290	Ciclev10008825m.g	1	105.068	Chr4	1157710	ID=CMJ_chr4_001350	1155538	1158738
S01_28108894	scaffold-1-Positions-28108794-to-28108994	Ciclev10007232m.g	1	105.068	Chr4	1171856	ID=CMJ_chr4_001370	1162143	1173925
S01_28063942	scaffold-1-Positions-28063842-to-28064042	Ciclev10010118m.g	1	105.068	Chr4	1226882	ID=CMJ_chr4_001440	1224425	1229344
S01_27925486	scaffold-1-Positions-27925386-to-27925586	Ciclev10009257m.g	1	105.565	Chr4	1341263	ID=CMJ_chr4_001590	1341155	1344618
S01_27881915	scaffold-1-Positions-27881815-to-27882015	Ciclev10009180m.g	1	105.565	Chr4	1387967	ID=CMJ_chr4_001670	1387047	1388389
S01_28158547	scaffold-1-Positions-28158447-to-28158647	Ciclev10007623m.g	1	105.994	Chr4	1123628	ID=CMJ_chr4_001290	1119298	1125484
S01_28183575	scaffold-1-Positions-28183475-to-28183675	Ciclev10007333m.g	1	106.447	Chr4	1098722	ID=CMJ_chr4_001240	1097157	1105939
S01_28215598	scaffold-1-Positions-28215498-to-28215698	S01_28215598	1	106.616	Chr4	1069671	ID=CMJ_chr4_001180	1068472	1069772
S01_28345564	scaffold-1-Positions-28345464-to-28345664	S01_28345564	1	106.92	Chr4	956642	ID=CMJ_chr4_001030	955840	962042
S01_28264216	scaffold-1-Positions-28264116-to-28264316	Ciclev10007494m.g	1	106.92	Chr4	1021034	ID=CMJ_chr4_001100	1016851	1023321
S01_28251872	scaffold-1-Positions-28251772-to-28251972	Ciclev10007321m.g	1	106.92	Chr4	1033727	ID=CMJ_chr4_001120	1032378	1037390
S01_28210713	scaffold-1-Positions-28210613-to-28210813	Ciclev10009711m.g	1	106.92	Chr4	1074518	ID=CMJ_chr4_001200	1073902	1076460
S01_28194468	scaffold-1-Positions-28194368-to-28194568	Ciclev10010652m.g	1	106.92	Chr4	1089576	ID=CMJ_chr4_001230	1089501	1092725
S01_28174334	scaffold-1-Positions-28174234-to-28174434	Ciclev10007430m.g	1	106.92	Chr4	1107709	ID=CMJ_chr4_001250	1106247	1109999
S01_28335645	scaffold-1-Positions-28335545-to-28335745	Ciclev10010088m.g	1	107.551	Chr4	964542	ID=CMJ_chr4_001040	963762	965144
S01_28538972	scaffold-1-Positions-28538872-to-28539072	S01_28538972	1	107.578	Chr4	761395	ID=CMJ_chr4_000670	758441	763009
S01_28529143	scaffold-1-Positions-28529043-to-28529243	S01_28529143	1	107.578	Chr4	771577	ID=CMJ_chr4_000680	769160	772064
S01_28399141	scaffold-1-Positions-28399041-to-28399241	Ciclev10010828m.g	1	107.578	Chr4	899834	ID=CMJ_chr4_000920	896673	904559
S01_28384028	scaffold-1-Positions-28383928-to-28384128	Ciclev10010200m.g	1	107.578	Chr4	915444	ID=CMJ_chr4_000950	915307	916319
S01_28405950	scaffold-1-Positions-28405850-to-28406050	Ciclev10007727m.g	1	107.846	Chr4	893066	ID=CMJ_chr4_000910	891967	895970
S01_28390278	scaffold-1-Positions-28390178-to-28390378	Ciclev10008803m.g	1	107.846	Chr4	908770	ID=CMJ_chr4_000930	906299	910312
S01_28418764	scaffold-1-Positions-28418664-to-28418864	Ciclev10007834m.g	1	108.205	Chr4	879976	ID=CMJ_chr4_000890	877910	882451
S01_28555933	scaffold-1-Positions-28555833-to-28556033	Ciclev10007258m.g	1	109.497	Chr4	749673	ID=CMJ_chr4_000640	740806	750209
S01_28492455	scaffold-1-Positions-28492355-to-28492555	Ciclev10009068m.g	1	109.497	Chr4	813409	ID=CMJ_chr4_000770	810550	814357
S01_28483885	scaffold-1-Positions-28483785-to-28483985	Ciclev10008669m.g	1	109.497	Chr4	824692	ID=CMJ_chr4_000790	824668	826258
S01_28458920	scaffold-1-Positions-28458820-to-28459020	Ciclev10007375m.g	1	109.497	Chr4	842411	ID=CMJ_chr4_000810	835927	843254
S01_28450864	scaffold-1-Positions-28450764-to-28450964	Ciclev10007429m.g	1	109.497	Chr4	851036	ID=CMJ_chr4_000830	847673	851775
S01_28441104	scaffold-1-Positions-28441004-to-28441204	Ciclev10008754m.g	1	109.497	Chr4	860707	ID=CMJ_chr4_000850	859993	861054
S01_28859851	scaffold-1-Positions-28859751-to-28859951	Ciclev10009248m.g	1	109.523	Chr4	405498	ID=CMJ_chr4_000180	403977	405644
S01_28838908	scaffold-1-Positions-28838808-to-28839008	Ciclev10007581m.g	1	109.523	Chr4	427695	ID=CMJ_chr4_000200	420271	435453
S01_28826544	scaffold-1-Positions-28826444-to-28826644	Ciclev10007342m.g	1	109.523	Chr4	440451	ID=CMJ_chr4_000230	439863	445711
S01_28809774	scaffold-1-Positions-28809674-to-28809874	Ciclev10007967m.g	1	109.523	Chr4	456945	ID=CMJ_chr4_000250	456602	459511
S01_28791372	scaffold-1-Positions-28791272-to-28791472	Ciclev10007243m.g	1	109.523	Chr4	469709	ID=CMJ_chr4_000270	467950	474050
S01_28751816	scaffold-1-Positions-28751716-to-28751916	Ciclev10007695m.g	1	109.523	Chr4	531439	ID=CMJ_chr4_000360	529998	532725
S01_28745695	scaffold-1-Positions-28745595-to-28745795	Ciclev10007794m.g	1	109.523	Chr4	536843	ID=CMJ_chr4_000370	532990	537892
S01_28719974	scaffold-1-Positions-28719874-to-28720074	Ciclev10007533m.g	1	109.523	Chr4	563868	ID=CMJ_chr4_000390	553441	568992
S01_28711802	scaffold-1-Positions-28711702-to-28711902	Ciclev10007366m.g	1	109.523	Chr4	572706	ID=CMJ_chr4_000400	570743	574388
S01_28697834	scaffold-1-Positions-28697734-to-28697934	Ciclev10007241m.g	1	109.523	Chr4	587145	ID=CMJ_chr4_000410	575801	588489
S01_28890190	scaffold-1-Positions-28890090-to-28890290	Ciclev10007959m.g	1	109.699	Chr4	375389	ID=CMJ_chr4_000150	373457	377445
S01_28868935	scaffold-1-Positions-28868835-to-28869035	Ciclev10008875m.g	1	109.699	Chr4	398153	ID=CMJ_chr4_000170	394312	398493
S01_28511164	scaffold-1-Positions-28511064-to-28511264	Ciclev10010826m.g	1	113.033	Chr4	793016	ID=CMJ_chr4_000740	789640	793532
S02_92067	scaffold-2-Positions-91967-to-92167	Ciclev10014163m.g	2	0	Chr2	38786947	ID=CMJ_chr2_032920	38786427	38794126
S02_87652	scaffold-2-Positions-87552-to-87752	Ciclev10014163m.g	2	0	Chr2	38791362	ID=CMJ_chr2_032930	38787569	38796236
S02_259067	scaffold-2-Positions-258967-to-259167	Ciclev10018053m.g	2	1.382	Chr2	38616864	ID=CMJ_chr2_032670	38615053	38617482
S02_250217	scaffold-2-Positions-250117-to-250317	Ciclev10015873m.g	2	1.382	Chr2	38626167	ID=CMJ_chr2_032710	38625773	38628291
S02_146306	scaffold-2-Positions-146206-to-146406	Ciclev10015642m.g	2	1.382	Chr2	38730835	ID=CMJ_chr2_032850	38730094	38731221
S02_228291	scaffold-2-Positions-228191-to-228391	Ciclev10014640m.g	2	1.996	Chr2	38648337	ID=CMJ_chr2_032750	38647125	38652057
S02_189192	scaffold-2-Positions-189092-to-189292	Ciclev10014439m.g	2	1.996	Chr2	38688082	ID=CMJ_chr2_032800	38684140	38688450
S02_148274	scaffold-2-Positions-148174-to-148374	Ciclev10014977m.g	2	1.996	Chr2	38728873	ID=CMJ_chr2_032840	38725320	38729315
S02_252161	scaffold-2-Positions-252061-to-252261	Ciclev10018316m.g	2	2.214	Chr2	38624221	ID=CMJ_chr2_032700	38624166	38624465
S02_140422	scaffold-2-Positions-140322-to-140522	Ciclev10016282m.g	2	2.214	Chr2	38736717	ID=CMJ_chr2_032860	38735937	38739136
S02_281675	scaffold-2-Positions-281575-to-281775	S02_281675	2	2.437	Chr2	38593536	ID=CMJ_chr2_032640	38591921	38596800
S02_367387	scaffold-2-Positions-367287-to-367487	Ciclev10018044m.g	2	2.937	Chr2	38506379	ID=CMJ_chr2_032560	38505809	38506687
S02_349979	scaffold-2-Positions-349879-to-350079	Ciclev10016443m.g	2	2.937	Chr2	38524862	ID=CMJ_chr2_032590	38520377	38527458
S02_397614	scaffold-2-Positions-397514-to-397714	Ciclev10015648m.g	2	3.095	Chr2	38474703	ID=CMJ_chr2_032520	38473687	38474952
S02_6127329	scaffold-2-Positions-6127229-to-6127429	S02_6127329	2	3.849	Chr2	36597929	ID=CMJ_chr2_030680	36596126	36598136
S02_5318757	scaffold-2-Positions-5318657-to-5318857	S02_5318757	2	3.849	Chr2	37420540	ID=CMJ_chr2_031430	37420274	37420984
S02_4853479	scaffold-2-Positions-4853379-to-4853579	Ciclev10014661m.g	2	3.849	Chr2	37864077	ID=CMJ_chr2_031850	37863718	37867441
S02_4815588	scaffold-2-Positions-4815488-to-4815688	S02_4815588	2	3.849	Chr2	37903263	ID=CMJ_chr2_031910	37903000	37903924
S02_4691379	scaffold-2-Positions-4691279-to-4691479	Ciclev10016782m.g	2	3.849	Chr2	37949591	ID=CMJ_chr2_031960	37947744	37950523
S02_4487734	scaffold-2-Positions-4487634-to-4487834	Ciclev10015009m.g	2	3.849	Chr2	38160967	ID=CMJ_chr2_032120	38158903	38162774
S02_4442239	scaffold-2-Positions-4442139-to-4442339	Ciclev10015582m.g	2	3.849	Chr2	38211782	ID=CMJ_chr2_032220	38210741	38212901
S02_394549	scaffold-2-Positions-394449-to-394649	Ciclev10016635m.g	2	3.849	Chr2	38477632	ID=CMJ_chr2_032530	38477135	38481827
S02_244454	scaffold-2-Positions-244354-to-244554	S02_244454	2	3.849	Chr2	38631922	ID=CMJ_chr2_032720	38628387	38644706
S02_329085	scaffold-2-Positions-328985-to-329185	Ciclev10014014m.g	2	4.04	Chr2	38546053	ID=CMJ_chr2_032600	38529738	38546590
S02_301011	scaffold-2-Positions-300911-to-301111	Ciclev10014012m.g	2	4.04	Chr2	38574186	ID=CMJ_chr2_032630	38561068	38578823
S02_413657	scaffold-2-Positions-413557-to-413757	Ciclev10015550m.g	2	4.049	Chr2	38459845	ID=CMJ_chr2_032500	38458381	38461421
S02_554342	scaffold-2-Positions-554242-to-554442	Ciclev10016896m.g	2	5.071	Chr2	38279578	ID=CMJ_chr2_032290	38278073	38280402
S02_487541	scaffold-2-Positions-487441-to-487641	Ciclev10015028m.g	2	5.071	Chr2	38381000	ID=CMJ_chr2_032400	38341207	38382246
S02_464052	scaffold-2-Positions-463952-to-464152	S02_464052	2	5.071	Chr2	38407282	ID=CMJ_chr2_032430	38407220	38410819
S02_435087	scaffold-2-Positions-434987-to-435187	Ciclev10014836m.g	2	5.071	Chr2	38436406	ID=CMJ_chr2_032460	38424701	38436910
S02_455843	scaffold-2-Positions-455743-to-455943	Ciclev10014384m.g	2	5.325	Chr2	38415641	ID=CMJ_chr2_032450	38413572	38416150
S02_539369	scaffold-2-Positions-539269-to-539469	Ciclev10014404m.g	2	5.73	Chr2	38295038	ID=CMJ_chr2_032300	38281404	38295676
S02_4495958	scaffold-2-Positions-4495858-to-4496058	Ciclev10016391m.g	2	7.1	Chr2	38152472	ID=CMJ_chr2_032100	38149895	38153002
S02_4494053	scaffold-2-Positions-4493953-to-4494153	Ciclev10014343m.g	2	7.1	Chr2	38154636	ID=CMJ_chr2_032110	38153646	38158435
S02_4472501	scaffold-2-Positions-4472401-to-4472601	Ciclev10016939m.g	2	7.1	Chr2	38181379	ID=CMJ_chr2_032160	38180487	38182976
S02_587051	scaffold-2-Positions-586951-to-587151	S02_587051	2	7.1	Chr2	38242027	ID=CMJ_chr2_032250	38240324	38242113
S02_579961	scaffold-2-Positions-579861-to-580061	Ciclev10015109m.g	2	7.1	Chr2	38249150	ID=CMJ_chr2_032270	38247860	38249895
S02_4499828	scaffold-2-Positions-4499728-to-4499928	Ciclev10014206m.g	2	7.208	Chr2	38146411	ID=CMJ_chr2_032090	38134800	38147009
S02_4673098	scaffold-2-Positions-4672998-to-4673198	Ciclev10016848m.g	2	7.318	Chr2	37997300	ID=CMJ_chr2_032010	37996894	37997719
S02_4683120	scaffold-2-Positions-4683020-to-4683220	Ciclev10017225m.g	2	7.427	Chr2	37987688	ID=CMJ_chr2_031990	37987606	37988028
S02_5033399	scaffold-2-Positions-5033299-to-5033499	Ciclev10014066m.g	2	7.645	Chr2	37637926	ID=CMJ_chr2_031700	37603866	37651527
S02_4842587	scaffold-2-Positions-4842487-to-4842687	Ciclev10015422m.g	2	7.65	Chr2	37873121	ID=CMJ_chr2_031860	37871632	37876542
S02_5015647	scaffold-2-Positions-5015547-to-5015747	Ciclev10015088m.g	2	7.989	Chr2	37655540	ID=CMJ_chr2_031710	37655263	37662777
S02_5014476	scaffold-2-Positions-5014376-to-5014576	Ciclev10015088m.g	2	7.989	Chr2	37656711	ID=CMJ_chr2_031720	37656249	37656833
S02_4482085	scaffold-2-Positions-4481985-to-4482185	Ciclev10016842m.g	2	7.989	Chr2	38166538	ID=CMJ_chr2_032130	38166300	38167451
S02_4461820	scaffold-2-Positions-4461720-to-4461920	Ciclev10015589m.g	2	7.989	Chr2	38191843	ID=CMJ_chr2_032190	38190326	38192612
S02_5079969	scaffold-2-Positions-5079869-to-5080069	Ciclev10018144m.g	2	8.679	Chr2	37595882	ID=CMJ_chr2_031690	37592617	37598077
S02_5276817	scaffold-2-Positions-5276717-to-5276917	S02_5276817	2	8.681	Chr2	37280003	ID=CMJ_chr2_031330	37279548	37280145
S02_5188615	scaffold-2-Positions-5188515-to-5188715	Ciclev10014485m.g	2	8.681	Chr2	37481970	ID=CMJ_chr2_031530	37481247	37485529
S02_5171039	scaffold-2-Positions-5170939-to-5171139	Ciclev10015082m.g	2	8.681	Chr2	37506334	ID=CMJ_chr2_031560	37505571	37512953
S02_5120442	scaffold-2-Positions-5120342-to-5120542	Ciclev10014393m.g	2	8.681	Chr2	37556737	ID=CMJ_chr2_031640	37556415	37561465
S02_4983013	scaffold-2-Positions-4982913-to-4983113	S02_4983013	2	8.681	Chr2	37688870	ID=CMJ_chr2_031760	37685360	37737529
S02_5405558	scaffold-2-Positions-5405458-to-5405658	Ciclev10017777m.g	2	9.306	Chr2	37122273	ID=CMJ_chr2_031100	37119429	37122398
S02_5635142	scaffold-2-Positions-5635042-to-5635242	Ciclev10014352m.g	2	9.531	Chr2	39179509	ID=CMJ_chr2_033250	39179444	39183280
S02_5838858	scaffold-2-Positions-5838758-to-5838958	Ciclev10015021m.g	2	10.743	Chr2	36826610	ID=CMJ_chr2_030880	36825717	36827573
S02_5839377	scaffold-2-Positions-5839277-to-5839477	Ciclev10015021m.g	2	10.743	Chr2	39047299	ID=CMJ_chr2_033140	39047189	39048673
S02_5906225	scaffold-2-Positions-5906125-to-5906325	Ciclev10014671m.g	2	11.904	Chr2	36806469	ID=CMJ_chr2_030840	36804682	36807578
S02_6175099	scaffold-2-Positions-6174999-to-6175199	Ciclev10017730m.g	2	11.982	Chr2	36569972	ID=CMJ_chr2_030610	36568665	36571716
S02_6113121	scaffold-2-Positions-6113021-to-6113221	Ciclev10015437m.g	2	11.982	Chr2	36612172	ID=CMJ_chr2_030710	36609506	36612731
S02_6109085	scaffold-2-Positions-6108985-to-6109185	Ciclev10014934m.g	2	12.166	Chr2	36616786	ID=CMJ_chr2_030720	36616348	36619937
S02_5970737	scaffold-2-Positions-5970637-to-5970837	Ciclev10015185m.g	2	12.166	Chr2	36736616	ID=CMJ_chr2_030760	36734383	36737308
S02_5835525	scaffold-2-Positions-5835425-to-5835625	Ciclev10015056m.g	2	12.166	Chr2	39050980	ID=CMJ_chr2_033150	39050698	39053044
S02_6296119	scaffold-2-Positions-6296019-to-6296219	Ciclev10014240m.g	2	12.483	Chr2	36438540	ID=CMJ_chr2_030440	36431430	36438949
S02_6790492	scaffold-2-Positions-6790392-to-6790592	S02_6790492	2	13.141	Chr2	35905385	ID=CMJ_chr2_029950	35900381	35907151
S02_6533578	scaffold-2-Positions-6533478-to-6533678	Ciclev10016944m.g	2	13.503	Chr2	36226465	ID=CMJ_chr2_030310	36224211	36227165
S02_6532462	scaffold-2-Positions-6532362-to-6532562	S02_6532462	2	13.503	Chr2	36227579	ID=CMJ_chr2_030320	36227186	36228974
S02_6334402	scaffold-2-Positions-6334302-to-6334502	Ciclev10017637m.g	2	13.639	Chr2	36399876	ID=CMJ_chr2_030420	36395361	36400101
S02_6951984	scaffold-2-Positions-6951884-to-6952084	Ciclev10017618m.g	2	13.967	Chr2	35729681	ID=CMJ_chr2_029660	35728426	35729894
S02_6849958	scaffold-2-Positions-6849858-to-6850058	Ciclev10014936m.g	2	13.967	Chr2	35840948	ID=CMJ_chr2_029860	35839961	35844302
S02_6842262	scaffold-2-Positions-6842162-to-6842362	Ciclev10014769m.g	2	13.967	Chr2	35848861	ID=CMJ_chr2_029870	35847155	35850509
S02_6802247	scaffold-2-Positions-6802147-to-6802347	Ciclev10014514m.g	2	13.967	Chr2	35894680	ID=CMJ_chr2_029930	35888875	35896118
S02_6774090	scaffold-2-Positions-6773990-to-6774190	Ciclev10015576m.g	2	13.967	Chr2	35922498	ID=CMJ_chr2_029980	35919633	35923782
S02_6748006	scaffold-2-Positions-6747906-to-6748106	Ciclev10014051m.g	2	13.967	Chr2	35945598	ID=CMJ_chr2_030000	35934557	35946119
S02_6618769	scaffold-2-Positions-6618669-to-6618869	Ciclev10016213m.g	2	13.967	Chr2	36113102	ID=CMJ_chr2_030170	36112393	36120125
S02_6497408	scaffold-2-Positions-6497308-to-6497508	Ciclev10014809m.g	2	13.967	Chr2	36246782	ID=CMJ_chr2_030330	36245024	36247530
S02_6780575	scaffold-2-Positions-6780475-to-6780675	Ciclev10014192m.g	2	14.334	Chr2	35915957	ID=CMJ_chr2_029970	35912352	35919388
S02_6884744	scaffold-2-Positions-6884644-to-6884844	Ciclev10016322m.g	2	14.566	Chr2	35798910	ID=CMJ_chr2_029800	35795415	35799481
S02_6862732	scaffold-2-Positions-6862632-to-6862832	Ciclev10014437m.g	2	14.566	Chr2	35820866	ID=CMJ_chr2_029840	35818278	35821748
S02_6828909	scaffold-2-Positions-6828809-to-6829009	Ciclev10015244m.g	2	14.566	Chr2	35867560	ID=CMJ_chr2_029900	35864483	35869927
S02_6881243	scaffold-2-Positions-6881143-to-6881343	Ciclev10016574m.g	2	14.783	Chr2	35802505	ID=CMJ_chr2_029810	35800083	35803964
S02_6876864	scaffold-2-Positions-6876764-to-6876964	Ciclev10014795m.g	2	14.783	Chr2	35807051	ID=CMJ_chr2_029820	35806450	35813373
S02_6941172	scaffold-2-Positions-6941072-to-6941272	Ciclev10014939m.g	2	15.441	Chr2	35739749	ID=CMJ_chr2_029720	35739527	35742228
S02_7091570	scaffold-2-Positions-7091470-to-7091670	Ciclev10017794m.g	2	15.522	Chr2	35511000	ID=CMJ_chr2_029520	35508941	35512745
S02_6901951	scaffold-2-Positions-6901851-to-6902051	Ciclev10015808m.g	2	15.975	Chr2	35780677	ID=CMJ_chr2_029790	35776917	35781783
S02_7209699	scaffold-2-Positions-7209599-to-7209799	Ciclev10016808m.g	2	16.099	Chr2	34761949	ID=CMJ_chr2_029220	34759371	34763204
S02_7111478	scaffold-2-Positions-7111378-to-7111578	Ciclev10018301m.g	2	16.099	Chr2	35473863	ID=CMJ_chr2_029500	35472805	35474364
S02_6977093	scaffold-2-Positions-6976993-to-6977193	Ciclev10015912m.g	2	16.099	Chr2	35698106	ID=CMJ_chr2_029640	35693593	35700709
S02_6928100	scaffold-2-Positions-6928000-to-6928200	Ciclev10014382m.g	2	16.099	Chr2	35752926	ID=CMJ_chr2_029750	35749027	35754008
S02_7215313	scaffold-2-Positions-7215213-to-7215413	Ciclev10017339m.g	2	16.257	Chr2	34755860	ID=CMJ_chr2_029210	34755449	34756847
S02_7021863	scaffold-2-Positions-7021763-to-7021963	Ciclev10018229m.g	2	16.881	Chr2	35634956	ID=CMJ_chr2_029580	35632346	35636489
S02_7361481	scaffold-2-Positions-7361381-to-7361581	Ciclev10015044m.g	2	16.899	Chr2	34409014	ID=CMJ_chr2_029090	34402479	34410184
S02_7030796	scaffold-2-Positions-7030696-to-7030896	Ciclev10014881m.g	2	16.899	Chr2	35625827	ID=CMJ_chr2_029560	35617213	35627624
S02_7431053	scaffold-2-Positions-7430953-to-7431153	Ciclev10014361m.g	2	17.416	Chr2	34329354	ID=CMJ_chr2_029040	34321844	34331310
S02_7406783	scaffold-2-Positions-7406683-to-7406883	Ciclev10016889m.g	2	17.416	Chr2	34362526	ID=CMJ_chr2_029060	34361234	34363158
S02_7445345	scaffold-2-Positions-7445245-to-7445445	Ciclev10014020m.g	2	17.478	Chr2	34315888	ID=CMJ_chr2_029030	34308890	34319845
S02_7478238	scaffold-2-Positions-7478138-to-7478338	Ciclev10017244m.g	2	17.672	Chr2	34284640	ID=CMJ_chr2_029010	34283607	34285540
S02_7469007	scaffold-2-Positions-7468907-to-7469107	Ciclev10014237m.g	2	18.074	Chr2	34293928	ID=CMJ_chr2_029020	34287230	34303930
S02_7569519	scaffold-2-Positions-7569419-to-7569619	Ciclev10014216m.g	2	18.732	Chr2	34142723	ID=CMJ_chr2_028850	34142599	34145716
S02_7644823	scaffold-2-Positions-7644723-to-7644923	Ciclev10014019m.g	2	18.865	Chr2	34080474	ID=CMJ_chr2_028760	34065756	34086431
S02_7613502	scaffold-2-Positions-7613402-to-7613602	Ciclev10015838m.g	2	18.865	Chr2	34109779	ID=CMJ_chr2_028790	34105720	34111043
S02_7500752	scaffold-2-Positions-7500652-to-7500852	Ciclev10018011m.g	2	18.865	Chr2	34257888	ID=CMJ_chr2_028940	34257529	34258041
S02_7341699	scaffold-2-Positions-7341599-to-7341799	Ciclev10014072m.g	2	18.865	Chr2	34425824	ID=CMJ_chr2_029120	34421828	34431507
S02_7331423	scaffold-2-Positions-7331323-to-7331523	Ciclev10015321m.g	2	18.865	Chr2	34435465	ID=CMJ_chr2_029130	34431795	34436967
S02_7178207	scaffold-2-Positions-7178107-to-7178307	Ciclev10015158m.g	2	18.865	Chr2	35393575	ID=CMJ_chr2_029400	35387100	35394908
S02_7012425	scaffold-2-Positions-7012325-to-7012525	Ciclev10017500m.g	2	18.865	Chr2	35650902	ID=CMJ_chr2_029620	35650264	35655884
S02_7939091	scaffold-2-Positions-7938991-to-7939191	S02_7939091	2	18.991	Chr2	33663116	ID=CMJ_chr2_028230	33663025	33667238
S02_7850947	scaffold-2-Positions-7850847-to-7851047	Ciclev10014100m.g	2	18.991	Chr2	33754124	ID=CMJ_chr2_028320	33749272	33757898
S02_7627510	scaffold-2-Positions-7627410-to-7627610	Ciclev10015899m.g	2	18.991	Chr2	34095755	ID=CMJ_chr2_028770	34092048	34096498
S02_7621285	scaffold-2-Positions-7621185-to-7621385	Ciclev10015876m.g	2	19.024	Chr2	34102143	ID=CMJ_chr2_028780	34097658	34102341
S02_7828152	scaffold-2-Positions-7828052-to-7828252	S02_7828152	2	20.181	Chr2	33785369	ID=CMJ_chr2_028370	33784027	33788893
S02_7760399	scaffold-2-Positions-7760299-to-7760499	S02_7760399	2	20.181	Chr2	33994015	ID=CMJ_chr2_028610	33988302	33994215
S02_7711239	scaffold-2-Positions-7711139-to-7711339	Ciclev10017748m.g	2	20.181	Chr2	34029299	ID=CMJ_chr2_028670	34025351	34030548
S02_7686264	scaffold-2-Positions-7686164-to-7686364	Ciclev10018312m.g	2	20.181	Chr2	34041005	ID=CMJ_chr2_028710	34036168	34041256
S02_7693799	scaffold-2-Positions-7693699-to-7693899	Ciclev10014886m.g	2	20.255	Chr2	34033567	ID=CMJ_chr2_028690	34033336	34033951
S02_7692486	scaffold-2-Positions-7692386-to-7692586	Ciclev10014886m.g	2	20.255	Chr2	34034880	ID=CMJ_chr2_028700	34034217	34035038
S02_7931221	scaffold-2-Positions-7931121-to-7931321	S02_7931221	2	20.496	Chr2	33671274	ID=CMJ_chr2_028240	33669780	33675220
S02_7867663	scaffold-2-Positions-7867563-to-7867763	Ciclev10014928m.g	2	20.496	Chr2	33737399	ID=CMJ_chr2_028300	33735331	33741918
S02_8249926	scaffold-2-Positions-8249826-to-8250026	S02_8249926	2	22.043	Chr2	33346885	ID=CMJ_chr2_027840	33346873	33353289
S02_8108264	scaffold-2-Positions-8108164-to-8108364	Ciclev10017459m.g	2	22.043	Chr2	33492261	ID=CMJ_chr2_027930	33491600	33492634
S02_8075014	scaffold-2-Positions-8074914-to-8075114	Ciclev10015475m.g	2	22.043	Chr2	33524747	ID=CMJ_chr2_028000	33522985	33528773
S02_8066493	scaffold-2-Positions-8066393-to-8066593	Ciclev10014772m.g	2	22.043	Chr2	33533499	ID=CMJ_chr2_028010	33531087	33535498
S02_8039908	scaffold-2-Positions-8039808-to-8040008	Ciclev10017793m.g	2	22.043	Chr2	33563555	ID=CMJ_chr2_028070	33561640	33567410
S02_8028270	scaffold-2-Positions-8028170-to-8028370	Ciclev10016520m.g	2	22.043	Chr2	33575074	ID=CMJ_chr2_028080	33572790	33575925
S02_8022458	scaffold-2-Positions-8022358-to-8022558	S02_8022458	2	22.043	Chr2	33580996	ID=CMJ_chr2_028110	33580814	33581209
S02_8021088	scaffold-2-Positions-8020988-to-8021188	Ciclev10016281m.g	2	22.043	Chr2	33582371	ID=CMJ_chr2_028120	33581339	33583477
S02_7993309	scaffold-2-Positions-7993209-to-7993409	Ciclev10017928m.g	2	22.043	Chr2	33611240	ID=CMJ_chr2_028140	33593101	33612387
S02_7982487	scaffold-2-Positions-7982387-to-7982587	Ciclev10014151m.g	2	22.043	Chr2	33622695	ID=CMJ_chr2_028160	33617858	33625606
S02_7965278	scaffold-2-Positions-7965178-to-7965378	Ciclev10017108m.g	2	22.043	Chr2	33638019	ID=CMJ_chr2_028190	33637772	33638530
S02_8136677	scaffold-2-Positions-8136577-to-8136777	Ciclev10014018m.g	2	22.145	Chr2	33465696	ID=CMJ_chr2_027880	33389409	33472823
S02_8114501	scaffold-2-Positions-8114401-to-8114601	Ciclev10016188m.g	2	22.924	Chr2	33485794	ID=CMJ_chr2_027910	33481790	33486297
S02_8363024	scaffold-2-Positions-8362924-to-8363124	Ciclev10014331m.g	2	23.026	Chr2	33229262	ID=CMJ_chr2_027700	33221409	33231414
S02_8272407	scaffold-2-Positions-8272307-to-8272507	Ciclev10015393m.g	2	23.851	Chr2	33323755	ID=CMJ_chr2_027800	33322696	33324497
S02_8244509	scaffold-2-Positions-8244409-to-8244609	Ciclev10018197m.g	2	23.851	Chr2	33352344	ID=CMJ_chr2_027850	33350335	33352746
S02_8299155	scaffold-2-Positions-8299055-to-8299255	Ciclev10014694m.g	2	24.18	Chr2	33297896	ID=CMJ_chr2_027760	33290432	33302124
S02_8311378	scaffold-2-Positions-8311278-to-8311478	Ciclev10016592m.g	2	24.509	Chr2	33285537	ID=CMJ_chr2_027740	33285103	33286305
S02_8260484	scaffold-2-Positions-8260384-to-8260584	Ciclev10015010m.g	2	24.509	Chr2	33335674	ID=CMJ_chr2_027830	33331334	33338215
S02_8463016	scaffold-2-Positions-8462916-to-8463116	Ciclev10014186m.g	2	24.985	Chr2	33136711	ID=CMJ_chr2_027600	33132856	33142017
S02_8446693	scaffold-2-Positions-8446593-to-8446793	Ciclev10016555m.g	2	25.121	Chr2	33150092	ID=CMJ_chr2_027610	33146415	33150892
S02_8390489	scaffold-2-Positions-8390389-to-8390589	Ciclev10017900m.g	2	25.121	Chr2	33206371	ID=CMJ_chr2_027660	33204322	33209660
S02_8349833	scaffold-2-Positions-8349733-to-8349933	Ciclev10018084m.g	2	25.121	Chr2	33248340	ID=CMJ_chr2_027710	33246908	33250016
S02_8314387	scaffold-2-Positions-8314287-to-8314487	Ciclev10018028m.g	2	25.121	Chr2	33282561	ID=CMJ_chr2_027730	33276432	33283944
S02_8660135	scaffold-2-Positions-8660035-to-8660235	Ciclev10015419m.g	2	25.844	Chr2	32949936	ID=CMJ_chr2_027410	32947152	32952510
S02_8507345	scaffold-2-Positions-8507245-to-8507445	Ciclev10016186m.g	2	25.844	Chr2	33091169	ID=CMJ_chr2_027550	33090803	33095819
S02_8481825	scaffold-2-Positions-8481725-to-8481925	Ciclev10014180m.g	2	25.844	Chr2	33117728	ID=CMJ_chr2_027580	33116606	33129610
S02_8523724	scaffold-2-Positions-8523624-to-8523824	Ciclev10015272m.g	2	26.437	Chr2	33074571	ID=CMJ_chr2_027530	33062359	33079255
S02_8543535	scaffold-2-Positions-8543435-to-8543635	Ciclev10015579m.g	2	26.457	Chr2	33054878	ID=CMJ_chr2_027520	33052812	33059173
S02_8915892	scaffold-2-Positions-8915792-to-8915992	Ciclev10014611m.g	2	27.084	Chr2	32679755	ID=CMJ_chr2_027030	32678079	32684518
S02_9091157	scaffold-2-Positions-9091057-to-9091257	Ciclev10016148m.g	2	27.095	Chr2	32501193	ID=CMJ_chr2_026850	32500851	32503586
S02_9077490	scaffold-2-Positions-9077390-to-9077590	Ciclev10015466m.g	2	27.095	Chr2	32521703	ID=CMJ_chr2_026870	32521184	32525492
S02_8745432	scaffold-2-Positions-8745332-to-8745532	Ciclev10015360m.g	2	27.095	Chr2	32855378	ID=CMJ_chr2_027280	32855093	32858039
S02_8678071	scaffold-2-Positions-8677971-to-8678171	Ciclev10018001m.g	2	27.095	Chr2	32932069	ID=CMJ_chr2_027370	32930788	32932351
S02_8674468	scaffold-2-Positions-8674368-to-8674568	Ciclev10018154m.g	2	27.095	Chr2	32935681	ID=CMJ_chr2_027380	32933086	32935839
S02_8591066	scaffold-2-Positions-8590966-to-8591166	Ciclev10018273m.g	2	27.095	Chr2	33015756	ID=CMJ_chr2_027460	33014388	33015774
S02_8586238	scaffold-2-Positions-8586138-to-8586338	Ciclev10014233m.g	2	27.095	Chr2	33020615	ID=CMJ_chr2_027470	33018180	33023690
S02_8561606	scaffold-2-Positions-8561506-to-8561706	Ciclev10017666m.g	2	27.095	Chr2	33039666	ID=CMJ_chr2_027500	33038943	33039926
S02_8411767	scaffold-2-Positions-8411667-to-8411867	Ciclev10014149m.g	2	27.474	Chr2	33185260	ID=CMJ_chr2_027640	33180988	33186732
S02_8685858	scaffold-2-Positions-8685758-to-8685958	Ciclev10017508m.g	2	27.534	Chr2	32926556	ID=CMJ_chr2_027360	32926530	32928419
S02_8725891	scaffold-2-Positions-8725791-to-8725991	Ciclev10015791m.g	2	27.61	Chr2	32880205	ID=CMJ_chr2_027300	32879978	32885597
S02_8728445	scaffold-2-Positions-8728345-to-8728545	Ciclev10014531m.g	2	27.753	Chr2	32871177	ID=CMJ_chr2_027290	32869452	32872534
S02_8863748	scaffold-2-Positions-8863648-to-8863848	Ciclev10017903m.g	2	27.928	Chr2	32736682	ID=CMJ_chr2_027110	32729440	32737843
S02_8817023	scaffold-2-Positions-8816923-to-8817123	Ciclev10014711m.g	2	27.928	Chr2	32774673	ID=CMJ_chr2_027160	32769853	32775009
S02_9326201	scaffold-2-Positions-9326101-to-9326301	Ciclev10015090m.g	2	28.126	Chr2	32288433	ID=CMJ_chr2_026610	32286731	32291558
S02_9071460	scaffold-2-Positions-9071360-to-9071560	Ciclev10015286m.g	2	28.126	Chr2	32527741	ID=CMJ_chr2_026880	32526043	32529679
S02_8935274	scaffold-2-Positions-8935174-to-8935374	Ciclev10018188m.g	2	28.126	Chr2	32661863	ID=CMJ_chr2_027010	32661185	32662568
S02_8889798	scaffold-2-Positions-8889698-to-8889898	Ciclev10017762m.g	2	28.126	Chr2	32706536	ID=CMJ_chr2_027080	32706351	32707553
S02_8887512	scaffold-2-Positions-8887412-to-8887612	Ciclev10018163m.g	2	28.126	Chr2	32708821	ID=CMJ_chr2_027090	32708211	32710126
S02_8871348	scaffold-2-Positions-8871248-to-8871448	Ciclev10014025m.g	2	28.126	Chr2	32727880	ID=CMJ_chr2_027100	32717063	32728957
S02_8644735	scaffold-2-Positions-8644635-to-8644835	Ciclev10014849m.g	2	28.461	Chr2	32967087	ID=CMJ_chr2_027430	32963927	32967948
S02_9129689	scaffold-2-Positions-9129589-to-9129789	Ciclev10018374m.g	2	28.467	Chr2	32480620	ID=CMJ_chr2_026810	32479218	32482327
S02_9198705	scaffold-2-Positions-9198605-to-9198805	Ciclev10015214m.g	2	29.8	Chr2	32417027	ID=CMJ_chr2_026730	32408902	32417290
S02_9163271	scaffold-2-Positions-9163171-to-9163371	Ciclev10014403m.g	2	29.8	Chr2	32449483	ID=CMJ_chr2_026780	32448368	32451353
S02_9014094	scaffold-2-Positions-9013994-to-9014194	Ciclev10014026m.g	2	30.036	Chr2	32586304	ID=CMJ_chr2_026930	32578520	32591924
S02_9391736	scaffold-2-Positions-9391636-to-9391836	Ciclev10014911m.g	2	30.458	Chr2	32223209	ID=CMJ_chr2_026550	32222158	32233839
S02_9279163	scaffold-2-Positions-9279063-to-9279263	S02_9279163	2	30.458	Chr2	32341990	ID=CMJ_chr2_026670	32341984	32345617
S02_9225183	scaffold-2-Positions-9225083-to-9225283	Ciclev10015945m.g	2	30.458	Chr2	32388110	ID=CMJ_chr2_026700	32387189	32388740
S02_9165657	scaffold-2-Positions-9165557-to-9165757	Ciclev10015583m.g	2	30.655	Chr2	32447095	ID=CMJ_chr2_026770	32446000	32448064
S02_9309522	scaffold-2-Positions-9309422-to-9309622	Ciclev10014124m.g	2	31.14	Chr2	32304438	ID=CMJ_chr2_026630	32300920	32304793
S02_9306535	scaffold-2-Positions-9306435-to-9306635	Ciclev10016926m.g	2	31.14	Chr2	32310021	ID=CMJ_chr2_026640	32308112	32311260
S02_9270799	scaffold-2-Positions-9270699-to-9270899	Ciclev10014466m.g	2	31.323	Chr2	32350068	ID=CMJ_chr2_026680	32346346	32356528
S02_9479044	scaffold-2-Positions-9478944-to-9479144	Ciclev10014159m.g	2	32.717	Chr2	31758337	ID=CMJ_chr2_026110	31750174	31760192
S02_9507633	scaffold-2-Positions-9507533-to-9507733	Ciclev10014520m.g	2	32.717	Chr2	31774687	ID=CMJ_chr2_026120	31774672	31777650
S02_9559866	scaffold-2-Positions-9559766-to-9559966	Ciclev10017927m.g	2	32.997	Chr2	31821004	ID=CMJ_chr2_026170	31818933	31821499
S02_9520543	scaffold-2-Positions-9520443-to-9520643	Ciclev10017496m.g	2	33.178	Chr2	31791066	ID=CMJ_chr2_026140	31790290	31801232
S02_9594645	scaffold-2-Positions-9594545-to-9594745	Ciclev10014333m.g	2	33.178	Chr2	31859377	ID=CMJ_chr2_026240	31857036	31861422
S02_9572640	scaffold-2-Positions-9572540-to-9572740	Ciclev10016190m.g	2	33.189	Chr2	31837003	ID=CMJ_chr2_026210	31835334	31837517
S02_9578818	scaffold-2-Positions-9578718-to-9578918	Ciclev10015712m.g	2	33.189	Chr2	31843025	ID=CMJ_chr2_026230	31842752	31848851
S02_9603742	scaffold-2-Positions-9603642-to-9603842	Ciclev10014743m.g	2	33.189	Chr2	31868475	ID=CMJ_chr2_026250	31868017	31872547
S02_9617008	scaffold-2-Positions-9616908-to-9617108	Ciclev10014173m.g	2	33.189	Chr2	31881425	ID=CMJ_chr2_026260	31874288	31884813
S02_9642741	scaffold-2-Positions-9642641-to-9642841	Ciclev10014033m.g	2	33.189	Chr2	31898695	ID=CMJ_chr2_026270	31892137	31909679
S02_9693133	scaffold-2-Positions-9693033-to-9693233	Ciclev10014699m.g	2	33.798	Chr2	31963522	ID=CMJ_chr2_026340	31960968	31967445
S02_9708326	scaffold-2-Positions-9708226-to-9708426	Ciclev10014006m.g	2	33.798	Chr2	31977462	ID=CMJ_chr2_026350	31967617	31984468
S02_9751588	scaffold-2-Positions-9751488-to-9751688	Ciclev10014634m.g	2	34.107	Chr2	32024671	ID=CMJ_chr2_026400	32018636	32025459
S02_9852999	scaffold-2-Positions-9852899-to-9853099	Ciclev10017819m.g	2	34.146	Chr2	31610954	ID=CMJ_chr2_025980	31610334	31611708
S02_9904589	scaffold-2-Positions-9904489-to-9904689	Ciclev10016054m.g	2	34.299	Chr2	31535290	ID=CMJ_chr2_025950	31533376	31537383
S02_9768878	scaffold-2-Positions-9768778-to-9768978	Ciclev10017435m.g	2	34.419	Chr2	32033833	ID=CMJ_chr2_026410	32032809	32034080
S02_10215524	scaffold-2-Positions-10215424-to-10215624	S02_10215524	2	34.725	Chr2	31230678	ID=CMJ_chr2_025570	31230422	31230913
S02_10088530	scaffold-2-Positions-10088430-to-10088630	Ciclev10015245m.g	2	34.725	Chr2	31339890	ID=CMJ_chr2_025740	31335518	31340978
S02_9957133	scaffold-2-Positions-9957033-to-9957233	Ciclev10014189m.g	2	34.725	Chr2	31481368	ID=CMJ_chr2_025880	31477894	31486979
S02_9930920	scaffold-2-Positions-9930820-to-9931020	S02_9930920	2	34.725	Chr2	31508556	ID=CMJ_chr2_025900	31502992	31512251
S02_9842445	scaffold-2-Positions-9842345-to-9842545	Ciclev10014494m.g	2	34.725	Chr2	31621352	ID=CMJ_chr2_026000	31618520	31622832
S02_10013339	scaffold-2-Positions-10013239-to-10013439	Ciclev10015586m.g	2	34.957	Chr2	31419181	ID=CMJ_chr2_025780	31418252	31421743
S02_10236343	scaffold-2-Positions-10236243-to-10236443	Ciclev10014771m.g	2	36.577	Chr2	31210211	ID=CMJ_chr2_025540	31205339	31211782
S02_10225563	scaffold-2-Positions-10225463-to-10225663	Ciclev10014249m.g	2	36.577	Chr2	31220422	ID=CMJ_chr2_025560	31215119	31221768
S02_10211137	scaffold-2-Positions-10211037-to-10211237	Ciclev10016815m.g	2	36.577	Chr2	31234248	ID=CMJ_chr2_025580	31232066	31234679
S02_10203740	scaffold-2-Positions-10203640-to-10203840	Ciclev10015567m.g	2	36.577	Chr2	31241129	ID=CMJ_chr2_025590	31239069	31242748
S02_10103190	scaffold-2-Positions-10103090-to-10103290	Ciclev10016241m.g	2	36.577	Chr2	31325176	ID=CMJ_chr2_025710	31323323	31327301
S02_10093321	scaffold-2-Positions-10093221-to-10093421	Ciclev10015979m.g	2	36.577	Chr2	31335105	ID=CMJ_chr2_025730	31331457	31335326
S02_10460676	scaffold-2-Positions-10460576-to-10460776	Ciclev10014022m.g	2	37.236	Chr2	30954169	ID=CMJ_chr2_025350	30941886	30955332
S02_10444931	scaffold-2-Positions-10444831-to-10445031	Ciclev10017580m.g	2	37.236	Chr2	30972954	ID=CMJ_chr2_025400	30970341	30974881
S02_10392185	scaffold-2-Positions-10392085-to-10392285	Ciclev10016096m.g	2	37.236	Chr2	31032773	ID=CMJ_chr2_025440	31032462	31033763
S02_10385840	scaffold-2-Positions-10385740-to-10385940	Ciclev10014210m.g	2	37.236	Chr2	31039252	ID=CMJ_chr2_025450	31034544	31043340
S02_10278821	scaffold-2-Positions-10278721-to-10278921	Ciclev10014503m.g	2	37.236	Chr2	31169772	ID=CMJ_chr2_025510	31166436	31180232
S02_10262388	scaffold-2-Positions-10262288-to-10262488	Ciclev10015761m.g	2	37.236	Chr2	31189611	ID=CMJ_chr2_025520	31188180	31198921
S02_10041037	scaffold-2-Positions-10040937-to-10041137	Ciclev10014628m.g	2	37.236	Chr2	31387893	ID=CMJ_chr2_025760	31385032	31393462
S02_10032007	scaffold-2-Positions-10031907-to-10032107	Ciclev10018402m.g	2	37.236	Chr2	31396922	ID=CMJ_chr2_025770	31396711	31399214
S02_10686107	scaffold-2-Positions-10686007-to-10686207	Ciclev10016978m.g	2	37.378	Chr2	30700850	ID=CMJ_chr2_025180	30698207	30701012
S02_10551075	scaffold-2-Positions-10550975-to-10551175	Ciclev10015198m.g	2	37.378	Chr2	30860350	ID=CMJ_chr2_025280	30855464	30863466
S02_10788901	scaffold-2-Positions-10788801-to-10789001	Ciclev10018123m.g	2	37.614	Chr2	30558469	ID=CMJ_chr2_025060	30555848	30558850
S02_10531217	scaffold-2-Positions-10531117-to-10531317	Ciclev10015043m.g	2	37.614	Chr2	30877091	ID=CMJ_chr2_025290	30875210	30877995
S02_10814009	scaffold-2-Positions-10813909-to-10814109	Ciclev10018171m.g	2	37.849	Chr2	30529884	ID=CMJ_chr2_025030	30529174	30531575
S02_11089952	scaffold-2-Positions-11089852-to-11090052	Ciclev10014164m.g	2	38.351	Chr2	30273841	ID=CMJ_chr2_024730	30268660	30274823
S02_10570278	scaffold-2-Positions-10570178-to-10570378	Ciclev10016407m.g	2	38.554	Chr2	30846720	ID=CMJ_chr2_025270	30845943	30847322
S02_11478866	scaffold-2-Positions-11478766-to-11478966	Ciclev10018340m.g	2	39.085	Chr2	29896647	ID=CMJ_chr2_024360	29895719	29897440
S02_10738277	scaffold-2-Positions-10738177-to-10738377	Ciclev10016797m.g	2	39.085	Chr2	30660932	ID=CMJ_chr2_025140	30660479	30662090
S02_10695862	scaffold-2-Positions-10695762-to-10695962	Ciclev10014502m.g	2	39.085	Chr2	30692793	ID=CMJ_chr2_025160	30688429	30693340
S02_10961862	scaffold-2-Positions-10961762-to-10961962	Ciclev10017800m.g	2	39.475	Chr2	30400280	ID=CMJ_chr2_024900	30398757	30400636
S02_10644126	scaffold-2-Positions-10644026-to-10644226	S02_10644126	2	39.945	Chr2	30734366	ID=CMJ_chr2_025200	30733097	30738256
S02_11072661	scaffold-2-Positions-11072561-to-11072761	Ciclev10016299m.g	2	40.395	Chr2	30324177	ID=CMJ_chr2_024760	30322311	30325347
S02_11066149	scaffold-2-Positions-11066049-to-11066249	Ciclev10017059m.g	2	40.395	Chr2	30330537	ID=CMJ_chr2_024770	30327996	30331510
S02_10847760	scaffold-2-Positions-10847660-to-10847860	Ciclev10014349m.g	2	40.395	Chr2	30497978	ID=CMJ_chr2_025000	30496653	30500400
S02_11063415	scaffold-2-Positions-11063315-to-11063515	Ciclev10018346m.g	2	40.533	Chr2	30333261	ID=CMJ_chr2_024790	30333113	30333526
S02_11062108	scaffold-2-Positions-11062008-to-11062208	Ciclev10017452m.g	2	40.533	Chr2	30335296	ID=CMJ_chr2_024800	30335099	30335932
S02_10917569	scaffold-2-Positions-10917469-to-10917669	Ciclev10014817m.g	2	40.546	Chr2	30425940	ID=CMJ_chr2_024920	30425267	30427214
S02_11418973	scaffold-2-Positions-11418873-to-11419073	Ciclev10014471m.g	2	41.015	Chr2	29950308	ID=CMJ_chr2_024410	29940410	29950862
S02_11318873	scaffold-2-Positions-11318773-to-11318973	Ciclev10017936m.g	2	41.195	Chr2	30046799	ID=CMJ_chr2_024620	30044895	30049735
S02_11382643	scaffold-2-Positions-11382543-to-11382743	Ciclev10017707m.g	2	41.321	Chr2	29983335	ID=CMJ_chr2_024520	29980072	29984546
S02_11344963	scaffold-2-Positions-11344863-to-11345063	Ciclev10015375m.g	2	41.321	Chr2	30022904	ID=CMJ_chr2_024590	30017073	30023182
S02_11310960	scaffold-2-Positions-11310860-to-11311060	Ciclev10014241m.g	2	41.321	Chr2	30057018	ID=CMJ_chr2_024630	30052588	30057528
S02_11307061	scaffold-2-Positions-11306961-to-11307161	Ciclev10015386m.g	2	41.426	Chr2	30062262	ID=CMJ_chr2_024640	30061446	30063561
S02_11612321	scaffold-2-Positions-11612221-to-11612421	Ciclev10016580m.g	2	41.674	Chr2	29736636	ID=CMJ_chr2_024140	29727039	29737788
S02_11681100	scaffold-2-Positions-11681000-to-11681200	Ciclev10016269m.g	2	41.801	Chr2	29667212	ID=CMJ_chr2_024060	29665001	29668191
S02_11669636	scaffold-2-Positions-11669536-to-11669736	Ciclev10015161m.g	2	41.853	Chr2	29677546	ID=CMJ_chr2_024090	29673506	29678609
S02_11486551	scaffold-2-Positions-11486451-to-11486651	Ciclev10017942m.g	2	41.853	Chr2	29846313	ID=CMJ_chr2_024340	29845613	29847179
S02_11439513	scaffold-2-Positions-11439413-to-11439613	Ciclev10016257m.g	2	41.853	Chr2	29933212	ID=CMJ_chr2_024400	29930579	29933578
S02_11207605	scaffold-2-Positions-11207505-to-11207705	Ciclev10014293m.g	2	41.915	Chr2	30183284	ID=CMJ_chr2_024680	30180556	30196602
S02_11498109	scaffold-2-Positions-11498009-to-11498209	Ciclev10017229m.g	2	41.922	Chr2	29834911	ID=CMJ_chr2_024310	29834504	29835654
S02_11533635	scaffold-2-Positions-11533535-to-11533735	Ciclev10018065m.g	2	42.248	Chr2	29798374	ID=CMJ_chr2_024260	29798139	29801862
S02_11401811	scaffold-2-Positions-11401711-to-11401911	Ciclev10018350m.g	2	42.248	Chr2	29962242	ID=CMJ_chr2_024480	29962037	29964143
S02_11474760	scaffold-2-Positions-11474660-to-11474860	Ciclev10014200m.g	2	42.898	Chr2	29900871	ID=CMJ_chr2_024370	29898441	29907428
S02_11716515	scaffold-2-Positions-11716415-to-11716615	Ciclev10014630m.g	2	43.509	Chr2	29631869	ID=CMJ_chr2_024020	29630113	29633787
S02_12388049	scaffold-2-Positions-12387949-to-12388149	Ciclev10016142m.g	2	43.654	Chr2	29098477	ID=CMJ_chr2_023550	29097975	29099505
S02_12137119	scaffold-2-Positions-12137019-to-12137219	Ciclev10014778m.g	2	43.654	Chr2	29284393	ID=CMJ_chr2_023740	29284042	29289740
S02_12127684	scaffold-2-Positions-12127584-to-12127784	Ciclev10014272m.g	2	43.654	Chr2	29293934	ID=CMJ_chr2_023760	29293815	29296313
S02_12058707	scaffold-2-Positions-12058607-to-12058807	Ciclev10017635m.g	2	43.654	Chr2	29358031	ID=CMJ_chr2_023800	29354139	29366428
S02_12047354	scaffold-2-Positions-12047254-to-12047454	Ciclev10015333m.g	2	43.654	Chr2	29369664	ID=CMJ_chr2_023810	29367596	29370088
S02_12030819	scaffold-2-Positions-12030719-to-12030919	Ciclev10018093m.g	2	43.654	Chr2	29384987	ID=CMJ_chr2_023820	29371157	29388499
S02_11968536	scaffold-2-Positions-11968436-to-11968636	Ciclev10014280m.g	2	43.654	Chr2	29464751	ID=CMJ_chr2_023870	29462491	29470866
S02_11960069	scaffold-2-Positions-11959969-to-11960169	Ciclev10015078m.g	2	43.654	Chr2	29473240	ID=CMJ_chr2_023880	29471460	29481116
S02_11930708	scaffold-2-Positions-11930608-to-11930808	Ciclev10016162m.g	2	43.654	Chr2	29497668	ID=CMJ_chr2_023910	29496467	29501219
S02_11723281	scaffold-2-Positions-11723181-to-11723381	Ciclev10014338m.g	2	43.654	Chr2	29625102	ID=CMJ_chr2_024010	29623421	29630006
S02_11527798	scaffold-2-Positions-11527698-to-11527898	Ciclev10014353m.g	2	43.654	Chr2	29804231	ID=CMJ_chr2_024270	29802033	29808963
S02_11505615	scaffold-2-Positions-11505515-to-11505715	Ciclev10014134m.g	2	43.654	Chr2	29826463	ID=CMJ_chr2_024290	29813618	29828548
S02_13053574	scaffold-2-Positions-13053474-to-13053674	Ciclev10018153m.g	2	44.401	Chr2	28366491	ID=CMJ_chr2_023220	28366485	28366732
S02_12613143	scaffold-2-Positions-12613043-to-12613243	Ciclev10015254m.g	2	44.401	Chr2	28902628	ID=CMJ_chr2_023470	28880028	28914892
S02_12564445	scaffold-2-Positions-12564345-to-12564545	Ciclev10014550m.g	2	44.401	Chr2	28943420	ID=CMJ_chr2_023490	28936888	28945842
S02_12549569	scaffold-2-Positions-12549469-to-12549669	Ciclev10016868m.g	2	44.401	Chr2	28962749	ID=CMJ_chr2_023500	28961570	28962973
S02_12372899	scaffold-2-Positions-12372799-to-12372999	Ciclev10014749m.g	2	44.401	Chr2	29111650	ID=CMJ_chr2_023590	29110446	29114318
S02_12288274	scaffold-2-Positions-12288174-to-12288374	Ciclev10015374m.g	2	44.401	Chr2	29202412	ID=CMJ_chr2_023670	29201989	29204570
S02_12243851	scaffold-2-Positions-12243751-to-12243951	Ciclev10015052m.g	2	44.401	Chr2	29249399	ID=CMJ_chr2_023710	29249043	29253606
S02_12150246	scaffold-2-Positions-12150146-to-12150346	Ciclev10017639m.g	2	44.401	Chr2	29267604	ID=CMJ_chr2_023720	29266882	29268387
S02_12079062	scaffold-2-Positions-12078962-to-12079162	Ciclev10014123m.g	2	44.401	Chr2	29347177	ID=CMJ_chr2_023790	29340287	29351673
S02_13525582	scaffold-2-Positions-13525482-to-13525682	S02_13525582	2	45.059	Chr2	27855757	ID=CMJ_chr2_022820	27854158	27855804
S02_13351242	scaffold-2-Positions-13351142-to-13351342	Ciclev10017370m.g	2	45.059	Chr2	28095142	ID=CMJ_chr2_023080	28094575	28096558
S02_13273363	scaffold-2-Positions-13273263-to-13273463	Ciclev10018081m.g	2	45.059	Chr2	28190849	ID=CMJ_chr2_023120	28187775	28191571
S02_13112115	scaffold-2-Positions-13112015-to-13112215	Ciclev10015545m.g	2	45.059	Chr2	28320505	ID=CMJ_chr2_023180	28315103	28321700
S02_13105794	scaffold-2-Positions-13105694-to-13105894	Ciclev10015302m.g	2	45.059	Chr2	28335437	ID=CMJ_chr2_023200	28334992	28335549
S02_12898546	scaffold-2-Positions-12898446-to-12898646	Ciclev10014761m.g	2	45.059	Chr2	28541263	ID=CMJ_chr2_023320	28537967	28542135
S02_12893206	scaffold-2-Positions-12893106-to-12893306	S02_12893206	2	45.059	Chr2	28546203	ID=CMJ_chr2_023330	28542506	28546329
S02_12819369	scaffold-2-Positions-12819269-to-12819469	Ciclev10016434m.g	2	45.059	Chr2	28639736	ID=CMJ_chr2_023360	28639302	28640844
S02_12783139	scaffold-2-Positions-12783039-to-12783239	Ciclev10014551m.g	2	45.059	Chr2	28669372	ID=CMJ_chr2_023380	28664480	28670910
S02_12374698	scaffold-2-Positions-12374598-to-12374798	Ciclev10017128m.g	2	45.059	Chr2	29109830	ID=CMJ_chr2_023580	29108196	29110353
S02_12344730	scaffold-2-Positions-12344630-to-12344830	Ciclev10015046m.g	2	45.059	Chr2	29149738	ID=CMJ_chr2_023610	29148595	29158633
S02_13922341	scaffold-2-Positions-13922241-to-13922441	Ciclev10014358m.g	2	45.23	Chr2	27484274	ID=CMJ_chr2_022510	27482415	27487297
S02_13726126	scaffold-2-Positions-13726026-to-13726226	S02_13726126	2	45.23	Chr2	27629921	ID=CMJ_chr2_022650	27629678	27630004
S02_13599270	scaffold-2-Positions-13599170-to-13599370	Ciclev10014820m.g	2	45.23	Chr2	27779437	ID=CMJ_chr2_022740	27776753	27779785
S02_13585971	scaffold-2-Positions-13585871-to-13586071	Ciclev10017920m.g	2	45.23	Chr2	27797454	ID=CMJ_chr2_022760	27797080	27798523
S02_13566179	scaffold-2-Positions-13566079-to-13566279	Ciclev10015526m.g	2	45.23	Chr2	27807317	ID=CMJ_chr2_022770	27803278	27809423
S02_13506426	scaffold-2-Positions-13506326-to-13506526	Ciclev10017250m.g	2	45.23	Chr2	27874151	ID=CMJ_chr2_022840	27872100	27874637
S02_13476604	scaffold-2-Positions-13476504-to-13476704	Ciclev10014073m.g	2	45.23	Chr2	27905938	ID=CMJ_chr2_022880	27902156	27908994
S02_13473269	scaffold-2-Positions-13473169-to-13473369	Ciclev10014073m.g	2	45.23	Chr2	27909271	ID=CMJ_chr2_022890	27909017	27910370
S02_12747113	scaffold-2-Positions-12747013-to-12747213	Ciclev10017811m.g	2	45.23	Chr2	28709072	ID=CMJ_chr2_023410	28708104	28710940
S02_13681276	scaffold-2-Positions-13681176-to-13681376	Ciclev10014957m.g	2	45.536	Chr2	27680616	ID=CMJ_chr2_022680	27676442	27680774
S02_13970279	scaffold-2-Positions-13970179-to-13970379	Ciclev10014314m.g	2	45.548	Chr2	27432841	ID=CMJ_chr2_022440	27427201	27434063
S02_13385239	scaffold-2-Positions-13385139-to-13385339	Ciclev10017602m.g	2	45.548	Chr2	28064512	ID=CMJ_chr2_023030	28063275	28064652
S02_13913892	scaffold-2-Positions-13913792-to-13913992	S02_13913892	2	45.888	Chr2	27492763	ID=CMJ_chr2_022520	27490379	27493767
S02_13870038	scaffold-2-Positions-13869938-to-13870138	Ciclev10018267m.g	2	45.888	Chr2	27510728	ID=CMJ_chr2_022550	27510724	27511534
S02_13865119	scaffold-2-Positions-13865019-to-13865219	Ciclev10017541m.g	2	45.888	Chr2	27515204	ID=CMJ_chr2_022560	27514118	27516616
S02_14429348	scaffold-2-Positions-14429248-to-14429448	Ciclev10015755m.g	2	46.156	Chr2	26949134	ID=CMJ_chr2_022230	26944150	26949368
S02_14018893	scaffold-2-Positions-14018793-to-14018993	Ciclev10014086m.g	2	46.156	Chr2	27390621	ID=CMJ_chr2_022400	27385742	27392562
S02_13941658	scaffold-2-Positions-13941558-to-13941758	Ciclev10014964m.g	2	46.156	Chr2	27466323	ID=CMJ_chr2_022470	27458056	27466988
S02_13840038	scaffold-2-Positions-13839938-to-13840138	Ciclev10015421m.g	2	46.156	Chr2	27541054	ID=CMJ_chr2_022590	27540511	27544508
S02_14148553	scaffold-2-Positions-14148453-to-14148653	Ciclev10014955m.g	2	46.412	Chr2	27240852	ID=CMJ_chr2_022360	27235447	27241227
S02_14143943	scaffold-2-Positions-14143843-to-14144043	Ciclev10014804m.g	2	46.412	Chr2	27248388	ID=CMJ_chr2_022370	27246335	27249044
S02_13962202	scaffold-2-Positions-13962102-to-13962302	Ciclev10014385m.g	2	46.412	Chr2	27441893	ID=CMJ_chr2_022460	27440543	27445199
S02_14523835	scaffold-2-Positions-14523735-to-14523935	Ciclev10014898m.g	2	47.338	Chr2	26858000	ID=CMJ_chr2_022180	26851625	26858285
S02_14516052	scaffold-2-Positions-14515952-to-14516152	Ciclev10014307m.g	2	47.338	Chr2	26865723	ID=CMJ_chr2_022190	26864937	26872842
S02_14443094	scaffold-2-Positions-14442994-to-14443194	Ciclev10015153m.g	2	47.338	Chr2	26935728	ID=CMJ_chr2_022210	26929503	26936199
S02_14273559	scaffold-2-Positions-14273459-to-14273659	Ciclev10014505m.g	2	47.338	Chr2	27085733	ID=CMJ_chr2_022280	27085166	27089143
S02_14233973	scaffold-2-Positions-14233873-to-14234073	Ciclev10015213m.g	2	47.338	Chr2	27143049	ID=CMJ_chr2_022300	27139866	27143882
S02_14224083	scaffold-2-Positions-14223983-to-14224183	S02_14224083	2	47.338	Chr2	27152632	ID=CMJ_chr2_022330	27152249	27160656
S02_14277094	scaffold-2-Positions-14276994-to-14277194	Ciclev10017154m.g	2	47.594	Chr2	27082208	ID=CMJ_chr2_022270	27079616	27083588
S02_14011542	scaffold-2-Positions-14011442-to-14011642	Ciclev10015345m.g	2	47.594	Chr2	27398000	ID=CMJ_chr2_022410	27393226	27400099
S02_14644881	scaffold-2-Positions-14644781-to-14644981	Ciclev10016239m.g	2	48.801	Chr2	26759074	ID=CMJ_chr2_022090	26758497	26759356
S02_14654429	scaffold-2-Positions-14654329-to-14654529	Ciclev10014283m.g	2	49.609	Chr2	26745567	ID=CMJ_chr2_022070	26743444	26754286
S02_27342855	scaffold-2-Positions-27342755-to-27342955	Ciclev10014990m.g	2	49.958	Chr2	8457496	ID=CMJ_chr2_012910	8454741	8460390
S02_27157913	scaffold-2-Positions-27157813-to-27158013	Ciclev10016278m.g	2	49.958	Chr2	8636342	ID=CMJ_chr2_013050	8635907	8637588
S02_27086814	scaffold-2-Positions-27086714-to-27086914	Ciclev10015731m.g	2	49.958	Chr2	8717472	ID=CMJ_chr2_013130	8715198	8720355
S02_27038310	scaffold-2-Positions-27038210-to-27038410	Ciclev10017985m.g	2	49.958	Chr2	8768039	ID=CMJ_chr2_013180	8767578	8768396
S02_26984699	scaffold-2-Positions-26984599-to-26984799	S02_26984699	2	49.958	Chr2	8820920	ID=CMJ_chr2_013260	8815386	8822417
S02_26701908	scaffold-2-Positions-26701808-to-26702008	Ciclev10014137m.g	2	49.958	Chr2	9019598	ID=CMJ_chr2_013480	9013768	9021420
S02_26709625	scaffold-2-Positions-26709525-to-26709725	S02_26709625	2	49.958	Chr2	9032969	ID=CMJ_chr2_013490	9032256	9034222
S02_26132274	scaffold-2-Positions-26132174-to-26132374	Ciclev10014464m.g	2	49.958	Chr2	9571109	ID=CMJ_chr2_013980	9566417	9591739
S02_25773229	scaffold-2-Positions-25773129-to-25773329	Ciclev10014999m.g	2	49.958	Chr2	9879408	ID=CMJ_chr2_014340	9876897	9880071
S02_25625665	scaffold-2-Positions-25625565-to-25625765	Ciclev10018124m.g	2	49.958	Chr2	10005104	ID=CMJ_chr2_014530	10003052	10008476
S02_23837566	scaffold-2-Positions-23837466-to-23837666	Ciclev10017136m.g	2	49.958	Chr2	11284173	ID=CMJ_chr2_015800	11283842	11285675
S02_24005316	scaffold-2-Positions-24005216-to-24005416	Ciclev10017625m.g	2	49.958	Chr2	11483745	ID=CMJ_chr2_015990	11483158	11484829
S02_23582270	scaffold-2-Positions-23582170-to-23582370	Ciclev10017145m.g	2	49.958	Chr2	13504202	ID=CMJ_chr2_017350	13503391	13504423
S02_23231297	scaffold-2-Positions-23231197-to-23231397	Ciclev10014379m.g	2	49.958	Chr2	13868375	ID=CMJ_chr2_017560	13863208	13869191
S02_22210914	scaffold-2-Positions-22210814-to-22211014	Ciclev10017336m.g	2	49.958	Chr2	14861106	ID=CMJ_chr2_018370	14860415	14861696
S02_22009840	scaffold-2-Positions-22009740-to-22009940	Ciclev10014190m.g	2	49.958	Chr2	15311064	ID=CMJ_chr2_018630	15309340	15315214
S02_21795274	scaffold-2-Positions-21795174-to-21795374	Ciclev10016039m.g	2	49.958	Chr2	15565050	ID=CMJ_chr2_018760	15562631	15568814
S02_21640855	scaffold-2-Positions-21640755-to-21640955	Ciclev10015598m.g	2	49.958	Chr2	15724874	ID=CMJ_chr2_018880	15721029	15725689
S02_21277914	scaffold-2-Positions-21277814-to-21278014	Ciclev10017933m.g	2	49.958	Chr2	16168811	ID=CMJ_chr2_019090	16168102	16169962
S02_21224227	scaffold-2-Positions-21224127-to-21224327	Ciclev10014009m.g	2	49.958	Chr2	16240597	ID=CMJ_chr2_019150	16228732	16240909
S02_20344404	scaffold-2-Positions-20344304-to-20344504	Ciclev10018263m.g	2	49.958	Chr2	17715848	ID=CMJ_chr2_019470	17699846	17716333
S02_20411715	scaffold-2-Positions-20411615-to-20411815	Ciclev10014208m.g	2	49.958	Chr2	18691642	ID=CMJ_chr2_019630	18691641	18693278
S02_20110428	scaffold-2-Positions-20110328-to-20110528	Ciclev10017668m.g	2	49.958	Chr2	19012363	ID=CMJ_chr2_019780	19011823	19013287
S02_20035339	scaffold-2-Positions-20035239-to-20035439	Ciclev10016098m.g	2	49.958	Chr2	19078123	ID=CMJ_chr2_019810	19076603	19081661
S02_20019695	scaffold-2-Positions-20019595-to-20019795	Ciclev10017642m.g	2	49.958	Chr2	19097285	ID=CMJ_chr2_019830	19097170	19097421
S02_19945095	scaffold-2-Positions-19944995-to-19945195	Ciclev10017300m.g	2	49.958	Chr2	19180572	ID=CMJ_chr2_019890	19179897	19181334
S02_19890698	scaffold-2-Positions-19890598-to-19890798	Ciclev10017486m.g	2	49.958	Chr2	19227552	ID=CMJ_chr2_019970	19225849	19229475
S02_19846236	scaffold-2-Positions-19846136-to-19846336	Ciclev10016167m.g	2	49.958	Chr2	19263427	ID=CMJ_chr2_019980	19261932	19264830
S02_19573706	scaffold-2-Positions-19573606-to-19573806	Ciclev10014869m.g	2	49.958	Chr2	19375935	ID=CMJ_chr2_020030	19372247	19377417
S02_19557610	scaffold-2-Positions-19557510-to-19557710	Ciclev10017293m.g	2	49.958	Chr2	19402198	ID=CMJ_chr2_020060	19402108	19404780
S02_19554334	scaffold-2-Positions-19554234-to-19554434	Ciclev10018063m.g	2	49.958	Chr2	19405517	ID=CMJ_chr2_020070	19404384	19408368
S02_19531210	scaffold-2-Positions-19531110-to-19531310	Ciclev10015950m.g	2	49.958	Chr2	19419176	ID=CMJ_chr2_020110	19417063	19420437
S02_19305951	scaffold-2-Positions-19305851-to-19306051	Ciclev10014791m.g	2	49.958	Chr2	20161612	ID=CMJ_chr2_020180	20161138	20165285
S02_18311109	scaffold-2-Positions-18311009-to-18311209	Ciclev10018370m.g	2	49.958	Chr2	21101046	ID=CMJ_chr2_020300	21099695	21103495
S02_17977651	scaffold-2-Positions-17977551-to-17977751	Ciclev10015144m.g	2	49.958	Chr2	21318075	ID=CMJ_chr2_020340	21317129	21319702
S02_16833420	scaffold-2-Positions-16833320-to-16833520	Ciclev10014768m.g	2	49.958	Chr2	21801788	ID=CMJ_chr2_020480	21801700	21809900
S02_16974968	scaffold-2-Positions-16974868-to-16975068	Ciclev10017068m.g	2	49.958	Chr2	22077859	ID=CMJ_chr2_020510	22077277	22080501
S02_16756744	scaffold-2-Positions-16756644-to-16756844	Ciclev10017547m.g	2	49.958	Chr2	22486547	ID=CMJ_chr2_020600	22484054	22487446
S02_16753266	scaffold-2-Positions-16753166-to-16753366	Ciclev10014508m.g	2	49.958	Chr2	22490024	ID=CMJ_chr2_020610	22487688	22490308
S02_16601447	scaffold-2-Positions-16601347-to-16601547	Ciclev10014998m.g	2	49.958	Chr2	22672227	ID=CMJ_chr2_020720	22671452	22676229
S02_16619799	scaffold-2-Positions-16619699-to-16619899	S02_16619799	2	49.958	Chr2	23746727	ID=CMJ_chr2_020970	23741306	23756611
S02_15145779	scaffold-2-Positions-15145679-to-15145879	Ciclev10015864m.g	2	49.958	Chr2	23925219	ID=CMJ_chr2_021070	23923584	23927595
S02_15411772	scaffold-2-Positions-15411672-to-15411872	Ciclev10015209m.g	2	49.958	Chr2	24167144	ID=CMJ_chr2_021100	24164230	24171020
S02_16372050	scaffold-2-Positions-16371950-to-16372150	S02_16372050	2	49.958	Chr2	24472169	ID=CMJ_chr2_021350	24470945	24473943
S02_15843161	scaffold-2-Positions-15843061-to-15843261	Ciclev10014745m.g	2	49.958	Chr2	25447869	ID=CMJ_chr2_021510	25443796	25451654
S02_15834904	scaffold-2-Positions-15834804-to-15835004	Ciclev10015260m.g	2	49.958	Chr2	25456030	ID=CMJ_chr2_021520	25454235	25458008
S02_15784274	scaffold-2-Positions-15784174-to-15784374	Ciclev10014891m.g	2	49.958	Chr2	25480846	ID=CMJ_chr2_021530	25478323	25483613
S02_15775340	scaffold-2-Positions-15775240-to-15775440	Ciclev10016841m.g	2	49.958	Chr2	25518600	ID=CMJ_chr2_021540	25517038	25519893
S02_15755732	scaffold-2-Positions-15755632-to-15755832	Ciclev10014346m.g	2	49.958	Chr2	25535815	ID=CMJ_chr2_021560	25532506	25537351
S02_15708001	scaffold-2-Positions-15707901-to-15708101	Ciclev10016311m.g	2	49.958	Chr2	25573140	ID=CMJ_chr2_021620	25570388	25573383
S02_15698402	scaffold-2-Positions-15698302-to-15698502	Ciclev10014095m.g	2	49.958	Chr2	25583198	ID=CMJ_chr2_021630	25574876	25588864
S02_15672206	scaffold-2-Positions-15672106-to-15672306	Ciclev10016276m.g	2	49.958	Chr2	25614068	ID=CMJ_chr2_021640	25613670	25615122
S02_15481460	scaffold-2-Positions-15481360-to-15481560	Ciclev10015303m.g	2	49.958	Chr2	25846990	ID=CMJ_chr2_021750	25846218	25850297
S02_15425492	scaffold-2-Positions-15425392-to-15425592	Ciclev10017238m.g	2	49.958	Chr2	25892871	ID=CMJ_chr2_021780	25889061	25893208
S02_15411460	scaffold-2-Positions-15411360-to-15411560	Ciclev10015209m.g	2	49.958	Chr2	25904057	ID=CMJ_chr2_021800	25900096	25906830
S02_15062122	scaffold-2-Positions-15062022-to-15062222	Ciclev10015471m.g	2	49.958	Chr2	26190072	ID=CMJ_chr2_021910	26188598	26196653
S02_14705393	scaffold-2-Positions-14705293-to-14705493	Ciclev10016221m.g	2	49.958	Chr2	26686812	ID=CMJ_chr2_022010	26686386	26689178
S02_14662306	scaffold-2-Positions-14662206-to-14662406	Ciclev10014295m.g	2	49.958	Chr2	26737722	ID=CMJ_chr2_022050	26734594	26739219
S02_20127890	scaffold-2-Positions-20127790-to-20127990	Ciclev10015212m.g	2	50.586	Chr2	18994344	ID=CMJ_chr2_019760	18991272	18994995
S02_21398702	scaffold-2-Positions-21398602-to-21398802	Ciclev10015096m.g	2	50.694	Chr2	16062477	ID=CMJ_chr2_018980	16060674	16063224
S02_19180675	scaffold-2-Positions-19180575-to-19180775	Ciclev10015547m.g	2	50.694	Chr2	19917044	ID=CMJ_chr2_020150	19913391	19918276
S02_22082888	scaffold-2-Positions-22082788-to-22082988	S02_22082888	2	51.431	Chr2	15193974	ID=CMJ_chr2_018590	15193765	15197867
S02_21990009	scaffold-2-Positions-21989909-to-21990109	Ciclev10017974m.g	2	51.431	Chr2	15333235	ID=CMJ_chr2_018650	15333072	15335550
S02_21789792	scaffold-2-Positions-21789692-to-21789892	Ciclev10014655m.g	2	51.431	Chr2	15570575	ID=CMJ_chr2_018770	15569644	15571334
S02_21760414	scaffold-2-Positions-21760314-to-21760514	Ciclev10017243m.g	2	51.431	Chr2	15613912	ID=CMJ_chr2_018790	15613278	15615537
S02_21719302	scaffold-2-Positions-21719202-to-21719402	Ciclev10015924m.g	2	51.431	Chr2	15639601	ID=CMJ_chr2_018850	15639364	15641423
S02_21665541	scaffold-2-Positions-21665441-to-21665641	Ciclev10016010m.g	2	51.431	Chr2	15687453	ID=CMJ_chr2_018870	15687017	15688566
S02_21380356	scaffold-2-Positions-21380256-to-21380456	Ciclev10018332m.g	2	51.431	Chr2	16080156	ID=CMJ_chr2_019010	16079758	16080339
S02_21319194	scaffold-2-Positions-21319094-to-21319294	Ciclev10014929m.g	2	51.431	Chr2	16136650	ID=CMJ_chr2_019070	16133497	16138072
S02_21113670	scaffold-2-Positions-21113570-to-21113770	Ciclev10015999m.g	2	51.431	Chr2	16434546	ID=CMJ_chr2_019220	16433435	16436316
S02_21024553	scaffold-2-Positions-21024453-to-21024653	Ciclev10018162m.g	2	51.431	Chr2	16503034	ID=CMJ_chr2_019300	16502259	16504372
S02_22489627	scaffold-2-Positions-22489527-to-22489727	Ciclev10014586m.g	2	52.01	Chr2	14542387	ID=CMJ_chr2_018140	14539247	14543794
S02_22139372	scaffold-2-Positions-22139272-to-22139472	Ciclev10014140m.g	2	52.01	Chr2	15122727	ID=CMJ_chr2_018540	15122353	15130561
S02_22021981	scaffold-2-Positions-22021881-to-22022081	Ciclev10016578m.g	2	52.01	Chr2	15306278	ID=CMJ_chr2_018620	15305539	15308523
S02_21993780	scaffold-2-Positions-21993680-to-21993880	Ciclev10014175m.g	2	52.01	Chr2	15329478	ID=CMJ_chr2_018640	15324265	15330269
S02_22172275	scaffold-2-Positions-22172175-to-22172375	Ciclev10014908m.g	2	52.322	Chr2	15096308	ID=CMJ_chr2_018520	15093421	15100174
S02_22112874	scaffold-2-Positions-22112774-to-22112974	Ciclev10015544m.g	2	52.322	Chr2	15154183	ID=CMJ_chr2_018560	15150218	15157004
S02_21916008	scaffold-2-Positions-21915908-to-21916108	Ciclev10014373m.g	2	52.322	Chr2	15407523	ID=CMJ_chr2_018700	15401834	15408534
S02_21567717	scaffold-2-Positions-21567617-to-21567817	Ciclev10015025m.g	2	52.322	Chr2	15827111	ID=CMJ_chr2_018900	15823625	15828526
S02_22996875	scaffold-2-Positions-22996775-to-22996975	Ciclev10014919m.g	2	53.11	Chr2	14098618	ID=CMJ_chr2_017770	14094487	14099619
S02_22964295	scaffold-2-Positions-22964195-to-22964395	Ciclev10015493m.g	2	53.11	Chr2	14113085	ID=CMJ_chr2_017790	14110846	14114701
S02_22746289	scaffold-2-Positions-22746189-to-22746389	Ciclev10014719m.g	2	53.11	Chr2	14281285	ID=CMJ_chr2_017930	14276433	14283057
[truncated: 5,735 more rows]

## Sheet: SwO-China-V1
C. clementina V1.0 reference genome		Consensus map			Pum-China-V1
[truncated: 6,590 more rows]

## Sheet: SwO-China-V3
C. clementina V1.0 reference genome		Consensus map			SWO-China-V3
[truncated: 7,804 more rows]

[truncated: 11 more sheets: SwO-USA-HapA, SwO-USA-HapB, C. clementina V1.0, Lemon-It-prim, Lemon-It-Alt, Lemon-ChinaHapA, LemonChinaHapB, TrO-USA, TrO-China, Kumquat-China, australis-australia]
