# Supplementary material for: Comparative genetic mapping and a consensus interspecific genetic map reveal strong synteny and collinearity within the Citrus genus
Source: Front Plant Sci. 2024 Dec 16;15:1475965. doi: 10.3389/fpls.2024.1475965 (PMC11682908; doi:10.3389/fpls.2024.1475965)
Supplement: Supplementary file 16 [file Table12.xlsx]

## Sheet: Feuil1
Ollitrault et al., Comparative genetic mapping and a consensus interspecific genetic map reveals strong synteny and collinearity within the Citrus genus. Frontiers in Plant Science.
Supplementary Table 12: Collinearity estimated by the Spearman coefficient between the consensus genetic map and 15 chromosome-scale genome assemblies
	C. clementina V1.0		Lemon-It-Alt		Lemon-It-Prim		Lemon-China-HapA		Lemon-China-HapB		Pum-China-V1		Pum-China-V2		TrO -USA		TrO-China		SwO-China-V1		SwO-China-V3		SwO-USA-HapA		SwO-USA-HapB		C. hindsii		C. australis
Consensus LG	Scaffold	Spearman coefficient	Scaffold	Spearman coefficient	Scaffold	Spearman coefficient	Scaffold	Spearman coefficient	Scaffold	Spearman coefficient	Scaffold	Spearman coefficient	Scaffold	Spearman coefficient	Scaffold	Spearman coefficient	Scaffold	Spearman coefficient	Scaffold	Spearman coefficient	Scaffold	Spearman coefficient	Scaffold	Spearman coefficient	Scaffold	Spearman coefficient	Scaffold	Spearman coefficient	Scaffold	Spearman coefficient
1	1	0.999288	4	0.981675	4	0.97252	4	0.99918	4	0.998128	4	0.992567	4	0.996213	1	0.999376	1	0.999399	4	0.997921	4	0.999181	1		1	0.999195	4	0.999224	4	0.999285
2	2	0.997873	2	0.888403	2	0.879217	2	0.996232	2	0.986379	2	0.996567	2	0.997441	2	0.997746	2	0.997464	2	0.927431	2	0.997379	2	0.997549	2	0.997292	2	0.997257	2	0.996971
3	3	0.990051	5	0.996664	5	0.991664	5	0.999512	5	0.99531	5	0.99802	5	0.999225	3	0.999689	3	0.996349	5	0.996381	5	0.999681	3	0.999582	3	0.999315	5	0.999023	5	0.999361
4	4	0.999442	7	0.566346	7	0.562145	7	0.999345	7	0.987423	7	0.999418	7	0.999259	4	0.999317	4	0.999144	7	0.998614	7	0.999252	4	0.999381	4	0.999369	7	0.998965	7	0.999289
5	5	0.999463	3	0.998319	3	0.997322	3	0.999266	3	0.999313	3	0.997886	3	0.998599	5	0.999168	5	0.996784	3	0.999198	3	0.999247	5	0.999412	5	0.99932	3	0.998741	3	0.99939
6	6	0.995625	6	0.905275	6	0.910745	6	0.996963	6	0.996744	6	0.998315	6	0.97999	6	0.997152	6	0.988215	6	0.979401	6	0.995819	6	0.994944	6	0.994687	6	0.99563	6	0.995421
7	7	0.998924	1	0.849862	1	0.837544	1	0.99753	1	0.998466	1	0.995338	1	0.999281	7	0.998544	7	0.996471	1	0.998291	1	0.998804	7	0.998531	7	0.998573	1	0.998349	1	0.99772
8	8	0.998698	8	0.682135	8	0.686968	8	0.998128	8	0.997901	8	0.998885	8	0.99763	8	0.997656	8	0.989823	8	0.998197	8	0.997196	8	0.997641	8	0.997504	8	0.997651	8	0.998249
9	9	0.999023	9	0.997512	9	0.997798	9	0.998855	9	0.998083	9	0.99814	9	0.486065	9	0.998852	9	0.9961	9	0.993636	9	0.998893	9		9	0.999049	9	0.998386	9	0.999017
Mean		0.997+/-0.002		0.874+/-0.100		0.870+/-0.100		0.998+/-0.000		0.995+/-0.003		0.997+/-0.001		0.939+/-0.111		0.998+/-0.000		0.996+/-0.003		0.987+/-0.015		0.998+/-0.000		0.998+/-0.001		0.998+/-0.001		0.998+/-0.000		0.998+/-0.001
